# Supplementary material for: Elucidating essential kinases of endothelin signalling by logic modelling of phosphoproteomics data
Source: Mol Syst Biol. 2019 Aug 6;15(8):e8828. doi: 10.15252/msb.20198828 (PMC6683863; doi:10.15252/msb.20198828)
Supplement: Supplementary file 3 — Table EV1 [file MSB-15-e8828-s003.zip › TableEV1_UACC257_Phosphoproteomics.xlsx]

## Sheet: Table S1a Phosphopeptides
Accessions	Uniprot accession	Desc	Initial peptide ID	Corrected peptide ID	gFLR	lFLR	Type	Accession position assigment	Position 1	Position 2	Position 3	Position 4	MinFC	MaxFC	n reg	Target site	Cluster	Kinase	WT_2min p	WT_10min p	WT_30min p	WT_60min p	WT_90min p	KO_2min p	KO_10min p	KO_30min p	KO_60min p	KO_90min p	WT_2min q	WT_10min q	WT_30min q	WT_60min q	WT_90min q	KO_2min q	KO_10min q	KO_30min q	KO_60min q	KO_90min q	WT_2minFC	WT_10minFC	WT_30minFC	WT_60minFC	WT_90minFC	KO_2minFC	KO_10minFC	KO_30minFC	KO_60minFC	KO_90minFC	WT_t0_1
P08559	ODPA_HUMAN	Pyruvate dehydrogenase E1 component subunit alpha, somatic form, mitochondrial; EC=1.2.4.1; AltName: Full=PDHE1-A type I; Flags: Precursor;	YGM[+16]GTS[+80]VER	YGM[+16]GTS[+80]VEr	0.00232797	0.00469014	LOCALIZED	P08559	S232				0.124289	0.720718	5	Yes	5	NA	0.00300937	0.000108662	4.45375e-05	0.000859054	0.00160191	0.398612	0.198587	9.18904e-05	0.655798	0.00371118	0.0886887	0.00711553	0.00466064	0.0274212	0.035392	0.867585	0.834664	0.186599	0.952779	0.712131	0.124289	0.19768	0.417583	0.720718	0.628826	0.957932	0.811822	1.4543	0.954644	0.848141	9.6439e+06
Q09666	AHNK_HUMAN	Neuroblast differentiation-associated protein AHNAK; AltName: Full=Desmoyokin;	TVIRLPSGSGAAS[+80]PTGSAVDIR	TVIRLPSGSGAAS[+80]PTGSAVDIR	0.00168486	0.00347588	LOCALIZED	Q09666	S216				0.12941	0.352482	5	Yes	5	NA	0.000600855	0.00318852	0.00187516	0.00590815	0.000244487	0.441453	0.332386	0.33259	0.126366	0.493284	0.0435324	0.048701	0.0341491	0.0737131	0.0125716	0.875218	0.842653	0.870661	0.934859	0.958655	0.12941	0.132422	0.237979	0.352482	0.343028	0.930961	0.830165	0.883225	0.953746	0.886678	4.45776e+06
Q09666	AHNK_HUMAN	Neuroblast differentiation-associated protein AHNAK; AltName: Full=Desmoyokin;	LPSGSGAAS[+80]PTGSAVDIR	LPSGSGAAS[+80]PTGSAVDIr	0.00117674	0.00347005	LOCALIZED	Q09666	S216				0.137773	0.406545	5	Yes	5	NA	0.000559797	1.63211e-07	4.15014e-06	3.93882e-06	1.22013e-05	0.880354	0.502243	0.0432943	0.776931	0.206954	0.0427133	0.000752861	0.00149376	0.000897296	0.00248839	0.977319	0.858202	0.658284	0.96439	0.939762	0.137773	0.154797	0.27057	0.357822	0.406545	1.00355	0.96812	1.07579	0.987443	0.97511	6.28695e+07
Q9HCH5	SYTL2_HUMAN	Synaptotagmin-like protein 2; AltName: Full=Breast cancer-associated antigen SGA-72M; AltName: Full=Exophilin-4;	S[+80]LEDISSDSSNQAK	S[+80]LEDISSDSSNQAK	7.75389e-08	4.34786e-08	LOCALIZED	Q9HCH5	S511				0.202042	0.515475	5	Yes	5	NA	0.000984354	0.00140334	5.14542e-05	0.000330906	0.000182731	0.730152	0.142945	0.510126	0.119541	0.301692	0.0540556	0.0292154	0.00479322	0.0168027	0.0111813	0.944126	0.813872	0.89527	0.934859	0.957234	0.375496	0.202042	0.383811	0.434699	0.515475	0.956874	1.26288	1.09413	0.889811	0.920671	8.65908e+06
Q09666	AHNK_HUMAN	Neuroblast differentiation-associated protein AHNAK; AltName: Full=Desmoyokin;	AS[+80]LGS[+80]LEGEAEAEASSPK	AS[+80]LGS[+80]LEGEAEAEASSPK	7.46167e-08	2.54643e-08	LOCALIZED	Q09666	S5749	S5752			0.220615	0.274855	5	Yes	4	NA	0.00272315	0.000359853	0.00140379	7.24052e-05	7.65181e-05	0.146275	0.213545	0.273378	0.704858	0.861679	0.0848183	0.013363	0.0272691	0.00729031	0.00720159	0.809925	0.840475	0.853055	0.952779	0.990902	0.270077	0.245858	0.274855	0.220615	0.245051	1.14278	0.928743	1.06169	0.951634	0.986444	5.08224e+06
Q9UQB8	BAIP2_HUMAN	Brain-specific angiogenesis inhibitor 1-associated protein 2; Short=BAI-associated protein 2; Short=BAI1-associated protein 2; Short=Protein BAP2; AltName: Full=Fas ligand-associated factor 3; Short=FLAF3; AltName: Full=Insulin receptor substrate p53/p58; Short=IRS-58; Short=IRSp53/58; AltName: Full=Insulin receptor substrate protein of 53 kDa; Short=IRSp53; Short=Insulin receptor substrate p53;	SSS[+80]TGNLLDK	SSS[+80]TGNLLDK	0.00226459	0.00348164	LOCALIZED	Q9UQB8	S454				0.279354	0.441556	5	Yes	5	NA	7.61486e-05	8.32586e-06	0.000663028	0.00331082	2.91342e-05	0.306644	0.0259562	0.207762	0.598914	0.508458	0.0150966	0.00180582	0.0171645	0.0544863	0.004141	0.845501	0.588682	0.819177	0.946877	0.958655	0.385909	0.279354	0.441556	0.432068	0.437464	1.10009	1.19666	0.923652	0.964334	1.02455	2.98065e+07
Q96B97	SH3K1_HUMAN	SH3 domain-containing kinase-binding protein 1; AltName: Full=CD2-binding protein 3; Short=CD2BP3; AltName: Full=Cbl-interacting protein of 85 kDa; AltName: Full=Human Src family kinase-binding protein 1; Short=HSB-1;	ANS[+80]PSLFGTEGKPK	ANS[+80]PSLFGTEGKPK	0.00204836	0.00347984	LOCALIZED	Q96B97	S587				0.299563	0.69609	5	Yes	5	NA	0.00161143	1.28169e-05	0.000229948	0.000131296	0.000491601	0.133359	0.00142255	0.171653	0.530372	0.216325	0.0670474	0.00210301	0.00989835	0.00987379	0.0187076	0.809925	0.296285	0.819177	0.934859	0.941736	0.500795	0.299563	0.482444	0.55529	0.69609	0.818199	1.30308	1.04676	1.07467	1.03087	2.65647e+07
Q92625	ANS1A_HUMAN	Ankyrin repeat and SAM domain-containing protein 1A; AltName: Full=Odin;	SLS[+80]KSDSDLLTC[+57]SPTEDATM[+16]GSR	SLSKS[+80]DSDLLTC[+57]SPTEDATM[+16]GSR	0.0037818	0.010511	LOCALIZED	Q92625	S626				0.313262	0.571129	5	Yes	5	NA	0.000976469	2.26889e-05	0.000227765	9.64318e-05	0.000893218	0.776558	NA	0.948904	0.432011	0.325864	0.0540556	0.00299985	0.00989835	0.00854795	0.0264039	0.956941	NA	0.989321	0.934859	0.957234	0.571129	0.321854	0.313262	0.469883	0.558028	0.989364	1.0122	1.00266	1.01772	1.26443	5.75058e+07
Q8TER5	ARH40_HUMAN	Rho guanine nucleotide exchange factor 40; AltName: Full=Protein SOLO;	GGGGGGQGAEGPPGT[+80]PR	GGGGGGQGAEGPPGT[+80]PR	6.23789e-08	1.40431e-08	LOCALIZED	Q8TER5	T371				0.314487	0.568733	5	Yes	4	NA	0.00408681	0.00323625	0.000146221	0.000673074	0.00628564	0.870709	0.702657	0.787664	0.53992	0.651031	0.0984077	0.0488168	0.00778023	0.0246835	0.0794666	0.976046	0.914574	0.958476	0.937156	0.966716	0.408585	0.468081	0.314487	0.387965	0.568733	1.02183	1.05334	0.971639	0.918364	1.0288	6.08883e+06
O60942	MCE1_HUMAN	mRNA-capping enzyme; AltName: Full=HCAP1; AltName: Full=HCE; Includes: RecName: Full=Polynucleotide 5'-triphosphatase; EC=3.1.3.33; AltName: Full=mRNA 5'-triphosphatase; Short=TPase; Includes: RecName: Full=mRNA guanylyltransferase; EC=2.7.7.50; AltName: Full=GTP--RNA guanylyltransferase; Short=GTase;	ESEPGSSAS[+80]FGK	ESEPGS[+80]SASFGk	0.0042353	0.0153199	LOCALIZED	O60942	S214				0.373282	0.753632	5	Yes	4	NA	0.000720396	9.38626e-06	1.91416e-05	7.46574e-06	9.19298e-05	0.519845	0.116317	0.351099	0.786459	0.523651	0.0465196	0.00180582	0.00342373	0.00138685	0.00798917	0.893889	0.785104	0.870661	0.965258	0.958655	0.753632	0.424909	0.373282	0.548999	0.612796	0.973894	1.07995	0.932837	0.985555	1.05071	4.03098e+07
Q9H8M9	EVA1A_HUMAN	Protein eva-1 homolog A; AltName: Full=Protein FAM176A; AltName: Full=Transmembrane protein 166;	NVFTS[+80]AEELER	NVFTS[+80]AEELER	0.00340612	0.00973959	LOCALIZED	Q9H8M9	S114				0.383982	0.526368	5	Yes	5	NA	0.000924122	0.000225316	0.00195179	0.000751443	1.26869e-06	0.934809	0.739016	0.36257	0.283936	0.950208	0.0532927	0.0101043	0.0345583	0.0261195	0.000911051	0.988077	0.924483	0.874117	0.934859	0.99857	0.473526	0.383982	0.526368	0.496835	0.456539	0.991528	1.02896	1.06539	0.912307	1.00467	1.4899e+07
Q92625	ANS1A_HUMAN	Ankyrin repeat and SAM domain-containing protein 1A; AltName: Full=Odin;	SES[+80]LSNC[+57]SIGK	SES[+80]LSNC[+57]SIGK	0.0018195	0.00347736	LOCALIZED	Q92625	S647				0.385897	0.750801	5	Yes	4	NA	0.0007156	4.02423e-05	6.54333e-05	1.25719e-05	3.96323e-05	0.0550834	0.0667607	0.91769	0.0212702	0.430855	0.0465196	0.00449412	0.00520899	0.00220166	0.00472202	0.803952	0.74161	0.984821	0.934859	0.958655	0.750801	0.433379	0.385897	0.516558	0.616845	1.05267	1.06241	1.00236	1.06962	1.02843	1.25685e+08
Q9UHB6	LIMA1_HUMAN	LIM domain and actin-binding protein 1; AltName: Full=Epithelial protein lost in neoplasm;	ASSLSES[+80]SPPK	ASSLSESS[+80]PPK	0.00307204	0.00804503	LOCALIZED	Q9UHB6	S374				0.477618	0.723813	5	Yes	5	NA	0.000140755	2.18567e-05	0.000111196	0.000179768	0.00118733	0.914851	0.396221	0.47878	0.121423	0.876936	0.0217779	0.00298546	0.00676756	0.0113617	0.0312456	0.9839	0.842653	0.892676	0.934859	0.991264	0.531181	0.477618	0.537333	0.583035	0.723813	1.01355	0.884771	1.06118	0.906948	1.01589	9.54039e+07
Q9Y2V2	CHSP1_HUMAN	Calcium-regulated heat stable protein 1; AltName: Full=Calcium-regulated heat-stable protein of 24 kDa; Short=CRHSP-24;	ERS[+80]PS[+80]PLRGNVVPS[+80]PLPTR	ERS[+80]PS[+80]PLRGNVVPS[+80]PLPTR	0.000967202	0.00346619	LOCALIZED	Q9Y2V2	S30	S32	S41		0.480113	0.796281	5	Yes	5	NA	0.000726789	0.00153939	0.00714048	0.00552735	0.00697801	0.0705095	0.20205	0.373608	0.867494	0.0430077	0.0465196	0.0312976	0.0791533	0.0706193	0.0848876	0.803952	0.834664	0.874117	0.978054	0.892445	0.631334	0.480113	0.587926	0.751829	0.796281	0.873968	0.603443	1.0278	1.00664	0.821866	5.03692e+07
P29966	MARCS_HUMAN	Myristoylated alanine-rich C-kinase substrate; Short=MARCKS; AltName: Full=Protein kinase C substrate, 80 kDa protein, light chain; Short=80K-L protein; Short=PKCSL;	GEAAAERPGEAAVASS[+80]PSK	GEAAAErPGEAAVASS[+80]PSk	0.00370519	0.0105109	LOCALIZED	P29966	S27				0.485862	0.692202	5	Yes	4	NA	0.00367761	0.00643619	0.000838674	8.89725e-05	3.53761e-05	0.505896	0.00194647	0.0147893	0.5246	0.275003	0.0942323	0.0735444	0.0192959	0.0082617	0.00453306	0.892059	0.296285	0.497282	0.934859	0.957234	0.692202	0.64573	0.551573	0.584853	0.485862	0.964445	1.24827	1.07876	1.03585	0.968562	1.04224e+08
Q15139	KPCD1_HUMAN	Serine/threonine-protein kinase D1; EC=2.7.11.13; AltName: Full=Protein kinase C mu type; AltName: Full=Protein kinase D; AltName: Full=nPKC-D1; AltName: Full=nPKC-mu;	SPS[+80]ESFIGR	SPS[+80]ESFIGR	0.00203089	0.00347971	LOCALIZED	Q15139	S237				7.26452	97.2984	5	Yes	3	KPCD1_HUMAN	0.00273782	0.00201933	1.70785e-05	0.00484599	0.00534337	NA	0.200855	0.875899	0.310804	0.235293	0.0848183	0.0369744	0.00337532	0.0648424	0.0718595	NA	0.834664	0.978537	0.934859	0.957234	97.2984	7.26452	36.9938	55.4831	19.09	3.6923	3.82448	1.09064	1.75952	1.96897	2.40017e+06
Q9Y2W1	TR150_HUMAN	Thyroid hormone receptor-associated protein 3; AltName: Full=Thyroid hormone receptor-associated protein complex 150 kDa component; Short=Trap150;	MDS[+80]FDEDLARPSGLLAQER	MDS[+80]FDEDLARPSGLLAQER	6.9577e-08	1.56635e-08	LOCALIZED	Q9Y2W1	S575				5.02398	67.7866	5	Yes	1	NA	0.00103743	9.93275e-06	9.08285e-05	0.000558018	0.000165158	0.225729	0.696962	0.220751	0.948562	0.00507215	0.0545138	0.00180582	0.00597425	0.0226734	0.0108667	0.830833	0.911497	0.832413	0.992181	0.819938	67.7866	26.1442	21.7342	8.00903	5.02398	1.81457	0.94252	0.870019	1.00796	1.45844	972290
O15143	ARC1B_HUMAN	Actin-related protein 2/3 complex subunit 1B; AltName: Full=Arp2/3 complex 41 kDa subunit; AltName: Full=p41-ARC;	KASSEGGT[+80]AAGAGLDSLHK	kAS[+80]SEGGTAAGAGLDSLHk	0.00349734	0.0105104	LOCALIZED	O15143	S310				10.1694	36.3388	5	Yes	3	NA	7.22528e-05	3.80332e-05	5.27257e-06	3.42496e-05	1.50037e-06	0.455951	0.793099	0.0477311	0.517325	0.48409	0.0150803	0.00449412	0.00161542	0.004417	0.00091785	0.879013	0.941316	0.66651	0.934859	0.958655	10.1694	16.8017	28.133	36.3388	18.5675	0.862353	1.05716	0.860157	0.880728	0.807747	1.13933e+06
Q09666	AHNK_HUMAN	Neuroblast differentiation-associated protein AHNAK; AltName: Full=Desmoyokin;	TVIRLPS[+80]GSGAASPTGSAVDIR	TVIrLPS[+80]GSGAASPTGSAVDIr	0.002643	0.00469434	LOCALIZED	Q09666	S210				10.4937	20.993	5	Yes	1	NA	0.00180102	0.00018832	6.91606e-05	0.00014394	7.01678e-06	0.999079	0.825687	0.285345	0.138469	0.555938	0.0696646	0.00901415	0.00535993	0.0101288	0.00193605	0.99983	0.94688	0.862859	0.934859	0.961942	11.4649	13.1803	10.4937	17.0959	20.993	0.999864	0.986051	1.15625	1.37024	0.885025	2.2054e+06
Q8NC51	PAIRB_HUMAN	Plasminogen activator inhibitor 1 RNA-binding protein; AltName: Full=PAI1 RNA-binding protein 1; Short=PAI-RBP1; AltName: Full=SERPINE1 mRNA-binding protein 1;	SKS[+80]EEAHAEDSVM[+16]DHHFR	SKS[+80]EEAHAEDSVM[+16]DHHFR	0.00269884	0.00469491	LOCALIZED	Q8NC51	S330				5.29118	17.208	5	Yes	1	NA	0.000167014	0.00105391	0.000291536	0.00128286	9.68374e-05	0.307699	0.334741	0.285231	0.786623	0.00749298	0.0223254	0.0243602	0.0112383	0.0335356	0.00822666	0.845501	0.842653	0.862859	0.965258	0.819938	17.208	10.6362	8.8652	7.84188	5.29118	1.11863	0.686667	0.808536	1.02857	1.47979	9.839e+06
Q9UHD8	SEPT9_HUMAN	Septin-9; AltName: Full=MLL septin-like fusion protein MSF-A; Short=MLL septin-like fusion protein; AltName: Full=Ovarian/Breast septin; Short=Ov/Br septin; AltName: Full=Septin D1;	S[+80]FEVEEVETPNSTPPR	S[+80]FEVEEVETPNSTPPR	7.28243e-08	1.79893e-08	LOCALIZED	Q9UHD8	S30				1.76551	17.1408	5	Yes	1	NA	2.2686e-07	5.33813e-07	0.00023117	0.00277011	0.00307411	0.41585	0.897714	0.0217079	0.822187	0.0159924	0.00126439	0.000752861	0.00989835	0.0510218	0.0520494	0.870055	0.965949	0.536407	0.9693	0.819938	17.1408	7.69063	4.51165	1.76551	1.84221	1.11939	1.02223	0.56196	0.973909	1.67811
Q15139,O94806	KPCD1_HUMAN	Serine/threonine-protein kinase D1; EC=2.7.11.13; AltName: Full=Protein kinase C mu type; AltName: Full=Protein kinase D; AltName: Full=nPKC-D1; AltName: Full=nPKC-mu;	S[+80]VVGTPAYLAPEVLR	S[+80]VVGTPAYLAPEVLR	0.000505828	0.00345612	LOCALIZED	Q15139	S742				5.24871	13.1862	5	Yes	1	KPCD1_HUMAN	0.00274656	1.79981e-05	3.03918e-05	0.000125812	0.000420947	0.908043	0.530225	0.181078	0.2605	0.531878	0.0848183	0.00266883	0.00357726	0.00983486	0.0171752	0.982423	0.868832	0.819177	0.934859	0.959444	7.2723	10.9133	13.1862	5.24871	9.23992	1.02146	0.95265	1.2608	1.27311	1.1604	7.62328e+06
O15155	BET1_HUMAN	BET1 homolog; Short=hBET1; AltName: Full=Golgi vesicular membrane-trafficking protein p18;	SLS[+80]IEIGHEVK	SLS[+80]IEIGHEVK	0.00264244	0.00469434	LOCALIZED	O15155	S50				4.92781	10.7064	5	Yes	3	NA	1.30877e-05	0.00600023	9.71632e-05	0.00326642	1.87988e-05	0.296698	0.356917	0.82341	0.979498	0.0113141	0.00568936	0.070552	0.00610651	0.0541925	0.00324142	0.844834	0.842653	0.963996	0.995972	0.819938	9.094	10.4301	10.7064	7.65239	4.92781	1.2798	1.39181	0.958686	1.00387	1.45362	3.78329e+06
O14976	GAK_HUMAN	Cyclin-G-associated kinase; EC=2.7.11.1;	ALVEEEIT[+80]R	ALVEEEIT[+80]r	0.000885594	0.00346379	LOCALIZED	O14976	T219				6.37392	9.77667	5	Yes	3	GAK_HUMAN	0.000402175	5.54946e-05	3.13524e-07	6.77429e-05	2.91155e-05	0.43387	0.850043	0.217935	0.26187	0.0534309	0.0332238	0.00503059	0.000384273	0.00705624	0.004141	0.871866	0.952881	0.830413	0.934859	0.900941	6.37392	7.3396	7.17605	8.26768	9.77667	1.08248	0.971963	0.820212	1.16632	1.47078	895888
Q09666	AHNK_HUMAN	Neuroblast differentiation-associated protein AHNAK; AltName: Full=Desmoyokin;	LPS[+80]GSGAASPTGSAVDIR	LPS[+80]GSGAASPTGSAVDIr	0.00140368	0.00347274	LOCALIZED	Q09666	S210				6.5244	9.4679	5	Yes	1	NA	4.46038e-06	1.58815e-06	2.37054e-06	1.39191e-06	1.14736e-06	0.630737	0.792255	0.470561	0.150768	0.379735	0.00568936	0.000752861	0.00111554	0.000598344	0.000911051	0.914089	0.941263	0.891871	0.934859	0.957234	8.91312	7.67876	6.9119	6.5244	9.4679	1.03883	0.976775	1.08801	1.11057	1.06554	1.38291e+07
B2RTY4	MYO9A_HUMAN	Unconventional myosin-IXa; AltName: Full=Unconventional myosin-9a;	IALQEDT[+80]NR	IALQEDT[+80]Nr	3.62967e-05	5.13801e-08	LOCALIZED	B2RTY4	T2201				7.0265	9.07216	5	Yes	3	NA	1.59371e-05	1.60624e-06	2.1114e-06	5.34367e-06	1.42774e-05	0.288967	0.498212	0.2067	0.178066	0.0367538	0.0059042	0.000752861	0.00107592	0.0010575	0.00265157	0.844834	0.857755	0.819177	0.934859	0.888852	7.0265	7.23909	8.48926	8.37801	9.07216	1.11069	1.07242	0.825741	1.13368	1.24533	4.74033e+06
O60506	HNRPQ_HUMAN	Heterogeneous nuclear ribonucleoprotein Q; Short=hnRNP Q; AltName: Full=Glycine- and tyrosine-rich RNA-binding protein; Short=GRY-RBP; AltName: Full=NS1-associated protein 1; AltName: Full=Synaptotagmin-binding, cytoplasmic RNA-interacting protein;	LY[+80]NNHEIR	LY[+80]NNHEIR	0	0	LOCALIZED	O60506	Y223				6.08002	9.04318	5	Yes	3	NA	8.32946e-05	9.83101e-06	1.54964e-06	1.60874e-07	4.94784e-07	0.0186535	0.198681	0.192655	0.260281	0.0668852	0.015466	0.00180582	0.000862223	0.0001913	0.000523175	0.707804	0.834664	0.819177	0.934859	0.937013	6.08002	6.50403	8.50611	7.91295	9.04318	1.2406	1.19153	0.864288	1.0918	1.20378	1.10765e+07
P42345	MTOR_HUMAN	Serine/threonine-protein kinase mTOR; EC=2.7.11.1; AltName: Full=FK506-binding protein 12-rapamycin complex-associated protein 1; AltName: Full=FKBP12-rapamycin complex-associated protein; AltName: Full=Mammalian target of rapamycin; Short=mTOR; AltName: Full=Mechanistic target of rapamycin; AltName: Full=Rapamycin and FKBP12 target 1; AltName: Full=Rapamycin target protein 1;	T[+80]LDQSPELR	T[+80]LDQSPELR	0.00230712	0.00398836	LOCALIZED	P42345	T1162				6.5397	9.03431	5	Yes	3	MTOR_HUMAN	3.698e-06	1.405e-05	9.41765e-08	7.33548e-08	1.30912e-07	0.058633	0.166782	0.188843	0.30855	0.0606725	0.00568936	0.00214285	0.000200397	0.000186151	0.000267196	0.803952	0.823689	0.819177	0.934859	0.920997	6.63411	6.5397	8.47142	7.90429	9.03431	1.14046	1.16335	0.864439	1.06366	1.19833	1.89814e+07
P09496	CLCA_HUMAN	Clathrin light chain A; Short=Lca;	LQSEPES[+80]IR	LQS[+80]EPESIR	0.00238401	0.00469088	LOCALIZED	P09496	S105				6.24639	8.90025	5	Yes	3	NA	0.000287097	1.01303e-05	1.31328e-07	2.73436e-07	8.55361e-05	0.0612237	0.149321	0.159822	0.421684	0.0499128	0.0275712	0.00180582	0.000200397	0.000231699	0.007733	0.803952	0.813872	0.819177	0.934859	0.899453	6.24639	6.58844	8.47902	7.96091	8.90025	1.14648	1.18779	0.86057	1.05205	1.20723	1.86807e+07
Q86UU1	PHLB1_HUMAN	Pleckstrin homology-like domain family B member 1; AltName: Full=Protein LL5-alpha;	TFS[+80]DGLATR	TFS[+80]DGLATr	0.0011999	0.00347078	LOCALIZED	Q86UU1	S430				3.16791	8.81374	5	Yes	3	NA	0.00170852	0.000412478	0.000178596	6.89662e-06	0.000201792	0.990427	0.0769344	0.671119	0.0361387	0.25793	0.0680982	0.0141664	0.00840638	0.00132235	0.011433	0.997914	0.759086	0.935231	0.934859	0.957234	3.16791	4.77023	6.85414	8.48105	8.81374	1.0015	1.37167	0.944082	1.43089	1.22303	3.44038e+06
P04792	HSPB1_HUMAN	Heat shock protein beta-1; Short=HspB1; AltName: Full=28 kDa heat shock protein; AltName: Full=Estrogen-regulated 24 kDa protein; AltName: Full=Heat shock 27 kDa protein; Short=HSP 27; AltName: Full=Stress-responsive protein 27; Short=SRP27;	QLS[+80]SGVSEIR	QLS[+80]SGVSEIr	0.00237437	0.00469077	LOCALIZED	P04792	S82				6.09407	8.4829	5	Yes	3	NA	5.51704e-06	5.68131e-07	4.58839e-07	1.06294e-06	5.75127e-06	0.015279	0.559973	0.0115366	0.165875	0.207756	0.00568936	0.000752861	0.000468103	0.000539641	0.00188465	0.679379	0.875208	0.446844	0.934859	0.939762	6.09407	6.19371	7.9733	7.61909	8.4829	1.19612	1.08027	0.810717	1.12083	1.12696	2.06497e+07
O75569	PRKRA_HUMAN	Interferon-inducible double-stranded RNA-dependent protein kinase activator A; AltName: Full=PKR-associated protein X; AltName: Full=PKR-associating protein X; AltName: Full=Protein activator of the interferon-induced protein kinase; AltName: Full=Protein kinase, interferon-inducible double-stranded RNA-dependent activator;	HRAEAPPLEREDSGT[+80]FSLGK	HRAEAPPLEREDS[+80]GTFSLGK	0.00182743	0.00347744	LOCALIZED	O75569	S18				2.69603	8.29655	5	Yes	1	NA	0.000139696	4.71896e-06	0.000152742	1.06912e-05	0.000664221	0.53676	0.490881	0.0899433	0.736761	0.00485787	0.0217779	0.00138949	0.0078054	0.00192632	0.0227777	0.897372	0.855264	0.755928	0.955611	0.819938	8.29655	6.03727	4.44926	2.93107	2.69603	1.06694	0.928684	0.809289	1.01711	1.38933	7.53289e+06
Q14C86	GAPD1_HUMAN	GTPase-activating protein and VPS9 domain-containing protein 1; AltName: Full=GAPex-5; AltName: Full=Rab5-activating protein 6;	SRS[+80]SDIVSSVR	SRS[+80]SDIVSSVR	0.00390371	0.0105455	LOCALIZED	Q14C86	S902				3.9982	7.14171	5	Yes	1	NA	0.00347137	7.37639e-07	0.000115769	0.000509667	1.93278e-05	0.16859	0.00800001	0.000342604	0.257921	0.0253023	0.0938618	0.000752861	0.00676756	0.0221017	0.00324142	0.823069	0.469334	0.214838	0.934859	0.833477	4.15959	6.42609	7.14171	3.9982	3.99967	1.2171	1.3363	0.638425	0.926075	1.24676	6.91407e+06
P21359	NF1_HUMAN	Neurofibromin; AltName: Full=Neurofibromatosis-related protein NF-1; Contains: RecName: Full=Neurofibromin truncated;	S[+80]FDHLISDTK	S[+80]FDHLISDTK	1.196e-06	4.65637e-08	LOCALIZED	P21359	S2543				3.63464	7.11897	5	Yes	1	NA	0.000341737	3.41895e-06	0.000175462	3.60708e-05	3.60294e-05	0.344021	0.00231048	0.134596	0.395131	0.0063632	0.0297418	0.00122295	0.00832288	0.00456319	0.00453306	0.854335	0.342438	0.810616	0.934859	0.819938	3.75954	5.08109	7.11897	3.63464	5.04215	1.06314	1.32885	0.802679	1.11936	1.48757	5.21888e+06
Q09666	AHNK_HUMAN	Neuroblast differentiation-associated protein AHNAK; AltName: Full=Desmoyokin;	TVIRLPS[+80]GSGAAS[+80]PTGSAVDIR	TVIRLPS[+80]GSGAAS[+80]PTGSAVDIR	0.0017528	0.00347662	LOCALIZED	Q09666	S210	S216			3.56912	6.30806	5	Yes	3	NA	0.00339668	6.92136e-05	0.000456165	0.00638927	5.62373e-05	0.359304	0.990384	0.338827	0.180379	0.540924	0.0931996	0.00549478	0.0143142	0.0771159	0.00614085	0.856097	0.997112	0.870661	0.934859	0.961942	4.8614	3.83457	5.01682	3.56912	6.30806	0.789518	1.0019	1.13608	1.3185	0.858674	4.20087e+06
P43243	MATR3_HUMAN	Matrin-3;	RDS[+80]FDDRGPSLNPVLDYDHGSR	rDS[+80]FDDrGPSLNPVLDYDHGSr	7.54464e-08	2.92711e-08	LOCALIZED	P43243	S188				1.6659	5.39676	5	Yes	3	NA	0.00338034	9.08448e-06	1.04414e-06	9.44862e-07	7.81796e-06	0.0526999	0.521955	0.180089	0.705419	0.891498	0.0931996	0.00180582	0.000707084	0.000539641	0.00193605	0.803952	0.863842	0.819177	0.952779	0.991264	1.6659	3.89181	5.39676	3.60044	2.33566	1.06904	1.02732	1.0897	1.003	0.996648	6.15984e+07
O60841	IF2P_HUMAN	Eukaryotic translation initiation factor 5B; Short=eIF-5B; AltName: Full=Translation initiation factor IF-2;	KQS[+80]FDDNDS[+80]EELEDK	KQS[+80]FDDNDS[+80]EELEDK	5.61242e-08	1.2635e-08	LOCALIZED	O60841	S107	S113			4.16339	5.34362	5	Yes	3	NA	0.000348675	4.6881e-06	2.9268e-05	6.55853e-05	0.00062029	0.104256	0.486799	0.975499	0.273104	0.762188	0.0298788	0.00138949	0.00357542	0.00695946	0.0221637	0.809925	0.854885	0.996738	0.934859	0.979765	4.16339	4.70938	4.97175	4.63132	5.34362	1.09959	0.943448	1.00462	1.06697	1.02959	1.38122e+07
Q9BV36	MELPH_HUMAN	Melanophilin; AltName: Full=Exophilin-3; AltName: Full=Slp homolog lacking C2 domains a; Short=SlaC2-a; AltName: Full=Synaptotagmin-like protein 2a;	KFS[+80]NSLK	kFS[+80]NSLk	0.00176309	0.00347675	LOCALIZED	Q9BV36	S552				2.24534	5.27112	5	Yes	1	NA	0.000230797	0.000286241	0.000777546	0.00425144	0.00139723	0.22325	0.161717	0.00418582	0.846224	0.00770495	0.0242395	0.0114478	0.0188055	0.0614804	0.0332672	0.830833	0.822379	0.403231	0.973654	0.819938	3.05294	5.27112	5.26773	2.24534	2.61538	1.71891	1.49555	0.443658	1.04809	1.70275	1.06719e+07
Q15121	PEA15_HUMAN	Astrocytic phosphoprotein PEA-15; AltName: Full=15 kDa phosphoprotein enriched in astrocytes; AltName: Full=Phosphoprotein enriched in diabetes; Short=PED;	DIIRQPS[+80]EEEIIK	DIIRQPS[+80]EEEIIK	6.58606e-08	1.48269e-08	LOCALIZED	Q15121	S116				1.54914	4.88885	5	Yes	1	NA	3.57979e-05	9.58743e-05	0.00029577	0.00144151	0.0013893	0.127917	0.826814	0.00295072	0.323614	0.045365	0.00906391	0.00677879	0.0112657	0.0353759	0.0332672	0.809925	0.94688	0.37142	0.934859	0.895369	4.88885	3.17982	2.70862	2.16536	1.54914	1.15121	1.04437	0.660275	1.07513	1.24094	2.48173e+07
Q7Z417	NUFP2_HUMAN	Nuclear fragile X mental retardation-interacting protein 2; AltName: Full=82 kDa FMRP-interacting protein; Short=82-FIP; AltName: Full=Cell proliferation-inducing gene 1 protein; AltName: Full=FMRP-interacting protein 2;	NDS[+80]WGSFDLR	NDS[+80]WGSFDLr	0.000162491	8.31813e-08	LOCALIZED	Q7Z417	S652				2.42222	4.88373	5	Yes	2	NA	0.00117784	0.000608637	2.79873e-06	0.000216811	1.08149e-05	0.346363	0.267643	0.769921	0.44666	0.707818	0.0580579	0.0185925	0.0012238	0.0124614	0.0022788	0.854335	0.842653	0.955547	0.934859	0.974352	2.42222	3.22299	4.16707	4.88373	4.69238	0.889368	0.734568	0.966086	1.06948	1.03999	1.91155e+06
P53396	ACLY_HUMAN	ATP-citrate synthase; EC=2.3.3.8; AltName: Full=ATP-citrate (pro-S-)-lyase; Short=ACL; AltName: Full=Citrate cleavage enzyme;	TAS[+80]FSESRADEVAPAK	TAS[+80]FSESrADEVAPAk	0.000963272	0.00346584	LOCALIZED	P53396	S455				1.76255	3.85684	5	Yes	1	NA	1.2453e-05	4.79655e-06	6.08381e-06	0.000118525	3.39323e-05	0.111356	0.205385	0.00449143	0.890051	0.129435	0.00568936	0.00138949	0.0017716	0.00951564	0.00450944	0.809925	0.834664	0.403231	0.982366	0.939762	3.63361	3.85684	3.01413	2.0019	1.76255	1.07094	1.0976	0.83659	1.00571	1.111	4.40771e+07
P53396	ACLY_HUMAN	ATP-citrate synthase; EC=2.3.3.8; AltName: Full=ATP-citrate (pro-S-)-lyase; Short=ACL; AltName: Full=Citrate cleavage enzyme;	TAS[+80]FSESR	TAS[+80]FSESR	0.0018195	0.00347736	LOCALIZED	P53396	S455				1.76099	3.7293	5	Yes	1	NA	0.000224906	9.85996e-07	0.000292023	0.000525627	0.000653462	0.183025	0.291495	0.378119	0.782116	0.515708	0.0242395	0.000752861	0.0112383	0.0223054	0.0226462	0.823575	0.842653	0.874117	0.964669	0.958655	2.62851	3.7293	2.57664	1.79014	1.76099	1.13058	1.06604	0.904274	1.0198	1.05016	1.27894e+07
O14974	MYPT1_HUMAN	Protein phosphatase 1 regulatory subunit 12A; AltName: Full=Myosin phosphatase-targeting subunit 1; Short=Myosin phosphatase target subunit 1; AltName: Full=Protein phosphatase myosin-binding subunit;	RLAS[+80]TSDIEEK	RLAS[+80]TSDIEEK	0.00259467	0.00469363	LOCALIZED	O14974	S507				2.01332	3.5277	5	Yes	3	NA	4.3481e-05	1.16931e-06	7.33435e-05	0.000242262	0.00032856	0.943421	0.323557	0.0944009	0.595028	0.0757629	0.0101188	0.000752861	0.00537598	0.0133267	0.0146749	0.990255	0.842653	0.761004	0.946383	0.937233	2.58843	3.5277	3.24556	2.09033	2.01332	1.00293	0.956703	1.09469	0.968538	1.06178	1.14284e+07
Q96N67	DOCK7_HUMAN	Dedicator of cytokinesis protein 7;	SPS[+80]GSAFGSQENLR	SPS[+80]GSAFGSQENLR	0.00946603	0.056443	LOCALIZED	Q96N67	S1432				2.24005	3.46809	5	Yes	1	NA	0.00141181	2.15988e-05	0.000329403	0.00155787	0.000133712	0.914216	0.0428591	0.00391694	0.338741	0.0631698	0.0616433	0.00298546	0.0119977	0.0374704	0.00969086	0.9839	0.658805	0.403231	0.934859	0.929228	3.06118	3.05847	3.46809	2.24005	3.12376	0.986287	1.09836	0.685467	0.914171	1.15733	1.2945e+07
P29966	MARCS_HUMAN	Myristoylated alanine-rich C-kinase substrate; Short=MARCKS; AltName: Full=Protein kinase C substrate, 80 kDa protein, light chain; Short=80K-L protein; Short=PKCSL;	LSGFS[+80]FKK	LSGFS[+80]Fkk	0.00243538	0.00469143	LOCALIZED	P29966	S170				1.6047	3.39563	5	Yes	1	NA	0.000513058	0.00434298	2.6918e-05	0.00630397	1.28363e-05	0.00516913	0.790524	0.844278	0.260218	0.323027	0.0408248	0.0578969	0.00357542	0.0764968	0.00250497	0.589716	0.941216	0.968504	0.934859	0.957234	2.65814	1.6047	2.22729	1.70812	3.39563	0.631954	0.967824	1.00987	0.849178	1.15691
P16333	NCK1_HUMAN	Cytoplasmic protein NCK1; AltName: Full=NCK adaptor protein 1; Short=Nck-1; AltName: Full=SH2/SH3 adaptor protein NCK-alpha;	RKPS[+80]VPDSASPADDSFVDPGER	RKPS[+80]VPDSASPADDSFVDPGER	4.36349e-05	8.25037e-08	LOCALIZED	P16333	S85				1.32334	2.98206	5	Yes	1	NA	0.00254104	0.00121678	2.97719e-05	0.00900509	0.00556894	0.781797	0.479636	0.316481	0.844485	0.219937	0.0826473	0.0264171	0.00357542	0.0930422	0.0737583	0.957442	0.854151	0.870661	0.972815	0.946557	2.9755	2.98206	2.1405	1.32334	1.52904	1.03973	0.83313	0.907449	1.0257	1.10447	2.01663e+07
O94885	SASH1_HUMAN	SAM and SH3 domain-containing protein 1; AltName: Full=Proline-glutamate repeat-containing protein;	TC[+57]S[+80]FGGFDLTNR	TC[+57]S[+80]FGGFDLTNr	0.0017913	0.00347707	LOCALIZED	O94885	S407				1.56395	2.96083	5	Yes	1	NA	0.00337612	0.00350969	0.000449806	0.00115261	0.000558138	0.0318979	0.6601	0.941619	0.671835	0.908029	0.0931996	0.0510417	0.0142458	0.0319983	0.0206985	0.780162	0.90631	0.988925	0.952779	0.992549	2.96083	1.56395	1.96692	1.84978	2.23803	0.833644	0.957523	1.0027	1.05029	1.0069	3.86711e+06
Q9Y2V2	CHSP1_HUMAN	Calcium-regulated heat stable protein 1; AltName: Full=Calcium-regulated heat-stable protein of 24 kDa; Short=CRHSP-24;	ERS[+80]PS[+80]PLRGNVVPSPLPTR	ERS[+80]PS[+80]PLRGNVVPSPLPTR	8.0119e-05	8.27144e-08	LOCALIZED	Q9Y2V2	S30	S32			1.2997	2.86191	5	Yes	3	NA	0.00255134	0.000228219	5.89784e-05	2.67856e-05	0.000951535	0.991533	0.361335	0.113249	0.597727	0.0263973	0.0826473	0.0101266	0.0048952	0.00375363	0.0270811	0.997996	0.842653	0.790985	0.946877	0.834291	1.2997	2.86191	2.01727	1.4821	1.46873	1.00079	0.90772	0.961185	0.971109	0.871287	2.64953e+07
Q9UKV3	ACINU_HUMAN	Apoptotic chromatin condensation inducer in the nucleus; Short=Acinus;	RLS[+80]QPESAEK	rLS[+80]QPESAEk	3.63016e-05	5.2043e-08	LOCALIZED	Q9UKV3	S710				1.25695	2.72881	5	Yes	3	NA	0.00343544	2.20613e-05	0.000234558	0.000191752	0.000200042	0.709781	0.657644	0.479013	0.28928	0.612878	0.093801	0.00298546	0.00989835	0.0117443	0.011433	0.936921	0.905686	0.892676	0.934859	0.964836	1.25695	2.28855	2.72881	2.4754	1.65392	0.95594	1.02556	1.04458	1.04492	1.03174	2.60904e+07
P62753	RS6_HUMAN	40S ribosomal protein S6; AltName: Full=Phosphoprotein NP33;	RLS[+80]S[+80]LRASTSK	RLS[+80]S[+80]LRASTSK	0.00329552	0.00895989	LOCALIZED	P62753	S235	S236			1.19504	2.42238	5	Yes	3	NA	0.0032974	3.19386e-05	0.000520971	4.32344e-06	8.70047e-05	0.809678	0.556909	0.399705	0.837584	0.14196	0.0922942	0.00401958	0.0155503	0.000897296	0.007733	0.964574	0.875208	0.878319	0.971935	0.939762	1.19504	1.79017	1.91359	2.42238	2.4039	0.989944	1.04263	1.04603	0.98619	1.05171	4.57812e+07
Q68DA7	FMN1_HUMAN	Formin-1; AltName: Full=Limb deformity protein homolog;	IC[+57]SSHS[+80]LPLSR	IC[+57]SSHS[+80]LPLSr	0.00212448	0.00348052	LOCALIZED	Q68DA7	S201				1.68538	2.0496	5	Yes	3	NA	0.00358836	7.75254e-05	0.000247459	0.000150252	0.000263446	0.361937	0.878614	0.753048	0.604896	0.358945	0.0942323	0.00581633	0.0101624	0.0101437	0.0130472	0.857502	0.961164	0.952259	0.946877	0.957234	1.79024	1.68538	1.76047	1.7772	2.0496	0.938133	1.01143	0.990776	1.03475	1.07055	3.20078e+07
Q9C0D5	TANC1_HUMAN	Protein TANC1; AltName: Full=Tetratricopeptide repeat, ankyrin repeat and coiled-coil domain-containing protein 1;	GVSMS[+80]LPSS[+80]PLLPR	GVSMS[+80]LPSS[+80]PLLPr	0.0174996	0.116094	LUMP	Q9C0D5	S63	S67			0.123731	0.535883	5	Yes	5	NA	1.43456e-05	5.70616e-05	0.00028471	0.00462209	0.000849666	0.886671	0.121377	0.112601	0.139539	0.76677	0.00568936	0.00503059	0.0111676	0.0633068	0.0259955	0.979629	0.785104	0.790985	0.934859	0.980666	0.123731	0.236102	0.377797	0.416242	0.535883	1.0262	0.736757	1.41449	1.17708	0.928167	3.36288e+06
Q8WUA7	TB22A_HUMAN	TBC1 domain family member 22A;	S[+80]VSESHTSC[+57]PAESASDAAPLQR	SVS[+80]ESHTSC[+57]PAESASDAAPLQR	0.043644	0.31117	LUMP	Q8WUA7	S145				5.64998	12.0577	5	Yes	2	NA	0.00256342	0.000152622	1.53328e-05	1.91441e-06	0.000198235	0.36082	0.223662	0.886365	0.420437	0.481615	0.0826473	0.00851183	0.00312069	0.000630406	0.011433	0.85693	0.840475	0.979987	0.934859	0.958655	5.64998	7.20382	12.0577	6.74535	8.14542	1.38519	1.87806	0.970676	1.26715	0.750027	1.24244e+06
O43734	CIKS_HUMAN	Adapter protein CIKS; AltName: Full=Connection to IKK and SAPK/JNK; AltName: Full=Nuclear factor NF-kappa-B activator 1; Short=ACT1; AltName: Full=TRAF3-interacting protein 2;	T[+80]SNLPEELR	T[+80]SNLPEELr	0.132248	1	LUMP	O43734	T402				5.50114	9.03236	5	Yes	3	NA	1.36411e-05	1.00494e-05	1.18972e-07	1.97111e-07	1.55275e-08	0.058895	0.156577	0.175285	0.309101	0.0586283	0.00568936	0.00180582	0.000200397	0.000195063	9.48445e-05	0.803952	0.817724	0.819177	0.934859	0.914938	5.50114	6.60918	8.53639	7.96794	9.03236	1.15854	1.16859	0.862256	1.0637	1.20336	1.89519e+07
Q05655	KPCD_HUMAN	Protein kinase C delta type; EC=2.7.11.13; AltName: Full=Tyrosine-protein kinase PRKCD; EC=2.7.10.2; AltName: Full=nPKC-delta; Contains: RecName: Full=Protein kinase C delta type regulatory subunit; Contains: RecName: Full=Protein kinase C delta type catalytic subunit; AltName: Full=Sphingosine-dependent protein kinase-1; Short=SDK1;	RSDS[+80]ASSEPVGIYQGFEK	RSDS[+80]ASSEPVGIYQGFEK	0.0514057	0.378038	LUMP	Q05655	S304				2.57511	8.35004	5	Yes	1	KPCD_HUMAN	0.00393067	0.000618641	0.00414025	0.0057393	0.00327806	0.43454	0.468018	0.182617	0.515566	0.168625	0.0981785	0.01871	0.055673	0.07246	0.0536323	0.871866	0.854151	0.819177	0.934859	0.939762	8.35004	5.0578	5.67602	2.57857	2.57511	1.4274	0.766008	0.819303	0.867819	1.4023	1.67515e+06
O75569	PRKRA_HUMAN	Interferon-inducible double-stranded RNA-dependent protein kinase activator A; AltName: Full=PKR-associated protein X; AltName: Full=PKR-associating protein X; AltName: Full=Protein activator of the interferon-induced protein kinase; AltName: Full=Protein kinase, interferon-inducible double-stranded RNA-dependent activator;	AEAPPLEREDS[+80]GTFSLGK	AEAPPLEREDS[+80]GTFSLGK	0.0331533	0.235408	LUMP	O75569	S18				2.29627	8.30495	5	Yes	3	NA	0.00105755	0.000303531	0.000516319	0.0027835	0.000888363	0.395993	0.334637	0.72205	0.0835539	0.0909675	0.0547387	0.011924	0.015487	0.0510218	0.0264039	0.867585	0.842653	0.946511	0.934859	0.939762	8.30495	6.07618	5.69932	4.58329	2.29627	1.29217	0.839258	0.960457	1.2025	1.33949
O60716	CTND1_HUMAN	Catenin delta-1; AltName: Full=Cadherin-associated Src substrate; Short=CAS; AltName: Full=p120 catenin; Short=p120(ctn); AltName: Full=p120(cas);	SQS[+80]SHS[+80]YDDSTLPLIDR	S[+80]QSSHS[+80]YDDSTLPLIDR	0.194629	1	LUMP	O60716	S859	S864			1.82483	5.85051	5	Yes	3	NA	0.00156404	0.00377097	0.00639365	0.00489509	0.00608375	NA	NA	0.6979	0.883419	0.59643	0.0659977	0.0531873	0.073539	0.0649146	0.0775552	NA	NA	0.941862	0.981467	0.964037	1.82483	5.85051	3.24609	4.10987	3.48817	1.3102	0.68647	1.0618	1.03439	1.05547	4.50092e+06
Q96PU5	NED4L_HUMAN	E3 ubiquitin-protein ligase NEDD4-like; EC=6.3.2.-; AltName: Full=NEDD4.2; AltName: Full=Nedd4-2;	DTLS[+80]NPQSPQPSPYNSPKPQHK	DTLS[+80]NPQSPQPSPYNSPKPQHK	0.498698	1	LUMP	Q96PU5	S475				2.93977	4.91537	5	Yes	3	NA	0.000341206	0.00208048	0.00103791	0.0067251	0.0016377	0.817435	0.507268	0.652118	0.601042	0.523937	0.0297418	0.0375288	0.0220677	0.0795893	0.0360471	0.967672	0.860072	0.9282	0.946877	0.958655	3.65485	4.397	4.91537	4.7536	2.93977	0.923217	1.10139	1.06043	1.12537	1.07899	2.09688e+06
Q15139,O94806	KPCD1_HUMAN	Serine/threonine-protein kinase D1; EC=2.7.11.13; AltName: Full=Protein kinase C mu type; AltName: Full=Protein kinase D; AltName: Full=nPKC-D1; AltName: Full=nPKC-mu;	TIS[+80]PST[+80]SNNIPLMR	TIS[+80]PSTS[+80]NNIPLMR	0.0253448	0.175709	LUMP	Q15139	S397	S401			2.88	4.52811	5	Yes	1	KPCD1_HUMAN	0.000212694	5.91982e-05	0.000126164	0.00232732	0.00134253	0.834374	0.121386	0.135955	0.18412	0.572845	0.0241934	0.00506869	0.007283	0.045951	0.0330909	0.969581	0.785104	0.81171	0.934859	0.961942	4.52811	3.72316	3.47465	2.88	3.40178	1.02468	0.803158	1.15903	0.945043	1.15765	7.91091e+06
Q7Z4S6	KI21A_HUMAN	Kinesin-like protein KIF21A; AltName: Full=Kinesin-like protein KIF2; AltName: Full=Renal carcinoma antigen NY-REN-62;	KLS[+80]SSDAPAQDTGSSAAAVETDASR	KLS[+80]SSDAPAQDTGSSAAAVETDASR	0.0123734	0.0817484	LUMP	Q7Z4S6	S853				2.2294	3.61736	5	Yes	1	NA	0.000111172	0.000109763	5.17058e-05	0.000273771	0.00456148	0.516456	0.213415	0.352605	0.172599	0.456912	0.0193509	0.00711553	0.00479322	0.0143936	0.0656746	0.892845	0.840475	0.870661	0.934859	0.958655	3.01209	3.38464	3.61736	2.59965	2.2294	1.11363	0.941755	0.919082	1.13681	1.07301	5.88947e+06
P08559	ODPA_HUMAN	Pyruvate dehydrogenase E1 component subunit alpha, somatic form, mitochondrial; EC=1.2.4.1; AltName: Full=PDHE1-A type I; Flags: Precursor;	YGMGT[+80]SVER	YGMGTS[+80]VER	0.00292116	0.00469653	LOCALIZED	P08559	S232				0.125531	0.74278	4	Yes	5	NA	0.0165755	0.000103064	9.77574e-05	0.00356459	0.00293156	0.914524	0.349305	0.0102804	0.0491189	0.176429	0.20804	0.00711038	0.00610651	0.0570814	0.0504261	0.9839	0.842653	0.446758	0.934859	0.939762	0.125531	0.160591	0.408293	0.74278	0.603282	1.0105	0.867385	1.38548	0.922118	0.880591	1.0323e+07
P29803,P08559	ODPAT_HUMAN	Pyruvate dehydrogenase E1 component subunit alpha, testis-specific form, mitochondrial; EC=1.2.4.1; AltName: Full=PDHE1-A type II; Flags: Precursor;	YHGHS[+80]MSDPGVS[+80]YR	YHGHS[+80]MSDPGVS[+80]YR	0.00362994	0.0105107	LOCALIZED	P29803	S291	S298			0.175974	0.85802	4	Yes	5	NA	7.08457e-05	7.97671e-05	0.000421164	0.00958827	0.0199692	0.266167	0.0419449	0.00200422	0.312124	0.512106	0.0150803	0.0059159	0.0138418	0.0957895	0.152549	0.834417	0.6537	0.305715	0.934859	0.958655	0.175974	0.316453	0.519344	0.85802	0.675206	0.850129	0.718581	1.28577	0.909351	0.925093	2.9554e+07
P27448	MARK3_HUMAN	MAP/microtubule affinity-regulating kinase 3; EC=2.7.11.1; AltName: Full=C-TAK1; Short=cTAK1; AltName: Full=Cdc25C-associated protein kinase 1; AltName: Full=ELKL motif kinase 2; Short=EMK-2; AltName: Full=Protein kinase STK10; AltName: Full=Ser/Thr protein kinase PAR-1; Short=Par-1a; AltName: Full=Serine/threonine-protein kinase p78;	GIAPAS[+80]PMLGNASNPNK	GIAPAS[+80]PMLGNASNPNK	7.65527e-08	3.53086e-08	LOCALIZED	P27448	S469				0.195095	0.502921	4	Yes	5	MARK3_HUMAN	0.000597731	2.04316e-05	0.0103294	0.0443683	0.00449093	0.669733	0.79182	0.412281	0.926835	0.871781	0.0435324	0.00295266	0.0949035	0.232855	0.0649645	0.926264	0.941263	0.8797	0.988949	0.991264	0.420004	0.195095	0.360282	0.456541	0.502921	1.13599	1.09346	1.26011	0.96944	0.971848	4.12833e+06
O60716	CTND1_HUMAN	Catenin delta-1; AltName: Full=Cadherin-associated Src substrate; Short=CAS; AltName: Full=p120 catenin; Short=p120(ctn); AltName: Full=p120(cas);	APS[+80]RQDVYGPQPQVR	APS[+80]RQDVYGPQPQVR	7.65846e-08	3.55036e-08	LOCALIZED	O60716	S252				0.19821	0.636387	4	Yes	5	NA	0.00938862	0.000635122	0.00372188	0.00134556	0.00281019	0.172371	0.164659	0.15382	0.351409	0.785383	0.155177	0.018887	0.0515691	0.0341623	0.0491301	0.823247	0.823589	0.819177	0.934859	0.984464	0.19821	0.366149	0.551053	0.636387	0.550001	0.816725	0.84047	0.888245	0.962232	0.991533	2.2993e+07
Q7Z460	CLAP1_HUMAN	CLIP-associating protein 1; AltName: Full=Cytoplasmic linker-associated protein 1; AltName: Full=Multiple asters homolog 1; AltName: Full=Protein Orbit homolog 1; Short=hOrbit1;	SVSTT[+80]GSLQR	SVSTTGS[+80]LQr	0.00294203	0.00469671	LOCALIZED	Q7Z460	S594				0.205834	0.87483	4	Yes	5	CLAP1_HUMAN	0.00125266	7.13863e-06	0.00444141	0.00704087	0.71349	0.532619	0.477418	0.80957	0.395019	0.470818	0.060039	0.00180582	0.0581949	0.0820166	0.872995	0.897372	0.854151	0.961897	0.934859	0.958655	0.36716	0.205834	0.45803	0.519222	0.87483	1.05052	1.16302	1.05118	1.22608	1.16617	5.79878e+06
O15075	DCLK1_HUMAN	Serine/threonine-protein kinase DCLK1; EC=2.7.11.1; AltName: Full=Doublecortin domain-containing protein 3A; AltName: Full=Doublecortin-like and CAM kinase-like 1; AltName: Full=Doublecortin-like kinase 1;	VNGLPSPTHS[+80]AHC[+57]SFY[+80]R	VNGLPS[+80]PTHSAHC[+57]SFY[+80]r	0.00645979	0.036018	LOCALIZED	O15075	S32	Y42			0.222743	0.805642	4	Yes	4	DCLK1_HUMAN	0.35327	0.00039809	0.00733928	0.00613753	0.00334595	0.217652	0.447426	0.171521	0.429606	0.694434	0.758856	0.013908	0.0798647	0.0753616	0.0543073	0.830833	0.852561	0.819177	0.934859	0.973751	0.222743	0.732019	0.722747	0.774306	0.805642	1.03449	0.923148	1.08433	1.09644	1.05288	3.33404e+07
Q92625	ANS1A_HUMAN	Ankyrin repeat and SAM domain-containing protein 1A; AltName: Full=Odin;	IM[+16]SS[+80]IGEGIDFSQER	IM[+16]SS[+80]IGEGIDFSQER	0.004282	0.0161931	LOCALIZED	Q92625	S677				0.260208	0.566056	4	Yes	4	NA	0.0667042	1.38706e-05	0.00515331	0.0026557	0.007997	0.847678	0.279244	0.924701	0.849512	0.630216	0.431184	0.00214285	0.0640917	0.0499288	0.0910738	0.97231	0.842653	0.985035	0.975143	0.964836	0.566056	0.260208	0.330644	0.453043	0.370666	1.02227	0.786974	1.01309	1.02888	0.948843	1.82303e+07
Q16584	M3K11_HUMAN	Mitogen-activated protein kinase kinase kinase 11; EC=2.7.11.25; AltName: Full=Mixed lineage kinase 3; AltName: Full=Src-homology 3 domain-containing proline-rich kinase;	NVFEVGPGDS[+80]PTFPR	NVFEVGPGDS[+80]PTFPR	0.00183988	0.00347758	LOCALIZED	Q16584	S524				0.276457	0.569177	4	Yes	5	M3K11_HUMAN	0.0409377	0.000169082	0.00595982	0.00489025	0.00310023	0.366532	0.758921	0.602567	0.344357	0.518966	0.345643	0.00881035	0.0702818	0.0649146	0.0520494	0.861412	0.931208	0.922129	0.934859	0.958655	0.325103	0.276457	0.546578	0.569177	0.5072	1.34169	0.927041	0.905988	1.14312	0.809623	4.20536e+06
Q9BXB4	OSB11_HUMAN	Oxysterol-binding protein-related protein 11; Short=ORP-11; Short=OSBP-related protein 11;	SFSLASSSNS[+80]PISQR	SFSLASSSNS[+80]PISQR	0.002608	0.00469386	LOCALIZED	Q9BXB4	S181				0.283351	0.552003	4	Yes	5	NA	0.00966455	9.76302e-06	0.000251759	0.00749781	0.0011093	0.794417	0.0345874	0.379783	0.577451	0.487586	0.157864	0.00180582	0.0102021	0.084243	0.0300346	0.960983	0.651619	0.874117	0.944786	0.958655	0.325056	0.283351	0.497027	0.552003	0.504008	0.983762	0.842739	0.948862	1.07451	0.851422	1.33566e+07
Q9UBC2	EP15R_HUMAN	Epidermal growth factor receptor substrate 15-like 1; AltName: Full=Eps15-related protein; Short=Eps15R;	STPSHGSVSSLNSTGSLS[+80]PK	STPSHGSVSSLNSTGSLS[+80]PK	0.00225038	0.00348151	LOCALIZED	Q9UBC2	S255				0.290948	0.65472	4	Yes	5	NA	0.0936225	0.00329723	0.00824119	0.000170745	0.000229626	0.0991132	0.967854	0.0328819	0.0747309	0.79358	0.497366	0.0492993	0.0841874	0.0110668	0.0122181	0.809925	0.988631	0.619455	0.934859	0.986151	0.349274	0.290948	0.65472	0.535987	0.444588	1.26568	1.01184	0.841608	0.731927	1.04272	2.08417e+07
Q96N67	DOCK7_HUMAN	Dedicator of cytokinesis protein 7;	SLS[+80]NSNPDISGTPTSPDDEVR	SLSNS[+80]NPDISGTPTSPDDEVR	0.00946507	0.0564341	LOCALIZED	Q96N67	S900				0.295646	0.48599	4	Yes	4	NA	0.00681752	1.79987e-06	2.0306e-05	2.77922e-05	7.96343e-05	0.925262	0.382082	0.13862	0.532866	0.702422	0.129603	0.000781586	0.00342373	0.00375363	0.00737988	0.986879	0.842653	0.812797	0.934859	0.974352	0.48599	0.335778	0.300819	0.295646	0.361791	0.996548	0.881184	1.0994	0.950714	1.01373	3.60728e+07
Q96N67	DOCK7_HUMAN	Dedicator of cytokinesis protein 7;	SLSNSNPDIS[+80]GTPTSPDDEVR	SLSNSNPDIS[+80]GTPTSPDDEVR	0	0	LOCALIZED	Q96N67	S905				0.300784	0.470626	4	Yes	4	NA	0.00452597	1.01178e-05	1.99686e-05	1.53909e-05	8.29755e-06	0.0212979	0.69651	0.0858985	0.383563	0.180596	0.103237	0.00180582	0.00342373	0.00261404	0.00195337	0.722262	0.911497	0.755928	0.934859	0.939762	0.470626	0.329062	0.300784	0.316842	0.353381	0.911275	0.966021	1.10795	0.90915	1.08463	3.58657e+07
Q9Y250	LZTS1_HUMAN	Leucine zipper putative tumor suppressor 1; AltName: Full=F37/esophageal cancer-related gene-coding leucine-zipper motif; AltName: Full=Fez1;	ALSFS[+80]DGGSK	ALSFS[+80]DGGSk	0.00277878	0.00469552	LOCALIZED	Q9Y250	S233				0.302482	0.853446	4	Yes	5	NA	1.25461e-05	6.85085e-05	2.30649e-05	0.00688494	0.0460375	0.31921	0.254626	0.690252	0.596864	0.723991	0.00568936	0.00549478	0.00342373	0.0808369	0.24646	0.849664	0.842653	0.940325	0.946877	0.974352	0.457223	0.302482	0.690975	0.790315	0.853446	0.644081	0.958712	1.02322	0.979549	0.978862	183899
Q09666	AHNK_HUMAN	Neuroblast differentiation-associated protein AHNAK; AltName: Full=Desmoyokin;	GGVTGS[+80]PEASISGS[+80]K	GGVTGS[+80]PEASISGS[+80]K	0.00167755	0.00347582	LOCALIZED	Q09666	S5731	S5739			0.340328	0.519179	4	Yes	4	NA	0.0739523	0.00163022	0.000153072	0.000818235	0.00150897	0.32142	0.808727	0.394707	0.0601422	0.0705206	0.450624	0.032386	0.0078054	0.0270516	0.0346143	0.850331	0.945484	0.876372	0.934859	0.937233	0.519179	0.416017	0.340328	0.393965	0.399329	0.910632	0.948963	1.28231	0.68327	1.16056	1.35722e+07
P52594	AGFG1_HUMAN	Arf-GAP domain and FG repeat-containing protein 1; AltName: Full=HIV-1 Rev-binding protein; AltName: Full=Nucleoporin-like protein RIP; AltName: Full=Rev-interacting protein; AltName: Full=Rev/Rex activation domain-binding protein;	GTPS[+80]QSPVVGR	GTPSQS[+80]PVVGr	0.00374029	0.0105109	LOCALIZED	P52594	S181				0.341682	0.725272	4	Yes	5	NA	0.0673325	0.00113116	7.35213e-05	0.00385956	0.000294666	0.500454	0.0480371	0.551722	0.00761103	0.542506	0.433703	0.0251879	0.00537598	0.0595611	0.0139026	0.891028	0.679761	0.907391	0.934859	0.961942	0.66373	0.341682	0.581621	0.722492	0.725272	0.953208	1.11725	1.04617	1.12577	1.02328	3.63293e+07
Q92625	ANS1A_HUMAN	Ankyrin repeat and SAM domain-containing protein 1A; AltName: Full=Odin;	SDS[+80]DLLTC[+57]SPTEDATM[+16]GSR	SDS[+80]DLLTC[+57]SPTEDATM[+16]GSr	0.0033232	0.00896048	LOCALIZED	Q92625	S628				0.350345	0.695013	4	Yes	4	NA	0.0369096	0.0001041	1.03654e-05	6.91074e-05	6.98277e-05	0.854997	0.155903	0.513529	0.271485	0.492422	0.328101	0.00711038	0.00240227	0.00707798	0.00677946	0.975291	0.817724	0.897176	0.934859	0.958655	0.695013	0.388074	0.350345	0.504144	0.565946	1.00513	1.05111	1.01389	1.02989	1.01499	7.10729e+07
Q92625	ANS1A_HUMAN	Ankyrin repeat and SAM domain-containing protein 1A; AltName: Full=Odin;	SDS[+80]DLLTC[+57]SPTEDATMGSR	SDS[+80]DLLTC[+57]SPTEDATMGSr	0.00338265	0.00940997	LOCALIZED	Q92625	S628				0.359892	0.695375	4	Yes	4	NA	0.00578116	1.37288e-06	0.000246641	3.15898e-06	1.79194e-05	0.222806	0.395167	0.835743	0.0877817	0.0232138	0.118371	0.000752861	0.0101624	0.000816888	0.00322147	0.830833	0.842653	0.964912	0.934859	0.833477	0.695375	0.393478	0.359892	0.471358	0.609735	1.03517	1.17824	1.00716	1.0863	1.05363	6.12016e+07
Q92625	ANS1A_HUMAN	Ankyrin repeat and SAM domain-containing protein 1A; AltName: Full=Odin;	SLSKS[+80]DSDLLTC[+57]SPTEDATMGSR	SLSkS[+80]DSDLLTC[+57]SPTEDATMGSr	0.00430827	0.0166776	LOCALIZED	Q92625	S626				0.37778	0.513672	4	Yes	5	NA	0.0178726	0.00131561	0.00686457	0.00146546	0.00196753	0.743055	NA	0.0241371	0.0774013	NA	0.217359	0.0280616	0.0770721	0.0356815	0.0392412	0.946286	NA	0.556151	0.934859	NA	0.492056	0.37778	0.481703	0.481231	0.513672	0.967344	0.937536	1.15149	1.03698	0.898612	5.06082e+07
Q7Z460	CLAP1_HUMAN	CLIP-associating protein 1; AltName: Full=Cytoplasmic linker-associated protein 1; AltName: Full=Multiple asters homolog 1; AltName: Full=Protein Orbit homolog 1; Short=hOrbit1;	NSSNTSVGS[+80]PSNTIGR	NSSNTSVGS[+80]PSNTIGR	0.00160448	0.00347516	LOCALIZED	Q7Z460	S1091				0.386915	0.782235	4	Yes	5	CLAP1_HUMAN	0.0218166	5.13134e-05	0.00119205	0.00345834	6.52144e-05	0.640728	0.956607	0.808723	0.0228237	0.271614	0.242069	0.00496934	0.0238371	0.0562808	0.00669011	0.9187	0.984578	0.961897	0.934859	0.957234	0.730392	0.386915	0.574493	0.661507	0.782235	1.04151	1.00213	1.02806	0.907239	0.922776	2.93241e+07
Q9Y2J2	E41L3_HUMAN	Band 4.1-like protein 3; AltName: Full=4.1B; AltName: Full=Differentially expressed in adenocarcinoma of the lung protein 1; Short=DAL-1; Contains: RecName: Full=Band 4.1-like protein 3, N-terminally processed;	GISQT[+80]NLITTVTPEK	GIS[+80]QTNLITTVTPEK	0.00535763	0.0270346	LOCALIZED	Q9Y2J2	S460				0.39169	0.776799	4	Yes	5	NA	0.00824262	0.00118017	8.73569e-05	0.000772945	0.00484173	0.398161	0.492956	0.0108594	0.363484	0.249845	0.146215	0.0260882	0.00581305	0.0264515	0.0680907	0.867585	0.855264	0.446844	0.934859	0.957234	0.626447	0.39169	0.592748	0.669974	0.776799	0.975544	1.03674	1.18818	1.09024	0.955845	1.27588e+07
Q92625	ANS1A_HUMAN	Ankyrin repeat and SAM domain-containing protein 1A; AltName: Full=Odin;	SES[+80]LSNC[+57]SIGKK	SES[+80]LSNC[+57]SIGKK	0.00119203	0.00347052	LOCALIZED	Q92625	S647				0.398096	0.821012	4	Yes	4	NA	0.365996	4.78424e-05	0.000170976	0.00044637	0.00307985	0.404387	0.229332	0.627189	0.248465	0.984627	0.767524	0.00482334	0.00830319	0.0209378	0.0520494	0.867585	0.840704	0.926891	0.934859	0.99857	0.821012	0.398096	0.415164	0.516854	0.67475	1.04942	0.926015	0.973013	1.05702	0.998316	4.98491e+07
Q9UHD8	SEPT9_HUMAN	Septin-9; AltName: Full=MLL septin-like fusion protein MSF-A; Short=MLL septin-like fusion protein; AltName: Full=Ovarian/Breast septin; Short=Ov/Br septin; AltName: Full=Septin D1;	HVDSLSQRS[+80]PK	HVDSLSQrS[+80]Pk	0.000675043	0.00346047	LOCALIZED	Q9UHD8	S85				0.44359	0.800481	4	Yes	5	NA	0.0258611	6.93264e-05	0.000174623	0.00515351	0.0051878	0.185835	0.181866	0.2981	0.59593	0.105203	0.267247	0.00549478	0.00832288	0.0669956	0.0708879	0.826523	0.82371	0.870661	0.946877	0.939762	0.629027	0.44359	0.725799	0.784029	0.800481	0.785657	1.11656	1.06679	1.00974	1.0469	2.45714e+08
O94804	STK10_HUMAN	Serine/threonine-protein kinase 10; EC=2.7.11.1; AltName: Full=Lymphocyte-oriented kinase;	AS[+80]QSRPNSS[+80]ALETLGGEK	AS[+80]QSRPNS[+80]SALETLGGEK	0.00994006	0.0604576	LOCALIZED	O94804	S448	S454			0.447065	1.55631	4	Yes	2	STK10_HUMAN	0.0025818	0.00100579	0.030338	0.00661445	0.00127795	0.0703037	0.570476	0.130362	0.809238	0.88991	0.0826473	0.0237907	0.180934	0.0789085	0.0323132	0.803952	0.876362	0.808084	0.966272	0.991264	0.722432	0.447065	0.811234	1.31827	1.55631	0.892546	1.12007	1.14885	1.01733	0.988925	2.21749e+07
O94804	STK10_HUMAN	Serine/threonine-protein kinase 10; EC=2.7.11.1; AltName: Full=Lymphocyte-oriented kinase;	QVAEQGGDLS[+80]PAANR	QVAEQGGDLS[+80]PAANR	6.16364e-08	1.38759e-08	LOCALIZED	O94804	S438				0.452206	0.768101	4	Yes	5	STK10_HUMAN	0.0416967	0.000167893	0.0015353	0.00449404	0.000673521	0.123037	0.75602	0.690319	0.958297	0.519098	0.349249	0.00881035	0.0292664	0.063268	0.022896	0.809925	0.929595	0.940325	0.993039	0.958655	0.704668	0.452206	0.613685	0.748915	0.768101	0.818975	1.04325	0.953909	0.996288	0.924747	6.5032e+07
Q09666	AHNK_HUMAN	Neuroblast differentiation-associated protein AHNAK; AltName: Full=Desmoyokin;	GGVTGSPEASISGS[+80]K	GGVTGSPEASISGS[+80]K	0.0021592	0.00348082	LOCALIZED	Q09666	S5739				0.455566	0.79242	4	Yes	4	NA	0.0712382	3.24026e-05	0.000553749	0.000107336	0.000157561	0.455765	0.045098	0.114353	0.0493235	0.0261194	0.445339	0.00401958	0.0157854	0.00885671	0.0105947	0.879013	0.667904	0.790985	0.934859	0.833477	0.79242	0.571151	0.455566	0.465014	0.537985	1.06137	1.06989	1.11501	0.817107	1.16196	1.81575e+07
Q96C19	EFHD2_HUMAN	EF-hand domain-containing protein D2; AltName: Full=Swiprosin-1;	RADLNQGIGEPQS[+80]PSRR	RADLNQGIGEPQS[+80]PSRR	0.0011287	0.00346928	LOCALIZED	Q96C19	S74				0.477702	0.774946	4	Yes	4	NA	0.00716131	0.000195291	0.000596237	0.00200307	0.00192385	0.950541	0.00630115	0.748632	0.0463591	0.96665	0.134305	0.00913211	0.0162874	0.0421994	0.0389802	0.990953	0.449216	0.951534	0.934859	0.99857	0.477702	0.51654	0.669424	0.607734	0.774946	0.994682	1.23283	0.985189	1.12269	0.998112	2.56571e+07
P52594	AGFG1_HUMAN	Arf-GAP domain and FG repeat-containing protein 1; AltName: Full=HIV-1 Rev-binding protein; AltName: Full=Nucleoporin-like protein RIP; AltName: Full=Rev-interacting protein; AltName: Full=Rev/Rex activation domain-binding protein;	APVGSVVS[+80]VPSQSSASSDK	APVGSVVS[+80]VPSQSSASSDK	0.00148978	0.00347339	LOCALIZED	P52594	S362				2.31627	91.8943	4	Yes	1	NA	0.00143173	3.13308e-06	1.37146e-05	0.139796	0.000113806	0.33851	0.991381	0.269948	0.329609	0.40466	0.0617935	0.0011892	0.0028907	0.434442	0.00881492	0.854335	0.997449	0.853055	0.934859	0.957234	40.7227	91.8943	22.6862	2.31627	7.09734	1.42128	1.00677	1.78967	0.557644	0.0805021	495089
O60716	CTND1_HUMAN	Catenin delta-1; AltName: Full=Cadherin-associated Src substrate; Short=CAS; AltName: Full=p120 catenin; Short=p120(ctn); AltName: Full=p120(cas);	S[+80]DKKPDREEIQMSNMGSNTK	S[+80]DKKPDREEIQMSNMGSNTK	0.0001597	8.31611e-08	LOCALIZED	O60716	S879				8.5036	60.1685	4	Yes	1	NA	0.00278318	0.0179602	5.48303e-05	6.00773e-05	0.00486282	0.976604	0.431453	NA	0.207902	NA	0.0851776	0.138906	0.0048952	0.00661211	0.0680907	0.996081	0.850543	NA	0.934859	NA	52.7105	60.1685	56.8465	17.2558	8.5036	1.02258	2.31305	2.30121	2.35467	2.71991	472404
Q8NC51	PAIRB_HUMAN	Plasminogen activator inhibitor 1 RNA-binding protein; AltName: Full=PAI1 RNA-binding protein 1; Short=PAI-RBP1; AltName: Full=SERPINE1 mRNA-binding protein 1;	SKS[+80]EEAHAEDSVMDHHFR	SKS[+80]EEAHAEDSVMDHHFR	0.00211355	0.00348042	LOCALIZED	Q8NC51	S330				6.89206	35.1827	4	Yes	1	NA	0.000312974	0.000277068	0.000700424	0.000344355	0.0278939	0.844199	0.0982845	0.60616	0.322594	0.569286	0.0285781	0.011304	0.0177838	0.0172285	0.185222	0.972027	0.767134	0.923193	0.934859	0.961942	35.1827	7.00956	6.89206	9.11232	9.65023	0.92165	0.480848	0.705798	0.65924	1.33593	7.40106e+06
O75937	DNJC8_HUMAN	DnaJ homolog subfamily C member 8; AltName: Full=Splicing protein spf31;	RDS[+80]VLTSK	RDS[+80]VLTSK	0.000314244	0.00344974	LOCALIZED	O75937	S35				1.92226	34.6368	4	Yes	3	NA	0.00239502	0.00291743	0.000319675	0.000218394	0.0796772	0.165928	0.3022	0.833675	NA	0.13838	0.0813431	0.0462842	0.0117837	0.0124614	0.329792	0.821048	0.842653	0.964285	NA	0.939762	8.77798	34.6368	11.2036	2.64211	1.92226	1.67925	1.26663	0.948448		1.91537	1.03815e+06
O60664	PLIN3_HUMAN	Perilipin-3; AltName: Full=47 kDa mannose 6-phosphate receptor-binding protein; Short=47 kDa MPR-binding protein; AltName: Full=Cargo selection protein TIP47; AltName: Full=Mannose-6-phosphate receptor-binding protein 1; AltName: Full=Placental protein 17; Short=PP17;	ELVSSKVS[+80]GAQEMVSSAK	ELVSSKVS[+80]GAQEMVSSAK	0.00180957	0.00347726	LOCALIZED	O60664	S130				5.79572	29.4631	4	Yes	3	NA	NA	9.73517e-06	0.00898104	0.00368161	0.00756626	0.242002	0.261524	0.429845	0.6556	0.776164	NA	0.00180582	0.0876475	0.0583265	0.088944	0.830833	0.842653	0.881528	0.952779	0.984282	5.79572	29.4631	24.3461	12.5974	9.6056	2.35904	0.222192	0.727544	0.685701	1.21664	252574
Q9UHD8	SEPT9_HUMAN	Septin-9; AltName: Full=MLL septin-like fusion protein MSF-A; Short=MLL septin-like fusion protein; AltName: Full=Ovarian/Breast septin; Short=Ov/Br septin; AltName: Full=Septin D1;	S[+80]FEVEEVETPNSTPPRR	S[+80]FEVEEVETPNSTPPRR	7.27338e-08	1.77344e-08	LOCALIZED	Q9UHD8	S30				1.45122	24.1648	4	Yes	1	NA	1.99819e-05	5.91966e-06	7.1192e-05	0.00495206	0.0527152	0.31599	0.816443	0.0114325	0.363662	0.00995707	0.00655294	0.0016358	0.00537598	0.0650889	0.264614	0.848264	0.946264	0.446844	0.934859	0.819938	24.1648	9.27091	5.89511	2.12887	1.45122	1.14016	0.95353	0.518735	1.15083	1.648	1.18571e+07
Q9Y2W1	TR150_HUMAN	Thyroid hormone receptor-associated protein 3; AltName: Full=Thyroid hormone receptor-associated protein complex 150 kDa component; Short=Trap150;	M[+16]DS[+80]FDEDLARPSGLLAQER	M[+16]DS[+80]FDEDLARPSGLLAQER	7.16143e-08	1.61197e-08	LOCALIZED	Q9Y2W1	S575				3.9663	23.3521	4	Yes	3	NA	0.0379738	0.000173042	0.000741464	7.74976e-05	0.000889746	0.132228	0.807093	0.121623	0.841402	0.240093	0.33257	0.00881035	0.0182944	0.00747416	0.0264039	0.809925	0.945484	0.794289	0.972815	0.957234	23.3521	19.7975	12.5742	9.58323	3.9663	1.33697	1.09146	0.745684	0.955979	1.39709	2.52894e+06
O60237	MYPT2_HUMAN	Protein phosphatase 1 regulatory subunit 12B; AltName: Full=Myosin phosphatase-targeting subunit 2; Short=Myosin phosphatase target subunit 2;	LES[+80]GGSNPTTSDSYGDR	LES[+80]GGSNPTTSDSYGDR	0.000698339	0.00346077	LOCALIZED	O60237	S839				4.57672	22.7259	4	Yes	3	NA	0.0113354	0.00111856	0.00109379	0.00165877	0.00196879	0.218244	0.118278	0.151126	0.71766	0.699966	0.166772	0.0249991	0.0227215	0.0386461	0.0392412	0.830833	0.785104	0.819177	0.952792	0.974352	4.57672	17.1692	16.8207	6.29668	22.7259	2.71318	2.08135	0.641796	1.20675	0.793972	713319
O15355	PPM1G_HUMAN	Protein phosphatase 1G; EC=3.1.3.16; AltName: Full=Protein phosphatase 1C; AltName: Full=Protein phosphatase 2C isoform gamma; Short=PP2C-gamma; AltName: Full=Protein phosphatase magnesium-dependent 1 gamma;	RKLEEVLS[+80]TEGAEENGNSDK	rkLEEVLS[+80]TEGAEENGNSDk	0.00255803	0.00469292	LOCALIZED	O15355	S527				0.931044	21.8795	4	Yes	2	NA	0.133875	0.00293743	2.25325e-05	3.14028e-06	0.000233179	0.944211	0.847633	0.332707	0.495284	0.394813	0.581451	0.0462842	0.00342373	0.000816888	0.0123002	0.990554	0.952868	0.870661	0.934859	0.957234	0.931044	2.57397	15.7764	21.8795	8.77994	0.982175	0.937321	1.21792	0.722344	1.37467	1.90741e+06
Q9NQW6	ANLN_HUMAN	Actin-binding protein anillin;	TQS[+80]LPVTEK	TQS[+80]LPVTEK	0.00270611	0.00469497	LOCALIZED	Q9NQW6	S485				4.54945	20.8803	4	Yes	3	NA	0.0115075	1.42742e-06	0.000240484	2.72913e-05	0.000252575	0.00681687	0.804693	0.852664	0.261251	0.355461	0.166772	0.000752861	0.0100779	0.00375363	0.0128792	0.647827	0.945484	0.969478	0.934859	0.957234	4.54945	7.77773	20.8803	16.7393	14.5288	0.549207	1.10347	0.917607	0.617896	1.58433	1.52833e+06
Q09666	AHNK_HUMAN	Neuroblast differentiation-associated protein AHNAK; AltName: Full=Desmoyokin;	TVIRLPSGS[+80]GAASPTGSAVDIR	TVIRLPSGS[+80]GAASPTGSAVDIR	0.00252871	0.00469245	LOCALIZED	Q09666	S212				1.66834	18.8856	4	Yes	1	NA	0.00103654	0.00054245	0.00034248	0.50545	1.34008e-06	0.717594	0.971291	0.772224	0.138333	0.887503	0.0545138	0.0175402	0.0121672	0.763568	0.000911051	0.939063	0.989207	0.95702	0.934859	0.991264	10.8911	12.2902	11.4356	1.66834	18.8856	0.955185	1.0025	1.04176	1.38603	1.02529	2.21515e+06
P35658	NU214_HUMAN	Nuclear pore complex protein Nup214; AltName: Full=214 kDa nucleoporin; AltName: Full=Nucleoporin Nup214; AltName: Full=Protein CAN;	TPS[+80]IQPSLLPHAAPFAK	TPS[+80]IQPSLLPHAAPFAK	0.00288812	0.00469628	LOCALIZED	P35658	S1023				5.74059	15.699	4	Yes	3	NA	0.0294651	0.00524065	7.6453e-05	0.00136791	6.14149e-05	0.0342311	0.705222	0.184642	0.209669	0.0185075	0.287426	0.0654166	0.0055071	0.0344353	0.00659134	0.785126	0.915796	0.819177	0.934859	0.833477	5.74059	13.2395	15.699	12.6768	13.8714	1.31331	1.07721	0.766768	1.1702	2.02773	963499
P60468	SC61B_HUMAN	Protein transport protein Sec61 subunit beta;	TTS[+80]AGTGGMWR	TTS[+80]AGTGGMWR	0.00382984	0.0105111	LOCALIZED	P60468	S49				0.752159	12.903	4	Yes	2	NA	0.163039	0.00397713	4.82278e-05	0.000221079	0.000492226	NA	NA	0.566736	0.188987	0.932204	0.625853	0.0550728	0.00468152	0.0124614	0.0187076	NA	NA	0.909806	0.934859	0.99857	0.752159	4.55611	12.903	7.96831	4.47579	0.367032	0.925434	0.785406	2.10937	1.05273	746578
P42858	HD_HUMAN	Huntingtin; AltName: Full=Huntington disease protein; Short=HD protein;	LLSPQM[+16]S[+80]GEEEDSDLAAK	LLSPQM[+16]S[+80]GEEEDSDLAAK	0.0010686	0.00346799	LOCALIZED	P42858	S1874				5.4513	11.6069	4	Yes	3	NA	0.00212864	0.000225948	0.000429687	0.0113385	0.000108705	0.289638	0.477767	0.266723	0.0730006	0.292424	0.0760032	0.0101043	0.0138737	0.104794	0.00869165	0.844834	0.854151	0.853055	0.934859	0.957234	5.4513	6.7353	11.6069	5.63328	5.75634	1.24889	1.42551	0.833523	0.789704	0.923461	180910
P35580	MYH10_HUMAN	Myosin-10; AltName: Full=Cellular myosin heavy chain, type B; AltName: Full=Myosin heavy chain 10; AltName: Full=Myosin heavy chain, non-muscle IIb; AltName: Full=Non-muscle myosin heavy chain B; Short=NMMHC-B; AltName: Full=Non-muscle myosin heavy chain IIb; Short=NMMHC II-b; Short=NMMHC-IIB;	RQLHLEGAS[+80]LELS[+80]DDDTESK	RQLHLEGAS[+80]LELS[+80]DDDTESK	0.00762225	0.0410389	LOCALIZED	P35580	S1952	S1956			2.1645	8.76777	4	Yes	1	NA	0.0104281	0.000115838	0.0056693	0.00311046	0.00205092	0.565457	0.813335	0.0731107	0.627039	0.251331	0.163993	0.00741241	0.0681541	0.052949	0.0401931	0.898256	0.946153	0.729037	0.948216	0.957234	8.76777	4.86693	5.14673	2.1645	2.43381	0.842201	1.02588	0.588476	0.790552	2.09164	1.10478e+06
Q9H307	PININ_HUMAN	Pinin; AltName: Full=140 kDa nuclear and cell adhesion-related phosphoprotein; AltName: Full=Desmosome-associated protein; AltName: Full=Domain-rich serine protein; Short=DRS protein; Short=DRSP; AltName: Full=Melanoma metastasis clone A protein; AltName: Full=Nuclear protein SDK3; AltName: Full=SR-like protein;	RGFS[+80]DSGGGPPAK	RGFS[+80]DSGGGPPAK	0.000958684	0.00346525	LOCALIZED	Q9H307	S66				1.23964	7.37986	4	Yes	1	NA	2.87781e-05	0.000172919	0.00435661	0.000166321	0.26583	0.355898	0.406257	0.573505	0.153044	0.0971411	0.00844295	0.00881035	0.0574528	0.010979	0.575231	0.854335	0.842653	0.911572	0.934859	0.939762	5.61524	7.37986	3.53271	2.08443	1.23964	1.18756	1.18657	0.926183	1.28015	1.30562	6.35185e+06
Q9BYG3	MK67I_HUMAN	MKI67 FHA domain-interacting nucleolar phosphoprotein; AltName: Full=Nucleolar phosphoprotein Nopp34; AltName: Full=Nucleolar protein interacting with the FHA domain of pKI-67; Short=hNIFK;	S[+80]QVAELNDDDKDDEIVFK	S[+80]QVAELNDDDKDDEIVFK	6.39269e-08	1.43915e-08	LOCALIZED	Q9BYG3	S247				1.05338	7.23955	4	Yes	3	NA	0.000156321	0.000462861	0.00256921	0.00717501	0.79375	0.489447	0.480047	NA	0.754602	0.179197	0.0223254	0.0156318	0.0414802	0.0826099	0.912104	0.889476	0.854151	NA	0.95708	0.939762	2.99363	7.23955	5.82294	1.50871	1.05338	1.85154	1.15758	0.648141	1.06747	1.19481	5.36231e+06
Q9BWH2	FUND2_HUMAN	FUN14 domain-containing protein 2; AltName: Full=Cervical cancer proto-oncogene 3 protein; Short=HCC-3; AltName: Full=Hepatitis C virus core-binding protein 6;	S[+80]NQIPTEVR	S[+80]NQIPTEVr	5.28465e-05	8.25234e-08	LOCALIZED	Q9BWH2	S151				1.2055	7.09174	4	Yes	2	NA	0.0516514	0.000466199	4.56841e-05	1.74243e-06	1.85521e-06	0.291808	0.253141	0.0246257	0.0184697	0.102049	0.382908	0.0156576	0.00466064	0.000622058	0.00103467	0.844834	0.842653	0.556151	0.934859	0.939762	1.2055	2.08647	4.87491	5.74084	7.09174	1.10093	0.923387	1.21727	1.18229	1.15142	2.51078e+07
Q96N67	DOCK7_HUMAN	Dedicator of cytokinesis protein 7;	TTS[+80]GDDAC[+57]NLTSFRPATLTVTNFFK	TTS[+80]GDDAC[+57]NLTSFrPATLTVTNFFk	0.00368547	0.0105108	LOCALIZED	Q96N67	S452				2.68095	6.82417	4	Yes	2	NA	0.00463686	5.25773e-07	5.28295e-06	4.38079e-06	3.03336e-06	0.630976	0.396513	0.922026	0.64931	0.0838131	0.103309	0.000752861	0.00161542	0.000897296	0.0014262	0.914089	0.842653	0.985035	0.952645	0.939762	2.68095	2.94115	4.50345	5.23856	6.82417	1.06889	0.796993	0.988988	1.05521	1.29315	3.77135e+06
Q8NFC6	BD1L1_HUMAN	Biorientation of chromosomes in cell division protein 1-like 1 {ECO:0000305};	RLS[+80]ESLHVVDENK	RLS[+80]ESLHVVDENK	0.0053905	0.0273701	LOCALIZED	Q8NFC6	S635				1.72441	6.19633	4	Yes	3	NA	1.05107e-05	0.00367505	0.000211031	0.000100107	0.0257102	0.111853	0.722107	0.086291	0.520495	0.371538	0.00568936	0.0525662	0.00963656	0.00874584	0.177208	0.809925	0.922619	0.755928	0.934859	0.957234	4.87867	6.19633	4.27078	4.39073	1.72441	1.20562	1.08776	1.19271	1.0826	0.889195	1.07785e+06
Q13263	TIF1B_HUMAN	Transcription intermediary factor 1-beta; Short=TIF1-beta; AltName: Full=E3 SUMO-protein ligase TRIM28; EC=6.3.2.-; AltName: Full=KRAB-associated protein 1; Short=KAP-1; AltName: Full=KRAB-interacting protein 1; Short=KRIP-1; AltName: Full=Nuclear corepressor KAP-1; AltName: Full=RING finger protein 96; AltName: Full=Tripartite motif-containing protein 28;	S[+80]GEGEVSGLM[+16]R	S[+80]GEGEVSGLM[+16]R	7.66065e-08	3.5639e-08	LOCALIZED	Q13263	S473				2.21623	5.82217	4	Yes	2	TIF1B_HUMAN	0.0378601	0.00159107	5.91807e-05	9.40013e-08	3.189e-05	0.620959	0.116278	0.111731	0.240112	0.206075	0.332248	0.0319211	0.0048952	0.000186151	0.00433769	0.914089	0.785104	0.789286	0.934859	0.939762	2.61989	2.21623	5.82217	5.48937	4.74391	1.05692	1.32513	1.12695	1.04683	1.08127	7.09948e+06
Q13263	TIF1B_HUMAN	Transcription intermediary factor 1-beta; Short=TIF1-beta; AltName: Full=E3 SUMO-protein ligase TRIM28; EC=6.3.2.-; AltName: Full=KRAB-associated protein 1; Short=KAP-1; AltName: Full=KRAB-interacting protein 1; Short=KRIP-1; AltName: Full=Nuclear corepressor KAP-1; AltName: Full=RING finger protein 96; AltName: Full=Tripartite motif-containing protein 28;	S[+80]GEGEVSGLMR	S[+80]GEGEVSGLMR	7.46908e-08	2.57877e-08	LOCALIZED	Q13263	S473				0.751166	5.36214	4	Yes	2	TIF1B_HUMAN	0.643516	7.67801e-05	5.32017e-05	1.69287e-06	4.44786e-06	0.704588	0.570387	0.576034	0.801692	0.0245957	0.877538	0.00581633	0.00485867	0.000622058	0.00170185	0.936371	0.876362	0.91267	0.965258	0.833477	0.751166	2.26805	4.99224	5.36214	4.62985	1.02791	0.964101	1.02831	0.988818	1.13807	8.48078e+06
P29966	MARCS_HUMAN	Myristoylated alanine-rich C-kinase substrate; Short=MARCKS; AltName: Full=Protein kinase C substrate, 80 kDa protein, light chain; Short=80K-L protein; Short=PKCSL;	EAPAEGEAAEPGSPT[+80]AAEGEAASAASSTSSPK	EAPAEGEAAEPGSPTAAEGEAAS[+80]AASSTSSPK	0.00349928	0.0105105	LOCALIZED	P29966	S128				1.59971	4.99186	4	Yes	2	NA	0.0165835	0.000805281	0.000654061	1.77652e-06	4.0867e-06	0.286575	0.857266	0.88951	0.887014	0.824637	0.20804	0.0205685	0.0170306	0.000622058	0.00166845	0.844834	0.953977	0.979993	0.98159	0.988285	1.59971	2.74588	4.13954	4.14784	4.99186	1.0905	1.04409	1.00647	1.00912	0.990042	1.22214e+07
P29966	MARCS_HUMAN	Myristoylated alanine-rich C-kinase substrate; Short=MARCKS; AltName: Full=Protein kinase C substrate, 80 kDa protein, light chain; Short=80K-L protein; Short=PKCSL;	EAPAEGEAAEPGS[+80]PTAAEGEAASAASSTSSPK	EAPAEGEAAEPGS[+80]PTAAEGEAASAASSTSSPK	0.00164795	0.00347558	LOCALIZED	P29966	S118				1.49213	4.84028	4	Yes	2	NA	0.00752697	0.00103961	2.45344e-05	3.2544e-06	9.27344e-06	0.228059	0.908941	0.921861	0.653931	0.588881	0.138367	0.0241489	0.00348641	0.000816888	0.00202583	0.830833	0.969098	0.985035	0.952779	0.962057	1.49213	2.7029	3.94497	4.22393	4.84028	1.10339	1.02691	1.00474	0.969489	0.974013	1.22066e+07
P52594	AGFG1_HUMAN	Arf-GAP domain and FG repeat-containing protein 1; AltName: Full=HIV-1 Rev-binding protein; AltName: Full=Nucleoporin-like protein RIP; AltName: Full=Rev-interacting protein; AltName: Full=Rev/Rex activation domain-binding protein;	SSS[+80]ADFGTFNTSQSHQTASAVSK	SSS[+80]ADFGTFNTSQSHQTASAVSk	0.0072918	0.0400036	LOCALIZED	P52594	S293				1.06916	4.67099	4	Yes	3	NA	0.980633	1.0452e-06	0.000803975	0.000356354	0.000997456	0.456148	0.0185176	0.213587	0.634816	0.215288	0.991617	0.000752861	0.0190645	0.0173848	0.0279974	0.879031	0.532246	0.82529	0.948996	0.941736	1.06916	4.67099	3.8491	3.60673	3.50705	0.972251	0.58924	1.11064	1.04245	0.887939	3.41107e+06
Q14155	ARHG7_HUMAN	Rho guanine nucleotide exchange factor 7; AltName: Full=Beta-Pix; AltName: Full=COOL-1; AltName: Full=PAK-interacting exchange factor beta; AltName: Full=p85;	KPS[+80]DEEFASRK	KPS[+80]DEEFASRK	7.63571e-08	3.41599e-08	LOCALIZED	Q14155	S694				2.97503	4.28463	4	Yes	3	NA	0.00368809	4.54235e-05	0.000187511	0.143126	1.95795e-05	0.180724	0.22901	0.792374	0.530772	0.279777	0.0942323	0.00467774	0.00869227	0.439553	0.00324142	0.823247	0.840704	0.960752	0.934859	0.957234	2.97503	4.0692	4.28463	3.49033	3.28299	1.16727	1.19145	0.981699	0.925176	0.767724	4.37216e+06
Q13263	TIF1B_HUMAN	Transcription intermediary factor 1-beta; Short=TIF1-beta; AltName: Full=E3 SUMO-protein ligase TRIM28; EC=6.3.2.-; AltName: Full=KRAB-associated protein 1; Short=KAP-1; AltName: Full=KRAB-interacting protein 1; Short=KRIP-1; AltName: Full=Nuclear corepressor KAP-1; AltName: Full=RING finger protein 96; AltName: Full=Tripartite motif-containing protein 28;	SRS[+80]GEGEVSGLMR	SrS[+80]GEGEVSGLMr	0.00278104	0.00469553	LOCALIZED	Q13263	S473				0.886344	4.25361	4	Yes	2	TIF1B_HUMAN	0.0160214	0.00162556	2.95735e-05	1.7704e-05	0.000150322	0.889097	0.213309	0.766988	0.873162	0.774545	0.204208	0.032386	0.00357542	0.00292099	0.010236	0.97973	0.840475	0.955006	0.978259	0.983623	0.886344	1.86955	4.05032	4.25361	3.91088	1.01931	1.3412	0.987797	1.02447	1.04975	1.15617e+07
P53396	ACLY_HUMAN	ATP-citrate synthase; EC=2.3.3.8; AltName: Full=ATP-citrate (pro-S-)-lyase; Short=ACL; AltName: Full=Citrate cleavage enzyme;	TAS[+80]FSESRADEVAPAKK	TAS[+80]FSESRADEVAPAKK	0.00367907	0.0105108	LOCALIZED	P53396	S455				1.79602	4.1122	4	Yes	1	NA	0.000995159	7.96282e-06	7.37694e-05	0.00109938	0.0254343	0.430987	0.983783	0.100563	0.907009	0.0250668	0.0540556	0.00180582	0.00537598	0.0307214	0.176254	0.87128	0.994377	0.766467	0.984143	0.833477	4.09663	4.1122	3.27615	1.79602	1.88376	0.944959	0.998783	0.875031	0.993989	1.23956	1.0773e+07
Q9H307	PININ_HUMAN	Pinin; AltName: Full=140 kDa nuclear and cell adhesion-related phosphoprotein; AltName: Full=Desmosome-associated protein; AltName: Full=Domain-rich serine protein; Short=DRS protein; Short=DRSP; AltName: Full=Melanoma metastasis clone A protein; AltName: Full=Nuclear protein SDK3; AltName: Full=SR-like protein;	RES[+80]RQES[+80]DPEDDDVK	RES[+80]RQES[+80]DPEDDDVK	5.79348e-08	1.30426e-08	LOCALIZED	Q9H307	S96	S100			1.65382	4.10091	4	Yes	3	NA	0.0235585	6.18399e-05	7.00758e-05	0.00031647	0.000718665	NA	0.00297783	0.596805	0.182403	0.210643	0.254304	0.00521781	0.00536177	0.0163838	0.0231834	NA	0.367791	0.922129	0.934859	0.940208	1.65382	2.51486	4.10091	3.21058	2.00063	0.828918	1.31719	1.02181	1.20729	0.845533	1.31513e+07
Q07666	KHDR1_HUMAN	KH domain-containing, RNA-binding, signal transduction-associated protein 1; AltName: Full=GAP-associated tyrosine phosphoprotein p62; AltName: Full=Src-associated in mitosis 68 kDa protein; Short=Sam68; AltName: Full=p21 Ras GTPase-activating protein-associated p62; AltName: Full=p68;	SGS[+80]MDPSGAHPSVR	SGS[+80]MDPSGAHPSVR	0.00774518	0.0414697	LOCALIZED	Q07666	S20				1.16811	3.21169	4	Yes	3	NA	0.186973	0.000395747	5.597e-05	0.00684776	0.00407616	0.00767908	0.472571	0.740667	0.359124	0.0089983	0.652532	0.013906	0.0048952	0.0805595	0.0621996	0.647827	0.854151	0.950855	0.934859	0.819938	1.16811	2.48473	3.21169	1.23324	1.29599	1.43959	0.971457	0.988438	0.912458	1.1718	5.31861e+07
Q96B36	AKTS1_HUMAN	Proline-rich AKT1 substrate 1; AltName: Full=40 kDa proline-rich AKT substrate;	LNT[+80]SDFQK	LNT[+80]SDFQk	0.00185093	0.00347771	LOCALIZED	Q96B36	T246				2.31613	3.10598	4	Yes	3	NA	0.00844884	0.000348998	0.000347975	4.18901e-06	6.16403e-06	0.0856625	0.995632	0.0792459	0.891411	0.380422	0.147558	0.0132597	0.0121672	0.000897296	0.00188465	0.807028	0.998421	0.740027	0.982366	0.957234	2.82799	2.62	3.10598	2.31613	2.32116	1.12781	0.998941	0.904049	1.02394	0.891396	6.83457e+06
O60784	TOM1_HUMAN	Target of Myb protein 1;	AADRLPNLSS[+80]PSAEGPPGPPSGPAPR	AADRLPNLSS[+80]PSAEGPPGPPSGPAPR	0.00376081	0.010511	LOCALIZED	O60784	S462				1.05192	2.94777	4	Yes	2	NA	0.0439743	0.00780578	8.12339e-05	2.92145e-05	0.00103072	0.0618263	0.190831	0.92147	0.0663678	0.965307	0.357572	0.0815315	0.00571107	0.00385505	0.028668	0.803952	0.828391	0.985035	0.934859	0.99857	1.05192	1.77826	2.94777	2.72946	1.71728	1.18621	0.955015	0.991113	1.2163	0.997203	6.53462e+06
Q96S53	TESK2_HUMAN	Dual specificity testis-specific protein kinase 2; EC=2.7.12.1; AltName: Full=Testicular protein kinase 2;	SQS[+80]DIFSR	SQS[+80]DIFSR	0.00201026	0.00347954	LOCALIZED	Q96S53	S369				1.83351	2.8626	4	Yes	1	TESK2_HUMAN	0.0021477	0.000198962	0.00557554	0.00671105	0.0364373	0.265435	0.187744	0.475364	0.367937	0.078268	0.0761953	0.00923275	0.0676919	0.0795815	0.215212	0.834417	0.826478	0.892667	0.934859	0.937233	2.8626	1.88785	1.86283	1.83351	1.97128	1.17439	0.817025	0.913991	1.11902	1.32862	2.70202e+06
P24844,P19105,O14950	MYL9_HUMAN	Myosin regulatory light polypeptide 9; AltName: Full=20 kDa myosin light chain; Short=LC20; AltName: Full=MLC-2C; AltName: Full=Myosin RLC; AltName: Full=Myosin regulatory light chain 2, smooth muscle isoform; AltName: Full=Myosin regulatory light chain 9; AltName: Full=Myosin regulatory light chain MRLC1;	AT[+80]S[+80]NVFAM[+16]FDQSQIQEFK	AT[+80]S[+80]NVFAM[+16]FDQSQIQEFK	7.25047e-08	1.71822e-08	LOCALIZED	P24844	T19	S20			1.44124	2.6454	4	Yes	1	NA	0.00676865	0.000357576	0.000114397	0.00837821	0.000150554	0.364095	0.00883634	0.0170427	0.159272	0.849546	0.129114	0.013363	0.00676756	0.0889825	0.010236	0.859641	0.486126	0.514762	0.934859	0.988904	2.6454	1.44124	1.5203	1.82677	2.1665	0.92424	0.744676	1.47361	1.38119	1.04579	3.17848e+07
O75152	ZC11A_HUMAN	Zinc finger CCCH domain-containing protein 11A;	RLSSAST[+80]GKPPLSVEDDFEK	RLS[+80]SASTGKPPLSVEDDFEK	0.00772249	0.0413851	LOCALIZED	O75152	S758				1.2177	2.62774	4	Yes	1	NA	0.0031544	0.000251747	0.00194238	0.00400865	0.177333	0.127958	0.593941	0.713186	0.0557745	0.200243	0.090567	0.0106276	0.0345583	0.0600859	0.480903	0.809925	0.886134	0.944529	0.934859	0.939762	2.62774	2.58222	1.75426	1.83231	1.2177	1.26367	1.07485	0.959025	1.32746	1.18464	8.60576e+06
P27987	IP3KB_HUMAN	Inositol-trisphosphate 3-kinase B; EC=2.7.1.127; AltName: Full=Inositol 1,4,5-trisphosphate 3-kinase B; Short=IP3 3-kinase B; Short=IP3K B; Short=InsP 3-kinase B;	AVLS[+80]PGSVFS[+80]PGR	AVLS[+80]PGSVFS[+80]PGr	0.00033596	0.00345057	LOCALIZED	P27987	S43	S49			1.32777	2.56996	4	Yes	3	NA	0.00445577	0.000138936	0.00233755	4.2718e-05	0.00103072	0.741824	0.712904	0.208801	0.447659	0.208599	0.102134	0.00840868	0.0393467	0.00487848	0.028668	0.946168	0.919139	0.819177	0.934859	0.939762	1.32777	2.39879	2.54076	2.56996	2.06092	0.924868	0.97317	1.1952	1.03597	0.845581	3.22946e+06
Q9Y4E1,Q641Q2	FA21C_HUMAN	WASH complex subunit FAM21C; AltName: Full=Vaccinia virus penetration factor; Short=VPEF;	S[+80]RPTS[+80]FADELAAR	S[+80]rPTS[+80]FADELAAr	0.00364675	0.0105107	LOCALIZED	Q9Y4E1	S284	S288			1.32957	2.55673	4	Yes	3	NA	0.0230755	0.000560101	0.000140536	0.00077209	0.00457901	0.257117	0.372332	0.689898	0.350193	0.824415	0.250563	0.0176417	0.00759728	0.0264515	0.0657722	0.834182	0.842653	0.940325	0.934859	0.988285	1.32957	2.27501	2.55673	1.97409	1.57763	1.11547	1.31025	1.04012	0.913292	0.973149	1.18254e+07
O14974	MYPT1_HUMAN	Protein phosphatase 1 regulatory subunit 12A; AltName: Full=Myosin phosphatase-targeting subunit 1; Short=Myosin phosphatase target subunit 1; AltName: Full=Protein phosphatase myosin-binding subunit;	TGS[+80]YGALAEITASK	TGS[+80]YGALAEITASK	0.00682728	0.0381266	LOCALIZED	O14974	S445				1.39099	2.50538	4	Yes	1	NA	0.0216302	0.000746482	0.00102862	0.000236602	0.000149857	0.405117	0.0986166	0.318604	0.977258	0.269059	0.242069	0.0200511	0.0220329	0.0131369	0.010236	0.867585	0.767134	0.870661	0.995932	0.957234	2.50538	1.86185	1.39099	1.58175	1.64485	1.0368	0.881386	0.938694	1.00097	1.04096	9.78262e+06
Q9Y6G9	DC1L1_HUMAN	Cytoplasmic dynein 1 light intermediate chain 1; Short=LIC1; AltName: Full=Dynein light chain A; Short=DLC-A; AltName: Full=Dynein light intermediate chain 1, cytosolic;	KPVTVSPTTPT[+80]SPTEGEAS	KPVTVS[+80]PTTPTSPTEGEAS	0.00381503	0.0105111	LOCALIZED	Q9Y6G9	S510				1.31614	2.43408	4	Yes	2	NA	0.123289	2.67059e-05	0.00043079	2.46736e-06	0.000406074	0.283063	0.0925888	0.921656	0.602016	0.693993	0.563347	0.00345339	0.0138737	0.000733714	0.016789	0.844834	0.761601	0.985035	0.946877	0.973751	1.31614	1.58617	2.34387	2.43408	2.14228	0.903425	1.08146	0.99513	1.08533	0.983728	1.84633e+07
Q9Y6G9	DC1L1_HUMAN	Cytoplasmic dynein 1 light intermediate chain 1; Short=LIC1; AltName: Full=Dynein light chain A; Short=DLC-A; AltName: Full=Dynein light intermediate chain 1, cytosolic;	KPVTVSPTTPTS[+80]PTEGEAS	kPVTVSPTTPTS[+80]PTEGEAS	0.00304429	0.00632224	LOCALIZED	Q9Y6G9	S516				0.997501	2.42827	4	Yes	2	NA	0.99977	4.13702e-05	0.000398567	1.41207e-06	2.50532e-05	0.227097	0.522371	0.818486	0.888464	0.704473	0.99977	0.00449412	0.0131978	0.000598344	0.00374602	0.830833	0.864051	0.96386	0.982366	0.974352	0.997501	1.60104	2.36137	2.42827	2.14509	0.968371	1.02547	1.01027	1.00967	0.984197	1.91914e+07
P07355,A6NMY6	ANXA2_HUMAN	Annexin A2; AltName: Full=Annexin II; AltName: Full=Annexin-2; AltName: Full=Calpactin I heavy chain; AltName: Full=Calpactin-1 heavy chain; AltName: Full=Chromobindin-8; AltName: Full=Lipocortin II; AltName: Full=Placental anticoagulant protein IV; Short=PAP-IV; AltName: Full=Protein I; AltName: Full=p36;	LS[+80]LEGDHSTPPSAYGSVK	LS[+80]LEGDHSTPPSAYGSVK	7.76801e-08	4.51582e-08	LOCALIZED	P07355	S12				1.47317	2.41937	4	Yes	3	NA	0.00628058	1.37722e-06	5.84129e-05	4.15614e-05	0.000284716	0.0678185	0.340159	0.99452	0.398834	0.0621885	0.125386	0.000752861	0.0048952	0.00484599	0.0137179	0.803952	0.842653	0.998809	0.934859	0.923536	1.83467	2.35338	2.41937	1.88737	1.47317	1.1203	0.789727	0.999515	1.0574	1.0963	1.58005e+08
O94811	TPPP_HUMAN	Tubulin polymerization-promoting protein; Short=TPPP; AltName: Full=25 kDa brain-specific protein; AltName: Full=TPPP/p25; AltName: Full=p24; AltName: Full=p25-alpha;	RLSLES[+80]EGAGEGAAASPELSALEEAFRR	RLS[+80]LESEGAGEGAAASPELSALEEAFRR	0.00338154	0.00939372	LOCALIZED	O94811	S32				1.16287	2.31759	4	Yes	3	NA	NA	0.0019997	0.00267225	0.00219567	0.00225196	0.0381089	NA	0.522476	0.43446	0.916448	NA	0.0369489	0.0424714	0.044369	0.0421928	0.787646	NA	0.901051	0.934859	0.994904	1.16287	2.31759	1.85007	1.96483	1.95825	0.883638	0.939943	1.12892	0.944341	1.01627	4.3502e+06
P12270	TPR_HUMAN	Nucleoprotein TPR; AltName: Full=Megator; AltName: Full=NPC-associated intranuclear protein; AltName: Full=Translocated promoter region protein;	TDGFAEAIHS[+80]PQVAGVPR	TDGFAEAIHS[+80]PQVAGVPr	7.44435e-08	2.47055e-08	LOCALIZED	P12270	S2155				1.29162	2.29281	4	Yes	1	NA	0.019075	5.61871e-05	4.0164e-06	0.00453681	7.63327e-06	0.0312834	0.0459085	0.0191279	0.0254353	0.342725	0.225579	0.00503059	0.00149376	0.0632704	0.00193605	0.779169	0.669677	0.518442	0.934859	0.957234	2.29281	2.24091	1.90032	1.29162	1.32846	0.90729	0.890871	1.18137	0.937224	0.955973	2.37841e+07
Q08AD1	CAMP2_HUMAN	Calmodulin-regulated spectrin-associated protein 2; AltName: Full=Calmodulin-regulated spectrin-associated protein 1-like protein 1;	SIS[+80]NEGLTLNNSHVSK	SIS[+80]NEGLTLNNSHVSk	0.00726634	0.0399167	LOCALIZED	Q08AD1	S464				1.35631	2.17437	4	Yes	1	NA	0.0154971	0.00145067	0.00230585	0.000200441	0.00761684	0.195807	0.0268793	0.00362698	0.460835	0.435655	0.200276	0.0296924	0.0389881	0.0120285	0.0891155	0.828779	0.603124	0.403231	0.934859	0.958655	2.17437	1.57043	1.61983	1.35631	1.3656	1.21897	1.35138	0.653236	1.07217	1.05745	1.23628e+07
Q8WVT3	TPC12_HUMAN	Trafficking protein particle complex subunit 12; AltName: Full=Tetratricopeptide repeat protein 15; Short=TPR repeat protein 15; Short=TTC-15;	S[+80]PSFGGASEASAR	SPS[+80]FGGASEASAR	0.00450589	0.0196962	LOCALIZED	Q8WVT3	S184				1.40918	2.1201	4	Yes	3	NA	0.0127818	0.00103692	0.000647519	0.0056795	0.000593608	0.527621	0.309299	0.990104	0.132259	0.801281	0.177101	0.0241489	0.0169323	0.0719444	0.0216208	0.897372	0.842653	0.998267	0.934859	0.986611	1.40918	2.1026	2.1201	1.92773	1.70639	0.938975	0.888217	0.999383	0.904139	1.01333	6.51259e+06
Q9UHB6	LIMA1_HUMAN	LIM domain and actin-binding protein 1; AltName: Full=Epithelial protein lost in neoplasm;	KIS[+80]ENSYSLDDLEIGPGQLSSSTFDSEK	KIS[+80]ENSYSLDDLEIGPGQLSSSTFDSEK	0.0012768	0.0034718	LOCALIZED	Q9UHB6	S225				1.34791	2.04761	4	Yes	3	NA	0.0844227	0.000433046	2.09729e-05	0.000751799	8.72118e-05	0.766463	0.0638225	0.523306	0.29999	0.296024	0.477334	0.0147893	0.00342373	0.0261195	0.007733	0.953875	0.730586	0.901051	0.934859	0.957234	1.34791	1.52481	2.04761	1.95642	1.90024	1.01317	1.13121	1.04994	0.956098	1.06533	1.89117e+07
P08670	VIME_HUMAN	Vimentin;	MFGGPGTAS[+80]RPSS[+80]SR	MFGGPGT[+80]ASrPSS[+80]Sr	0.0787484	0.57932	LUMP	P08670	T20	S26			0.467805	0.655483	4	Yes	4	NA	0.0193877	0.000623259	0.000861239	0.000913033	0.00223855	0.483703	0.117761	0.564019	0.508225	0.642621	0.227825	0.0187564	0.0193037	0.0281204	0.0421928	0.886287	0.785104	0.909739	0.934859	0.964836	0.655483	0.478031	0.467805	0.546494	0.599308	0.922371	1.19265	0.963205	1.15484	1.07807	8.71362e+06
P05549	AP2A_HUMAN	Transcription factor AP-2-alpha; Short=AP2-alpha; AltName: Full=AP-2 transcription factor; AltName: Full=Activating enhancer-binding protein 2-alpha; AltName: Full=Activator protein 2; Short=AP-2;	S[+80]NSNAVSAIPINK	SNS[+80]NAVSAIPINK	0.0227235	0.157953	LUMP	P05549	S187				6.5391	27.7275	4	Yes	3	NA	0.0282871	0.000120061	0.000337534	0.00235111	0.000458852	0.105023	0.570747	0.647136	0.318097	0.615826	0.281355	0.00760261	0.0120782	0.0460989	0.0180687	0.809925	0.876362	0.9282	0.934859	0.964836	10.5919	6.5391	27.7275	9.32748	24.1597	1.48452	0.85975	1.19061	1.38015	1.23254	634248
P25205	MCM3_HUMAN	DNA replication licensing factor MCM3; EC=3.6.4.12; AltName: Full=DNA polymerase alpha holoenzyme-associated protein P1; AltName: Full=P1-MCM3; AltName: Full=RLF subunit beta; AltName: Full=p102;	RYS[+80]DLTTLVAFPSSSVYPTK	RYS[+80]DLTTLVAFPSSSVYPTK	0.0357779	0.253025	LUMP	P25205	S160				4.28528	9.81866	4	Yes	1	NA	0.0473334	0.000919431	2.93982e-05	0.00150696	4.08027e-05	0.165389	0.0526301	0.253459	0.126723	0.00542808	0.368736	0.0221794	0.00357542	0.0363937	0.00472202	0.821048	0.696412	0.848374	0.934859	0.819938	9.81866	9.01954	5.5518	4.28528	4.4695	1.3527	1.46173	0.747193	1.73671	1.51965	1.34236e+06
Q15139	KPCD1_HUMAN	Serine/threonine-protein kinase D1; EC=2.7.11.13; AltName: Full=Protein kinase C mu type; AltName: Full=Protein kinase D; AltName: Full=nPKC-D1; AltName: Full=nPKC-mu;	T[+80]SSAELSTSAPDEPLLQK	TSS[+80]AELSTSAPDEPLLQK	0.107628	0.800128	LUMP	Q15139	S219				2.294	8.21924	4	Yes	2	KPCD1_HUMAN	0.00518608	0.00438552	2.00022e-05	0.000474412	0.000128349	0.309389	0.264215	0.408303	0.150283	0.716852	0.111301	0.0582684	0.00342373	0.0215151	0.00969086	0.845501	0.842653	0.8797	0.934859	0.974352	2.294	6.21728	8.21924	5.00955	4.9923	0.810637	0.781591	0.715548	1.41386	0.929146	2.20253e+06
P62753	RS6_HUMAN	40S ribosomal protein S6; AltName: Full=Phosphoprotein NP33;	RLS[+80]S[+80]LRAS[+80]TSK	RLS[+80]S[+80]LRAS[+80]TSK	0.0159601	0.109085	LUMP	P62753	S235	S236	S240		1.22271	5.58466	4	Yes	3	NA	0.0317721	8.55453e-05	1.47463e-06	3.88941e-07	1.20403e-07	0.0782206	0.102313	0.295915	0.000553828	0.0834845	0.301483	0.00611476	0.000862223	0.000288881	0.000267196	0.807028	0.770156	0.870661	0.934859	0.939762	1.22271	2.24645	5.58466	5.38223	4.38033	1.13676	1.17619	1.12068	1.11511	1.16151	9.29159e+07
Q15418	KS6A1_HUMAN	Ribosomal protein S6 kinase alpha-1; Short=S6K-alpha-1; EC=2.7.11.1; AltName: Full=90 kDa ribosomal protein S6 kinase 1; Short=p90-RSK 1; Short=p90RSK1; Short=p90S6K; AltName: Full=MAP kinase-activated protein kinase 1a; Short=MAPK-activated protein kinase 1a; Short=MAPKAP kinase 1a; Short=MAPKAPK-1a; AltName: Full=Ribosomal S6 kinase 1; Short=RSK-1;	KLPS[+80]TTL	kLPS[+80]TTL	0.0164468	0.111	LUMP	Q15418	S732				2.16091	5.07677	4	Yes	3	KS6A1_HUMAN	0.0110735	0.00603102	0.00113515	0.00227158	0.00472686	0.41221	0.769397	0.529304	0.970869	0.344166	0.166772	0.0706407	0.0231532	0.0452868	0.0674211	0.868868	0.933084	0.901126	0.994161	0.957234	3.48053	5.07677	3.23944	2.75933	2.16091	1.17226	1.04635	1.11772	1.01087	1.19977	1.05855e+06
Q4G0J3	LARP7_HUMAN	La-related protein 7; AltName: Full=La ribonucleoprotein domain family member 7; AltName: Full=P-TEFb-interaction protein for 7SK stability; Short=PIP7S;	S[+80]S[+80]SEDAESLAPR	S[+80]S[+80]SEDAESLAPr	0.0103117	0.0632055	LUMP	Q4G0J3	S298	S299			1.08381	4.94041	4	Yes	2	NA	0.348159	0.000652897	0.000328376	0.00459954	0.000710958	0.80254	0.331857	0.21295	0.370183	0.0528433	0.756337	0.018887	0.0119977	0.0633068	0.0231834	0.96191	0.842653	0.824941	0.934859	0.900941	1.08381	2.67003	4.22455	4.94041	4.07467	0.976159	0.924052	1.15391	1.05259	1.11959	2.72239e+06
Q8ND56	LS14A_HUMAN	Protein LSM14 homolog A; AltName: Full=Protein FAM61A; AltName: Full=Protein SCD6 homolog; AltName: Full=Putative alpha-synuclein-binding protein; Short=AlphaSNBP; AltName: Full=RNA-associated protein 55A; Short=hRAP55; Short=hRAP55A;	TQLSQGRS[+80]S[+80]PQLDPLRK	TQLS[+80]QGRSS[+80]PQLDPLRK	0.283047	1	LUMP	Q8ND56	S178	S183			2.22942	4.52086	4	Yes	1	NA	0.000198086	1.37053e-05	1.05662e-05	0.000488692	0.0130647	0.197181	0.455028	0.0613599	0.685649	0.998419	0.0239856	0.00214285	0.00240227	0.0218295	0.120577	0.828779	0.853371	0.696132	0.952779	0.999392	4.52086	3.93809	3.81974	2.44528	2.22942	1.1767	1.26515	0.890887	1.05771	0.999328	1.38704e+07
Q13263	TIF1B_HUMAN	Transcription intermediary factor 1-beta; Short=TIF1-beta; AltName: Full=E3 SUMO-protein ligase TRIM28; EC=6.3.2.-; AltName: Full=KRAB-associated protein 1; Short=KAP-1; AltName: Full=KRAB-interacting protein 1; Short=KRIP-1; AltName: Full=Nuclear corepressor KAP-1; AltName: Full=RING finger protein 96; AltName: Full=Tripartite motif-containing protein 28;	QGSGSS[+80]QPMEVQEGYGFGSGDDPYSSAEPHVSGVK	QGS[+80]GSSQPMEVQEGYGFGSGDDPYSSAEPHVSGVK	0.0402136	0.283195	LUMP	Q13263	S437				0.944144	4.45839	4	Yes	3	TIF1B_HUMAN	0.599621	0.000524872	0.000847153	3.74401e-05	0.00228646	0.545235	0.532287	0.478958	0.128574	0.0740558	0.856779	0.0171543	0.0192959	0.00462903	0.0423965	0.897372	0.86955	0.892676	0.934859	0.937233	0.944144	3.73265	4.45839	2.70254	3.04906	1.11723	1.11315	0.802363	0.764796	1.89802	1.30877e+06
O94915	FRYL_HUMAN	Protein furry homolog-like; AltName: Full=ALL1-fused gene from chromosome 4p12 protein;	RSLDS[+80]IDK	RSLDS[+80]IDK	0.0441223	0.315158	LUMP	O94915	S2457				2.35708	4.33837	4	Yes	3	NA	0.0256525	0.000173592	1.31953e-05	0.00173254	0.000358953	0.788663	0.342748	0.177791	0.342352	0.73215	0.265584	0.00881035	0.00288467	0.0394271	0.0155563	0.959375	0.842653	0.819177	0.934859	0.977521	4.33837	4.10759	3.42136	2.35708	3.23168	0.978453	1.19853	0.727362	0.949674	0.911405	5.49033e+06
Q15691	MARE1_HUMAN	Microtubule-associated protein RP/EB family member 1; AltName: Full=APC-binding protein EB1; AltName: Full=End-binding protein 1; Short=EB1;	KPLTS[+80]SSAAPQRPISTQR	kPLTS[+80]SSAAPQrPISTQr	0.0270623	0.18706	LUMP	Q15691	S155				1.70759	3.27693	4	Yes	3	NA	0.00765854	0.000192231	8.72311e-07	0.00117406	0.000865177	0.869424	0.0452908	0.909333	0.393294	0.879936	0.13899	0.00912769	0.000666971	0.0321459	0.0261045	0.976046	0.667904	0.983048	0.934859	0.991264	2.55459	2.71232	3.27693	1.70759	2.11905	0.981717	1.30962	0.987855	1.05344	1.01563	6.18999e+06
P49790	NU153_HUMAN	Nuclear pore complex protein Nup153; AltName: Full=153 kDa nucleoporin; AltName: Full=Nucleoporin Nup153;	VQMTSPSS[+80]TGSPMFK	VQMTS[+80]PSSTGSPMFK	0.37532	1	LUMP	P49790	S516				0.788443	2.79832	4	Yes	3	NA	0.892876	0.00764948	0.00706782	0.00186257	0.00563456	0.145401	0.0368205	0.207229	0.503669	0.639015	0.967092	0.0811539	0.0786327	0.0400925	0.0742007	0.809925	0.651619	0.819177	0.934859	0.964836	0.788443	1.81785	2.79832	2.0301	1.39205	2.40046	0.8394	2.07134	0.809022	0.763139	2.63158e+06
Q9UQC2	GAB2_HUMAN	GRB2-associated-binding protein 2; AltName: Full=GRB2-associated binder 2; AltName: Full=Growth factor receptor bound protein 2-associated protein 2; AltName: Full=pp100;	AS[+80]SC[+57]ETYEYPQR	AS[+80]SC[+57]ETYEYPQR	0.208144	1	LUMP	Q9UQC2	S404				1.47908	2.6402	4	Yes	1	NA	0.00403764	8.34177e-05	0.000471231	0.00299379	0.0102025	0.447281	0.27752	0.00892053	0.509772	0.00117756	0.0984077	0.00603558	0.0147115	0.0517038	0.104222	0.875789	0.842653	0.446107	0.934859	0.51838	2.6402	2.1171	1.8611	1.47908	1.6778	1.03783	1.15297	0.62926	1.08209	1.37319	2.86791e+06
Q7Z2W4	ZCCHV_HUMAN	Zinc finger CCCH-type antiviral protein 1; AltName: Full=ADP-ribosyltransferase diphtheria toxin-like 13; Short=ARTD13; AltName: Full=Zinc finger CCCH domain-containing protein 2; AltName: Full=Zinc finger antiviral protein; Short=ZAP;	FLENGS[+80]QEDLLHGNPGSTYLASNSTSAPNWK	FLENGS[+80]QEDLLHGNPGSTYLASNSTSAPNWK	9.37253e-05	8.28512e-08	LOCALIZED	Q7Z2W4	S335				0.116186	0.448078	3	Yes	5	NA	0.192263	0.00889394	0.00519962	0.0128654	0.00151038	0.101213	0.224015	0.492051	0.797944	0.171098	0.656887	0.0879126	0.06444	0.112237	0.0346143	0.809925	0.840475	0.892918	0.965258	0.939762	0.198804	0.116186	0.448078	0.286158	0.387378	1.68023	1.82902	0.752104	1.07879	1.80141	6.57513e+06
P52594	AGFG1_HUMAN	Arf-GAP domain and FG repeat-containing protein 1; AltName: Full=HIV-1 Rev-binding protein; AltName: Full=Nucleoporin-like protein RIP; AltName: Full=Rev-interacting protein; AltName: Full=Rev/Rex activation domain-binding protein;	GT[+80]PSQS[+80]PVVGR	GT[+80]PSQS[+80]PVVGR	0.00223119	0.00348136	LOCALIZED	P52594	T177	S181			0.138578	0.53404	3	Yes	5	NA	0.00887197	0.000881601	4.53893e-06	0.0142092	0.00492845	0.968591	0.124322	0.359867	0.97104	0.494399	0.150661	0.0216903	0.00154335	0.120006	0.0685391	0.994705	0.789771	0.873854	0.994161	0.958655	0.197519	0.138578	0.333064	0.430524	0.53404	0.99514	1.16881	0.930568	1.00316	1.04905	2.96622e+07
P29803,P08559	ODPAT_HUMAN	Pyruvate dehydrogenase E1 component subunit alpha, testis-specific form, mitochondrial; EC=1.2.4.1; AltName: Full=PDHE1-A type II; Flags: Precursor;	YHGHSM[+16]S[+80]DPGVS[+80]YR	YHGHS[+80]M[+16]SDPGVS[+80]YR	0.00573476	0.0305058	LOCALIZED	P29803	S291	S298			0.16124	0.847558	3	Yes	5	NA	1.06649e-05	0.0670749	0.000806948	0.00451231	0.0207269	0.240428	0.0202044	0.00657545	0.177377	0.148033	0.00568936	0.313894	0.0190645	0.0632704	0.156771	0.830833	0.544454	0.437448	0.934859	0.939762	0.16124	0.538594	0.516536	0.847558	0.723725	0.869798	0.705038	1.36837	0.92791	0.868262	5.96571e+07
Q92797	SYMPK_HUMAN	Symplekin;	TPS[+80]PAAEDAREPEAK	TPS[+80]PAAEDAREPEAK	0.00210525	0.00348034	LOCALIZED	Q92797	S1259				0.181248	0.626397	3	Yes	n/a	NA	NA	NA	0.000838301	0.00740989	0.000131308	0.00568615	0.0130887	0.0860579	0.621119	0.182153	NA	NA	0.0192959	0.0841087	0.00969086	0.607694	0.508384	0.755928	0.948216	0.939762	0.626397		0.181248	0.432755	0.418602	0.823382	0.62957	1.21887	1.09661	0.800472	1.85979e+07
Q9BV36	MELPH_HUMAN	Melanophilin; AltName: Full=Exophilin-3; AltName: Full=Slp homolog lacking C2 domains a; Short=SlaC2-a; AltName: Full=Synaptotagmin-like protein 2a;	VAVTASEVQQAES[+80]EVSDIES[+80]R	VAVTASEVQQAES[+80]EVSDIES[+80]R	0	0	LOCALIZED	Q9BV36	S481	S488			0.231745	0.566042	3	Yes	5	NA	0.0571064	3.54071e-05	0.00487056	0.00825792	0.0143577	0.523497	0.747689	0.483791	0.258217	0.715311	0.403147	0.00430393	0.0622192	0.0882379	0.126228	0.895064	0.927116	0.892676	0.934859	0.974352	0.289132	0.231745	0.265092	0.460734	0.566042	0.843383	1.08375	1.05065	0.777878	0.952585	2.16133e+06
P29803,P08559	ODPAT_HUMAN	Pyruvate dehydrogenase E1 component subunit alpha, testis-specific form, mitochondrial; EC=1.2.4.1; AltName: Full=PDHE1-A type II; Flags: Precursor;	Y[+80]HGHSM[+16]SDPGVSYR	YHGHS[+80]M[+16]SDPGVSYr	0.00208764	0.00348017	LOCALIZED	P29803	S291				0.238874	0.912548	3	Yes	5	NA	0.00017991	0.00146099	0.0011001	0.0439167	0.0175184	0.573205	0.0380438	0.00513221	0.379288	0.00283444	0.0233046	0.0298033	0.0227416	0.23185	0.142001	0.89992	0.651619	0.413763	0.934859	0.678761	0.238874	0.475892	0.720132	0.912548	0.787055	0.958834	0.78746	1.26084	0.942352	0.880716
Q09666	AHNK_HUMAN	Neuroblast differentiation-associated protein AHNAK; AltName: Full=Desmoyokin;	LQGS[+80]GVS[+80]LAS[+80]KK	LQGS[+80]GVS[+80]LAS[+80]KK	6.96672e-08	1.56838e-08	LOCALIZED	Q09666	S5851	S5854	S5857		0.257775	0.855831	3	Yes	4	NA	0.154793	0.00950091	0.00792744	0.00642272	0.266067	0.59481	0.386194	0.171753	0.539519	0.295763	0.611171	0.0916662	0.0830616	0.0772417	0.575287	0.903869	0.842653	0.819177	0.936727	0.957234	0.855831	0.257775	0.323588	0.426854	0.675504	1.05165	1.21164	1.38828	0.839068	1.32809	1.39903e+06
O94885	SASH1_HUMAN	SAM and SH3 domain-containing protein 1; AltName: Full=Proline-glutamate repeat-containing protein;	LLVDSQGLSGC[+57]S[+80]PR	LLVDSQGLSGC[+57]S[+80]Pr	0.000484119	0.00345571	LOCALIZED	O94885	S721				0.297261	0.691431	3	Yes	5	NA	0.00482236	0.000630493	6.58811e-05	0.0238495	0.000428845	0.0012731	0.139796	0.37429	0.572595	0.931685	0.106589	0.0188806	0.00520899	0.160101	0.0173505	0.496615	0.813872	0.874117	0.941366	0.99857	0.543844	0.297261	0.345854	0.691431	0.671085	0.859235	0.899517	1.08119	0.98262	1.00473	1.09948e+07
Q92625	ANS1A_HUMAN	Ankyrin repeat and SAM domain-containing protein 1A; AltName: Full=Odin;	SPS[+80]FAS[+80]EWDEIEK	SPS[+80]FAS[+80]EWDEIEK	0.00955534	0.0572714	LOCALIZED	Q92625	S663	S666			0.300437	0.837409	3	Yes	5	NA	0.00766066	0.0103507	4.56493e-05	0.00139104	0.321764	0.622862	0.413741	0.97623	0.0622558	0.949986	0.13899	0.0976975	0.00466064	0.0347234	0.629705	0.914089	0.8454	0.997085	0.934859	0.99857	0.837409	0.408766	0.300437	0.349257	0.633121	1.22607	1.51662	0.98848	1.5556	1.01587	4.33087e+06
Q96NE9	FRMD6_HUMAN	FERM domain-containing protein 6; AltName: Full=Willin;	LRGQS[+80]TDS[+80]LPQTIC[+57]R	LRGQS[+80]TDS[+80]LPQTIC[+57]R	0	0	LOCALIZED	Q96NE9	S522	S525			0.322455	0.667507	3	Yes	4	NA	0.985063	4.83554e-05	0.000497178	0.00288857	0.0934846	0.324716	0.398224	0.64218	0.704902	0.317688	0.993397	0.00482334	0.0152876	0.0511673	0.359589	0.851716	0.842653	0.9282	0.952779	0.957234	0.667507	0.322455	0.414516	0.437604	0.342473	1.13343	1.19503	0.910527	0.918577	1.19176	7.55391e+06
P50552	VASP_HUMAN	Vasodilator-stimulated phosphoprotein; Short=VASP;	NSTT[+80]LPR	NSTT[+80]LPR	0.00289746	0.00469634	LOCALIZED	P50552	T316				0.351689	0.729702	3	Yes	5	NA	0.0105689	0.000166571	0.00146356	0.0078242	0.0318997	0.285489	0.0477886	0.0996044	0.316149	0.842816	0.163993	0.00881035	0.0282508	0.0860807	0.199789	0.844834	0.677948	0.765721	0.934859	0.988861	0.413423	0.351689	0.487494	0.640638	0.729702	0.931656	1.17301	1.31702	0.942585	0.970631	9.61648e+06
Q5VTL8	PR38B_HUMAN	Pre-mRNA-splicing factor 38B; AltName: Full=Sarcoma antigen NY-SAR-27;	SQS[+80]IEQESQEK	SQS[+80]IEQESQEk	0.00186687	0.00347791	LOCALIZED	Q5VTL8	S529				0.374087	1.27899	3	Yes	4	NA	0.404663	0.0131032	0.00291902	0.00177481	0.00603862	0.403271	0.790645	0.479178	0.14176	0.654851	0.778844	0.11156	0.045044	0.0394913	0.0772144	0.867585	0.941216	0.892676	0.934859	0.968585	1.27899	0.79632	0.374087	0.408908	0.661894	1.10726	1.02242	0.94409	0.905831	1.04236	1.18059e+07
Q9Y3M8	STA13_HUMAN	StAR-related lipid transfer protein 13; AltName: Full=46H23.2; AltName: Full=Deleted in liver cancer 2 protein; Short=DLC-2; AltName: Full=Rho GTPase-activating protein; AltName: Full=START domain-containing protein 13; Short=StARD13;	KGDDS[+80]DEEDLC[+57]ISNK	KGDDS[+80]DEEDLC[+57]ISNK	7.22578e-08	1.67307e-08	LOCALIZED	Q9Y3M8	S133				0.376145	0.654982	3	Yes	4	NA	0.00319893	0.0145417	0.000500328	0.0817813	0.00126481	0.715337	0.810878	0.87242	0.824055	0.860461	0.0909083	0.120271	0.0153075	0.329622	0.0321176	0.938958	0.945842	0.976272	0.9693	0.990902	0.654982	0.376145	0.405065	0.61661	0.503239	1.03883	1.07988	1.0334	0.993271	0.968676	3.35535e+06
O95425	SVIL_HUMAN	Supervillin; AltName: Full=Archvillin; AltName: Full=p205/p250;	S[+80]FDEQNVPK	S[+80]FDEQNVPK	7.21629e-08	1.65934e-08	LOCALIZED	O95425	S707				0.379344	5.89481	3	Yes	1	NA	9.07125e-05	0.0034043	0.00826999	0.0450279	0.126301	0.44469	0.103009	0.00012329	0.249257	0.104306	0.0162967	0.0501083	0.0841954	0.23505	0.408691	0.875789	0.770156	0.186599	0.934859	0.939762	5.89481	2.64221	1.83021	0.379344	0.696834	1.14621	1.44344	0.260346	1.13324	1.80564	3.71293e+06
O75674	TM1L1_HUMAN	TOM1-like protein 1; AltName: Full=Src-activating and signaling molecule protein; AltName: Full=Target of Myb-like protein 1;	EATNTTSEPSAPSQDLLDLSPS[+80]PR	EATNTTSEPSAPSQDLLDLSPS[+80]PR	0.00118153	0.00347017	LOCALIZED	O75674	S323				0.379409	0.838058	3	Yes	5	NA	0.000147278	0.000270091	0.00159389	0.180207	0.0403339	0.914638	0.576815	NA	NA	NA	0.0221713	0.0111392	0.0299352	0.490205	0.228794	0.9839	0.877768	NA	NA	NA	0.388334	0.379409	0.524663	0.838058	0.791319	0.985393	0.878282	1.30897			1.38325e+07
O94811	TPPP_HUMAN	Tubulin polymerization-promoting protein; Short=TPPP; AltName: Full=25 kDa brain-specific protein; AltName: Full=TPPP/p25; AltName: Full=p24; AltName: Full=p25-alpha;	AISS[+80]PTVSR	AISS[+80]PTVSR	0.00415339	0.0138425	LOCALIZED	O94811	S160				0.382586	0.709687	3	Yes	4	NA	0.0117229	0.00866353	0.290199	0.00224161	0.00077596	0.820918	0.474732	0.694866	0.488457	0.873693	0.16794	0.0872071	0.599502	0.0448397	0.024225	0.968768	0.854151	0.941862	0.934859	0.991264	0.522562	0.382586	0.709687	0.390802	0.427112	1.05053	1.14677	0.915434	1.16838	0.983604	1.82492e+07
Q9HAU0	PKHA5_HUMAN	Pleckstrin homology domain-containing family A member 5; Short=PH domain-containing family A member 5; AltName: Full=Phosphoinositol 3-phosphate-binding protein 2; Short=PEPP-2;	LY[+80]KSEPELTTVAEVDESNGEEK	LY[+80]kSEPELTTVAEVDESNGEEk	0.00262687	0.00469414	LOCALIZED	Q9HAU0	Y807				0.391167	0.860753	3	Yes	5	NA	0.794319	9.82309e-05	0.00344443	0.000799273	0.0322542	0.00393568	0.594678	0.869976	0.183239	0.189879	0.933625	0.00686158	0.0497087	0.0268276	0.200981	0.537998	0.886134	0.97534	0.934859	0.939762	0.860753	0.391167	0.598257	0.592406	0.694062	1.41537	1.09178	1.0126	0.799606	0.883279	1.1666e+07
P31350	RIR2_HUMAN	Ribonucleoside-diphosphate reductase subunit M2; EC=1.17.4.1; AltName: Full=Ribonucleotide reductase small chain; AltName: Full=Ribonucleotide reductase small subunit;	VPLAPITDPQQLQLS[+80]PLK	VPLAPITDPQQLQLS[+80]PLK	7.31719e-08	1.91548e-08	LOCALIZED	P31350	S20				0.391239	1.06124	3	Yes	5	NA	0.00251032	1.25878e-05	0.000136194	0.426984	0.154929	0.293199	0.0732999	0.0239671	0.959119	0.683109	0.0826473	0.00210301	0.0075761	0.717291	0.452295	0.844834	0.758393	0.556151	0.993039	0.971838	0.550705	0.391239	0.491625	0.928337	1.06124	0.946082	0.82041	1.13273	1.00531	0.966466	2.61431e+07
Q9H307	PININ_HUMAN	Pinin; AltName: Full=140 kDa nuclear and cell adhesion-related phosphoprotein; AltName: Full=Desmosome-associated protein; AltName: Full=Domain-rich serine protein; Short=DRS protein; Short=DRSP; AltName: Full=Melanoma metastasis clone A protein; AltName: Full=Nuclear protein SDK3; AltName: Full=SR-like protein;	ES[+80]RQESDPEDDDVK	ES[+80]rQESDPEDDDVk	0.00280169	0.00469567	LOCALIZED	Q9H307	S96				0.406468	0.926675	3	Yes	4	NA	0.0488901	0.00700478	5.52052e-05	0.00129265	0.377337	0.177948	0.812541	0.675287	0.0996582	0.312919	0.375433	0.0761272	0.0048952	0.0335356	0.670031	0.823247	0.946146	0.936798	0.934859	0.957234	0.840339	0.621408	0.406468	0.691427	0.926675	0.897423	0.989495	0.977671	0.926734	0.971592	3.61329e+07
Q09666	AHNK_HUMAN	Neuroblast differentiation-associated protein AHNAK; AltName: Full=Desmoyokin;	LKS[+80]EDGVEGDLGETQSR	LkS[+80]EDGVEGDLGETQSr	6.81904e-08	1.53514e-08	LOCALIZED	Q09666	S135				0.40756	1.39299	3	Yes	2	NA	0.000233516	0.34351	0.00490956	0.0906771	0.000209184	0.108663	0.00430172	0.332374	0.794824	0.971736	0.0242395	0.677326	0.0624565	0.349133	0.0117431	0.809925	0.409076	0.870661	0.965258	0.99857	0.40756	1.08301	1.39299	0.858887	0.605621	1.12512	1.33721	1.1005	1.03304	1.00367	5.77855e+07
P85037	FOXK1_HUMAN	Forkhead box protein K1; AltName: Full=Myocyte nuclear factor; Short=MNF;	SGGLQT[+80]PEC[+57]LS[+80]REGS[+80]PIPHDPEFGSK	SGGLQT[+80]PEC[+57]LS[+80]REGS[+80]PIPHDPEFGSK	0.00477907	0.0217553	LOCALIZED	P85037	T436	S441	S445		0.422714	0.981128	3	Yes	4	NA	0.493546	0.00353561	0.00215198	0.00206267	0.365646	0.443043	0.424363	0.0639885	0.50386	0.106171	0.807125	0.0511737	0.0369886	0.0425319	0.663122	0.875789	0.846192	0.702125	0.934859	0.939762	0.981128	0.634865	0.422714	0.635496	0.950471	1.06217	0.931499	0.862838	1.07784	1.08765	2.14598e+07
Q9H307	PININ_HUMAN	Pinin; AltName: Full=140 kDa nuclear and cell adhesion-related phosphoprotein; AltName: Full=Desmosome-associated protein; AltName: Full=Domain-rich serine protein; Short=DRS protein; Short=DRSP; AltName: Full=Melanoma metastasis clone A protein; AltName: Full=Nuclear protein SDK3; AltName: Full=SR-like protein;	ESRQES[+80]DPEDDDVK	ESrQES[+80]DPEDDDVk	0.00148873	0.00347338	LOCALIZED	Q9H307	S100				0.426159	0.897399	3	Yes	4	NA	0.838757	0.00139862	4.74154e-05	0.000106135	0.0559123	0.131903	0.098782	0.738035	0.27145	0.599479	0.949741	0.0292154	0.00467807	0.00885671	0.273047	0.809925	0.767134	0.950855	0.934859	0.964037	0.896021	0.62144	0.426159	0.672737	0.897399	1.16294	0.945159	1.02242	0.937914	0.959896	7.88147e+07
Q09666	AHNK_HUMAN	Neuroblast differentiation-associated protein AHNAK; AltName: Full=Desmoyokin;	SNS[+80]FSDEREFSGPSTPTGTLEFEGGEVSLEGGK	SNSFSDEREFS[+80]GPSTPTGTLEFEGGEVSLEGGK	0.00605164	0.0330555	LOCALIZED	Q09666	S5790				0.460612	0.879129	3	Yes	4	NA	0.487559	0.00791707	0.00173803	0.00392619	0.0156635	0.681203	0.144109	0.993073	0.415932	0.524562	0.804838	0.0822699	0.0318681	0.0598433	0.133303	0.929027	0.813872	0.998365	0.934859	0.958655	0.860278	0.67004	0.460612	0.687849	0.879129	1.02198	0.839893	1.00041	0.947387	1.01127	1.09087e+07
Q6IQ22	RAB12_HUMAN	Ras-related protein Rab-12;	AGGGGGLGAGS[+80]PALSGGQGR	AGGGGGLGAGS[+80]PALSGGQGr	5.66166e-05	8.25306e-08	LOCALIZED	Q6IQ22	S21				0.47001	0.810232	3	Yes	5	NA	0.0179415	0.000752468	0.013521	0.00882316	6.39325e-05	0.475622	0.559295	0.00159398	0.671685	0.638204	0.217721	0.0200625	0.110711	0.0916405	0.00669011	0.883324	0.875208	0.305715	0.952779	0.964836	0.47001	0.475557	0.700426	0.713082	0.810232	0.92594	1.02892	1.23856	0.980535	1.044	2.01366e+07
Q09666	AHNK_HUMAN	Neuroblast differentiation-associated protein AHNAK; AltName: Full=Desmoyokin;	S[+80]EDGVEGDLGETQSR	S[+80]EDGVEGDLGETQSR	7.1298e-08	1.6051e-08	LOCALIZED	Q09666	S135				0.472683	1.4534	3	Yes	3	NA	0.00162503	0.157984	0.00314652	0.0345485	3.63132e-05	0.077669	0.00676078	0.00198764	0.967171	0.617804	0.0670474	0.491496	0.0468383	0.199412	0.00453306	0.807028	0.466482	0.305715	0.994161	0.964836	0.472683	1.11172	1.4534	0.856992	0.557126	1.09631	1.24309	1.15713	0.995757	1.01773	1.5848e+07
P51159	RB27A_HUMAN	Ras-related protein Rab-27A; Short=Rab-27; AltName: Full=GTP-binding protein Ram;	SNGHAS[+80]TDQLSEEK	SNGHAS[+80]TDQLSEEK	0.00223119	0.00348136	LOCALIZED	P51159	S206				0.477406	0.704248	3	Yes	4	NA	0.102907	0.149082	0.00328784	0.00769711	0.00224475	0.0115648	0.97557	0.0476462	0.486658	0.0227012	0.521082	0.479911	0.0482453	0.0851555	0.0421928	0.658267	0.990292	0.66651	0.934859	0.833477	0.515666	0.704248	0.507236	0.516296	0.477406	0.738698	0.991404	1.2215	1.18653	0.707481	1.10957e+07
Q96SB3	NEB2_HUMAN	Neurabin-2; AltName: Full=Neurabin-II; AltName: Full=Protein phosphatase 1 regulatory subunit 9B; AltName: Full=Spinophilin;	FNGS[+80]TEALDK	FNGS[+80]TEALDk	0.00285193	0.00469602	LOCALIZED	Q96SB3	S190				0.4809	0.736127	3	Yes	4	NA	0.548373	0.00885973	0.0075717	0.00844901	0.0258818	0.335745	0.137771	0.660807	0.0443212	0.582443	0.83088	0.0878602	0.0807348	0.0894751	0.177635	0.854335	0.813872	0.931259	0.934859	0.961942	0.712334	0.4809	0.736127	0.631407	0.604413	1.10309	1.37816	0.960344	0.729417	0.90517	7.59553e+06
Q9Y2W1	TR150_HUMAN	Thyroid hormone receptor-associated protein 3; AltName: Full=Thyroid hormone receptor-associated protein complex 150 kDa component; Short=Trap150;	GS[+80]FSDTGLGDGK	GS[+80]FSDTGLGDGK	0.00195423	0.00347898	LOCALIZED	Q9Y2W1	S377				0.817421	269.375	3	Yes	2	NA	0.287487	0.00775552	0.000938086	0.0504075	1.3057e-05	0.53093	0.28941	0.250147	0.530645	0.114731	0.726874	0.0814288	0.0204276	0.250604	0.00250497	0.897372	0.842653	0.846392	0.934859	0.939762	0.817421	7.60874	27.2464	269.375	44.5907	0.82298	1.23756	0.774323	0.664529	1.85147	13939.7
Q09666	AHNK_HUMAN	Neuroblast differentiation-associated protein AHNAK; AltName: Full=Desmoyokin;	AGLRVS[+80]APEVSVGHK	AGLRVS[+80]APEVSVGHK	3.62909e-05	5.06744e-08	LOCALIZED	Q09666	S332				4.28995	68.0978	3	Yes	1	NA	0.0105155	5.90135e-05	0.00105908	0.000189506	0.0118507	0.348731	0.786277	0.769666	0.0150924	0.097885	0.163993	0.00506869	0.0222157	0.0117443	0.113127	0.854335	0.939709	0.955547	0.934859	0.939762	68.0978	55.8653	20.5403	5.87365	4.28995	0.731631	1.04467	1.15532	0.47714	0.43258	25787.3
P47712	PA24A_HUMAN	Cytosolic phospholipase A2; Short=cPLA2; AltName: Full=Phospholipase A2 group IVA; Includes: RecName: Full=Phospholipase A2; EC=3.1.1.4; AltName: Full=Phosphatidylcholine 2-acylhydrolase; Includes: RecName: Full=Lysophospholipase; EC=3.1.1.5;	C[+57]SVS[+80]LSNVEAR	C[+57]SVS[+80]LSNVEAR	0.00155928	0.00347451	LOCALIZED	P47712	S729				1.10264	31.5561	3	Yes	1	NA	0.00425586	0.00165858	2.20011e-05	0.0415567	0.607124	0.393036	0.462086	0.338986	0.228562	0.638104	0.0999332	0.0327618	0.00342373	0.223834	0.814669	0.867585	0.854007	0.870661	0.934859	0.964836	31.5561	6.57432	20.5462	3.39683	1.10264	1.57397	1.77469	1.12037	0.411938	0.892414	170783
Q8TEQ6	GEMI5_HUMAN	Gem-associated protein 5; Short=Gemin5;	LES[+80]IDGNEEESM[+16]K	LES[+80]IDGNEEESM[+16]k	7.46353e-08	2.55451e-08	LOCALIZED	Q8TEQ6	S757				1.07587	27.9665	3	Yes	1	NA	0.00275239	0.00348335	0.00151725	0.026394	0.726994	0.143785	0.490507	0.00251	0.753211	0.0179058	0.0848183	0.0508407	0.029158	0.170628	0.880209	0.809925	0.855264	0.353384	0.956269	0.833477	27.9665	8.05183	7.08129	2.19169	1.07587	1.29987	1.16788	0.49337	0.937179	2.10699
Q9BZL6	KPCD2_HUMAN	Serine/threonine-protein kinase D2; EC=2.7.11.13; AltName: Full=nPKC-D2;	S[+80]VVGTPAYLAPEVLLNQGYNR	S[+80]VVGTPAYLAPEVLLNQGYNR	0.00246311	0.00469171	LOCALIZED	Q9BZL6	S710				2.68767	23.9671	3	Yes	1	KPCD2_HUMAN	NA	0.00140298	0.0104347	0.0444237	0.0015631	NA	0.422767	0.328081	0.268068	0.965071	NA	0.0292154	0.0951564	0.232914	0.0349827	NA	0.846192	0.870661	0.934859	0.99857	19.6055	23.9671	9.84991	2.68767	4.53886	1.5792	0.76667	0.718102	0.759298	1.01678	264692
O60749	SNX2_HUMAN	Sorting nexin-2; AltName: Full=Transformation-related gene 9 protein; Short=TRG-9;	VGKEDS[+80]SSTEFVEK	VGKEDS[+80]SSTEFVEK	0.00428773	0.0162952	LOCALIZED	O60749	S226				1.45671	19.3496	3	Yes	2	NA	0.137377	0.0268301	2.85406e-05	0.0027833	0.000904666	0.142438	0.412463	0.418526	0.559623	0.404339	0.588097	0.178989	0.00357542	0.0510218	0.0265179	0.809925	0.844558	0.8797	0.939522	0.957234	1.45671	2.79989	19.3496	17.124	8.56836	3.98488	1.66101	0.52344	1.22354	1.62848	3.27179e+06
Q9UBM7	DHCR7_HUMAN	7-dehydrocholesterol reductase; Short=7-DHC reductase; EC=1.3.1.21; AltName: Full=Putative sterol reductase SR-2; AltName: Full=Sterol Delta(7)-reductase;	S[+80]LDGVTNDR	S[+80]LDGVTNDR	7.63713e-08	3.42408e-08	LOCALIZED	Q9UBM7	S14				1.19461	17.914	3	Yes	1	NA	3.03804e-05	0.000646889	0.0031446	0.473501	0.414287	0.607645	0.71993	0.00172881	0.151826	0.010976	0.0084664	0.018887	0.0468383	0.746965	0.696368	0.906302	0.921091	0.305715	0.934859	0.819938	17.914	13.5783	7.70117	1.19461	1.22993	1.13469	0.943054	0.541428	1.55934	1.81553	2.31639e+06
Q9UHD8	SEPT9_HUMAN	Septin-9; AltName: Full=MLL septin-like fusion protein MSF-A; Short=MLL septin-like fusion protein; AltName: Full=Ovarian/Breast septin; Short=Ov/Br septin; AltName: Full=Septin D1;	RS[+80]FEVEEVETPNSTPPR	RS[+80]FEVEEVETPNSTPPR	7.44217e-08	2.46093e-08	LOCALIZED	Q9UHD8	S30				0.544876	15.601	3	Yes	1	NA	0.00245049	0.000554486	0.00101317	0.853469	0.272018	0.504273	0.409975	0.0332995	0.0718185	0.0158481	0.0822243	0.0176417	0.0218296	0.940276	0.582539	0.892059	0.844076	0.620293	0.934859	0.819938	15.601	7.87638	2.85826	1.06467	0.544876	1.20886	0.613822	0.580287	0.819292	2.04552	1.00116e+07
Q13177	PAK2_HUMAN	Serine/threonine-protein kinase PAK 2; EC=2.7.11.1; AltName: Full=Gamma-PAK; AltName: Full=PAK65; AltName: Full=S6/H4 kinase; AltName: Full=p21-activated kinase 2; Short=PAK-2; AltName: Full=p58; Contains: RecName: Full=PAK-2p27; Short=p27; Contains: RecName: Full=PAK-2p34; Short=p34; AltName: Full=C-t-PAK2;	M[+16]SS[+80]TIFSTGGK	M[+16]SS[+80]TIFSTGGK	0.00812084	0.0433401	LOCALIZED	Q13177	S20				1.06836	13.0283	3	Yes	1	PAK2_HUMAN	0.000223707	0.000472581	0.00753751	0.851436	0.506703	0.0567338	0.0511234	0.871625	0.0989666	0.352642	0.0242395	0.0157847	0.0807348	0.939497	0.754567	0.803952	0.690734	0.976104	0.934859	0.957234	13.0283	3.80235	2.34782	1.06836	1.19122	2.48295	3.23165	1.05369	1.34705	1.47288	229583
O60664	PLIN3_HUMAN	Perilipin-3; AltName: Full=47 kDa mannose 6-phosphate receptor-binding protein; Short=47 kDa MPR-binding protein; AltName: Full=Cargo selection protein TIP47; AltName: Full=Mannose-6-phosphate receptor-binding protein 1; AltName: Full=Placental protein 17; Short=PP17;	VS[+80]GAQEMVSSAK	VS[+80]GAQEMVSSAK	0.000158597	8.31539e-08	LOCALIZED	O60664	S130				3.10822	11.2538	3	Yes	3	NA	0.00288018	0.00601403	0.000496782	0.0163585	0.0105971	0.0682286	0.422207	0.453044	0.0405004	0.825572	0.0862505	0.0705777	0.0152876	0.129928	0.106827	0.803952	0.846192	0.890765	0.934859	0.988285	5.0133	11.1456	11.2538	3.58772	3.10822	2.74871	0.646484	1.15649	0.482295	0.91337	880246
P05023	AT1A1_HUMAN	Sodium/potassium-transporting ATPase subunit alpha-1; Short=Na(+)/K(+) ATPase alpha-1 subunit; EC=3.6.3.9; AltName: Full=Sodium pump subunit alpha-1; Flags: Precursor;	YEPAAVS[+80]EQGDKK	YEPAAVS[+80]EQGDKK	7.73193e-08	4.11626e-08	LOCALIZED	P05023	S16				2.60015	10.251	3	Yes	1	NA	0.0197134	1.25894e-05	0.000264923	0.00441242	0.0105501	0.548749	0.0310787	0.49101	0.192704	0.280424	0.229762	0.00210301	0.0105264	0.0626236	0.106528	0.897372	0.625217	0.892918	0.934859	0.957234	5.2194	10.251	7.84478	2.60015	2.60669	0.902721	0.644714	0.895404	0.782644	0.832217	787447
P35580	MYH10_HUMAN	Myosin-10; AltName: Full=Cellular myosin heavy chain, type B; AltName: Full=Myosin heavy chain 10; AltName: Full=Myosin heavy chain, non-muscle IIb; AltName: Full=Non-muscle myosin heavy chain B; Short=NMMHC-B; AltName: Full=Non-muscle myosin heavy chain IIb; Short=NMMHC II-b; Short=NMMHC-IIB;	QLHLEGAS[+80]LELS[+80]DDDTESK	QLHLEGAS[+80]LELS[+80]DDDTESK	0.0015245	0.0034739	LOCALIZED	P35580	S1952	S1956			1.88684	10.1043	3	Yes	1	NA	1.77284e-05	7.74658e-05	0.0124352	0.00019921	0.0226168	0.843989	0.718668	0.868748	0.451743	0.440855	0.00616181	0.00581633	0.105931	0.0120285	0.165343	0.972004	0.920964	0.974504	0.934859	0.958655	10.1043	3.99304	3.66355	3.03548	1.88684	1.03407	0.942709	1.04284	1.22998	1.29495	2.28465e+06
P18615	NELFE_HUMAN	Negative elongation factor E; Short=NELF-E; AltName: Full=RNA-binding protein RD;	SIS[+80]ADDDLQESSR	SIS[+80]ADDDLQESSR	0.00223368	0.00348138	LOCALIZED	P18615	S115				1.73101	9.12745	3	Yes	3	NA	0.000163969	0.000177543	0.00152008	0.0165734	0.0598268	0.958349	0.23758	0.945472	0.233601	0.586736	0.0223254	0.00884659	0.029158	0.130587	0.283118	0.992149	0.842653	0.989321	0.934859	0.962057	5.52414	9.12745	5.89443	4.03027	1.73101	1.00789	1.38506	0.992459	0.839521	1.19833	3.68989e+06
O43353	RIPK2_HUMAN	Receptor-interacting serine/threonine-protein kinase 2; EC=2.7.11.1; AltName: Full=CARD-containing interleukin-1 beta-converting enzyme-associated kinase; Short=CARD-containing IL-1 beta ICE-kinase; AltName: Full=RIP-like-interacting CLARP kinase; AltName: Full=Receptor-interacting protein 2; Short=RIP-2; AltName: Full=Tyrosine-protein kinase RIPK2; EC=2.7.10.2;	SPS[+80]LNLLQNK	SPS[+80]LNLLQNK	0.0069856	0.0388586	LOCALIZED	O43353	S531				2.99021	9.07729	3	Yes	3	RIPK2_HUMAN	0.0180869	0.000180503	0.0754113	0.000447585	0.00390434	0.332353	0.569272	0.490405	0.563321	0.77878	0.219009	0.00892096	0.312601	0.0209378	0.0604827	0.854335	0.876362	0.892918	0.939713	0.984464	5.99037	8.41624	3.64199	9.07729	2.99021	1.24662	0.670379	0.869966	1.28612	0.876598	830048
O95297	MPZL1_HUMAN	Myelin protein zero-like protein 1; AltName: Full=Protein zero-related; Flags: Precursor;	S[+80]PSDTEGLVK	SPS[+80]DTEGLVK	0.00183652	0.00347754	LOCALIZED	O95297	S221				2.09686	7.73884	3	Yes	2	NA	0.303429	0.000931051	0.0369942	0.000140268	4.09353e-05	0.900664	0.282419	0.702578	0.818209	0.0759225	0.735466	0.022371	0.202838	0.0101288	0.00472202	0.982256	0.842653	0.942061	0.968516	0.937233	2.09686	7.73884	6.39595	5.7461	5.83881	1.03157	0.820255	1.0615	0.975084	1.35287	2.24477e+06
P08670	VIME_HUMAN	Vimentin;	TYS[+80]LGSALRPSTSR	TYS[+80]LGSALrPSTSr	0.00316242	0.00895738	LOCALIZED	P08670	S39				1.35252	7.27703	3	Yes	1	NA	0.00286412	0.000150974	0.461152	0.017564	0.00212307	0.345281	0.0787117	0.00510865	0.352291	0.00493794	0.0862505	0.00849788	0.728912	0.13587	0.0409104	0.854335	0.759086	0.413763	0.934859	0.819938	6.38832	7.27703	1.54439	1.35252	1.48664	1.28669	1.23701	0.721578	0.936033	1.39126	6.57054e+06
Q92609	TBCD5_HUMAN	TBC1 domain family member 5;	SES[+80]MPVQLNK	SES[+80]MPVQLNK	0.00409098	0.0127523	LOCALIZED	Q92609	S522				2.27143	7.18584	3	Yes	3	NA	NA	0.0244738	0.00153504	0.00378441	0.00215504	0.177878	0.386925	0.503985	0.327083	NA	NA	0.170562	0.0292664	0.0592343	0.0412084	0.823247	0.842653	0.893712	0.934859	NA	2.27143	7.18584	6.83303	4.33499	3.73829	2.24812	1.20583	0.746551	1.24798	1.17382
O60825	F262_HUMAN	6-phosphofructo-2-kinase/fructose-2,6-bisphosphatase 2; Short=6PF-2-K/Fru-2,6-P2ase 2; Short=PFK/FBPase 2; AltName: Full=6PF-2-K/Fru-2,6-P2ase heart-type isozyme; Includes: RecName: Full=6-phosphofructo-2-kinase; EC=2.7.1.105; Includes: RecName: Full=Fructose-2,6-bisphosphatase; EC=3.1.3.46;	RNS[+80]FTPLSSSNTIR	rNS[+80]FTPLSSSNTIr	0.00164914	0.00347559	LOCALIZED	O60825	S466				1.77279	6.21501	3	Yes	1	NA	0.0319543	0.000172795	0.000389633	0.0094617	0.00981057	0.750292	0.773531	0.5557	0.272	0.00217996	0.301998	0.00881035	0.0130282	0.0952745	0.102428	0.949149	0.934075	0.907609	0.934859	0.671755	6.21501	2.7724	4.16579	2.13543	1.77279	0.908762	1.08348	1.18312	1.34751	0.648454	1.11662e+06
Q8IWB9	TEX2_HUMAN	Testis-expressed sequence 2 protein; AltName: Full=Transmembrane protein 96;	SLS[+80]TEVEPK	SLS[+80]TEVEPK	0.00338086	0.00938509	LOCALIZED	Q8IWB9	S196				1.72008	6.09411	3	Yes	1	NA	0.00345556	0.00943666	0.00359663	0.0552791	0.0148958	0.065704	0.353508	0.0199501	0.412313	0.275774	0.0938618	0.091201	0.0507092	0.264049	0.129471	0.803952	0.842653	0.522849	0.934859	0.957234	4.32965	4.26001	6.09411	1.86477	1.72008	1.69526	1.38538	0.310517	1.2008	1.80158	3.46102e+06
O60841	IF2P_HUMAN	Eukaryotic translation initiation factor 5B; Short=eIF-5B; AltName: Full=Translation initiation factor IF-2;	KQS[+80]FDDNDSEELEDK	kQS[+80]FDDNDSEELEDk	7.60561e-08	3.24857e-08	LOCALIZED	O60841	S107				1.71144	5.90062	3	Yes	3	NA	0.592343	NA	3.90843e-05	1.88668e-05	0.00298767	0.685559	0.516048	0.191698	0.63461	0.148884	0.853869	NA	0.00419742	0.00303304	0.0511605	0.929982	0.860756	0.819177	0.948996	0.939762	1.71144	5.90062	4.88856	4.08392	4.84798	1.07867	0.89141	0.795109	0.953773	1.14307	5.08937e+06
Q13263	TIF1B_HUMAN	Transcription intermediary factor 1-beta; Short=TIF1-beta; AltName: Full=E3 SUMO-protein ligase TRIM28; EC=6.3.2.-; AltName: Full=KRAB-associated protein 1; Short=KAP-1; AltName: Full=KRAB-interacting protein 1; Short=KRIP-1; AltName: Full=Nuclear corepressor KAP-1; AltName: Full=RING finger protein 96; AltName: Full=Tripartite motif-containing protein 28;	QGS[+80]GSSQPM[+16]EVQEGYGFGSGDDPYSSAEPHVSGVK	QGS[+80]GSSQPM[+16]EVQEGYGFGSGDDPYSSAEPHVSGVK	0.00597623	0.0324655	LOCALIZED	Q13263	S437				2.6673	5.45433	3	Yes	2	TIF1B_HUMAN	0.0727675	0.00344622	0.000150216	0.059384	0.00152702	0.967918	0.0248025	0.498098	0.615632	0.529123	0.450216	0.0506029	0.0078054	0.274553	0.0347177	0.99448	0.577647	0.893679	0.948216	0.958831	3.0606	2.6673	5.45433	4.41366	3.08574	1.01908	0.643906	1.11323	0.894128	1.24681	1.17381e+06
Q13263	TIF1B_HUMAN	Transcription intermediary factor 1-beta; Short=TIF1-beta; AltName: Full=E3 SUMO-protein ligase TRIM28; EC=6.3.2.-; AltName: Full=KRAB-associated protein 1; Short=KAP-1; AltName: Full=KRAB-interacting protein 1; Short=KRIP-1; AltName: Full=Nuclear corepressor KAP-1; AltName: Full=RING finger protein 96; AltName: Full=Tripartite motif-containing protein 28;	S[+80]GEGEVSGLM[+16]RK	S[+80]GEGEVSGLM[+16]rk	0.000401055	0.00345352	LOCALIZED	Q13263	S473				1.37426	5.06612	3	Yes	2	TIF1B_HUMAN	0.0809131	0.444263	0.010139	0.000346484	0.000237729	0.964852	0.87756	0.317047	0.219672	0.605769	0.468002	0.74083	0.0944303	0.0172285	0.012433	0.993695	0.961077	0.870661	0.934859	0.964836	2.66133	1.37426	5.06612	4.55876	4.16348	0.994564	1.04049	0.589655	0.879813	0.773349	5.52218e+06
Q96CB8	INT12_HUMAN	Integrator complex subunit 12; Short=Int12; AltName: Full=PHD finger protein 22;	SVS[+80]C[+57]DNVSK	SVS[+80]C[+57]DNVSk	0.0012135	0.00347107	LOCALIZED	Q96CB8	S378				3.60744	5.06281	3	Yes	3	NA	0.00282739	0.0409142	0.0117052	0.000996941	3.81797e-06	0.587366	0.0763407	0.0504681	0.741334	0.206975	0.0860577	0.233	0.101884	0.0293541	0.00166845	0.903097	0.759086	0.66993	0.955611	0.939762	3.68183	3.60744	3.83518	5.06281	4.05752	1.16378	1.51328	0.761527	1.14151	1.37177	1.86381e+06
Q05209	PTN12_HUMAN	Tyrosine-protein phosphatase non-receptor type 12; EC=3.1.3.48; AltName: Full=PTP-PEST; AltName: Full=Protein-tyrosine phosphatase G1; Short=PTPG1;	NLS[+80]FEIK	NLS[+80]FEIK	7.5435e-08	2.9214e-08	LOCALIZED	Q05209	S435				1.68685	4.38476	3	Yes	1	NA	0.000310745	NA	0.00303638	NA	0.00659538	NA	0.143856	0.0417423	0.381868	0.901138	0.0285781	NA	0.0457423	NA	0.0820499	NA	0.813872	0.647969	0.934859	0.992549	4.38476	2.37342	2.05745	1.68685	2.00525	1.37115	1.43991	0.491478	1.16863	1.03793	2.3693e+06
Q14566	MCM6_HUMAN	DNA replication licensing factor MCM6; EC=3.6.4.12; AltName: Full=p105MCM;	FLLDT[+80]NK	FLLDT[+80]NK	0.000212007	0.00344444	LOCALIZED	Q14566	T195				1.69092	4.37524	3	Yes	1	NA	0.000234997	NA	0.00314677	NA	0.00675225	NA	0.143703	0.0859516	0.493568	0.885485	0.0242395	NA	0.0468383	NA	0.0835883	NA	0.813872	0.755928	0.934859	0.991264	4.37524	2.48501	2.05633	1.69092	1.99354	1.37126	1.4399	0.514444	1.14303	1.04474	2.3739e+06
Q13263	TIF1B_HUMAN	Transcription intermediary factor 1-beta; Short=TIF1-beta; AltName: Full=E3 SUMO-protein ligase TRIM28; EC=6.3.2.-; AltName: Full=KRAB-associated protein 1; Short=KAP-1; AltName: Full=KRAB-interacting protein 1; Short=KRIP-1; AltName: Full=Nuclear corepressor KAP-1; AltName: Full=RING finger protein 96; AltName: Full=Tripartite motif-containing protein 28;	GAAAAATGQPGTAPAGT[+80]PGAPPLAGMAIVK	GAAAAATGQPGTAPAGT[+80]PGAPPLAGMAIVK	0.000484119	0.00345571	LOCALIZED	Q13263	T541				0.906021	4.18963	3	Yes	2	TIF1B_HUMAN	0.653632	0.0888242	6.70451e-06	0.00024692	0.00334325	0.780171	0.0730004	0.393823	0.154632	0.127138	0.879701	0.367966	0.00186351	0.0134583	0.0543073	0.957074	0.758393	0.876372	0.934859	0.939762	0.906021	1.82449	4.18963	2.48624	1.7757	1.07729	1.26206	1.14443	1.20676	0.741993	2.60784e+06
Q03252	LMNB2_HUMAN	Lamin-B2; Flags: Precursor;	ATS[+80]SSSGSLSATGR	ATSS[+80]SSGSLSATGr	0.00466729	0.0210967	LOCALIZED	Q03252	S420				1.01982	4.09805	3	Yes	2	NA	0.756551	0.0173795	3.48045e-05	0.000110586	0.0044381	0.213183	0.851271	0.249259	0.261805	0.361573	0.918657	0.135894	0.00387166	0.00899988	0.0645053	0.830833	0.952881	0.846392	0.934859	0.957234	1.01982	1.88577	4.09805	2.02926	1.81903	0.875324	1.0198	1.09488	1.4897	0.838696	5.07904e+06
Q9H8Y8	GORS2_HUMAN	Golgi reassembly-stacking protein 2; Short=GRS2; AltName: Full=Golgi phosphoprotein 6; Short=GOLPH6; AltName: Full=Golgi reassembly-stacking protein of 55 kDa; Short=GRASP55; AltName: Full=p59;	APTTVEDRVGDST[+80]PVSEKPVSAAVDANASESP	APTTVEDrVGDS[+80]TPVSEkPVSAAVDANASESP	0.00348126	0.0105104	LOCALIZED	Q9H8Y8	S432				0.94847	3.56603	3	Yes	2	NA	0.0742525	0.659133	0.00084844	1.3662e-07	0.000136201	0.41334	0.22556	0.199573	0.0841161	0.455194	0.450624	0.863847	0.0192959	0.0001913	0.00969086	0.869581	0.840475	0.819177	0.934859	0.958655	0.94847	1.05997	3.56603	3.43757	2.93502	1.13923	0.735677	0.826337	1.16687	1.12831	3.71866e+06
Q9H8Y8	GORS2_HUMAN	Golgi reassembly-stacking protein 2; Short=GRS2; AltName: Full=Golgi phosphoprotein 6; Short=GOLPH6; AltName: Full=Golgi reassembly-stacking protein of 55 kDa; Short=GRASP55; AltName: Full=p59;	APT[+80]TVEDRVGDSTPVSEKPVSAAVDANASESP	APTTVEDrVGDST[+80]PVSEkPVSAAVDANASESP	0.00437666	0.0178688	LOCALIZED	Q9H8Y8	T433				0.921138	3.53774	3	Yes	2	NA	0.136444	0.897782	0.000233481	1.94266e-05	0.000109967	0.404572	0.222513	0.462469	0.0483267	0.419321	0.587285	0.970871	0.00989835	0.00303304	0.00869165	0.867585	0.840475	0.891576	0.934859	0.958655	0.921138	1.02089	3.53774	3.51659	2.90319	1.15822	0.7397	0.900329	1.15167	1.14359	3.73699e+06
P49006	MRP_HUMAN	MARCKS-related protein; AltName: Full=MARCKS-like protein 1; AltName: Full=Macrophage myristoylated alanine-rich C kinase substrate; Short=Mac-MARCKS; Short=MacMARCKS;	LSGLS[+80]FK	LSGLS[+80]Fk	0.000330774	0.00345035	LOCALIZED	P49006	S104				1.59598	3.09566	3	Yes	1	NA	0.00488197	0.00309912	0.000116129	0.0144814	0.00174881	0.814573	0.310848	0.177385	0.417626	0.0379825	0.106638	0.0478541	0.00676756	0.120751	0.037246	0.966504	0.842653	0.819177	0.934859	0.888852	3.09566	1.95415	2.39809	1.59598	2.5397	0.969195	1.06334	0.877704	0.903839	1.32732
Q9BXB4	OSB11_HUMAN	Oxysterol-binding protein-related protein 11; Short=ORP-11; Short=OSBP-related protein 11;	RPS[+80]QNAISFFNVGHSK	rPS[+80]QNAISFFNVGHSk	7.6061e-08	3.25122e-08	LOCALIZED	Q9BXB4	S189				0.544208	2.97882	3	Yes	1	NA	7.86182e-05	0.000986294	0.870707	0.00466186	0.0936969	0.60798	0.13454	0.392537	0.891111	0.712609	0.0150966	0.0234206	0.953276	0.0633068	0.359589	0.906342	0.808827	0.876372	0.982366	0.974352	1.96766	2.97882	1.04536	0.544208	0.727263	1.21603	1.21809	0.889452	1.02387	0.945916	8.12304e+06
Q13459	MYO9B_HUMAN	Unconventional myosin-IXb; AltName: Full=Unconventional myosin-9b;	KKPGDASSLPDAGLS[+80]PGSQVDSK	KKPGDASSLPDAGLS[+80]PGSQVDSK	0.00196887	0.00347916	LOCALIZED	Q13459	S1405				0.782686	2.95083	3	Yes	2	NA	0.29914	0.250832	0.00102981	0.000903589	0.00312147	0.992018	0.484749	0.0921831	0.0503172	0.307204	0.732079	0.600792	0.0220329	0.0281059	0.0520494	0.997996	0.854885	0.756606	0.934859	0.957234	0.934887	0.782686	2.95083	2.16887	2.41897	0.998266	1.11813	1.11475	1.28086	1.08109	6.27131e+06
Q96N67	DOCK7_HUMAN	Dedicator of cytokinesis protein 7;	SAVRPAS[+80]LNLNR	SAVRPAS[+80]LNLNR	0.000196364	0.00344331	LOCALIZED	Q96N67	S888				1.64183	2.9507	3	Yes	2	NA	0.0617277	0.0585301	0.000242107	0.00021233	2.42109e-05	0.472008	0.621728	0.0183385	0.347311	0.157537	0.417947	0.287255	0.0100779	0.0123672	0.003702	0.883324	0.892576	0.51803	0.934859	0.939762	1.73189	1.64183	2.44959	2.9507	2.63513	1.09377	0.940158	0.953454	0.908572	0.910954	5.09101e+06
Q9Y2X7	GIT1_HUMAN	ARF GTPase-activating protein GIT1; Short=ARF GAP GIT1; AltName: Full=Cool-associated and tyrosine-phosphorylated protein 1; Short=CAT-1; Short=CAT1; AltName: Full=G protein-coupled receptor kinase-interactor 1; AltName: Full=GRK-interacting protein 1;	HGSGADS[+80]DYENTQSGDPLLGLEGK	HGS[+80]GADSDYENTQSGDPLLGLEGk	0.00223974	0.00348143	LOCALIZED	Q9Y2X7	S592				1.42822	2.82464	3	Yes	1	NA	0.000667799	0.00265788	0.00875604	0.0443402	0.00995649	0.914747	0.425722	0.0326429	0.474029	0.075737	0.0453615	0.0439055	0.0871191	0.232855	0.103355	0.9839	0.846335	0.619455	0.934859	0.937233	2.82464	2.03421	1.65091	1.42822	1.48671	1.01189	0.869054	0.834641	1.05019	1.26672	6.29917e+06
P23588	IF4B_HUMAN	Eukaryotic translation initiation factor 4B; Short=eIF-4B;	SRTGS[+80]ESS[+80]QTGTSTTSSR	SRTGS[+80]ESS[+80]QTGTSTTSSR	0.00702193	0.0390059	LOCALIZED	P23588	S422	S425			1.23688	2.78599	3	Yes	2	NA	0.822062	0.0458096	0.00354249	2.42576e-05	0.000691199	0.337623	0.128242	0.615855	0.0160002	0.202791	0.945471	0.24864	0.0502934	0.00352113	0.0230285	0.854335	0.797783	0.924825	0.934859	0.939762	1.23688	1.71655	2.78599	2.09642	1.99911	1.14529	1.20777	1.03444	1.14455	1.07154	4.9354e+06
Q32P44	EMAL3_HUMAN	Echinoderm microtubule-associated protein-like 3; Short=EMAP-3;	AIS[+80]SANLLVR	AIS[+80]SANLLVr	0.00231575	0.00468988	LOCALIZED	Q32P44	S176				0.671916	2.72726	3	Yes	1	NA	0.000928078	0.00178457	0.00106014	0.0791129	0.387254	0.194281	0.0128731	0.00150738	0.250139	0.160542	0.0532927	0.0342222	0.0222157	0.322809	0.675485	0.828779	0.508384	0.305715	0.934859	0.939762	2.72726	2.25401	2.20461	0.671916	1.06969	1.20702	1.92623	0.606181	1.10471	1.11565	5.25731e+06
Q14160	SCRIB_HUMAN	Protein scribble homolog; Short=Scribble; Short=hScrib; AltName: Full=Protein LAP4;	AFAAVPTSHPPEDAPAQPPT[+80]PGPAASPEQLS[+80]FR	AFAAVPTSHPPEDAPAQPPT[+80]PGPAASPEQLS[+80]FR	0.0043762	0.017861	LOCALIZED	Q14160	T1342	S1353			1.28744	2.72036	3	Yes	3	NA	0.0126664	0.00361957	0.00988087	0.0564876	0.00160215	0.788352	0.185494	0.599751	0.889038	0.911756	0.176822	0.0520095	0.09262	0.267404	0.035392	0.959375	0.825338	0.922129	0.982366	0.992898	2.04979	2.04636	2.72036	1.46305	1.28744	0.980313	0.789021	1.09857	0.991801	0.986608	4.91552e+06
Q9UQC2	GAB2_HUMAN	GRB2-associated-binding protein 2; AltName: Full=GRB2-associated binder 2; AltName: Full=Growth factor receptor bound protein 2-associated protein 2; AltName: Full=pp100;	SAS[+80]FSQGTR	SAS[+80]FSQGTr	0.0018195	0.00347736	LOCALIZED	Q9UQC2	S210				1.68925	2.63008	3	Yes	3	NA	0.00715861	0.00241821	0.0202515	0.00263965	0.000182481	0.154309	0.0715505	0.980645	0.0803128	0.545371	0.134305	0.0414093	0.139705	0.0497847	0.0111813	0.814201	0.75322	0.997638	0.934859	0.961942	2.63008	1.68925	1.92276	1.88579	1.99252	0.783774	1.10774	0.997161	0.91809	1.0786	2.84759e+06
Q9Y450	HBS1L_HUMAN	HBS1-like protein; AltName: Full=ERFS;	ESS[+80]NSVSNHQLSGFDQAR	ESSNS[+80]VSNHQLSGFDQAr	0.00772179	0.0413825	LOCALIZED	Q9Y450	S67				1.30181	2.60609	3	Yes	3	NA	0.132221	0.00103	0.000135309	0.0123708	0.00181202	0.0279615	0.0675639	0.0041089	0.127857	0.080216	0.580812	0.0241489	0.0075761	0.109694	0.0378668	0.763723	0.743203	0.403231	0.934859	0.939762	1.49569	1.45234	2.60609	1.30181	1.62592	1.13064	1.21064	0.80462	1.04556	1.24598	7.14209e+06
Q12888	TP53B_HUMAN	Tumor suppressor p53-binding protein 1; Short=53BP1; Short=p53-binding protein 1; Short=p53BP1;	SLVQDSLSTNSSDLVAPS[+80]PDAFR	SLVQDSLSTNSSDLVAPS[+80]PDAFR	7.67266e-08	3.64073e-08	LOCALIZED	Q12888	S366				1.05977	2.42366	3	Yes	3	NA	0.117362	0.00701287	0.00734823	0.00702494	0.0105225	0.849137	0.7503	0.57672	0.110404	0.471567	0.550722	0.0761272	0.0798647	0.0819944	0.106507	0.97231	0.927314	0.913039	0.934859	0.958655	1.05977	1.8825	2.42366	1.47366	1.20361	1.00598	0.979278	0.959111	1.18945	1.14042	4.30487e+06
Q00839	HNRPU_HUMAN	Heterogeneous nuclear ribonucleoprotein U; Short=hnRNP U; AltName: Full=Scaffold attachment factor A; Short=SAF-A; AltName: Full=p120; AltName: Full=pp120;	LQAALDDEEAGGRPAM[+16]EPGNGSLDLGGDS[+80]AGR	LQAALDDEEAGGrPAM[+16]EPGNGS[+80]LDLGGDSAGr	0.000963272	0.00346584	LOCALIZED	Q00839	S59				1.22453	2.34223	3	Yes	3	NA	0.00115651	0.0100694	0.00086006	0.0142653	0.206461	0.492024	0.678562	0.0913349	0.0294432	0.741207	0.0580341	0.0959437	0.0193037	0.120006	0.514807	0.890197	0.909568	0.756606	0.934859	0.978231	1.7234	2.34223	2.0849	2.12219	1.22453	0.886565	0.956103	0.851572	1.12559	0.974422	6.42414e+06
O00443	P3C2A_HUMAN	Phosphatidylinositol 4-phosphate 3-kinase C2 domain-containing subunit alpha; Short=PI3K-C2-alpha; Short=PtdIns-3-kinase C2 subunit alpha; EC=2.7.1.154; AltName: Full=Phosphoinositide 3-kinase-C2-alpha;	SQS[+80]LNIR	SQS[+80]LNIR	0.00177371	0.00347688	LOCALIZED	O00443	S338				1.4391	2.33923	3	Yes	1	NA	0.0217467	0.0262571	0.000883415	0.00052279	0.00239171	0.178734	0.839591	0.359992	0.996326	0.165292	0.242069	0.17706	0.0196568	0.0223054	0.0440809	0.823247	0.948181	0.873854	0.999778	0.939762	2.33516	1.49379	1.60558	1.4391	2.33923	0.926107	0.981681	0.882817	1.00066	0.835934	5.49534e+06
Q9UKJ3	GPTC8_HUMAN	G patch domain-containing protein 8;	KPS[+80]VSEEVQATPNK	KPS[+80]VSEEVQATPNK	0.00172439	0.00347627	LOCALIZED	Q9UKJ3	S1107				1.57879	2.25831	3	Yes	3	NA	0.113422	0.00454491	0.00509225	0.0101425	0.0195111	0.0561447	0.324408	0.736258	0.116964	0.419397	0.541543	0.0594162	0.0635908	0.099598	0.151316	0.803952	0.842653	0.950855	0.934859	0.958655	1.57879	2.17233	2.25831	1.92605	1.64178	0.83426	1.11874	1.05126	1.2329	0.867762	8.78073e+06
P28482	MK01_HUMAN	Mitogen-activated protein kinase 1; Short=MAP kinase 1; Short=MAPK 1; EC=2.7.11.24; AltName: Full=ERT1; AltName: Full=Extracellular signal-regulated kinase 2; Short=ERK-2; AltName: Full=MAP kinase isoform p42; Short=p42-MAPK; AltName: Full=Mitogen-activated protein kinase 2; Short=MAP kinase 2; Short=MAPK 2;	VADPDHDHTGFLT[+80]EY[+80]VATR	VADPDHDHTGFLT[+80]EY[+80]VATR	0.000698339	0.00346077	LOCALIZED	P28482	T185	Y187			1.05331	2.21535	3	Yes	3	MK01_HUMAN	0.411645	0.000286167	0.00052615	0.00925815	0.0566672	0.0244498	0.0335017	0.866862	0.426662	0.922888	0.78177	0.0114478	0.0156287	0.0939512	0.27476	0.741908	0.650626	0.974374	0.934859	0.995412	1.05331	2.21535	1.9633	1.21466	1.08618	1.16209	1.2784	0.99574	0.960124	0.996165	1.3302e+08
Q00987	MDM2_HUMAN	E3 ubiquitin-protein ligase Mdm2; EC=6.3.2.-; AltName: Full=Double minute 2 protein; Short=Hdm2; AltName: Full=Oncoprotein Mdm2; AltName: Full=p53-binding protein Mdm2;	AIS[+80]ETEENSDELSGER	AIS[+80]ETEENSDELSGER	0.00188159	0.0034781	LOCALIZED	Q00987	S166				1.02555	2.14767	3	Yes	3	NA	0.62871	0.281372	9.67458e-05	2.22556e-05	0.00019096	0.739869	0.901972	0.754719	0.726741	0.594871	0.870473	0.630813	0.00610651	0.00331211	0.0113445	0.945958	0.967048	0.952259	0.953622	0.962847	1.02555	1.22111	1.99237	2.14552	2.14767	0.96899	0.965974	0.971677	1.05512	0.889702	6.3885e+06
P50548	ERF_HUMAN	ETS domain-containing transcription factor ERF; AltName: Full=Ets2 repressor factor; AltName: Full=PE-2;	VRGEGPGEAGGPLT[+80]PR	VRGEGPGEAGGPLT[+80]PR	6.08882e-08	1.37075e-08	LOCALIZED	P50548	T526				0.937841	2.13057	3	Yes	3	NA	0.591388	0.10635	0.00197809	0.00102205	0.000666319	0.868987	0.0871609	0.00485909	0.0060185	0.374087	0.852861	0.4056	0.0347967	0.0294757	0.0227777	0.976046	0.759086	0.411184	0.934859	0.957234	0.937841	1.61845	1.79278	2.02352	2.13057	0.967138	0.67119	1.61501	2.04019	0.824686	1.47425e+06
Q9BTC0	DIDO1_HUMAN	Death-inducer obliterator 1; Short=DIO-1; Short=hDido1; AltName: Full=Death-associated transcription factor 1; Short=DATF-1;	RNS[+80]VERPAEPVAGAATPSLVEQQK	RNS[+80]VERPAEPVAGAATPSLVEQQK	6.6181e-08	1.4899e-08	LOCALIZED	Q9BTC0	S1456				1.02553	2.12839	3	Yes	3	NA	0.421001	0.0219103	0.00173911	0.00110144	0.00808785	0.749778	0.680055	0.108483	0.0734302	0.593548	0.783583	0.158563	0.0318681	0.0307214	0.0915676	0.949149	0.909568	0.784027	0.934859	0.962661	1.02553	1.89111	2.12839	1.91291	1.33735	0.968702	0.956418	1.17805	1.18729	0.960793	1.84579e+07
Q69YQ0	CYTSA_HUMAN	Cytospin-A; AltName: Full=Renal carcinoma antigen NY-REN-22; AltName: Full=Sperm antigen with calponin homology and coiled-coil domains 1-like; Short=SPECC1-like protein;	RSS[+80]TSSEPTPTVK	RSS[+80]TSSEPTPTVK	0.00305126	0.006816	LOCALIZED	Q69YQ0	S832				1.2674	2.11963	3	Yes	1	NA	0.00248241	0.000670924	0.00191081	0.0197691	0.0132348	0.0715581	0.69383	0.702573	0.0233356	0.135247	0.0826473	0.0192384	0.0344904	0.144296	0.121052	0.803952	0.911497	0.942061	0.934859	0.939762	1.54189	2.11963	1.78216	1.27593	1.2674	1.22794	1.01753	0.976534	1.11662	1.08197	1.60508e+07
Q14847	LASP1_HUMAN	LIM and SH3 domain protein 1; Short=LASP-1; AltName: Full=Metastatic lymph node gene 50 protein; Short=MLN 50;	M[+16]GPSGGEGM[+16]EPERRDS[+80]QDGSSYR	M[+16]GPSGGEGM[+16]EPERRDS[+80]QDGSSYR	0.00116275	0.00346978	LOCALIZED	Q14847	S146				0.770507	2.09557	3	Yes	1	NA	0.453627	0.00238912	0.00414886	0.0172152	0.00697643	0.256157	0.0153141	0.493834	0.36437	0.472634	0.797318	0.0411734	0.055673	0.133963	0.0848876	0.834182	0.529134	0.892918	0.934859	0.958655	1.23785	2.09557	1.29842	0.770507	0.791775	1.25897	1.1507	0.927744	0.933521	1.07057	5.52593e+06
O43765	SGTA_HUMAN	Small glutamine-rich tetratricopeptide repeat-containing protein alpha; AltName: Full=Alpha-SGT; AltName: Full=Vpu-binding protein; Short=UBP;	SRTPS[+80]ASNDDQQE	SRTPS[+80]ASNDDQQE	0.00156962	0.00347467	LOCALIZED	O43765	S305				1.03436	2.0691	3	Yes	3	NA	0.0490804	0.000478924	0.00745322	0.00440547	0.512596	0.129941	0.00625282	0.664487	0.0650591	0.00286519	0.376036	0.0159092	0.080719	0.0626236	0.75891	0.809925	0.449216	0.933018	0.934859	0.678761	1.30487	2.0691	2.04524	1.67973	1.03436	1.12521	0.889467	1.02784	1.17554	0.801471	1.75237e+07
Q13459	MYO9B_HUMAN	Unconventional myosin-IXb; AltName: Full=Unconventional myosin-9b;	VSPPAPGS[+80]APET[+80]PEDK	VSPPAPGS[+80]APET[+80]PEDK	0.000228588	0.00344591	LOCALIZED	Q13459	S1267	T1271			0.888427	2.06115	3	Yes	2	NA	0.152433	0.0253299	8.37318e-05	0.0013027	7.90513e-06	0.267062	0.704426	0.324973	0.986475	0.655784	0.609469	0.172094	0.00575461	0.0336493	0.00193605	0.835666	0.914981	0.870661	0.998293	0.968585	1.23398	0.888427	2.06115	1.64302	1.6427	1.05494	1.02457	1.04112	1.00116	1.02936	2.44766e+07
Q68CZ2	TENS3_HUMAN	Tensin-3; AltName: Full=Tensin-like SH2 domain-containing protein 1; AltName: Full=Tumor endothelial marker 6;	KLS[+80]LGQYDNDAGGQLPFSK	kLS[+80]LGQYDNDAGGQLPFSk	0.000388142	0.00345321	LOCALIZED	Q68CZ2	S776				1.14089	2.04658	3	Yes	1	NA	0.00297721	0.00681148	0.000226308	0.259902	0.282337	0.195329	0.854892	0.74579	0.910734	0.0886989	0.0882077	0.075837	0.00989835	0.581202	0.59491	0.828779	0.953547	0.950855	0.984881	0.939762	1.80266	1.91951	2.04658	1.17245	1.14089	1.32439	0.980301	1.0234	1.01618	1.07658	1.25748e+07
Q9C0C2	TB182_HUMAN	182 kDa tankyrase-1-binding protein;	NRS[+80]AEEGELAESK	NRS[+80]AEEGELAESK	7.41478e-08	2.3387e-08	LOCALIZED	Q9C0C2	S1666				1.03867	2.03801	3	Yes	2	NA	0.208203	0.00210285	0.0414155	0.00161649	0.00879147	0.625144	0.269115	0.818545	0.303858	0.788018	0.670342	0.0378202	0.217529	0.0381094	0.0959849	0.914089	0.842653	0.96386	0.934859	0.984503	1.03867	2.01665	1.77985	2.03801	1.84359	1.07805	1.08737	0.979276	0.899984	1.03076	4.598e+06
P49023	PAXI_HUMAN	Paxillin;	TSSVSNPQDSVGS[+80]PC[+57]SR	TSSVSNPQDSVGS[+80]PC[+57]Sr	0.00103727	0.0034672	LOCALIZED	P49023	S106				1.13112	2.03667	3	Yes	2	NA	0.480619	0.0558607	0.000443116	0.000261704	0.000988483	0.834899	0.0938095	0.514797	0.130886	0.704404	0.80336	0.280831	0.014122	0.0141344	0.0278734	0.969581	0.761601	0.897176	0.934859	0.974352	1.13112	1.42318	2.03667	1.88505	1.42601	1.02789	1.14916	0.910258	1.12881	0.945532	3.88631e+06
Q5VZK9	LR16A_HUMAN	Leucine-rich repeat-containing protein 16A; AltName: Full=CARMIL homolog;	RSS[+80]GFISELPSEEGK	RSS[+80]GFISELPSEEGK	0.00460666	0.0206578	LOCALIZED	Q5VZK9	S968				0.888042	1.98892	3	Yes	2	NA	0.634018	0.47142	0.00224942	0.000613373	0.00202485	0.209875	0.404311	0.84438	0.738116	0.246017	0.872585	0.760957	0.0383404	0.0234137	0.0400972	0.830833	0.842653	0.968504	0.955611	0.957234	1.11282	0.888042	1.42341	1.80532	1.98892	0.896515	1.07502	0.960627	0.935875	0.843813
Q9H1B7	I2BPL_HUMAN	Interferon regulatory factor 2-binding protein-like; AltName: Full=Enhanced at puberty protein 1;	NSSS[+80]PVSPASVPGQR	NSSS[+80]PVSPASVPGQR	0.0342018	0.242749	LUMP	Q9H1B7	S659				0.300526	0.879101	3	Yes	4	NA	0.106919	0.0018803	0.00292981	0.000537172	0.0335883	0.462973	0.330715	0.824494	0.36542	0.450104	0.532913	0.0356086	0.045044	0.0224742	0.205111	0.883324	0.842653	0.963996	0.934859	0.958655	0.879101	0.644803	0.314853	0.300526	0.502246	1.11995	1.15387	1.02095	0.936723	0.968663	4.60216e+06
Q9UPT5	EXOC7_HUMAN	Exocyst complex component 7; AltName: Full=Exocyst complex component Exo70;	SSSSSGVPYS[+80]PAIPNK	SSSSSGVPYS[+80]PAIPNK	0.0327687	0.232565	LUMP	Q9UPT5	S250				0.311124	0.543971	3	Yes	5	NA	0.00551863	0.000185822	0.0123208	0.004432	0.00126497	0.534408	0.188509	0.88729	0.111327	0.962881	0.113847	0.00901415	0.10559	0.0626236	0.0321176	0.897372	0.826478	0.979987	0.934859	0.99857	0.311124	0.344534	0.51	0.521238	0.543971	1.19625	1.38905	0.989163	1.20682	1.01384	6.02693e+06
Q96RT1	LAP2_HUMAN	Protein LAP2; AltName: Full=Densin-180-like protein; AltName: Full=Erbb2-interacting protein; Short=Erbin;	ST[+80]EDLSPQK	ST[+80]EDLSPQK	0.122477	0.935277	LUMP	Q96RT1	T853				0.324065	0.790276	3	Yes	5	NA	0.153808	0.00121442	0.257339	0.00422895	0.00179823	0.171777	0.225113	0.65075	0.735439	0.963127	0.611171	0.0264171	0.574434	0.0614804	0.0378668	0.823247	0.840475	0.9282	0.955552	0.99857	0.513368	0.324065	0.790276	0.552772	0.523267	1.21141	1.19236	1.07397	1.07811	1.0039	8.21307e+06
Q9NV70	EXOC1_HUMAN	Exocyst complex component 1; AltName: Full=Exocyst complex component Sec3;	LTGS[+80]TSS[+80]LNK	LTGS[+80]TSS[+80]LNk	0.0112545	0.070433	LUMP	Q9NV70	S470	S473			0.421289	0.785138	3	Yes	5	NA	0.000635336	0.00599359	0.00340406	0.029035	0.0807271	0.482675	0.043086	0.373923	0.969468	0.373886	0.0447952	0.070552	0.0494609	0.180436	0.332415	0.885621	0.658805	0.874117	0.994161	0.957234	0.421289	0.507037	0.546967	0.665757	0.785138	0.943207	1.22693	0.88485	1.00642	0.931491	7.61664e+06
P22681	CBL_HUMAN	E3 ubiquitin-protein ligase CBL; EC=6.3.2.-; AltName: Full=Casitas B-lineage lymphoma proto-oncogene; AltName: Full=Proto-oncogene c-Cbl; AltName: Full=RING finger protein 55; AltName: Full=Signal transduction protein CBL;	IKPSSS[+80]ANAIYSLAARPLPVPK	IKPSSS[+80]ANAIYSLAARPLPVPK	0.168907	1	LUMP	P22681	S669				3.29236	22.624	3	Yes	3	NA	0.00984685	0.0133667	0.00422261	7.36557e-05	9.26592e-05	0.52625	0.506597	0.075687	0.150602	0.377499	0.158951	0.11308	0.0562922	0.00729753	0.00798917	0.897128	0.859868	0.732592	0.934859	0.957234	3.29236	9.70672	22.624	12.5774	10.6916	1.14271	0.882133	1.26468	0.925976	1.05807	170829
O95425	SVIL_HUMAN	Supervillin; AltName: Full=Archvillin; AltName: Full=p205/p250;	YGS[+80]FEEAEASYPILNR	YGS[+80]FEEAEASYPILNR	0.250639	1	LUMP	O95425	S968				2.00974	8.22261	3	Yes	1	NA	0.00389386	0.000182889	0.00620861	0.0150506	0.0114216	0.057215	0.700594	0.093036	0.195514	0.0368087	0.0976973	0.00896599	0.0719862	0.122824	0.110759	0.803952	0.912945	0.756606	0.934859	0.888852	8.22261	6.94594	6.08045	2.00974	2.44864	1.22311	0.9103	0.744118	1.3113	1.54536	820424
Q96N67	DOCK7_HUMAN	Dedicator of cytokinesis protein 7;	S[+80]RSLS[+80]NSNPDISGTPTS[+80]PDDEVR	SRS[+80]LSNS[+80]NPDISGTPTS[+80]PDDEVR	0.3457	1	LUMP	Q96N67	S896	S900	S910		1.54857	7.37795	3	Yes	2	NA	0.0572658	0.00255838	0.0156742	0.00263693	0.00442462	0.234437	0.445167	0.015731	0.108667	0.0330714	0.40376	0.0427349	0.120188	0.0497847	0.0645053	0.830833	0.852561	0.506573	0.934859	0.888852	1.54857	3.26594	5.7137	4.60167	7.37795	1.43593	1.14115	0.644562	1.31663	1.77197	3.27285e+06
Q96A57	TM230_HUMAN	Transmembrane protein 230;	LSS[+80]TDDGYIDLQFK	LSS[+80]TDDGYIDLQFK	0.037537	0.264298	LUMP	Q96A57	S24				0.98198	6.44496	3	Yes	1	NA	0.00106136	0.000316612	0.00321468	0.920452	0.312937	0.0401817	0.0213966	0.000651659	0.526473	0.000430753	0.0547387	0.0122591	0.0472851	0.967123	0.623083	0.78896	0.546393	0.214838	0.934859	0.366507	6.44496	3.42652	3.45528	0.98198	1.26324	1.42925	2.03864	0.475564	1.10912	1.9817	5.42206e+06
Q9UJU6	DBNL_HUMAN	Drebrin-like protein; AltName: Full=Cervical SH3P7; AltName: Full=Cervical mucin-associated protein; AltName: Full=Drebrin-F; AltName: Full=HPK1-interacting protein of 55 kDa; Short=HIP-55; AltName: Full=SH3 domain-containing protein 7;	ERAMS[+80]TTSISSPQPGK	ERAMS[+80]TTSISSPQPGK	0.0477362	0.346037	LUMP	Q9UJU6	S269				0.747683	6.11087	3	Yes	1	NA	0.000951337	0.000205243	0.00038923	0.272544	0.0480208	0.447208	0.000791086	0.00181166	0.965873	NA	0.0540556	0.00945206	0.0130282	0.593235	0.251359	0.875789	0.22277	0.305715	0.994161	NA	6.11087	5.65174	5.9405	0.747683	1.51152	1.22606	3.57321	0.305444	1.01736	1.86356	4.17305e+06
Q9UJU6	DBNL_HUMAN	Drebrin-like protein; AltName: Full=Cervical SH3P7; AltName: Full=Cervical mucin-associated protein; AltName: Full=Drebrin-F; AltName: Full=HPK1-interacting protein of 55 kDa; Short=HIP-55; AltName: Full=SH3 domain-containing protein 7;	ERAM[+16]S[+80]TTSISSPQPGK	ERAM[+16]S[+80]TTSISSPQPGK	0.0112369	0.0702899	LUMP	Q9UJU6	S269				0.587312	5.96346	3	Yes	1	NA	0.000616222	5.3178e-05	0.000840578	0.120372	0.17787	0.196695	0.00119972	0.000674163	0.565797	0.00703636	0.0440046	0.00500348	0.0192959	0.40221	0.480903	0.828779	0.260521	0.214838	0.939713	0.819938	5.96346	3.36247	3.6996	0.587312	1.39084	1.38149	2.34641	0.335863	1.09019	1.75005	8.04312e+06
Q9UH99	SUN2_HUMAN	SUN domain-containing protein 2; AltName: Full=Protein unc-84 homolog B; AltName: Full=Rab5-interacting protein; Short=Rab5IP; AltName: Full=Sad1/unc-84 protein-like 2;	LTRYSQGDDDGSS[+80]SSGGSSVAGSQSTLFK	LTRYS[+80]QGDDDGSSSSGGSSVAGSQSTLFK	0.246239	1	LUMP	Q9UH99	S12				2.22962	5.70772	3	Yes	3	NA	0.197156	0.158109	0.00368008	0.00288963	0.00758764	0.278686	0.473186	0.0648742	0.69643	0.71948	0.65957	0.491634	0.0514119	0.0511673	0.088944	0.844834	0.854151	0.704158	0.952779	0.974352	2.37822	2.22962	2.98663	5.70772	2.9215	2.21973	0.668025	1.58172	0.76129	0.737029	1.70629e+06
Q5SW79	CE170_HUMAN	Centrosomal protein of 170 kDa; Short=Cep170; AltName: Full=KARP-1-binding protein; Short=KARP1-binding protein;	S[+80]ESLDPDSSM[+16]DTTLILK	S[+80]ESLDPDSSM[+16]DTTLILK	0.116297	0.875403	LUMP	Q5SW79	S879				0.914727	5.22732	3	Yes	1	NA	0.00101573	0.0104099	0.0034897	0.826717	0.664804	0.00537082	0.00995051	0.000261758	0.670179	0.00435946	0.0544003	0.0979598	0.0499976	0.928214	0.848371	0.590739	0.492865	0.214838	0.952779	0.767639	5.22732	2.59323	2.11942	1.10966	0.914727	1.42746	2.02313	0.33575	1.08326	1.69204	6.97517e+06
Q9H1H9	KI13A_HUMAN	Kinesin-like protein KIF13A; AltName: Full=Kinesin-like protein RBKIN;	T[+80]GSC[+57]SELDAC[+57]PSK	TGS[+80]C[+57]SELDAC[+57]PSk	0.078162	0.57554	LUMP	Q9H1H9	S1698				1.88849	4.39435	3	Yes	1	NA	0.0388771	0.000551774	0.007857	0.0718502	0.00352273	0.594243	0.844231	0.427483	0.538453	0.00983636	0.337298	0.0176417	0.0827487	0.307043	0.0567722	0.903869	0.95015	0.881251	0.936487	0.819938	4.39435	2.66404	2.46732	1.91084	1.88849	1.13231	1.07528	0.864753	1.1127	1.51292	4.54609e+06
Q9UKA4	AKA11_HUMAN	A-kinase anchor protein 11; Short=AKAP-11; AltName: Full=A-kinase anchor protein 220 kDa; Short=AKAP 220; Short=hAKAP220; AltName: Full=Protein kinase A-anchoring protein 11; Short=PRKA11;	SLS[+80]EEVESSESGELPEVDVK	SLS[+80]EEVESSESGELPEVDVK	0.235209	1	LUMP	Q9UKA4	S1171				1.99575	3.04689	3	Yes	3	NA	NA	0.0081677	0.00317949	0.0614653	0.000685324	0.599071	0.710288	0.225601	0.0632341	0.845721	NA	0.0840126	0.0471072	0.280423	0.0230285	0.904532	0.918475	0.833205	0.934859	0.988861	2.16664	2.91469	3.04689	1.99575	2.55072	1.10209	1.10509	0.650786	1.3534	1.05543	446294
Q15042	RB3GP_HUMAN	Rab3 GTPase-activating protein catalytic subunit; AltName: Full=RAB3 GTPase-activating protein 130 kDa subunit; AltName: Full=Rab3-GAP p130; Short=Rab3-GAP;	KT[+80]SASDVTNIYPGDAGK	KTS[+80]ASDVTNIYPGDAGK	0.0290982	0.202738	LUMP	Q15042	S537				0.821375	2.83059	3	Yes	2	NA	0.271513	0.0135154	0.00373895	0.000585678	0.000368813	0.383398	0.90535	0.545143	0.434281	0.44782	0.720803	0.113953	0.0516447	0.0228915	0.0155639	0.867585	0.967534	0.905974	0.934859	0.958655	0.821375	1.67087	2.83059	2.31346	1.85304	1.39404	1.03	0.918197	1.2168	0.864327	2.86579e+06
Q9H8Y8	GORS2_HUMAN	Golgi reassembly-stacking protein 2; Short=GRS2; AltName: Full=Golgi phosphoprotein 6; Short=GOLPH6; AltName: Full=Golgi reassembly-stacking protein of 55 kDa; Short=GRASP55; AltName: Full=p59;	VGDST[+80]PVSEKPVSAAVDANASESP	VGDST[+80]PVSEKPVSAAVDANASESP	0.199866	1	LUMP	Q9H8Y8	T433				1.27624	2.73049	3	Yes	2	NA	0.324148	0.25843	0.000969537	0.000998435	0.00899383	0.181128	NA	0.263257	0.324531	0.190362	0.743584	0.606094	0.0209897	0.0293541	0.0968895	0.823247	NA	0.850681	0.934859	0.939762	2.09745	1.27624	2.73049	2.63787	1.9631	1.21761	0.820659	1.23685	1.24751	1.38497	1.5473e+06
P46109	CRKL_HUMAN	Crk-like protein;	NSNS[+80]YGIPEPAHAYAQPQTTTPLPAVSGSPGAAITPLPSTQNGPVFAK	NS[+80]NSYGIPEPAHAYAQPQTTTPLPAVSGSPGAAITPLPSTQNGPVFAK	0.0161152	0.109687	LUMP	P46109	S195				1.44295	2.43503	3	Yes	3	NA	0.011535	0.00282884	0.000854582	0.000565555	0.111023	0.60566	0.827226	0.830247	0.739682	0.787827	0.166772	0.0454935	0.0192959	0.0227024	0.387623	0.905572	0.94688	0.964067	0.955611	0.984464	2.36339	2.32116	2.43503	2.2765	1.44295	0.918175	1.03496	1.06033	1.08132	0.930206	2.59655e+06
O75152	ZC11A_HUMAN	Zinc finger CCCH domain-containing protein 11A;	RLSS[+80]AST[+80]GKPPLSVEDDFEK	RLS[+80]SASTGKPPLS[+80]VEDDFEK	0.0729538	0.543153	LUMP	O75152	S758	S768			1.54679	2.42376	3	Yes	3	NA	0.178447	0.00523404	0.00377628	0.011303	0.00224459	0.256268	0.700921	0.625531	0.938848	0.943791	0.643563	0.0654166	0.0520429	0.10476	0.0421928	0.834182	0.913159	0.926525	0.992085	0.99857	1.54679	2.12237	2.21664	2.42376	1.75106	1.15207	1.05213	1.07294	0.989957	1.01015	7.07033e+06
Q96N67	DOCK7_HUMAN	Dedicator of cytokinesis protein 7;	S[+80]RSLS[+80]NSNPDISGTPTSPDDEVR	S[+80]RSLSNS[+80]NPDISGTPTSPDDEVR	0.0393786	0.277032	LUMP	Q96N67	S894	S900			1.441	2.39296	3	Yes	1	NA	0.000818044	0.00309115	0.000112732	0.0112742	0.0190468	0.958584	0.161402	0.34745	0.93535	0.264167	0.0495272	0.0478541	0.00676756	0.104657	0.149228	0.992149	0.822379	0.870661	0.991252	0.957234	2.39296	2.0229	1.74319	1.441	1.44733	1.00706	1.6577	0.863337	1.01818	1.26841	1.33113e+07
Q92974	ARHG2_HUMAN	Rho guanine nucleotide exchange factor 2; AltName: Full=Guanine nucleotide exchange factor H1; Short=GEF-H1; AltName: Full=Microtubule-regulated Rho-GEF; AltName: Full=Proliferating cell nucleolar antigen p40;	ERPSS[+80]AIYPSDSFR	ErPSSAIY[+80]PSDSFr	0.0157102	0.10808	LUMP	Q92974	Y125				0.886115	2.00647	3	Yes	2	NA	0.773021	0.352635	0.000733783	0.000472221	0.000484586	0.355216	0.405537	0.337919	0.480949	0.467926	0.924372	0.686152	0.0181782	0.0215151	0.0186489	0.854335	0.842653	0.870661	0.934859	0.958655	0.886115	0.907804	1.60436	1.88753	2.00647	0.905178	0.937822	1.04301	1.04065	0.917163	1.11689e+07
Q15149	PLEC_HUMAN	Plectin; Short=PCN; Short=PLTN; AltName: Full=Hemidesmosomal protein 1; Short=HD1; AltName: Full=Plectin-1;	SS[+80]SVGS[+80]SSSYPISPAVSR	SSS[+80]VGS[+80]SSSYPISPAVSr	0.184215	1	LUMP	Q15149	S4386	S4389			1.17144	2.00609	3	Yes	1	NA	0.01126	0.000765933	0.000787331	0.0055806	0.3146	0.152731	0.000496098	0.639486	0.932791	0.108576	0.166772	0.0201563	0.0189672	0.0709943	0.624643	0.814201	0.198903	0.9282	0.990444	0.939762	1.85025	2.00609	1.58839	1.30587	1.17144	1.16084	1.16612	0.949899	0.992292	1.22198	9.87513e+06
Q8TD55	PKHO2_HUMAN	Pleckstrin homology domain-containing family O member 2; Short=PH domain-containing family O member 2; AltName: Full=Pleckstrin homology domain-containing family Q member 1; Short=PH domain-containing family Q member 1;	C[+57]SS[+80]LGDLLGEGPR	C[+57]SS[+80]LGDLLGEGPR	0.00301545	0.0046978	LOCALIZED	Q8TD55	S390				0.0570152	0.30604	2	Yes	5	NA	0.000325823	NA	0.0415365	0.0712176	0.000866025	0.933433	0.215289	0.0492356	0.872706	0.23704	0.0292715	NA	0.217923	0.305106	0.0261045	0.988077	0.840475	0.66651	0.978259	0.957234	0.0570152	0.0812789	0.30604	0.255333	0.260507	1.01534	1.74746	0.87741	1.02452	0.768999	3.05066e+06
P48634	PRC2A_HUMAN	Protein PRRC2A; AltName: Full=HLA-B-associated transcript 2; AltName: Full=Large proline-rich protein BAT2; AltName: Full=Proline-rich and coiled-coil-containing protein 2A; AltName: Full=Protein G2;	GNS[+80]PNSEPPTPK	GNS[+80]PNSEPPTPK	0.00156202	0.00347456	LOCALIZED	P48634	S380				0.138578	0.427966	2	Yes	5	NA	0.00726845	0.000230334	0.0997171	0.091824	0.00186796	0.807409	0.00556388	0.854721	0.922575	0.509812	0.135799	0.0101464	0.364063	0.350821	0.0383558	0.963852	0.435932	0.969874	0.98783	0.958655	0.151279	0.138578	0.173222	0.427966	0.328969	0.906568	0.659714	0.950002	0.949785	1.16325	1.77214e+07
Q8N3F8	MILK1_HUMAN	MICAL-like protein 1; AltName: Full=Molecule interacting with Rab13; Short=MIRab13;	VEQMPQAS[+80]PGLAPR	VEQMPQAS[+80]PGLAPR	6.64719e-08	1.49645e-08	LOCALIZED	Q8N3F8	S578				0.179671	0.741078	2	Yes	5	NA	0.00350133	0.00080896	0.0155391	0.0152065	0.0421046	0.410255	0.917382	0.0566068	0.020437	0.84295	0.0942146	0.020576	0.119452	0.123587	0.235693	0.868737	0.971914	0.69205	0.934859	0.988861	0.283001	0.179671	0.569531	0.708478	0.741078	0.48888	0.977549	1.42906	1.41673	0.951297	6.04556e+06
P28290	SSFA2_HUMAN	Sperm-specific antigen 2; AltName: Full=Cleavage signal-1 protein; Short=CS-1; AltName: Full=Ki-ras-induced actin-interacting protein;	S[+80]QS[+80]LPTTLLSPVR	S[+80]QS[+80]LPTTLLSPVR	0.000499796	0.00345599	LOCALIZED	P28290	S737	S739			0.1995	5.57112	2	Yes	1	NA	0.000654853	0.00615106	0.114451	0.117027	0.250579	0.328204	0.0805571	0.00459579	0.4723	0.0173349	0.0450378	0.0712162	0.393507	0.396165	0.561688	0.852261	0.759086	0.403231	0.934859	0.833477	5.57112	2.10595	2.02887	0.1995	0.659989	1.28592	1.46835	0.294053	1.09943	1.64608	2.29622e+06
Q12789	TF3C1_HUMAN	General transcription factor 3C polypeptide 1; AltName: Full=TF3C-alpha; AltName: Full=TFIIIC box B-binding subunit; AltName: Full=Transcription factor IIIC 220 kDa subunit; Short=TFIIIC 220 kDa subunit; Short=TFIIIC220; AltName: Full=Transcription factor IIIC subunit alpha;	NSSTDQGS[+80]DEEGSLQK	NSSTDQGS[+80]DEEGSLQK	0.000195717	2.90717e-05	LOCALIZED	Q12789	S1068				0.238966	1.01945	2	Yes	4	NA	0.277266	0.0294639	0.000261381	0.00804972	0.0114881	0.364806	0.832538	0.525341	0.354863	0.91398	0.724053	0.190884	0.0104535	0.0872977	0.111227	0.859641	0.94801	0.901126	0.934859	0.993625	1.01945	0.575088	0.238966	0.372673	0.696345	0.916133	0.968663	0.901886	0.829976	1.02257	1.28379e+07
Q9BV36	MELPH_HUMAN	Melanophilin; AltName: Full=Exophilin-3; AltName: Full=Slp homolog lacking C2 domains a; Short=SlaC2-a; AltName: Full=Synaptotagmin-like protein 2a;	VAVTASEVQQAES[+80]EVS[+80]DIESR	VAVTAS[+80]EVQQAESEVS[+80]DIESR	0.00387384	0.0105112	LOCALIZED	Q9BV36	S474	S484			0.254809	0.764651	2	Yes	5	NA	0.0115141	0.00646847	0.00362546	0.349963	0.164839	0.871241	0.14452	0.243446	0.66302	0.115331	0.166772	0.073744	0.0509982	0.659303	0.465459	0.976046	0.813872	0.839449	0.952779	0.939762	0.387069	0.264878	0.254809	0.652656	0.764651	1.02809	1.26042	1.07575	0.927877	1.16957	3.48838e+06
Q09666	AHNK_HUMAN	Neuroblast differentiation-associated protein AHNAK; AltName: Full=Desmoyokin;	SNS[+80]FSDER	SNS[+80]FSDER	0.00233129	0.0046902	LOCALIZED	Q09666	S5782				0.266481	0.981487	2	Yes	5	NA	0.140521	0.00180553	0.000228418	0.909475	0.0454515	0.402472	0.915443	0.839976	0.368184	0.162217	0.594309	0.0345152	0.00989835	0.961593	0.245511	0.867585	0.971739	0.96706	0.934859	0.939762	0.564854	0.480641	0.369992	0.981487	0.266481	0.784168	0.988834	1.02815	0.785547	1.32411	2.35263e+06
P18615	NELFE_HUMAN	Negative elongation factor E; Short=NELF-E; AltName: Full=RNA-binding protein RD;	SDS[+80]FPER	SDS[+80]FPER	0.00366213	0.0105108	LOCALIZED	P18615	S251				0.273983	19.5339	2	Yes	1	NA	0.000601795	0.00010701	NA	0.0167746	0.782838	0.115895	NA	0.114517	NA	NA	0.0435324	0.00711553	NA	0.131475	0.906529	0.809925	NA	0.790985	NA	NA	12.9363	19.5339	4.10247	0.273983	0.834372	1.32267	1.66833	0.715039	1.82066	1.22857	195035
P29803,P08559	ODPAT_HUMAN	Pyruvate dehydrogenase E1 component subunit alpha, testis-specific form, mitochondrial; EC=1.2.4.1; AltName: Full=PDHE1-A type II; Flags: Precursor;	YHGHS[+80]MSDPGVSYR	YHGHS[+80]MSDPGVSYr	0.00140368	0.00347274	LOCALIZED	P29803	S291				0.278555	0.94968	2	Yes	5	NA	0.000654948	0.00805853	0.0830982	0.461697	0.167182	0.888564	0.779384	0.129647	0.682069	0.0533146	0.0450378	0.0831992	0.331256	0.737959	0.468829	0.97973	0.936924	0.808084	0.952779	0.900941	0.278555	0.465394	0.756502	0.94968	0.804684	0.980549	0.979488	1.17169	0.952397	0.862867	3.81097e+07
Q8NE71	ABCF1_HUMAN	ATP-binding cassette sub-family F member 1; AltName: Full=ATP-binding cassette 50; AltName: Full=TNF-alpha-stimulated ABC protein;	AVS[+80]EEQQPALK	AVS[+80]EEQQPALK	6.72129e-08	1.51313e-08	LOCALIZED	Q8NE71	S166				0.283387	7.1147	2	Yes	1	NA	0.00154718	0.00497793	0.0518934	0.0771846	0.0877139	0.176843	0.167725	0.104314	0.261066	0.984036	0.0657848	0.0633072	0.250684	0.31862	0.348068	0.823247	0.823689	0.772163	0.934859	0.99857	4.77301	7.1147	4.72554	3.01502	0.283387	1.60907	1.32908	0.174367	0.658556	0.991824	2.22189e+06
Q09160,P30447,P10316,P05534,P01892,P01891	1A80_HUMAN	HLA class I histocompatibility antigen, A-80 alpha chain; AltName: Full=Aw-80; AltName: Full=HLA class I histocompatibility antigen, A-1 alpha chain; AltName: Full=MHC class I antigen A*80; Flags: Precursor;	KGGSYSQAASSDSAQGS[+80]DVSLT[+80]AC[+57]KV	KGGSYSQAASSDSAQGS[+80]DVS[+80]LTAC[+57]KV	0.00245261	0.00469161	LOCALIZED	Q09160	S356	S359			0.290019	0.600561	2	Yes	5	NA	NA	0.281837	0.00603178	0.00253425	0.503541	0.0788351	0.0398436	0.145985	0.355815	0.626132	NA	0.630813	0.0705707	0.0487249	0.753143	0.807028	0.651619	0.817603	0.934859	0.964836	0.290019	0.600561	0.351457	0.396256	0.531787	0.711987	2.19806	1.1302	1.40687	0.863599
O60716	CTND1_HUMAN	Catenin delta-1; AltName: Full=Cadherin-associated Src substrate; Short=CAS; AltName: Full=p120 catenin; Short=p120(ctn); AltName: Full=p120(cas);	VGGS[+80]SVDLHR	VGGS[+80]SVDLHR	0.00229196	0.00348199	LOCALIZED	O60716	S268				0.296743	0.801747	2	Yes	n/a	NA	2.67103e-05	0.000173917	NA	0.0298909	0.0117989	0.569692	0.492387	0.160087	0.453342	0.386015	0.00826217	0.00881035	NA	0.183074	0.112985	0.898905	0.855264	0.819177	0.934859	0.957234	0.296743	0.479866		0.683705	0.801747	0.95583	1.03969	1.08058	0.964534	0.916029
Q9UHR4	BI2L1_HUMAN	Brain-specific angiogenesis inhibitor 1-associated protein 2-like protein 1; Short=BAI1-associated protein 2-like protein 1; AltName: Full=Insulin receptor tyrosine kinase substrate;	TPASTPVSGT[+80]PQAS[+80]PMIER	TPASTPVSGT[+80]PQAS[+80]PMIER	0	0	LOCALIZED	Q9UHR4	T257	S261			0.308394	0.96729	2	Yes	2	NA	0.00182627	4.08111e-05	0.534113	0.174776	0.874366	0.91008	0.110154	0.727376	0.391326	0.282402	0.070154	0.00449412	0.766162	0.484529	0.949635	0.98278	0.780747	0.948366	0.934859	0.957234	0.308394	0.345961	0.903856	0.799044	0.96729	0.969945	0.722142	1.18618	1.17264	1.62681	4.00827e+06
Q9HBL0	TENS1_HUMAN	Tensin-1;	SGSLGQPS[+80]PSAQR	SGSLGQPS[+80]PSAQR	0.00783087	0.0417865	LOCALIZED	Q9HBL0	S1124				0.321056	0.62729	2	Yes	5	NA	0.0307274	0.00929112	0.00565706	0.0306581	0.0225054	0.159988	0.740875	0.897664	0.772802	0.0288474	0.293557	0.0903692	0.0681408	0.184438	0.164923	0.814201	0.924483	0.981438	0.963263	0.867282	0.55141	0.321056	0.44411	0.62729	0.557754	1.34159	1.12163	0.977788	1.10277	1.61647	5.29364e+06
Q9NTI5	PDS5B_HUMAN	Sister chromatid cohesion protein PDS5 homolog B; AltName: Full=Androgen-induced proliferation inhibitor; AltName: Full=Androgen-induced prostate proliferative shutoff-associated protein AS3;	GRLDSSEMDHS[+80]ENEDYTM[+16]SSPLPGK	GRLDSSEMDHS[+80]ENEDYTM[+16]SSPLPGK	0.000398826	0.00345346	LOCALIZED	Q9NTI5	S1182				0.355302	1.61666	2	Yes	4	NA	0.846323	0.317808	0.148297	0.00192358	0.000615473	0.446868	0.0851396	NA	0.0155405	0.399981	0.95336	0.658926	0.447322	0.0409606	0.0221534	0.875789	0.759086	NA	0.934859	0.957234	1.05917	1.61666	0.538674	0.355302	0.423511	0.617515	0.677657	0.784975	0.218066	1.74208	2.68659e+06
Q9GZT9	EGLN1_HUMAN	Egl nine homolog 1; EC=1.14.11.29 {ECO:0000269|PubMed:25129147}; AltName: Full=Hypoxia-inducible factor prolyl hydroxylase 2; Short=HIF-PH2; Short=HIF-prolyl hydroxylase 2; Short=HPH-2; AltName: Full=Prolyl hydroxylase domain-containing protein 2; Short=PHD2; AltName: Full=SM-20;	AKPPADPAAAAS[+80]PC[+57]R	AKPPADPAAAAS[+80]PC[+57]R	6.92735e-08	1.55952e-08	LOCALIZED	Q9GZT9	S125				0.358232	0.65547	2	Yes	3	NA	0.868931	0.000815433	0.34002	0.243147	0.00730624	0.233996	0.454193	0.615022	0.484346	0.639145	0.961451	0.0206542	0.640848	0.562952	0.0875621	0.830833	0.853371	0.924825	0.934859	0.964836	0.358232	0.366476	0.359387	0.65547	0.423249	2.20561	0.563325	0.953732	1.71582	1.2513	2.35415e+07
Q9UQ35	SRRM2_HUMAN	Serine/arginine repetitive matrix protein 2; AltName: Full=300 kDa nuclear matrix antigen; AltName: Full=Serine/arginine-rich splicing factor-related nuclear matrix protein of 300 kDa; Short=SR-related nuclear matrix protein of 300 kDa; Short=Ser/Arg-related nuclear matrix protein of 300 kDa; AltName: Full=Splicing coactivator subunit SRm300; AltName: Full=Tax-responsive enhancer element-binding …	SGSS[+80]PGLR	SGSS[+80]PGLR	0.00243409	0.00469142	LOCALIZED	Q9UQ35	S1444				0.361801	1.12817	2	Yes	4	NA	0.88889	0.0130415	0.00295955	0.0358033	0.00106335	0.787288	0.40129	0.324329	0.265618	0.0576197	0.966072	0.111448	0.0451941	0.203159	0.0290475	0.959104	0.842653	0.870661	0.934859	0.91288	1.12817	0.652773	0.361801	0.49853	0.486822	1.01924	1.07844	0.921692	0.844968	0.913031	565638
Q96C19	EFHD2_HUMAN	EF-hand domain-containing protein D2; AltName: Full=Swiprosin-1;	ADLNQGIGEPQS[+80]PSR	ADLNQGIGEPQS[+80]PSR	0.00299032	0.00469725	LOCALIZED	Q96C19	S74				0.362528	0.949908	2	Yes	5	NA	0.00412631	0.00570771	0.749921	0.0275451	0.0488596	0.357828	0.204874	0.060005	0.442308	0.528367	0.0986417	0.0686721	0.890141	0.175585	0.253581	0.854779	0.834664	0.693832	0.934859	0.958831	0.362528	0.547485	0.949908	0.627428	0.818417	1.24003	1.32311	1.36887	1.46538	1.14864	3.29635e+06
O60271	JIP4_HUMAN	C-Jun-amino-terminal kinase-interacting protein 4; Short=JIP-4; Short=JNK-interacting protein 4; AltName: Full=Cancer/testis antigen 89; Short=CT89; AltName: Full=Human lung cancer oncogene 6 protein; Short=HLC-6; AltName: Full=JNK-associated leucine-zipper protein; Short=JLP; AltName: Full=Mitogen-activated protein kinase 8-interacting protein 4; AltName: Full=Proliferation-inducing protein 6; A…	RSS[+80]TLSQLPGDK	rSSTLS[+80]QLPGDk	0.00218206	0.003481	LOCALIZED	O60271	S597				0.370437	9.62156	2	Yes	1	NA	0.00019179	0.000338257	0.0124907	0.0979237	0.934317	0.0379066	8.1697e-05	0.00113668	0.210076	0.000202366	0.0237393	0.0130143	0.105931	0.364514	0.973287	0.787646	0.115034	0.299193	0.934859	0.295353	9.62156	9.40725	5.76782	0.370437	1.01719	1.83346	5.02106	0.16516	1.23163	2.12768	1.06223e+07
Q14573	ITPR3_HUMAN	Inositol 1,4,5-trisphosphate receptor type 3; AltName: Full=IP3 receptor isoform 3; Short=IP3R 3; Short=InsP3R3; AltName: Full=Type 3 inositol 1,4,5-trisphosphate receptor; Short=Type 3 InsP3 receptor;	VAS[+80]FSIPGSSSR	VAS[+80]FSIPGSSSR	0.00111139	0.00346903	LOCALIZED	Q14573	S1832				0.374966	2.95627	2	Yes	1	NA	0.0604655	0.000162006	0.855928	0.171812	0.00381306	0.918084	0.447625	0.584458	0.20944	0.464482	0.415281	0.00881035	0.945855	0.47967	0.0598621	0.984026	0.852561	0.916918	0.934859	0.958655	1.91234	2.95627	1.05653	0.578989	0.374966	0.974253	1.12652	1.06021	1.14514	1.16902	2.95414e+06
Q9Y3Q8	T22D4_HUMAN	TSC22 domain family protein 4; AltName: Full=TSC22-related-inducible leucine zipper protein 2; AltName: Full=Tsc-22-like protein THG-1;	S[+80]PDPFGAVAAQK	S[+80]PDPFGAVAAQK	6.87748e-08	1.54829e-08	LOCALIZED	Q9Y3Q8	S279				0.385918	1.59536	2	Yes	2	NA	0.00210724	0.421099	0.0764108	0.000726998	0.0958249	0.642724	0.657149	0.278539	0.488797	0.630636	0.0757247	0.729244	0.313488	0.0255568	0.362618	0.920385	0.905686	0.85943	0.934859	0.964836	0.385918	0.777175	1.29827	1.59536	1.13263	0.87831	1.0806	1.12866	1.11437	1.08068	5.09724e+06
P78536	ADA17_HUMAN	Disintegrin and metalloproteinase domain-containing protein 17; Short=ADAM 17; EC=3.4.24.86; AltName: Full=Snake venom-like protease; AltName: Full=TNF-alpha convertase; AltName: Full=TNF-alpha-converting enzyme; AltName: CD_antigen=CD156b; Flags: Precursor;	S[+80]FEDLTDHPVTR	S[+80]FEDLTDHPVTR	0	0	LOCALIZED	P78536	S791				0.388295	1.69575	2	Yes	1	NA	0.0249947	0.91939	0.298286	0.0102589	0.00412963	0.155985	0.379037	0.164431	0.173911	0.0498928	0.261762	0.977094	0.605892	0.0997513	0.0625476	0.814201	0.842653	0.819177	0.934859	0.899453	1.69575	0.956795	0.51496	0.388295	0.398146	0.639665	1.72009	0.63033	0.686527	1.64537	8.1239e+06
Q9Y520	PRC2C_HUMAN	Protein PRRC2C; AltName: Full=BAT2 domain-containing protein 1; AltName: Full=HBV X-transactivated gene 2 protein; AltName: Full=HBV XAg-transactivated protein 2; AltName: Full=HLA-B-associated transcript 2-like 2; AltName: Full=Proline-rich and coiled-coil-containing protein 2C;	STT[+80]PTSSPFR	STT[+80]PTSSPFR	0.00270092	0.00469493	LOCALIZED	Q9Y520	T2682				0.404006	0.861428	2	Yes	5	NA	0.0013247	0.0008516	0.02071	0.0849339	0.149976	0.671608	0.624996	0.251383	0.695135	0.240454	0.0614881	0.021304	0.141908	0.336395	0.445272	0.926911	0.893261	0.848312	0.952779	0.957234	0.42968	0.404006	0.685289	0.743946	0.861428	0.966412	0.94716	1.16577	0.912046	0.824548	9.9219e+06
O60716	CTND1_HUMAN	Catenin delta-1; AltName: Full=Cadherin-associated Src substrate; Short=CAS; AltName: Full=p120 catenin; Short=p120(ctn); AltName: Full=p120(cas);	HYEDGYPGGSDNYGS[+80]LSR	HYEDGYPGGSDNYGS[+80]LSR	0.0023196	0.00468998	LOCALIZED	O60716	S230				0.408389	0.858037	2	Yes	5	NA	0.0752245	0.00199755	0.00420298	0.0191776	0.0578549	0.0618608	0.772141	0.396123	0.749734	0.942698	0.453277	0.0369489	0.0561529	0.141611	0.277632	0.803952	0.933382	0.877472	0.956269	0.99857	0.408389	0.624762	0.670852	0.735812	0.858037	0.906157	0.967605	1.045	1.00842	1.00839	3.8047e+07
Q8WWM7	ATX2L_HUMAN	Ataxin-2-like protein; AltName: Full=Ataxin-2 domain protein; AltName: Full=Ataxin-2-related protein;	STSTPTS[+80]PGPR	STSTPTS[+80]PGPr	0.00293074	0.00469661	LOCALIZED	Q8WWM7	S684				0.410208	1.10113	2	Yes	5	NA	0.000168342	0.00395575	0.032618	0.214534	0.608899	0.546269	0.0230961	0.000461332	0.304625	0.436175	0.0223254	0.0550275	0.18915	0.529517	0.815285	0.897372	0.565553	0.214838	0.934859	0.958655	0.410208	0.675943	0.855237	1.10113	0.980698	0.942943	0.860522	1.19726	0.956916	0.955535	3.91698e+07
Q9P2E9	RRBP1_HUMAN	Ribosome-binding protein 1; AltName: Full=180 kDa ribosome receptor homolog; Short=RRp; AltName: Full=ES/130-related protein; AltName: Full=Ribosome receptor protein;	NTDVAQS[+80]PEAPK	NTDVAQS[+80]PEAPK	0.000195721	9.98624e-05	LOCALIZED	Q9P2E9	S615				0.420603	0.649489	2	Yes	4	NA	0.252375	0.0234931	0.0686601	0.00409781	0.000308676	0.653254	0.263753	0.0362494	0.0249697	0.828502	0.706395	0.166063	0.296583	0.0605599	0.0142014	0.922474	0.842653	0.639808	0.934859	0.988285	0.555487	0.649489	0.642835	0.544741	0.420603	1.28915	0.779363	0.908771	0.758881	1.02315	1.5233e+07
Q9UHR4	BI2L1_HUMAN	Brain-specific angiogenesis inhibitor 1-associated protein 2-like protein 1; Short=BAI1-associated protein 2-like protein 1; AltName: Full=Insulin receptor tyrosine kinase substrate;	TPASTPVSGT[+80]PQAS[+80]PM[+16]IER	TPASTPVSGT[+80]PQAS[+80]PM[+16]IER	0.00191382	0.00347849	LOCALIZED	Q9UHR4	T257	S261			0.440012	1.34039	2	Yes	5	NA	0.0253978	0.00181928	0.0646582	0.108287	0.00705594	0.385708	0.475015	0.108695	0.968395	0.244457	0.264096	0.0346213	0.286491	0.380923	0.0853267	0.867585	0.854151	0.784027	0.994161	0.957234	0.628607	0.440012	0.601891	0.660905	1.34039	0.888822	0.85323	0.866542	0.989531	1.22083	3.21081e+07
Q96C19	EFHD2_HUMAN	EF-hand domain-containing protein D2; AltName: Full=Swiprosin-1;	RADLNQGIGEPQS[+80]PSR	RADLNQGIGEPQS[+80]PSR	0.00284756	0.00469599	LOCALIZED	Q96C19	S74				0.455458	0.724343	2	Yes	5	NA	0.00125791	0.000193695	0.0234198	0.0166377	0.0161512	0.116731	NA	0.331332	0.153881	0.576689	0.060039	0.00912769	0.154258	0.130747	0.135382	0.809925	NA	0.870661	0.934859	0.961942	0.484607	0.455458	0.569986	0.65814	0.724343	0.86139	0.794423	0.891999	1.40824	1.07545	1.43095e+07
P21333	FLNA_HUMAN	Filamin-A; Short=FLN-A; AltName: Full=Actin-binding protein 280; Short=ABP-280; AltName: Full=Alpha-filamin; AltName: Full=Endothelial actin-binding protein; AltName: Full=Filamin-1; AltName: Full=Non-muscle filamin;	IANLQT[+80]DLS[+80]DGLR	IANLQT[+80]DLS[+80]DGLr	7.40806e-08	2.30831e-08	LOCALIZED	P21333	T69	S72			0.457106	0.86273	2	Yes	5	NA	0.171428	0.000360508	0.0321056	0.00191523	0.13044	0.768557	0.91443	0.110265	0.0353426	0.647218	0.634112	0.013363	0.187456	0.0409294	0.416578	0.954484	0.971711	0.78627	0.934859	0.964836	0.514661	0.457106	0.626069	0.654754	0.86273	0.974658	0.994622	1.13363	1.3022	1.01432	3.12343e+07
Q96NE9	FRMD6_HUMAN	FERM domain-containing protein 6; AltName: Full=Willin;	HSLS[+80]LDDIR	HSLS[+80]LDDIR	0.00126217	0.00347166	LOCALIZED	Q96NE9	S544				0.469339	1.92836	2	Yes	1	NA	0.334183	0.00771464	0.0072748	0.0457738	0.300024	0.404246	0.84179	0.56006	0.660166	0.132586	0.749627	0.0814189	0.0798171	0.237753	0.610235	0.867585	0.949332	0.908948	0.952779	0.939762	1.92836	0.471279	0.544009	0.469339	0.557742	1.26367	0.921869	1.12179	1.21326	0.890099	5.1321e+06
Q86UU1	PHLB1_HUMAN	Pleckstrin homology-like domain family B member 1; AltName: Full=Protein LL5-alpha;	VLTTS[+80]PSR	VLTTS[+80]PSR	0.00776771	0.0415534	LOCALIZED	Q86UU1	S419				0.47404	0.953138	2	Yes	5	NA	0.00138037	0.000693742	0.0240632	0.0646531	0.43081	0.37908	0.394799	0.127305	0.556906	0.159342	0.0616433	0.0195135	0.156475	0.288434	0.707685	0.864325	0.842653	0.808084	0.938255	0.939762	0.598151	0.47404	0.559168	0.918835	0.953138	0.835744	0.871433	1.26871	1.04718	0.632545	1.18277e+07
Q14980	NUMA1_HUMAN	Nuclear mitotic apparatus protein 1 {ECO:0000312|HGNC:HGNC:8059}; Short=NuMA protein {ECO:0000303|PubMed:1541630}; AltName: Full=Nuclear matrix protein-22; Short=NMP-22; AltName: Full=SP-H antigen {ECO:0000303|PubMed:8408288};	RVSLEPHQGPGT[+80]PESK	RVSLEPHQGPGT[+80]PESK	0.00221549	0.00348124	LOCALIZED	Q14980	T2000				0.477088	1.27168	2	Yes	4	NA	0.453128	0.07648	0.866893	0.00618648	0.00112398	0.0626941	0.0547756	0.187113	0.697363	0.0915378	0.79683	0.336519	0.95063	0.0757812	0.030227	0.803952	0.702089	0.819177	0.952779	0.939762	0.638554	1.27168	0.974192	0.61595	0.477088	0.761221	1.25473	1.27995	1.05285	1.17153	7.16686e+06
Q15233	NONO_HUMAN	Non-POU domain-containing octamer-binding protein; Short=NonO protein; AltName: Full=54 kDa nuclear RNA- and DNA-binding protein; AltName: Full=55 kDa nuclear protein; AltName: Full=DNA-binding p52/p100 complex, 52 kDa subunit; AltName: Full=NMT55; AltName: Full=p54(nrb); Short=p54nrb;	FGQAATMEGIGAIGGT[+80]PPAFNR	FGQAATMEGIGAIGGT[+80]PPAFNR	7.17038e-08	1.61644e-08	LOCALIZED	Q15233	T450				0.479491	1.04531	2	Yes	3	NA	0.99146	0.827486	0.399705	0.000347991	0.000516836	0.357086	0.234382	0.0316328	0.385409	0.325711	0.996435	0.943415	0.683494	0.0172285	0.019402	0.854335	0.842653	0.609888	0.934859	0.957234	0.998368	0.984507	1.04531	0.611853	0.479491	0.924223	0.90462	0.862556	1.12599	1.12401	1.78285e+07
Q92529	SHC3_HUMAN	SHC-transforming protein 3; AltName: Full=Neuronal Shc; Short=N-Shc; AltName: Full=Protein Rai; AltName: Full=SHC-transforming protein C; AltName: Full=Src homology 2 domain-containing-transforming protein C3; Short=SH2 domain protein C3;	LSSS[+80]GLR	LSS[+80]SGLR	0.00557912	0.0291631	LOCALIZED	Q92529	S78				0.479945	0.880303	2	Yes	5	NA	0.0505943	0.00254852	0.000161823	0.0496	0.0724583	0.64821	0.0868929	0.562124	0.900649	0.845034	0.378521	0.0427349	0.00798544	0.248958	0.315564	0.921223	0.759086	0.908948	0.983791	0.988861	0.479945	0.592161	0.782789	0.816055	0.880303	1.04819	1.11646	0.972916	1.00981	1.02357	9.06488e+06
Q9UHI5	LAT2_HUMAN	Large neutral amino acids transporter small subunit 2; AltName: Full=L-type amino acid transporter 2; Short=hLAT2; AltName: Full=Solute carrier family 7 member 8;	KHPGGGES[+80]DASPEAGSGGGGVALK	KHPGGGES[+80]DASPEAGSGGGGVALK	0.00034926	0.0034512	LOCALIZED	Q9UHI5	S21				19.2516	164.806	2	Yes	2	NA	0.390941	0.0252631	0.0056306	0.000191434	NA	0.235809	0.425331	NA	NA	NA	0.775555	0.172094	0.0680902	0.0117443	NA	0.830833	0.846192	NA	NA	NA	164.806	35.7969	36.1147	70.6817	19.2516	9.95511	3.25725	6.24321		0.0260876
P19338	NUCL_HUMAN	Nucleolin; AltName: Full=Protein C23;	GLS[+80]EDTTEETLK	GLS[+80]EDTTEETLK	0.000340598	0.00345078	LOCALIZED	P19338	S580				2.17135	32.5955	2	Yes	3	NA	0.0137379	0.00651432	6.99329e-07	0.206204	0.0937318	0.0683166	0.0700169	0.722616	0.694358	0.143623	0.184385	0.073744	0.000611026	0.520331	0.359589	0.803952	0.746243	0.946909	0.952779	0.939762	6.15008	32.5955	12.6638	3.29613	2.17135	2.05974	0.626505	0.808827	1.21317	2.06677	613230
P08670	VIME_HUMAN	Vimentin;	SLYASSPGGVYATRSS[+80]AVR	SLYASSPGGVYATRSS[+80]AVR	0.00592944	0.0320916	LOCALIZED	P08670	S66				2.36904	28.9391	2	Yes	1	NA	0.0395468	0.0175754	0.000628795	0.0378617	0.00474227	0.714251	NA	NA	NA	NA	0.341038	0.1368	0.0166883	0.212178	0.0674837	0.938958	NA	NA	NA	NA	16.0032	28.9391	9.71411	2.36904	7.11693	1.1292	5.107	1.96794			40875.6
Q9NYJ7	DLL3_HUMAN	Delta-like protein 3; AltName: Full=Drosophila Delta homolog 3; Short=Delta3; Flags: Precursor;	LLAGT[+80]PEPS[+80]VHALPDALNNLR	LLAGT[+80]PEPS[+80]VHALPDALNNLR	5.53764e-08	1.24666e-08	LOCALIZED	Q9NYJ7	T532	S536			3.00007	18.8977	2	Yes	1	NA	0.0455196	0.00162165	0.00489963	0.0221299	0.00941736	0.96426	0.688785	0.238699	0.32269	0.951255	0.362859	0.032386	0.0624565	0.153407	0.100217	0.993675	0.910832	0.837919	0.934859	0.99857	18.8977	14.4623	3.00007	4.24671	3.66179	1.01771	0.72984	0.502082	1.80703	0.97144	236373
Q9Y2W2	WBP11_HUMAN	WW domain-binding protein 11; Short=WBP-11; AltName: Full=Npw38-binding protein; Short=NpwBP; AltName: Full=SH3 domain-binding protein SNP70; AltName: Full=Splicing factor that interacts with PQBP-1 and PP1;	GATAAPQRKS[+80]EDDSAVPLAK	GATAAPQRKS[+80]EDDSAVPLAK	0.00173329	0.00347637	LOCALIZED	Q9Y2W2	S600				0.783937	15.5257	2	Yes	2	NA	0.462767	0.0230951	0.00119029	0.00728238	0.0458067	0.310769	0.81031	0.566519	0.781851	0.333705	0.79946	0.164205	0.0238371	0.0834497	0.246085	0.846477	0.945842	0.909806	0.964669	0.957234	0.783937	4.20018	15.5257	5.7182	3.01444	0.33574	0.926189	1.28355	1.17258	0.471642	571935
Q8N3V7	SYNPO_HUMAN	Synaptopodin;	VAS[+80]EEEEVPLVVYLK	VAS[+80]EEEEVPLVVYLK	7.38649e-08	2.2103e-08	LOCALIZED	Q8N3V7	S263				4.84745	15.493	2	Yes	n/a	NA	NA	NA	0.00385365	0.00898398	NA	NA	0.377318	NA	NA	NA	NA	NA	0.052635	0.0929858	NA	NA	0.842653	NA	NA	NA	4.84745	7.6872	15.493	4.89121	5.58393	0.775634	0.535771		0.864692		23096
O95292	VAPB_HUMAN	Vesicle-associated membrane protein-associated protein B/C; Short=VAMP-B/VAMP-C; Short=VAMP-associated protein B/C; Short=VAP-B/VAP-C;	SLS[+80]SSLDDTEVK	SLS[+80]SSLDDTEVK	0.00278366	0.00469555	LOCALIZED	O95292	S158				0.979654	12.5347	2	Yes	2	NA	0.0853891	0.269988	0.000564876	0.00129003	0.041586	0.428785	0.658166	0.804332	0.483541	0.57486	0.480226	0.618642	0.0158214	0.0335356	0.233878	0.87128	0.905686	0.961829	0.934859	0.961942	0.979654	2.25642	4.11526	2.81636	12.5347	1.17695	1.16046	0.925919	1.12773	1.18335	583733
Q8TEQ6	GEMI5_HUMAN	Gem-associated protein 5; Short=Gemin5;	LES[+80]IDGNEEESMK	LES[+80]IDGNEEESMK	7.44122e-08	2.45673e-08	LOCALIZED	Q8TEQ6	S757				0.886791	11.8601	2	Yes	1	NA	0.00167263	0.000219525	0.0614806	0.627182	0.761707	0.212875	0.305293	0.057182	0.603227	0.861115	0.0680042	0.0100338	0.277843	0.831902	0.895368	0.830833	0.842653	0.69205	0.946877	0.990902	11.8601	6.3372	2.07306	1.13983	0.886791	2.1146	0.858039	0.617958	1.32986	1.05114	1.0743e+06
Q01433	AMPD2_HUMAN	AMP deaminase 2; EC=3.5.4.6; AltName: Full=AMP deaminase isoform L;	S[+80]LPGPAPC[+57]LK	S[+80]LPGPAPC[+57]LK	7.17386e-08	1.61849e-08	LOCALIZED	Q01433	S100				0.710461	11.0439	2	Yes	1	NA	0.0013949	0.000847119	0.0611595	0.383662	0.667914	0.371971	0.440611	0.0115572	0.800205	0.172583	0.0616433	0.0212795	0.277416	0.68346	0.850035	0.862214	0.850644	0.446844	0.965258	0.939762	9.0825	11.0439	1.79246	0.710461	0.95477	3.51869	1.49182	0.304879	1.04194	1.3551	921290
Q14155	ARHG7_HUMAN	Rho guanine nucleotide exchange factor 7; AltName: Full=Beta-Pix; AltName: Full=COOL-1; AltName: Full=PAK-interacting exchange factor beta; AltName: Full=p85;	KPS[+80]DEEFASR	KPS[+80]DEEFASR	3.93163e-05	8.24892e-08	LOCALIZED	Q14155	S694				3.22618	10.9634	2	Yes	3	NA	0.00178595	0.0304883	0.258485	0.00222638	0.093061	0.288848	0.714574	0.610845	0.51653	0.773562	0.0695645	0.195093	0.574735	0.0448322	0.359042	0.844834	0.919881	0.924719	0.934859	0.982779	3.52059	4.49334	10.9634	5.63004	3.22618	0.57407	1.1146	1.1987	0.928548	1.02872	2.28336e+06
Q8NC51	PAIRB_HUMAN	Plasminogen activator inhibitor 1 RNA-binding protein; AltName: Full=PAI1 RNA-binding protein 1; Short=PAI-RBP1; AltName: Full=SERPINE1 mRNA-binding protein 1;	QIS[+80]YNYSDLDQSNVTEETPEGEEHHPVADTENK	QIS[+80]YNYSDLDQSNVTEETPEGEEHHPVADTENK	0.00770062	0.0413032	LOCALIZED	Q8NC51	S243				1.35966	9.61414	2	Yes	1	NA	0.00409269	0.0119883	0.000361968	0.259471	0.0332591	NA	0.276276	0.0196246	NA	NA	0.0984077	0.106087	0.0125135	0.581202	0.204204	NA	0.842653	0.519828	NA	NA	9.61414	7.09532	4.16267	1.35966	1.94962	0.342361	1.6156	0.378924	0.776449	0.951284
P22626	ROA2_HUMAN	Heterogeneous nuclear ribonucleoproteins A2/B1; Short=hnRNP A2/B1;	GGNFGFGDS[+80]RGGGGNFGPGPGSNFR	GGNFGFGDS[+80]RGGGGNFGPGPGSNFR	7.5221e-08	2.81729e-08	LOCALIZED	P22626	S212				1.03758	8.84422	2	Yes	3	NA	0.0290363	0.00687336	0.00166948	0.35695	0.227243	0.602051	0.886147	0.530333	0.607234	0.0223545	0.284739	0.0761272	0.0309561	0.663646	0.54084	0.904847	0.962412	0.901324	0.947818	0.833477	1.03758	8.84422	8.28129	1.4366	1.62833	1.09582	1.11503	1.14347	1.14555	1.87062	987546
Q92609	TBCD5_HUMAN	TBC1 domain family member 5;	NISSSPS[+80]VESLPGGR	NISSSPS[+80]VESLPGGR	0.00343912	0.0101811	LOCALIZED	Q92609	S541				2.11013	8.01549	2	Yes	3	NA	0.0106887	0.000652239	0.0189297	0.00268128	0.0198214	0.272325	0.100687	0.465502	0.176366	0.350651	0.164011	0.018887	0.134687	0.0502507	0.152083	0.839835	0.770156	0.891576	0.934859	0.957234	3.1536	8.01549	3.85385	3.9361	2.11013	1.18751	0.786497	0.895963	0.853321	1.07417	2.05579e+06
P18031	PTN1_HUMAN	Tyrosine-protein phosphatase non-receptor type 1; EC=3.1.3.48; AltName: Full=Protein-tyrosine phosphatase 1B; Short=PTP-1B;	VVGGS[+80]LR	VVGGS[+80]LR	7.758e-08	4.39518e-08	LOCALIZED	P18031	S378				1.00317	7.81809	2	Yes	1	NA	0.00306114	0.00068389	0.054797	0.984795	0.556853	0.629985	0.304917	0.476096	0.649223	0.725864	0.0897397	0.0195135	0.259723	0.992817	0.78359	0.914089	0.842653	0.892667	0.952645	0.974352	7.81809	4.09683	1.64985	1.00317	1.12539	1.15354	0.804437	1.11725	0.887979	1.05522	1.38194e+06
Q15751	HERC1_HUMAN	Probable E3 ubiquitin-protein ligase HERC1; EC=6.3.2.-; AltName: Full=HECT domain and RCC1-like domain-containing protein 1; AltName: Full=p532; AltName: Full=p619;	SES[+80]LTAESR	SES[+80]LTAESR	0.00246105	0.00469169	LOCALIZED	Q15751	S1491				1.73507	6.83591	2	Yes	1	NA	0.00755226	0.000177442	0.000712164	0.0152955	0.064004	0.779307	0.120526	0.778926	0.943641	0.743222	0.138375	0.00884659	0.0178948	0.123633	0.293844	0.957074	0.785104	0.958476	0.992085	0.978231	5.30012	6.83591	4.77555	1.73507	2.30137	0.908943	1.59901	0.904586	0.962648	1.12718	1.34956e+06
P51532	SMCA4_HUMAN	Transcription activator BRG1; EC=3.6.4.-; AltName: Full=ATP-dependent helicase SMARCA4; AltName: Full=BRG1-associated factor 190A; Short=BAF190A; AltName: Full=Mitotic growth and transcription activator; AltName: Full=Protein BRG-1; AltName: Full=Protein brahma homolog 1; AltName: Full=SNF2-beta; AltName: Full=SWI/SNF-related matrix-associated actin-dependent regulator of chromatin subfamily A me…	EVDYSDS[+80]LTEK	EVDYSDS[+80]LTEK	0.00694323	0.0386694	LOCALIZED	P51532	S1382				1.50666	6.19145	2	Yes	3	NA	0.0516632	0.00107218	0.000970763	0.0131598	0.0256082	0.633613	0.574636	0.990652	0.572682	0.160143	0.382908	0.0245955	0.0209897	0.114019	0.177059	0.91463	0.877768	0.998267	0.941366	0.939762	5.43212	4.89295	6.19145	4.55032	1.50666	1.1251	0.809789	0.995756	1.16541	0.592472	1.28822e+06
Q9H2G2	SLK_HUMAN	STE20-like serine/threonine-protein kinase; Short=STE20-like kinase; Short=hSLK; EC=2.7.11.1; AltName: Full=CTCL tumor antigen se20-9; AltName: Full=STE20-related serine/threonine-protein kinase; Short=STE20-related kinase; AltName: Full=Serine/threonine-protein kinase 2;	RAS[+80]SDLSIASSEEDK	RAS[+80]SDLSIASSEEDK	0.00318142	0.00895771	LOCALIZED	Q9H2G2	S340				2.24013	5.41965	2	Yes	1	SLK_HUMAN	0.0824583	0.00140898	0.00551899	0.0249268	0.0113567	0.450387	0.694463	0.0513462	0.471186	0.54534	0.47301	0.0292184	0.0675376	0.164311	0.110759	0.877601	0.911497	0.66993	0.934859	0.961942	2.88888	5.41965	3.14818	3.32968	2.24013	0.857008	0.922128	1.54116	0.938497	0.817941	2.3716e+06
P49790	NU153_HUMAN	Nuclear pore complex protein Nup153; AltName: Full=153 kDa nucleoporin; AltName: Full=Nucleoporin Nup153;	S[+80]PGFASPK	S[+80]PGFASPK	0.000484119	0.00345571	LOCALIZED	P49790	S614				1.3523	5.40903	2	Yes	3	NA	NA	0.000368038	0.00111507	0.479381	0.114083	0.241946	0.880468	0.595299	0.21988	NA	NA	0.0135594	0.0228964	0.748604	0.391517	0.830833	0.961357	0.921836	0.934859	NA	1.48538	5.40903	5.09018	1.3523	1.95304	1.46102	0.965923	1.15218	0.692115	1.37622	1.03896e+06
O60271	JIP4_HUMAN	C-Jun-amino-terminal kinase-interacting protein 4; Short=JIP-4; Short=JNK-interacting protein 4; AltName: Full=Cancer/testis antigen 89; Short=CT89; AltName: Full=Human lung cancer oncogene 6 protein; Short=HLC-6; AltName: Full=JNK-associated leucine-zipper protein; Short=JLP; AltName: Full=Mitogen-activated protein kinase 8-interacting protein 4; AltName: Full=Proliferation-inducing protein 6; A…	GGET[+80]PGSEQWK	GGET[+80]PGSEQWK	0.000583784	0.00345804	LOCALIZED	O60271	T226				1.67661	5.40157	2	Yes	2	NA	0.313051	0.00169324	0.0696224	0.00293689	0.011652	0.467605	0.413844	0.519323	0.236493	0.754433	0.739383	0.0330972	0.29793	0.0511673	0.112331	0.883324	0.8454	0.900232	0.934859	0.979339	1.67661	2.09564	5.40157	2.71339	3.5779	0.638806	0.801784	0.863241	0.791223	0.881581	1.11999e+06
Q5UIP0	RIF1_HUMAN	Telomere-associated protein RIF1; AltName: Full=Rap1-interacting factor 1 homolog;	RRS[+80]EVVESTTESQDK	RRS[+80]EVVESTTESQDK	7.72036e-08	4.0077e-08	LOCALIZED	Q5UIP0	S1422				1.43008	5.0112	2	Yes	3	NA	0.0145355	0.00332802	NA	0.000979219	0.120576	0.562073	0.179905	0.440698	0.376447	NA	0.191166	0.0494646	NA	0.0293541	0.400111	0.897475	0.82371	0.886783	0.934859	NA	2.93085	5.0112	3.72656	2.67105	1.43008	1.34053	1.39583	1.18041	0.777921	0.964297
Q9UHB6	LIMA1_HUMAN	LIM domain and actin-binding protein 1; AltName: Full=Epithelial protein lost in neoplasm;	ASS[+80]LSESSPPK	ASS[+80]LSESSPPk	0.00361207	0.0105107	LOCALIZED	Q9UHB6	S369				0.827373	4.21265	2	Yes	1	NA	0.00110567	0.000711019	0.0194277	0.504692	0.749404	0.910217	0.0191206	0.0672719	0.525319	0.12509	0.0559874	0.0197365	0.136328	0.763502	0.891057	0.98278	0.540893	0.709263	0.934859	0.939762	4.21265	3.56576	1.55785	0.827373	0.94062	1.01331	1.39056	0.678984	0.921513	1.22594	4.36994e+07
O95155	UBE4B_HUMAN	Ubiquitin conjugation factor E4 B {ECO:0000305}; EC=6.3.2.- {ECO:0000250|UniProtKB:Q9ES00}; AltName: Full=Homozygously deleted in neuroblastoma 1 {ECO:0000312|EMBL:BAB40446.1}; AltName: Full=Ubiquitin fusion degradation protein 2 {ECO:0000312|EMBL:AAD02233.1};	SQS[+80]MDIDGVSC[+57]EK	SQS[+80]MDIDGVSC[+57]EK	0.0030962	0.00895611	LOCALIZED	O95155	S105				1.17289	4.03762	2	Yes	1	NA	0.0531717	0.00292936	0.00230653	0.0214316	0.158559	0.324536	0.209255	0.903713	0.254029	0.0192322	0.38867	0.0462842	0.0389881	0.151243	0.45721	0.851716	0.840194	0.982239	0.934859	0.833477	3.04547	3.24714	4.03762	1.80676	1.17289	0.672125	1.25433	0.95756	2.81199	1.92354	2.45874e+06
P42858	HD_HUMAN	Huntingtin; AltName: Full=Huntington disease protein; Short=HD protein;	LLSPQMS[+80]GEEEDSDLAAK	LLSPQMS[+80]GEEEDSDLAAK	0.000944894	0.00346484	LOCALIZED	P42858	S1874				2.76866	4.02147	2	Yes	3	NA	0.0773995	0.00212774	0.0496492	0.0307257	0.000303232	0.42273	0.148881	0.0962517	0.3232	0.874952	0.458146	0.0380427	0.244411	0.184438	0.0141639	0.87128	0.813872	0.764709	0.934859	0.991264	3.42592	4.02147	2.76866	3.29858	2.85267	1.51797	1.4155	0.449825	1.32717	1.0432	395995
Q9UKX7	NUP50_HUMAN	Nuclear pore complex protein Nup50; AltName: Full=50 kDa nucleoporin; AltName: Full=Nuclear pore-associated protein 60 kDa-like; AltName: Full=Nucleoporin Nup50;	VAAETQS[+80]PSLFGSTK	VAAETQS[+80]PSLFGSTK	0.00229808	0.00348214	LOCALIZED	Q9UKX7	S221				0.690144	4.00098	2	Yes	3	NA	0.0126052	0.000872772	0.000164572	0.246714	0.0141898	0.324718	0.285818	0.937281	0.999011	0.301088	0.176822	0.0216903	0.00805613	0.567029	0.125705	0.851716	0.842653	0.988217	0.999953	0.957234	1.61464	3.85888	4.00098	1.12704	0.690144	1.12367	1.145	0.9951	0.999831	0.855736	8.91283e+06
Q86UE4	LYRIC_HUMAN	Protein LYRIC; AltName: Full=3D3/LYRIC; AltName: Full=Astrocyte elevated gene-1 protein; Short=AEG-1; AltName: Full=Lysine-rich CEACAM1 co-isolated protein; AltName: Full=Metadherin; AltName: Full=Metastasis adhesion protein;	LSSQIS[+80]AGEEK	LSSQIS[+80]AGEEK	0.000514208	0.00345632	LOCALIZED	Q86UE4	S298				1.23438	3.94458	2	Yes	2	NA	0.763095	0.031219	0.00496468	0.00320868	0.211766	0.471211	0.898888	0.120248	0.153186	0.518918	0.921304	0.198931	0.0628962	0.053723	0.522078	0.883324	0.965949	0.792426	0.934859	0.958655	1.23438	2.20637	3.80309	3.94458	2.28896	0.782813	1.04923	1.81641	1.73726	0.717889	3.5592e+06
Q13610	PWP1_HUMAN	Periodic tryptophan protein 1 homolog; AltName: Full=Keratinocyte protein IEF SSP 9502;	NSS[+80]ISGPFGSR	NSS[+80]ISGPFGSR	0.00413906	0.0135823	LOCALIZED	Q13610	S485				0.678324	3.74808	2	Yes	1	NA	0.0261159	3.98479e-05	0.00113367	0.208047	0.0245869	0.727278	0.364955	0.702273	0.588802	0.0286124	0.2674	0.00449412	0.0231532	0.522346	0.173187	0.943695	0.842653	0.942061	0.945842	0.867282	1.91743	3.74808	1.63881	0.806632	0.678324	1.20261	0.812849	1.09303	1.04482	1.25975	3.56427e+06
Q709C8	VP13C_HUMAN	Vacuolar protein sorting-associated protein 13C;	TTNSS[+80]LEEIMDK	TTNSS[+80]LEEIMDK	0.00397737	0.0110471	LOCALIZED	Q709C8	S737				1.29886	3.53106	2	Yes	3	NA	0.434614	0.013983	0.0280076	0.00656011	0.00146782	0.419874	0.801244	0.907106	0.0450695	0.803962	0.789168	0.116923	0.172213	0.0784177	0.0340212	0.870554	0.944788	0.98293	0.934859	0.986611	1.29886	3.53106	1.94953	2.51173	2.08637	0.80038	0.98003	1.03416	0.575901	1.07748	2.58899e+06
P08621	RU17_HUMAN	U1 small nuclear ribonucleoprotein 70 kDa; Short=U1 snRNP 70 kDa; Short=U1-70K; Short=snRNP70;	EELRGGGGDM[+16]AEPS[+80]EAGDAPPDDGPPGELGPDGPDGPEEK	EELRGGGGDM[+16]AEPS[+80]EAGDAPPDDGPPGELGPDGPDGPEEK	0	0	LOCALIZED	P08621	S320				0.691089	3.5046	2	Yes	2	NA	0.00550102	0.41015	0.00462231	0.00308173	0.204304	NA	NA	NA	NA	NA	0.113847	0.723444	0.0599235	0.0527624	0.513281	NA	NA	NA	NA	NA	1.79187	0.760016	1.66719	3.5046	0.691089	0.484425	0.536282	0.19469	1.8772		2.01157e+06
Q14738	2A5D_HUMAN	Serine/threonine-protein phosphatase 2A 56 kDa regulatory subunit delta isoform; AltName: Full=PP2A B subunit isoform B'-delta; AltName: Full=PP2A B subunit isoform B56-delta; AltName: Full=PP2A B subunit isoform PR61-delta; AltName: Full=PP2A B subunit isoform R5-delta;	RKS[+80]ELPQDVYTIK	RKS[+80]ELPQDVYTIK	7.26968e-08	1.76362e-08	LOCALIZED	Q14738	S573				0.798472	3.47588	2	Yes	1	NA	0.000266025	0.0014479	0.0131041	0.311384	0.703205	0.258875	0.000691046	0.0027634	0.871133	0.00392868	0.02646	0.0296924	0.108235	0.627096	0.867936	0.834182	0.22277	0.363687	0.978255	0.712131	3.47588	2.84424	2.61403	0.798472	1.05776	1.34453	2.02883	0.536579	0.977546	1.43061	4.99719e+06
O14617	AP3D1_HUMAN	AP-3 complex subunit delta-1; AltName: Full=AP-3 complex subunit delta; AltName: Full=Adaptor-related protein complex 3 subunit delta-1; AltName: Full=Delta-adaptin;	HRPS[+80]EADEEELAR	HrPS[+80]EADEEELAr	6.06326e-08	1.36499e-08	LOCALIZED	O14617	S658				1.24466	3.30748	2	Yes	3	NA	0.119517	0.463787	0.000611882	0.00182228	0.0424704	0.653285	0.900459	0.561091	0.362124	0.501481	0.556612	0.754405	0.0164695	0.0398021	0.236466	0.922474	0.966634	0.908948	0.934859	0.958655	1.47706	1.65749	3.30748	1.80361	1.24466	1.04694	1.01339	1.04622	1.23339	0.903276	4.32365e+06
O75396	SC22B_HUMAN	Vesicle-trafficking protein SEC22b; AltName: Full=ER-Golgi SNARE of 24 kDa; Short=ERS-24; Short=ERS24; AltName: Full=SEC22 vesicle-trafficking protein homolog B; AltName: Full=SEC22 vesicle-trafficking protein-like 1;	NLGS[+80]INTELQDVQR	NLGS[+80]INTELQDVQR	0.000314244	0.00344974	LOCALIZED	O75396	S137				0.540026	3.23416	2	Yes	1	NA	0.000212832	0.000823981	0.227555	0.151982	0.112944	0.373221	0.0369707	0.102278	0.959894	0.00835781	0.0241934	0.0207842	0.543307	0.452219	0.389896	0.862214	0.651619	0.769172	0.993039	0.819938	2.49333	3.23416	1.26872	0.540026	0.74022	2.26978	1.56524	1.42718	1.00672	1.41546	6.25374e+06
Q86UU0	BCL9L_HUMAN	B-cell CLL/lymphoma 9-like protein; Short=B-cell lymphoma 9-like protein; Short=BCL9-like protein; AltName: Full=Protein BCL9-2;	SVS[+80]VDSGEQR	SVS[+80]VDSGEQR	0.00124017	0.00347142	LOCALIZED	Q86UU0	S118				0.665341	3.15045	2	Yes	2	NA	0.732844	0.304029	0.00382099	0.00276075	0.443971	0.986499	0.169037	0.868042	0.998022	0.887982	0.911147	0.648466	0.0524087	0.0510218	0.715531	0.996589	0.823689	0.97446	0.999953	0.991264	2.29193	0.665341	3.15045	2.37918	1.25904	1.0032	1.49035	1.06309	0.999477	0.938956	2.1536e+06
Q8WWI1	LMO7_HUMAN	LIM domain only protein 7; Short=LMO-7; AltName: Full=F-box only protein 20; AltName: Full=LOMP;	REDS[+80]FESLDSLGSR	REDS[+80]FESLDSLGSR	0.00184446	0.00347763	LOCALIZED	Q8WWI1	S246				0.582166	2.92503	2	Yes	1	NA	0.0148902	0.00431796	0.890695	0.718017	0.00441315	0.895319	0.138965	0.160127	0.469474	0.937023	0.193846	0.057817	0.961228	0.880371	0.0645053	0.981661	0.813872	0.819177	0.934859	0.99857	2.92503	1.91883	1.02223	0.933258	0.582166	1.02374	1.33767	0.875188	1.09861	0.987914	7.10514e+06
Q9UQ35	SRRM2_HUMAN	Serine/arginine repetitive matrix protein 2; AltName: Full=300 kDa nuclear matrix antigen; AltName: Full=Serine/arginine-rich splicing factor-related nuclear matrix protein of 300 kDa; Short=SR-related nuclear matrix protein of 300 kDa; Short=Ser/Arg-related nuclear matrix protein of 300 kDa; AltName: Full=Splicing coactivator subunit SRm300; AltName: Full=Tax-responsive enhancer element-binding …	S[+80]LS[+80]GSSPC[+57]PK	S[+80]LS[+80]GSSPC[+57]PK	0.0018929	0.00347824	LOCALIZED	Q9UQ35	S778	S780			1.62235	2.68281	2	Yes	2	NA	NA	0.15561	NA	0.000844333	0.000229313	0.278219	0.245833	0.142675	0.455905	0.339618	NA	0.488413	NA	0.0274108	0.0122181	0.844834	0.842653	0.812797	0.934859	0.957234		1.62235	2.6685	2.36784	2.68281	1.10325	1.08096	0.777768	1.13455	0.893319	4.23286e+06
Q14678	KANK1_HUMAN	KN motif and ankyrin repeat domain-containing protein 1; AltName: Full=Ankyrin repeat domain-containing protein 15; AltName: Full=Kidney ankyrin repeat-containing protein;	LAS[+80]FGGMGTTSSLPSFVGSGNHNPAK	LAS[+80]FGGMGTTSSLPSFVGSGNHNPAK	0.000301265	0.003449	LOCALIZED	Q14678	S186				1.03243	2.65335	2	Yes	1	NA	0.019789	0.00439495	0.0102535	0.679823	0.324995	0.974065	0.874189	0.643233	0.172347	0.640067	0.230114	0.0582684	0.0944893	0.860241	0.632107	0.995442	0.960749	0.9282	0.934859	0.964836	1.80718	2.65335	2.45575	1.03243	1.17204	1.0128	1.03985	0.891665	1.45845	1.24009	2.20728e+06
O94804	STK10_HUMAN	Serine/threonine-protein kinase 10; EC=2.7.11.1; AltName: Full=Lymphocyte-oriented kinase;	SRPVS[+80]MDAR	SRPVS[+80]MDAR	0.00062896	0.00345949	LOCALIZED	O94804	S417				0.52815	2.53567	2	Yes	2	STK10_HUMAN	0.00161903	0.596646	0.591994	0.00936092	0.081066	0.973897	0.277891	0.0478725	0.69306	0.186295	0.0670474	0.832046	0.804788	0.0945803	0.332468	0.995442	0.842653	0.66651	0.952779	0.939762	0.52815	0.857405	0.775602	1.66343	2.53567	0.987918	0.823669	1.33511	0.794967	2.15823	9.02893e+06
Q14160	SCRIB_HUMAN	Protein scribble homolog; Short=Scribble; Short=hScrib; AltName: Full=Protein LAP4;	AFAAVPTSHPPEDAPAQPPTPGPAAS[+80]PEQLS[+80]FR	AFAAVPTSHPPEDAPAQPPT[+80]PGPAAS[+80]PEQLSFR	0.00270709	0.00469498	LOCALIZED	Q14160	T1342	S1348			1.20968	2.50618	2	Yes	3	NA	0.00185259	0.0321716	0.00520238	0.115091	0.0328468	0.651493	0.146576	0.541772	0.491194	0.59838	0.0701968	0.201619	0.06444	0.392378	0.203253	0.922357	0.813872	0.905974	0.934859	0.964037	1.63604	2.50618	2.43024	1.39561	1.20968	0.974979	0.723299	1.11178	0.954458	0.930668	5.0521e+06
Q9BV36	MELPH_HUMAN	Melanophilin; AltName: Full=Exophilin-3; AltName: Full=Slp homolog lacking C2 domains a; Short=SlaC2-a; AltName: Full=Synaptotagmin-like protein 2a;	RLLS[+80]VHDFDFEGDS[+80]DDSTQPQGHSLHLSSVPEAR	RLLS[+80]VHDFDFEGDS[+80]DDSTQPQGHSLHLSSVPEAR	0.00235306	0.00469051	LOCALIZED	Q9BV36	S191	S201			1.35995	2.39428	2	Yes	1	NA	0.000743969	0.0155112	0.000815736	0.19669	0.397247	0.535897	0.566186	0.9247	0.274114	0.141854	0.0465608	0.12606	0.0191245	0.5085	0.683372	0.897372	0.876187	0.985035	0.934859	0.939762	2.04515	2.01469	2.39428	1.81566	1.35995	1.10213	1.15617	0.981816	0.784981	1.63844	3.60092e+06
Q8WWI1	LMO7_HUMAN	LIM domain only protein 7; Short=LMO-7; AltName: Full=F-box only protein 20; AltName: Full=LOMP;	MYS[+80]FDDVLEEGK	MYS[+80]FDDVLEEGK	0.00174789	0.00347656	LOCALIZED	Q8WWI1	S805				0.748466	2.37054	2	Yes	1	NA	0.00430344	0.00217721	0.0210597	0.544892	0.0561789	0.945424	0.3094	0.290035	0.552921	0.94921	0.0999332	0.0386447	0.14293	0.78617	0.273285	0.990953	0.842653	0.864043	0.937932	0.99857	1.6099	2.37054	1.87189	0.885232	0.748466	1.01577	1.21355	0.730286	0.913051	1.01618	2.55855e+06
Q9Y4H2	IRS2_HUMAN	Insulin receptor substrate 2; Short=IRS-2;	SDDYM[+16]PM[+16]S[+80]PASVSAPK	SDDYM[+16]PM[+16]S[+80]PASVSAPk	0.00158242	0.00347487	LOCALIZED	Q9Y4H2	S679				0.927645	2.31379	2	Yes	3	NA	0.203928	0.00599525	0.00449799	0.165428	0.781137	0.175363	0.421877	0.251984	0.356555	0.141298	0.66838	0.070552	0.05856	0.47273	0.906462	0.823247	0.846192	0.848374	0.934859	0.939762	2.31379	1.86506	1.94313	1.46918	0.927645	0.789274	1.29294	1.27953	1.08018	0.908375	1.15761e+06
Q14160	SCRIB_HUMAN	Protein scribble homolog; Short=Scribble; Short=hScrib; AltName: Full=Protein LAP4;	RVS[+80]LVGADDLRK	RVS[+80]LVGADDLRK	6.15543e-08	1.38574e-08	LOCALIZED	Q14160	S1378				1.42111	2.29549	2	Yes	1	NA	0.000284168	0.00724032	0.0142294	0.147617	0.133312	0.226519	0.187482	0.137838	0.529896	0.127522	0.0275712	0.0777631	0.113671	0.446855	0.418754	0.830833	0.826478	0.811908	0.934859	0.939762	2.29549	1.52285	1.74125	1.42111	1.46073	1.38203	0.749768	0.763659	0.84543	0.786064	2.31216e+06
P28482	MK01_HUMAN	Mitogen-activated protein kinase 1; Short=MAP kinase 1; Short=MAPK 1; EC=2.7.11.24; AltName: Full=ERT1; AltName: Full=Extracellular signal-regulated kinase 2; Short=ERK-2; AltName: Full=MAP kinase isoform p42; Short=p42-MAPK; AltName: Full=Mitogen-activated protein kinase 2; Short=MAP kinase 2; Short=MAPK 2;	VADPDHDHTGFLT[+80]EYVAT[+80]R	VADPDHDHTGFLT[+80]EYVAT[+80]r	0.00974144	0.0588701	LOCALIZED	P28482	T185	T190			1.06794	2.23601	2	Yes	3	MK01_HUMAN	0.358809	0.000378632	0.00054876	0.0172274	0.0710184	0.0234112	0.00918048	0.860363	0.415755	0.726316	0.760855	0.0137827	0.0157854	0.133963	0.310995	0.73646	0.486126	0.972668	0.934859	0.974377	1.06794	2.23601	1.94555	1.23453	1.07561	1.16325	1.21643	0.997633	0.959443	0.988643	1.33184e+08
Q09666	AHNK_HUMAN	Neuroblast differentiation-associated protein AHNAK; AltName: Full=Desmoyokin;	GPRIS[+80]APNVDFNLEGPK	GPRIS[+80]APNVDFNLEGPK	5.57392e-08	1.25483e-08	LOCALIZED	Q09666	S5448				1.04879	2.17501	2	Yes	2	NA	0.275804	0.182422	0.733308	0.00106973	0.000266531	0.855496	0.185858	0.345924	0.177956	0.179598	0.724053	0.523544	0.881186	0.0302632	0.0130472	0.975377	0.825338	0.870661	0.934859	0.939762	1.27257	1.45279	1.04879	2.004	2.17501	0.971637	1.6199	0.926722	0.803225	0.883787	2.49884e+06
Q9Y6G9	DC1L1_HUMAN	Cytoplasmic dynein 1 light intermediate chain 1; Short=LIC1; AltName: Full=Dynein light chain A; Short=DLC-A; AltName: Full=Dynein light intermediate chain 1, cytosolic;	KPVTVS[+80]PTTPTS[+80]PTEGEAS	KPVTVS[+80]PTTPTS[+80]PTEGEAS	0.00514003	0.0247253	LOCALIZED	Q9Y6G9	S510	S516			1.25037	2.1399	2	Yes	2	NA	0.434866	0.179974	0.0136084	0.00762245	0.000460651	0.99438	0.520469	0.81838	0.532991	0.545893	0.789248	0.520878	0.110711	0.0848459	0.0180687	0.998241	0.863001	0.96386	0.934859	0.961942	1.408	1.25037	1.73435	1.8661	2.1399	0.99915	1.08505	0.98216	1.1098	1.08036	3.56818e+06
Q9H1B7	I2BPL_HUMAN	Interferon regulatory factor 2-binding protein-like; AltName: Full=Enhanced at puberty protein 1;	RNS[+80]SS[+80]PVS[+80]PASVPGQR	rNS[+80]SS[+80]PVS[+80]PASVPGQr	0.00344902	0.0102924	LOCALIZED	Q9H1B7	S657	S659	S662		1.10773	2.11017	2	Yes	2	NA	0.738732	0.330989	0.00240437	0.054022	0.00135795	0.404479	0.106827	0.22299	0.3066	0.848106	0.912679	0.669046	0.0397631	0.260718	0.0330909	0.867585	0.775321	0.832413	0.934859	0.988861	1.1881	1.10773	2.11017	1.89842	1.9398	1.10533	0.555565	0.850847	0.850313	0.965074	3.40254e+06
P27361	MK03_HUMAN	Mitogen-activated protein kinase 3; Short=MAP kinase 3; Short=MAPK 3; EC=2.7.11.24; AltName: Full=ERT2; AltName: Full=Extracellular signal-regulated kinase 1; Short=ERK-1; AltName: Full=Insulin-stimulated MAP2 kinase; AltName: Full=MAP kinase isoform p44; Short=p44-MAPK; AltName: Full=Microtubule-associated protein 2 kinase; AltName: Full=p44-ERK1;	IADPEHDHTGFLT[+80]EY[+80]VATR	IADPEHDHTGFLT[+80]EY[+80]VATR	0.00155928	0.00347451	LOCALIZED	P27361	T202	Y204			1.23376	2.09947	2	Yes	3	MK03_HUMAN	0.00519539	0.00126205	0.00971992	0.196047	0.0253516	0.0132651	0.119395	0.468399	0.68056	0.980195	0.111301	0.0271096	0.0921384	0.507281	0.176159	0.666657	0.785104	0.891871	0.952779	0.99857	1.41081	2.04176	2.09947	1.31825	1.23376	1.23595	1.20954	1.06358	0.966007	0.997112	1.19163e+07
P36507	MP2K2_HUMAN	Dual specificity mitogen-activated protein kinase kinase 2; Short=MAP kinase kinase 2; Short=MAPKK 2; EC=2.7.12.2 {ECO:0000269|PubMed:10409742}; AltName: Full=ERK activator kinase 2; AltName: Full=MAPK/ERK kinase 2; Short=MEK 2;	RKPVLPALTINPTIAEGPS[+80]PTSEGASEANLVDLQK	RKPVLPALTINPTIAEGPS[+80]PTSEGASEANLVDLQK	0.00412099	0.013273	LOCALIZED	P36507	S23				0.687451	2.09826	2	Yes	2	MP2K2_HUMAN	0.107045	0.0431717	0.997127	0.000876962	0.000361006	0.621993	0.43642	NA	0.111634	0.440596	0.532913	0.239379	0.99957	0.0274212	0.0155563	0.914089	0.850644	NA	0.934859	0.958655	0.810797	0.687451	1.00078	2.09826	2.08779	0.958667	1.09125	1.0491	1.44821	0.894214	3.19311e+06
Q96B23	CR025_HUMAN	Uncharacterized protein C18orf25;	RDS[+80]SESQLAS[+80]TESDKPTTGR	RDS[+80]SES[+80]QLASTESDKPTTGR	0.0030494	0.00669199	LOCALIZED	Q96B23	S66	S69			0.692369	2.09576	2	Yes	2	NA	0.0410786	0.0129986	8.64365e-05	0.000504819	0.0155085	0.996323	0.774859	0.147341	0.0709389	0.680971	0.345643	0.111294	0.00580969	0.0220524	0.132537	0.998702	0.934477	0.818353	0.934859	0.97082	0.692369	1.45825	2.09576	1.83873	1.74739	1.00046	0.978019	1.08682	1.16395	1.03617	1.34478e+07
P42566	EPS15_HUMAN	Epidermal growth factor receptor substrate 15; Short=Protein Eps15; AltName: Full=Protein AF-1p;	LDS[+80]PDPFK	LDS[+80]PDPFK	7.22521e-08	1.6722e-08	LOCALIZED	P42566	S796				0.837248	2.08189	2	Yes	3	NA	0.37025	0.00847267	0.000529833	0.0177287	0.015471	0.303314	0.0515232	0.0449735	0.253597	0.092915	0.768494	0.08642	0.0156621	0.13661	0.132537	0.845501	0.690734	0.664073	0.934859	0.939762	1.37802	1.3993	2.08189	1.12044	0.837248	1.0664	1.14656	1.0992	1.11744	0.801248	5.33794e+06
P27361	MK03_HUMAN	Mitogen-activated protein kinase 3; Short=MAP kinase 3; Short=MAPK 3; EC=2.7.11.24; AltName: Full=ERT2; AltName: Full=Extracellular signal-regulated kinase 1; Short=ERK-1; AltName: Full=Insulin-stimulated MAP2 kinase; AltName: Full=MAP kinase isoform p44; Short=p44-MAPK; AltName: Full=Microtubule-associated protein 2 kinase; AltName: Full=p44-ERK1;	IADPEHDHTGFLT[+80]EYVAT[+80]R	IADPEHDHTGFLT[+80]EYVAT[+80]r	0.00580732	0.031106	LOCALIZED	P27361	T202	T207			1.23204	2.05213	2	Yes	3	MK03_HUMAN	0.0115278	0.00111046	0.00731239	0.191554	0.0917272	0.00489723	0.14705	0.411801	0.999478	0.835797	0.166772	0.0249096	0.0798647	0.500728	0.357275	0.587468	0.813872	0.8797	0.999953	0.988606	1.43431	2.00532	2.05213	1.33262	1.23204	1.23092	1.19003	1.06637	0.999957	1.02377	1.20603e+07
O60318	GANP_HUMAN	Germinal-center associated nuclear protein; Short=GANP; AltName: Full=80 kDa MCM3-associated protein; AltName: Full=MCM3 acetylating protein; Short=MCM3AP; EC=2.3.1.-; AltName: Full=MCM3 acetyltransferase;	KPGDGEVSPST[+80]EDAPFQHSPLGK	KPGDGEVS[+80]PSTEDAPFQHSPLGK	0.00188557	0.00347815	LOCALIZED	O60318	S527				1.02137	2.02913	2	Yes	2	NA	0.750731	0.883078	0.0180979	0.00788077	0.000544486	0.808709	0.49109	0.432487	0.208992	0.473267	0.917615	0.963085	0.131172	0.0862241	0.0203153	0.963953	0.855264	0.883259	0.934859	0.958655	1.10373	1.02137	1.8567	2.02913	1.93303	0.975546	0.8335	1.24899	0.794527	0.852677	2.55207e+06
P18031	PTN1_HUMAN	Tyrosine-protein phosphatase non-receptor type 1; EC=3.1.3.48; AltName: Full=Protein-tyrosine phosphatase 1B; Short=PTP-1B;	GS[+80]PLNAAPYGIESMSQDTEVR	GS[+80]PLNAAPYGIESMSQDTEVR	0.00021345	0.0034448	LOCALIZED	P18031	S352				1.06876	2.02773	2	Yes	2	NA	0.954891	0.010366	0.0113955	0.000131124	0.24184	0.512879	0.28473	0.182894	0.682201	0.539778	0.984093	0.0976975	0.100941	0.00987379	0.554656	0.892845	0.842653	0.819177	0.952779	0.961942	1.06876	1.59722	2.02773	1.75764	1.2494	0.885501	0.785021	1.42704	1.10942	0.903936	1.76618e+06
Q09666	AHNK_HUMAN	Neuroblast differentiation-associated protein AHNAK; AltName: Full=Desmoyokin;	AS[+80]LGS[+80]LEGEAEAEAS[+80]SPK	AS[+80]LGS[+80]LEGEAEAEAS[+80]SPK	1	1	LUMP	Q09666	S5749	S5752	S5762		0.0653483	0.30099	2	Yes	4	NA	0.0187396	0.00090245	0.0124926	NA	0.00242028	0.711699	0.432676	0.34895	0.682028	0.229686	0.223991	0.021944	0.105931	NA	0.0444735	0.937468	0.850644	0.870661	0.952779	0.950916	0.30099	0.0930789	0.0653483	0.0836033	0.11497	1.07143	1.42927	0.803095	1.09503	0.711361
Q13813	SPTN1_HUMAN	Spectrin alpha chain, non-erythrocytic 1; AltName: Full=Alpha-II spectrin; AltName: Full=Fodrin alpha chain; AltName: Full=Spectrin, non-erythroid alpha subunit;	KLDPAQS[+80]ASRENLLEEQGSIALR	KLDPAQS[+80]ASRENLLEEQGSIALR	0.0337101	0.239372	LUMP	Q13813	S1029				0.124585	0.574759	2	Yes	4	NA	0.62751	NA	0.0557313	0.00612332	0.00245235	0.558842	NA	0.144558	0.0771015	0.784108	0.869312	NA	0.260719	0.0753616	0.0446755	0.897372	NA	0.817062	0.934859	0.984464	0.574759	0.217723	0.180655	0.171831	0.124585	1.34813	0.791647	0.241535	2.63188	0.80454	3.1117e+06
Q9C0D5	TANC1_HUMAN	Protein TANC1; AltName: Full=Tetratricopeptide repeat, ankyrin repeat and coiled-coil domain-containing protein 1;	GVSM[+16]S[+80]LPSS[+80]PLLPR	GVSM[+16]S[+80]LPSS[+80]PLLPR	0.0121458	0.0792846	LUMP	Q9C0D5	S63	S67			0.124736	0.349515	2	Yes	5	NA	0.0407407	0.0398553	0.00756854	0.0018499	0.00984273	0.938001	0.754921	0.645594	0.0462865	0.855704	0.345397	0.230086	0.0807348	0.0399645	0.102428	0.988077	0.92878	0.9282	0.934859	0.990689	0.124736	0.195143	0.278156	0.349515	0.328947	1.0307	1.05835	0.95072	1.40481	1.02957	2.44184e+06
Q6VY07	PACS1_HUMAN	Phosphofurin acidic cluster sorting protein 1; Short=PACS-1;	TNS[+80]SDSERS[+80]PDLGHSTQIPR	TNS[+80]SDSERS[+80]PDLGHSTQIPR	0.0275564	0.190591	LUMP	Q6VY07	S528	S534			0.136501	0.586803	2	Yes	4	NA	0.357248	0.000971193	0.100908	0.0473098	0.00863804	0.723611	0.852769	0.556615	0.276713	0.396253	0.760655	0.0232347	0.366955	0.242509	0.0954083	0.941874	0.952881	0.908288	0.934859	0.957234	0.136501	0.524147	0.586803	0.583921	0.511621	0.958996	1.0348	0.922401	0.949936	0.937079	8.82295e+06
Q9UHR4	BI2L1_HUMAN	Brain-specific angiogenesis inhibitor 1-associated protein 2-like protein 1; Short=BAI1-associated protein 2-like protein 1; AltName: Full=Insulin receptor tyrosine kinase substrate;	LLEENETEAVTVPTPSPT[+80]PVR	LLEENETEAVTVPTPS[+80]PTPVR	0.0612024	0.462843	LUMP	Q9UHR4	S414				0.211386	0.682859	2	Yes	5	NA	0.0204114	0.00134074	0.0143331	0.0836462	0.00441777	0.440156	0.614826	0.898001	0.897134	0.0933776	0.235053	0.0284978	0.114178	0.333819	0.0645053	0.875009	0.8913	0.981438	0.983428	0.939762	0.682859	0.211386	0.513261	0.676177	0.624993	1.09572	0.897402	0.980102	1.02694	0.809508	1.86484e+07
Q68EM7	RHG17_HUMAN	Rho GTPase-activating protein 17; AltName: Full=Rho-type GTPase-activating protein 17; AltName: Full=RhoGAP interacting with CIP4 homologs protein 1; Short=RICH-1;	NNSQIASGQNQPQAAAGSHQLSMGQPHNAAGPSPHT[+80]LRR	NNSQIAS[+80]GQNQPQAAAGSHQLSMGQPHNAAGPSPHTLRR	0.0561709	0.420535	LUMP	Q68EM7	S599				0.214241	0.850335	2	Yes	5	NA	0.00362602	0.000786437	0.432745	0.216775	0.113767	0.86983	0.347449	0.256556	0.51355	0.0456439	0.0942323	0.0204306	0.706691	0.531541	0.390871	0.976046	0.842653	0.848374	0.934859	0.895369	0.214241	0.444592	0.764924	0.850335	0.813515	1.01921	0.69282	1.245	1.05483	0.589717	7.73454e+06
Q96PU5	NED4L_HUMAN	E3 ubiquitin-protein ligase NEDD4-like; EC=6.3.2.-; AltName: Full=NEDD4.2; AltName: Full=Nedd4-2;	DTLS[+80]NPQS[+80]PQPSPY[+80]NS[+80]PKPQHK	DTLS[+80]NPQS[+80]PQPSPY[+80]NS[+80]PKPQHK	0.104863	0.777836	LUMP	Q96PU5	S475	S479	Y485	S487	0.288129	1.38281	2	Yes	5	NA	0.076912	0.00273293	0.000160848	0.640784	0.235262	0.193026	0.221766	0.85417	0.810445	0.248849	0.457692	0.0445907	0.00798544	0.839448	0.548705	0.828779	0.840475	0.969874	0.966272	0.957234	0.832133	0.40446	0.288129	1.38281	0.588124	0.819173	1.75001	1.02198	0.951353	0.691145	4.77033e+06
O43318	M3K7_HUMAN	Mitogen-activated protein kinase kinase kinase 7; EC=2.7.11.25; AltName: Full=Transforming growth factor-beta-activated kinase 1; Short=TGF-beta-activated kinase 1;	RRS[+80]IQDLTVTGTEPGQVS[+80]SR	RRS[+80]IQDLTVTGTEPGQVS[+80]SR	0.489427	1	LUMP	O43318	S439	S454			0.307637	0.672854	2	Yes	5	M3K7_HUMAN	0.023077	0.00304182	0.00469237	0.0155495	0.0980143	0.134297	0.4898	0.362645	0.989272	0.560509	0.250563	0.0475352	0.0604476	0.125345	0.365924	0.809925	0.855264	0.874117	0.998631	0.961942	0.370646	0.307637	0.338604	0.491834	0.672854	0.71735	1.27688	1.10018	1.00384	0.905413	4.70005e+06
Q7Z460	CLAP1_HUMAN	CLIP-associating protein 1; AltName: Full=Cytoplasmic linker-associated protein 1; AltName: Full=Multiple asters homolog 1; AltName: Full=Protein Orbit homolog 1; Short=hOrbit1;	VLSTS[+80]TDLEAAVADALK	VLSTS[+80]TDLEAAVADALK	0.0128085	0.0865303	LUMP	Q7Z460	S797				0.346428	0.819198	2	Yes	5	CLAP1_HUMAN	0.0117286	0.00106136	0.00055803	0.0141924	0.0677688	0.212371	0.484983	0.0834073	0.450871	0.784083	0.16794	0.0244394	0.0157854	0.120006	0.303793	0.830833	0.854885	0.750698	0.934859	0.984464	0.546969	0.346428	0.819198	0.713065	0.799282	1.10325	1.09099	0.727291	1.08578	0.982913	2.72174e+06
Q96PU5	NED4L_HUMAN	E3 ubiquitin-protein ligase NEDD4-like; EC=6.3.2.-; AltName: Full=NEDD4.2; AltName: Full=Nedd4-2;	DTLSNPQS[+80]PQPS[+80]PYNS[+80]PKPQHK	DTLSNPQS[+80]PQPS[+80]PYNS[+80]PKPQHK	0.0104101	0.0639151	LUMP	Q96PU5	S479	S483	S487		0.349913	0.846644	2	Yes	5	NA	0.322143	0.0784835	0.00790842	0.163144	0.00602228	0.265742	0.539162	0.905055	0.521053	0.507174	0.742627	0.341401	0.0830045	0.468457	0.0772144	0.834417	0.872652	0.982239	0.934859	0.958655	0.846644	0.349913	0.589894	0.679141	0.56987	0.792108	1.06708	0.985719	1.15351	1.08446	8.23375e+06
Q92797	SYMPK_HUMAN	Symplekin;	EERS[+80]PQTLAPVGEDAM[+16]K	EERSPQT[+80]LAPVGEDAM[+16]K	0.149785	1	LUMP	Q92797	T1246				0.364564	0.805153	2	Yes	4	NA	0.538558	0.0115046	0.000716492	0.0722263	0.00633461	0.577366	0.933474	0.999537	0.279869	0.764287	0.825246	0.103502	0.0178948	0.308045	0.0795924	0.901396	0.978338	0.999974	0.934859	0.980666	0.805153	0.550542	0.364564	0.67185	0.589174	1.09738	1.00427	1.00004	1.18095	0.959005	1.22132e+07
Q9Y2J2	E41L3_HUMAN	Band 4.1-like protein 3; AltName: Full=4.1B; AltName: Full=Differentially expressed in adenocarcinoma of the lung protein 1; Short=DAL-1; Contains: RecName: Full=Band 4.1-like protein 3, N-terminally processed;	AGAPVPEPPKEEQQQALEQFAAAAAHS[+80]TPVRR	AGAPVPEPPKEEQQQALEQFAAAAAHS[+80]TPVRR	0.0304426	0.213939	LUMP	Q9Y2J2	S55				0.391544	0.719491	2	Yes	4	NA	0.0555323	0.117925	0.00939454	0.49044	0.00155541	0.0173273	0.27008	0.617569	0.678016	0.280019	0.396706	0.431069	0.0896804	0.755398	0.0349827	0.707804	0.842653	0.924825	0.952779	0.957234	0.719491	0.391544	0.530135	0.702183	0.595511	0.60935	1.2116	0.897302	0.956995	1.14625	4.1986e+06
Q14151	SAFB2_HUMAN	Scaffold attachment factor B2; Short=SAF-B2;	VTPDIEES[+80]LLEPENEK	VTPDIEES[+80]LLEPENEK	0.187162	1	LUMP	Q14151	S207				0.40658	1.72229	2	Yes	4	NA	0.000923197	0.00933228	0.251812	0.323939	0.26439	0.294506	0.417517	0.364481	0.670776	0.440685	0.0532927	0.0906245	0.568853	0.63756	0.574239	0.844834	0.846192	0.874117	0.952779	0.958655	1.72229	0.561267	0.40658	0.722649	0.629757	1.66603	1.28911	1.31315	0.814123	2.00725	1.39854e+06
Q99700	ATX2_HUMAN	Ataxin-2; AltName: Full=Spinocerebellar ataxia type 2 protein; AltName: Full=Trinucleotide repeat-containing gene 13 protein;	QNSIGNTPSGPVLASPQAGIIPTEAVAMPIPAAS[+80]PTPASPASNR	QNSIGNTPSGPVLASPQAGIIPTEAVAMPIPAAS[+80]PTPASPASNR	0.222948	1	LUMP	Q99700	S728				0.412182	0.689683	2	Yes	5	NA	0.0125695	0.00423263	0.00909003	0.16463	0.424312	0.468006	0.647758	0.503661	0.543713	0.390814	0.176822	0.0569594	0.0881655	0.470905	0.701899	0.883324	0.904481	0.893712	0.937932	0.957234	0.494494	0.59859	0.412182	0.646802	0.689683	0.773283	0.820862	0.877753	0.675399	1.26571	2.1433e+06
Q8NDI1	EHBP1_HUMAN	EH domain-binding protein 1;	DLST[+80]SPKPS[+80]PIPS[+80]PVLGR	DLST[+80]SPKPS[+80]PIPS[+80]PVLGR	0.142544	1	LUMP	Q8NDI1	T427	S432	S436		0.422161	0.960143	2	Yes	5	NA	0.000999592	8.16942e-05	0.0128651	0.677016	0.115495	0.373166	0.445891	0.621826	0.549724	0.605576	0.0540556	0.00598379	0.10725	0.859435	0.393493	0.862214	0.852561	0.925324	0.937932	0.964836	0.499741	0.422161	0.702055	0.960143	0.868332	0.893297	0.883864	1.02818	0.95862	1.03857	1.54984e+07
Q04637	IF4G1_HUMAN	Eukaryotic translation initiation factor 4 gamma 1; Short=eIF-4-gamma 1; Short=eIF-4G 1; Short=eIF-4G1; AltName: Full=p220;	T[+80]ASTPTPPQTGGGLEPQANGETPQVAVIVRPDDR	TAST[+80]PTPPQTGGGLEPQANGETPQVAVIVRPDDR	0.122983	0.940311	LUMP	Q04637	T205				0.431092	0.78141	2	Yes	5	NA	0.053742	6.95674e-05	0.106698	0.00156848	0.0235746	0.280999	0.375648	0.234698	0.739468	0.826798	0.392324	0.00549478	0.378264	0.0374704	0.16971	0.844834	0.842653	0.834532	0.955611	0.988285	0.579291	0.431092	0.72675	0.73537	0.78141	0.834481	1.07683	1.10934	0.971898	0.992978	1.36601e+07
P21359	NF1_HUMAN	Neurofibromin; AltName: Full=Neurofibromatosis-related protein NF-1; Contains: RecName: Full=Neurofibromin truncated;	GSEGYLAATYPTVGQTS[+80]PR	GSEGYLAATYPTVGQTS[+80]PR	0.0122335	0.0802148	LUMP	P21359	S2515				0.454978	0.73291	2	Yes	5	NA	0.134036	0.0107879	0.00405228	0.0163482	0.0543915	0.513233	0.228836	0.595931	0.523558	0.826316	0.581451	0.099969	0.0549799	0.129928	0.268621	0.892845	0.840704	0.92211	0.934859	0.988285	0.73291	0.564644	0.454978	0.545735	0.702205	0.853437	1.46796	1.12879	1.11522	0.965075	1.00227e+07
Q6PKG0	LARP1_HUMAN	La-related protein 1; AltName: Full=La ribonucleoprotein domain family member 1;	ETES[+80]APGS[+80]PRAVT[+80]PVPTK	ET[+80]ESAPGS[+80]PRAVT[+80]PVPTK	0.0253921	0.176012	LUMP	Q6PKG0	T515	S521	T526		0.463295	0.878687	2	Yes	5	NA	0.0120786	0.000348851	0.000314761	0.25718	0.0597472	0.968645	0.0232002	0.272631	0.00632111	0.359283	0.172066	0.0132597	0.011744	0.578752	0.282967	0.994705	0.565642	0.853055	0.934859	0.957234	0.752873	0.463295	0.621843	0.878687	0.842785	1.00066	0.868757	1.04698	1.1655	0.956801	2.75474e+07
Q9BST9	RTKN_HUMAN	Rhotekin;	LSS[+80]SLGR	LSSS[+80]LGR	0.0704317	0.527409	LUMP	Q9BST9	S220				0.491893	0.881787	2	Yes	5	NA	0.0582623	0.00484828	0.000218822	0.108336	0.0960054	0.594342	0.0083236	0.448626	0.841769	0.821419	0.408684	0.0624121	0.00989835	0.380923	0.362892	0.903869	0.483283	0.887509	0.972815	0.987593	0.491893	0.595694	0.759692	0.863333	0.881787	1.05092	1.14587	1.01948	1.01553	1.02751	9.4982e+06
Q99570	PI3R4_HUMAN	Phosphoinositide 3-kinase regulatory subunit 4; Short=PI3-kinase regulatory subunit 4; EC=2.7.11.1; AltName: Full=PI3-kinase p150 subunit; AltName: Full=Phosphoinositide 3-kinase adaptor protein;	KPVIPVLSST[+80]ILPSTYQIR	KPVIPVLS[+80]STILPSTYQIR	0.0919356	0.674889	LUMP	Q99570	S925				29.8697	55.2451	2	Yes	3	PI3R4_HUMAN	NA	0.00388844	3.63332e-06	NA	NA	NA	NA	NA	0.755727	NA	NA	0.054465	0.0014808	NA	NA	NA	NA	NA	0.957691	NA	33.2596	29.8697	55.2451			2.96646	9.99876	1.49904	0.847526
P16070	CD44_HUMAN	CD44 antigen; AltName: Full=CDw44; AltName: Full=Epican; AltName: Full=Extracellular matrix receptor III; Short=ECMR-III; AltName: Full=GP90 lymphocyte homing/adhesion receptor; AltName: Full=HUTCH-I; AltName: Full=Heparan sulfate proteoglycan; AltName: Full=Hermes antigen; AltName: Full=Hyaluronate receptor; AltName: Full=Phagocytic glycoprotein 1; Short=PGP-1; AltName: Full=Phagocytic glycoprot…	ESS[+80]ETPDQFM[+16]TADETR	ESS[+80]ETPDQFM[+16]TADETR	1	1	LUMP	P16070	S718				3.7626	32.0837	2	Yes	1	NA	0.0268258	0.00110749	0.0216642	NA	0.00614381	0.848917	NA	0.411091	0.367827	0.636661	0.272663	0.0249096	0.145995	NA	0.0781579	0.97231	NA	0.8797	0.934859	0.964836	21.3538	32.0837	8.82587	3.7626	6.14249	0.793348		0.159868	3.26989	1.33445	129122
P16070	CD44_HUMAN	CD44 antigen; AltName: Full=CDw44; AltName: Full=Epican; AltName: Full=Extracellular matrix receptor III; Short=ECMR-III; AltName: Full=GP90 lymphocyte homing/adhesion receptor; AltName: Full=HUTCH-I; AltName: Full=Heparan sulfate proteoglycan; AltName: Full=Hermes antigen; AltName: Full=Hyaluronate receptor; AltName: Full=Phagocytic glycoprotein 1; Short=PGP-1; AltName: Full=Phagocytic glycoprot…	ESS[+80]ETPDQFMTADETR	ESS[+80]ETPDQFMTADETR	0.471918	1	LUMP	P16070	S718				1.55614	23.8264	2	Yes	1	NA	0.0589428	0.000547814	0.0113276	0.00180165	0.190197	0.571037	0.486865	0.285974	0.0851308	0.0123163	0.41008	0.0176199	0.1006	0.0395687	0.495663	0.899398	0.854885	0.863054	0.934859	0.819938	23.8264	13.5682	8.89059	4.34033	1.55614	1.37408	0.66953	1.99499	3.70911	0.358861	372721
Q15032	R3HD1_HUMAN	R3H domain-containing protein 1;	AAS[+80]TDLGAGETVVGK	AAS[+80]TDLGAGETVVGK	0.011926	0.0768982	LUMP	Q15032	S973				2.44083	12.6192	2	Yes	3	NA	NA	0.0209288	0.208015	0.000357002	0.000218518	0.989551	0.598392	0.501463	0.684833	0.954845	NA	0.152518	0.524919	0.0173848	0.0120461	0.997698	0.886881	0.893712	0.952779	0.99857	2.44083	5.47717	12.6192	5.42319	4.43453	1.00494	0.757389	0.656954	1.17273	0.984879	298782
Q96N67	DOCK7_HUMAN	Dedicator of cytokinesis protein 7;	SRS[+80]LSNSNPDISGTPTSPDDEVR	SRS[+80]LSNSNPDISGTPTSPDDEVR	0.184245	1	LUMP	Q96N67	S896				3.68555	10.4127	2	Yes	1	NA	0.0236503	0.000732324	0.0687385	0.0266305	0.00274069	0.707343	0.0541937	0.054784	0.553768	0.538468	0.254675	0.0198777	0.296622	0.171493	0.0481525	0.936921	0.702089	0.679777	0.937932	0.961942	10.4127	9.37709	3.68555	5.94978	4.5458	0.857648	2.50441	0.63467	0.747408	0.674119	1.20876e+06
Q8TD19	NEK9_HUMAN	Serine/threonine-protein kinase Nek9; EC=2.7.11.1; AltName: Full=Nercc1 kinase; AltName: Full=Never in mitosis A-related kinase 9; Short=NimA-related protein kinase 9; AltName: Full=NimA-related kinase 8; Short=Nek8;	S[+80]STVTEAPIAVVTSR	SS[+80]TVTEAPIAVVTSR	0.262118	1	LUMP	Q8TD19	S332				2.19321	9.18675	2	Yes	3	NEK9_HUMAN	0.0212658	0.00196493	0.00470647	0.0389125	0.0355096	0.789806	0.804619	0.686519	0.915113	0.746451	0.24075	0.0366406	0.0605019	0.217043	0.211983	0.959456	0.945484	0.940325	0.986654	0.978311	2.78902	9.18675	4.09443	2.19321	2.64106	0.956403	1.03913	0.929341	0.974486	1.08739	1.52121e+06
Q9Y4H2	IRS2_HUMAN	Insulin receptor substrate 2; Short=IRS-2;	TAS[+80]EGDGGAAAGAAAAGARPVSVAGSPLSPGPVR	TAS[+80]EGDGGAAAGAAAAGARPVSVAGSPLSPGPVR	0.0166912	0.112029	LUMP	Q9Y4H2	S365				2.74959	7.1331	2	Yes	3	NA	0.555837	0.00310946	0.00977522	0.0467446	0.030276	0.308906	0.126971	0.874342	0.554878	0.227563	0.832709	0.0478541	0.0923064	0.240649	0.193381	0.845501	0.796569	0.977519	0.937932	0.950916	4.29269	7.1331	3.04132	2.74959	3.04669	1.2006	0.795219	1.0608	1.10607	1.30301	384740
Q9C0D7	ZC12C_HUMAN	Probable ribonuclease ZC3H12C; EC=3.1.-.-; AltName: Full=MCP-induced protein 3; AltName: Full=Zinc finger CCCH domain-containing protein 12C;	IDSIS[+80]DSR	IDSIS[+80]DSR	0.0162301	0.11013	LUMP	Q9C0D7	S752				0.978075	6.45369	2	Yes	2	NA	0.067812	0.952199	0.0602045	0.00549769	0.00142522	0.0716685	0.475332	0.640597	0.228548	0.830234	0.434661	0.987455	0.274557	0.0703918	0.0335745	0.803952	0.854151	0.9282	0.934859	0.988285	1.3222	0.978075	1.86071	3.50154	6.45369	1.53636	1.16483	1.30153	1.38986	0.910586	1.80259e+06
Q96T17	MA7D2_HUMAN	MAP7 domain-containing protein 2;	RSS[+80]ENLSLDDC[+57]NK	RSS[+80]ENLSLDDC[+57]NK	0.0164946	0.111202	LUMP	Q96T17	S703				0.608676	5.93856	2	Yes	1	NA	0.0898862	0.00097464	0.00763616	0.614498	0.196051	0.579804	0.205609	NA	0.822311	0.771952	0.489217	0.0232347	0.081121	0.825211	0.500808	0.901464	0.834664	NA	0.9693	0.982043	5.93856	2.63028	2.22485	0.766812	0.608676	1.16725	2.66098	1.03175	1.1189	0.802623	309598
Q8NFC6	BD1L1_HUMAN	Biorientation of chromosomes in cell division protein 1-like 1 {ECO:0000305};	S[+80]VSDPVEDKKEQES[+80]DEEEEEEEEDEPSGATTR	S[+80]VSDPVEDKKEQES[+80]DEEEEEEEEDEPSGATTR	0.118769	0.898847	LUMP	Q8NFC6	S2973	S2986			1.02232	5.64266	2	Yes	3	NA	0.673679	0.0111796	0.0159607	0.00307353	0.0033631	0.875864	NA	0.000753539	0.698674	NA	0.88793	0.101844	0.121702	0.0527624	0.0544413	0.976085	NA	0.217235	0.952779	NA	1.02232	2.31176	2.40278	5.64266	2.20908	0.941484	2.02465	2.23789	1.19838		989748
Q8NC51	PAIRB_HUMAN	Plasminogen activator inhibitor 1 RNA-binding protein; AltName: Full=PAI1 RNA-binding protein 1; Short=PAI-RBP1; AltName: Full=SERPINE1 mRNA-binding protein 1;	TDKSS[+80]ASAPDVDDPEAFPALA	TDKSS[+80]ASAPDVDDPEAFPALA	0.161486	1	LUMP	Q8NC51	S392				1.05394	5.35515	2	Yes	3	NA	0.39707	0.0780416	0.00549968	0.00027024	0.0631887	0.0794067	0.337248	0.290447	0.853116	0.915591	0.776301	0.340757	0.06744	0.0143936	0.292254	0.807028	0.842653	0.864043	0.975412	0.994324	1.05394	2.95838	5.35515	4.58177	1.8862	1.22809	0.729028	1.15013	0.966186	0.982586	1.0516e+06
Q5SW79	CE170_HUMAN	Centrosomal protein of 170 kDa; Short=Cep170; AltName: Full=KARP-1-binding protein; Short=KARP1-binding protein;	S[+80]ESLDPDSSMDTTLILK	SES[+80]LDPDSSMDTTLILK	0.204438	1	LUMP	Q5SW79	S881				0.513723	5.15715	2	Yes	1	NA	0.00383879	0.000691877	0.0270085	0.188403	0.419589	0.582879	0.00112299	0.00541271	0.673607	0.0150806	0.0967515	0.0195135	0.168123	0.49943	0.698778	0.902097	0.260521	0.414792	0.952779	0.819938	5.15715	3.87	2.88382	0.513723	0.838207	1.08231	2.1418	0.248247	0.929308	2.23325	2.88839e+06
P07814	SYEP_HUMAN	Bifunctional glutamate/proline--tRNA ligase; AltName: Full=Bifunctional aminoacyl-tRNA synthetase; AltName: Full=Cell proliferation-inducing gene 32 protein; AltName: Full=Glutamatyl-prolyl-tRNA synthetase; Includes: RecName: Full=Glutamate--tRNA ligase; EC=6.1.1.17; AltName: Full=Glutamyl-tRNA synthetase; Short=GluRS; Includes: RecName: Full=Proline--tRNA ligase; EC=6.1.1.15; AltName: Full=Proly…	ERPTPSLNNNC[+57]TTS[+80]EDSLVLYNR	ERPTPSLNNNC[+57]TTS[+80]EDSLVLYNR	0.181055	1	LUMP	P07814	S747				1.81369	5.05566	2	Yes	3	NA	0.0244596	0.00131148	0.101851	0.00182977	0.0148295	0.475509	0.715802	0.313038	0.126096	0.445739	0.258662	0.0280616	0.367684	0.0398193	0.129078	0.883324	0.920299	0.870661	0.934859	0.958655	2.5742	3.71766	1.81369	5.05566	2.60929	2.10639	0.788993	1.64422	0.352634	0.677068	1.85544e+06
Q86W92	LIPB1_HUMAN	Liprin-beta-1; AltName: Full=Protein tyrosine phosphatase receptor type f polypeptide-interacting protein-binding protein 1; Short=PTPRF-interacting protein-binding protein 1; AltName: Full=hSGT2;	ALEYSNGIFDC[+57]QS[+80]PT[+80]SPFM[+16]GSLR	ALEYSNGIFDC[+57]QS[+80]PTS[+80]PFM[+16]GSLR	0.470951	1	LUMP	Q86W92	S37	S40			1.79201	5.02364	2	Yes	3	NA	0.0247367	0.00059268	6.63754e-05	0.163915	0.128604	0.554765	0.452292	0.414471	0.191292	0.824764	0.259969	0.0182888	0.00520899	0.469536	0.413087	0.897372	0.853371	0.8797	0.934859	0.988285	1.84834	4.07561	5.02364	3.2546	1.79201	1.36264	1.45347	1.1996	2.05527	1.09155
Q86YR5	GPSM1_HUMAN	G-protein-signaling modulator 1; AltName: Full=Activator of G-protein signaling 3;	APSS[+80]DEEC[+57]FFDLLTK	APSS[+80]DEEC[+57]FFDLLTK	0.0444587	0.318039	LUMP	Q86YR5	S493				1.27226	4.95938	2	Yes	1	NA	0.0134522	0.00654221	8.58916e-05	0.264316	0.382494	0.83663	0.337325	0.0147098	0.683506	0.807003	0.182308	0.0739222	0.00580969	0.585244	0.674295	0.969581	0.842653	0.497282	0.952779	0.986611	4.95938	3.19864	2.87989	1.39704	1.27226	0.968733	1.42806	0.718782	0.898999	1.06006	1.32833e+06
P55265	DSRAD_HUMAN	Double-stranded RNA-specific adenosine deaminase; Short=DRADA; EC=3.5.4.37; AltName: Full=136 kDa double-stranded RNA-binding protein; Short=p136; AltName: Full=Interferon-inducible protein 4; Short=IFI-4; AltName: Full=K88DSRBP;	TAESQT[+80]PTPSATSFFSGK	TAESQT[+80]PTPSATSFFSGK	0.0104642	0.0643085	LUMP	P55265	T601				1.19945	4.83907	2	Yes	3	NA	0.263175	0.00585686	0.000255418	0.0748315	0.0756444	0.915118	0.651109	0.938267	0.759846	0.56119	0.716815	0.0695387	0.0102823	0.313126	0.321105	0.9839	0.904963	0.988217	0.959789	0.961942	1.19945	2.67002	4.83907	2.43373	1.63014	1.0374	0.812845	0.983152	1.08327	0.806651	3.49807e+06
Q09666	AHNK_HUMAN	Neuroblast differentiation-associated protein AHNAK; AltName: Full=Desmoyokin;	FS[+80]VSGAK	FS[+80]VSGAK	0.0202652	0.137654	LUMP	Q09666	S440				1.44239	4.58225	2	Yes	1	NA	NA	0.0128303	0.000728979	0.198074	0.00425978	0.323759	0.000192864	0.00704994	0.480899	0.228732	NA	0.110265	0.0181326	0.510082	0.0633822	0.85148	0.159353	0.446107	0.934859	0.950916	4.58225	4.33765	4.15408	1.44239	2.75194	1.37244	1.83901	0.393672	0.883463	1.27619	4.53393e+06
Q8ND30	LIPB2_HUMAN	Liprin-beta-2; AltName: Full=Protein tyrosine phosphatase receptor type f polypeptide-interacting protein-binding protein 2; Short=PTPRF-interacting protein-binding protein 2;	TQS[+80]GNFYTDTLGMAEFR	TQS[+80]GNFYTDTLGMAEFr	0.0541408	0.40249	LUMP	Q8ND30	S512				1.26748	3.8246	2	Yes	1	NA	0.197846	0.0657153	0.00559586	0.0272278	0.000905744	0.665009	0.605843	0.118006	0.296426	0.740419	0.65957	0.30891	0.0678041	0.173749	0.0265179	0.925093	0.891122	0.792325	0.934859	0.978231	3.8246	1.66854	2.70373	1.26748	2.41619	1.3393	1.31186	0.417162	1.34392	1.13289	701851
P10644	KAP0_HUMAN	cAMP-dependent protein kinase type I-alpha regulatory subunit; AltName: Full=Tissue-specific extinguisher 1; Short=TSE1; Contains: RecName: Full=cAMP-dependent protein kinase type I-alpha regulatory subunit, N-terminally processed;	T[+80]DSREDEIS[+80]PPPPNPVVK	T[+80]DSREDEIS[+80]PPPPNPVVK	0.0381876	0.268652	LUMP	P10644	T75	S83			1.7283	3.52735	2	Yes	1	NA	0.0196819	0.0322217	0.000675265	0.000556138	0.0109821	0.037154	0.887615	0.0374887	0.0574969	0.115467	0.229762	0.201726	0.0172885	0.0226734	0.10909	0.787646	0.962651	0.640056	0.934859	0.939762	3.52735	3.0085	3.34751	2.40577	1.7283	1.45264	0.958607	0.751092	1.16107	1.43555	3.84162e+06
Q15052,Q14155	ARHG6_HUMAN	Rho guanine nucleotide exchange factor 6; AltName: Full=Alpha-Pix; AltName: Full=COOL-2; AltName: Full=PAK-interacting exchange factor alpha; AltName: Full=Rac/Cdc42 guanine nucleotide exchange factor 6;	S[+80]TAALEEDAQILK	S[+80]TAALEEDAQILK	0.193764	1	LUMP	Q15052	S649				1.2698	3.32075	2	Yes	2	NA	0.280375	0.320162	0.0141881	0.00920982	0.00290866	0.962809	0.0315762	0.811313	0.560856	0.746979	0.724053	0.659528	0.113635	0.0939512	0.050277	0.993215	0.628401	0.961897	0.939713	0.978311	1.73284	1.2698	2.00228	2.65476	3.32075	1.00631	0.869648	1.03559	0.913968	0.93412	4.88873e+06
Q9NTI5	PDS5B_HUMAN	Sister chromatid cohesion protein PDS5 homolog B; AltName: Full=Androgen-induced proliferation inhibitor; AltName: Full=Androgen-induced prostate proliferative shutoff-associated protein AS3;	GRLDS[+80]SEM[+16]DHS[+80]ENEDYTM[+16]SSPLPGK	GRLDSS[+80]EM[+16]DHS[+80]ENEDYTM[+16]SSPLPGK	0.177267	1	LUMP	Q9NTI5	S1177	S1182			0.933321	3.07153	2	Yes	2	NA	0.301869	0.102153	0.000481069	0.000211843	0.181356	0.454732	0.590805	0.0714968	0.14166	0.830593	0.734241	0.398513	0.0149424	0.0123672	0.483958	0.879013	0.885422	0.722662	0.934859	0.988285	0.933321	1.49106	2.45117	3.07153	1.79186	0.876715	0.919521	1.24861	1.26872	1.02782	6.06093e+06
P84157	MXRA7_HUMAN	Matrix-remodeling-associated protein 7; AltName: Full=Transmembrane anchor protein 1;	GPSS[+80]EGPEEEDGEGFSFK	GPSS[+80]EGPEEEDGEGFSFK	0.0582987	0.43899	LUMP	P84157	S128				0.858227	2.65636	2	Yes	2	NA	0.548808	0.746365	0.674489	0.000171376	0.0013736	NA	0.481035	0.469631	0.323339	0.272242	0.830894	0.906343	0.854315	0.0110668	0.0330909	NA	0.854151	0.891871	0.934859	0.957234	1.00668	1.06943	0.858227	2.27898	2.65636	1.20384	1.63788	1.20412	0.570275	0.809724	3.62892e+06
O75962	TRIO_HUMAN	Triple functional domain protein; EC=2.7.11.1; AltName: Full=PTPRF-interacting protein;	AGAAS[+80]PLNSPLS[+80]SAVPSLGK	AGAAS[+80]PLNS[+80]PLSSAVPSLGK	0.0309189	0.21793	LUMP	O75962	S2455	S2459			0.927415	2.59202	2	Yes	2	TRIO_HUMAN	0.26777	0.00108397	0.989069	0.00396486	0.0775986	0.526529	0.415264	0.553154	0.924672	0.084467	0.718179	0.0246795	0.996889	0.059937	0.325931	0.897229	0.846192	0.907391	0.988708	0.939762	0.927415	2.02121	0.996591	2.59202	2.16063	1.22161	0.604688	0.874871	0.986451	1.11261	1.85914e+06
Q9Y4H2	IRS2_HUMAN	Insulin receptor substrate 2; Short=IRS-2;	SDDYM[+16]PMS[+80]PASVSAPK	SDDYM[+16]PMS[+80]PASVSAPK	0.471542	1	LUMP	Q9Y4H2	S679				1.75775	2.47899	2	Yes	3	NA	0.355713	0.00572694	0.0311916	0.00613954	0.019697	0.196545	0.292005	0.526327	0.720242	0.116502	0.759708	0.0686721	0.18352	0.0753616	0.152083	0.828779	0.842653	0.901126	0.952906	0.939762	1.86909	1.77709	2.47899	1.75775	2.09363	0.407875	1.29646	0.915931	0.864718	0.750783	1.18594e+06
P49840	GSK3A_HUMAN	Glycogen synthase kinase-3 alpha; Short=GSK-3 alpha; EC=2.7.11.26; AltName: Full=Serine/threonine-protein kinase GSK3A; EC=2.7.11.1;	TSS[+80]FAEPGGGGGGGGGGPGGSASGPGGTGGGK	TSS[+80]FAEPGGGGGGGGGGPGGSASGPGGTGGGk	0.0421904	0.299041	LUMP	P49840	S21				1.17633	2.47048	2	Yes	1	GSK3A_HUMAN	0.0157838	0.000169913	0.00568917	0.457938	0.0124229	0.0274283	0.276689	0.91238	0.291523	0.977564	0.202152	0.00881035	0.0681928	0.735318	0.117128	0.763723	0.842653	0.983538	0.934859	0.99857	2.47048	2.35529	2.00777	1.17633	1.84546	1.56547	1.11564	1.01493	0.891131	0.997064	5.72614e+06
P21359	NF1_HUMAN	Neurofibromin; AltName: Full=Neurofibromatosis-related protein NF-1; Contains: RecName: Full=Neurofibromin truncated;	SMS[+80]LDMGQPSQANTK	SMS[+80]LDMGQPSQANTK	0.0846003	0.618881	LUMP	P21359	S2523				1.64336	2.40831	2	Yes	1	NA	0.0123517	0.000648177	0.0744317	0.000440326	0.0198307	0.233863	0.496812	0.81591	0.812196	0.360418	0.17506	0.018887	0.310039	0.0209278	0.152083	0.830833	0.857755	0.96333	0.966688	0.957234	2.0229	2.40831	1.64336	2.003	1.83546	1.53248	1.20583	0.96313	1.08132	1.28581	2.84131e+06
Q8TBZ3	WDR20_HUMAN	WD repeat-containing protein 20; AltName: Full=Protein DMR;	SNS[+80]LPHSAVSNAGSK	SNS[+80]LPHSAVSNAGSK	0.0768238	0.567143	LUMP	Q8TBZ3	S434				1.54431	2.1593	2	Yes	1	NA	0.00663673	0.0399528	0.000335688	0.0257405	0.00490463	0.213938	0.90282	0.0383426	0.176846	0.527948	0.129114	0.23022	0.0120782	0.167864	0.0684419	0.830833	0.967207	0.640056	0.934859	0.958831	1.65215	2.1593	1.82202	1.54431	2.00906	1.2912	1.0158	0.42668	0.840119	1.0586	4.33911e+06
O15400	STX7_HUMAN	Syntaxin-7;	ASS[+80]RVS[+80]GSFPEDSSK	ASS[+80]RVS[+80]GSFPEDSSK	0.2476	1	LUMP	O15400	S126	S129			0.637845	2.03081	2	Yes	2	NA	0.212158	0.0900876	0.000308202	0.0640831	0.00641991	0.904126	0.172486	0.414466	0.639773	0.799526	0.676405	0.370279	0.0116413	0.287481	0.0801703	0.982256	0.823689	0.8797	0.950048	0.986611	0.637845	0.818013	2.03081	1.48039	1.58038	1.04667	1.902	1.72628	1.44101	0.813837	1.24414e+07
P23588	IF4B_HUMAN	Eukaryotic translation initiation factor 4B; Short=eIF-4B;	T[+80]GSESSQTGTSTTSSR	T[+80]GSESSQTGTSTTSSr	0.0828558	0.606554	LUMP	P23588	T420				0.834043	2.01172	2	Yes	2	NA	0.768542	0.847284	0.000558537	0.00489398	0.0284591	0.647461	0.522939	0.50521	0.59474	0.902049	0.92308	0.949838	0.0157854	0.0649146	0.185879	0.921223	0.864454	0.89431	0.946383	0.992549	0.834043	1.10639	2.01172	1.57631	1.57299	1.39139	0.826707	1.04786	0.819778	1.00747	5.55691e+06
Q9UJV9	DDX41_HUMAN	Probable ATP-dependent RNA helicase DDX41; EC=3.6.4.13; AltName: Full=DEAD box protein 41; AltName: Full=DEAD box protein abstrakt homolog;	GAAEEEQQDSGS[+80]EPRGDEDDIPLGPQSNVSLLDQHQHLK	GAAEEEQQDS[+80]GSEPRGDEDDIPLGPQSNVSLLDQHQHLK	0.0888586	0.650774	LUMP	Q9UJV9	S66				0.659063	2.00227	2	Yes	1	NA	0.113379	0.00897471	0.0267379	0.295077	0.00602588	0.263186	0.0160624	0.580894	0.521411	0.542942	0.541543	0.0884234	0.166948	0.612482	0.0772144	0.834417	0.52919	0.914863	0.934859	0.961942	2.00227	0.770041	0.843928	0.659063	0.745301	1.19952	0.803828	1.0797	1.03473	0.948398	7.19228e+06
Q09666	AHNK_HUMAN	Neuroblast differentiation-associated protein AHNAK; AltName: Full=Desmoyokin;	GPQITGPS[+80]LEGDLGLK	GPQITGPS[+80]LEGDLGLK	0.000967202	0.00346619	LOCALIZED	Q09666	S379				0.0124769	4.97226	1	Yes	1	NA	NA	NA	NA	NA	0.0060444	NA	NA	NA	NA	0.780807	NA	NA	NA	NA	0.0772144	NA	NA	NA	NA	0.984464	2.73211	2.09852		0.0124769	4.97226	11.8671	18.5278	0.406237	0.0419416	0.691362	106246
Q0JRZ9	FCHO2_HUMAN	F-BAR domain only protein 2;	LSGINEIPRPFS[+80]PPVTSNT[+80]SPPPAAPLAR	LSGINEIPRPFS[+80]PPVTSNTS[+80]PPPAAPLAR	0.00469582	0.0212704	LOCALIZED	Q0JRZ9	S488	S496			0.0537643	1.18589	1	Yes	2	NA	3.32182e-05	0.0507265	0.0933493	0.16906	0.245707	0.254878	0.194067	0.00962744	0.392223	0.177183	0.0088059	0.262887	0.349788	0.475787	0.557404	0.834171	0.830129	0.446107	0.934859	0.939762	0.0537643	0.438888	1.18589	1.15283	0.777961	0.770979	0.628054	1.25402	0.764235	0.883009	2.68113e+06
O95251	KAT7_HUMAN	Histone acetyltransferase KAT7; EC=2.3.1.48 {ECO:0000269|PubMed:10438470}; AltName: Full=Histone acetyltransferase binding to ORC1; AltName: Full=Lysine acetyltransferase 7; AltName: Full=MOZ, YBF2/SAS3, SAS2 and TIP60 protein 2; Short=MYST-2;	LSQSSQDSS[+80]PVR	LSQSSQDSS[+80]PVR	0.00271022	0.00469501	LOCALIZED	O95251	S57				0.0902382	1.85705	1	Yes	4	NA	0.108037	0.00301258	0.0171097	0.0115826	0.0318461	0.499235	0.189981	0.583232	0.598723	0.570715	0.533956	0.0471997	0.127056	0.105541	0.199658	0.891028	0.826871	0.916127	0.946877	0.961942	1.85705	0.513248	0.0902382	0.418707	0.667683	0.854081	0.782401	0.932847	0.980281	1.13145	7.45825e+06
Q9UPZ3	HPS5_HUMAN	Hermansky-Pudlak syndrome 5 protein; AltName: Full=Alpha-integrin-binding protein 63; AltName: Full=Ruby-eye protein 2 homolog; Short=Ru2;	SPS[+80]PLVSLQAVK	SPS[+80]PLVSLQAVK	0.00434086	0.017261	LOCALIZED	Q9UPZ3	S534				0.10504	1.26657	1	Yes	5	NA	0.00672824	0.00747255	0.104938	0.479197	0.17456	0.0304551	0.213142	0.404752	0.425193	0.135937	0.129114	0.0796941	0.373563	0.748604	0.478489	0.771616	0.840475	0.8797	0.934859	0.939762	0.10504	0.368193	0.560578	1.26657	0.719496	0.797799	1.41256	1.10863	1.06579	0.894897
Q92625	ANS1A_HUMAN	Ankyrin repeat and SAM domain-containing protein 1A; AltName: Full=Odin;	IMSS[+80]IGEGIDFSQER	IMSS[+80]IGEGIDFSQER	0.00948218	0.0565951	LOCALIZED	Q92625	S677				0.147899	0.319382	1	Yes	4	NA	0.335946	0.000571058	0.0142298	0.022484	0.144929	0.205758	0.0897644	0.848954	0.47029	0.710534	0.749988	0.0177115	0.113671	0.155322	0.436643	0.830833	0.761375	0.969101	0.934859	0.974352	0.319382	0.180574	0.147899	0.283459	0.298501	1.88205	0.357458	0.920244	1.55008	0.76352	1.68696e+07
Q06210	GFPT1_HUMAN	Glutamine--fructose-6-phosphate aminotransferase [isomerizing] 1; EC=2.6.1.16; AltName: Full=D-fructose-6-phosphate amidotransferase 1; AltName: Full=Glutamine:fructose-6-phosphate amidotransferase 1; Short=GFAT 1; Short=GFAT1; AltName: Full=Hexosephosphate aminotransferase 1;	GSC[+57]NLSRVDS[+80]TTC[+57]LFPVEEK	GSC[+57]NLSRVDS[+80]TTC[+57]LFPVEEK	0	0	LOCALIZED	Q06210	S261				0.155294	3.46587	1	Yes	1	NA	0.0498814	0.00258496	0.878225	0.0114143	0.0525945	0.622031	0.727674	0.219446	0.47923	0.846009	0.376987	0.043052	0.957694	0.104829	0.264225	0.914089	0.924302	0.831318	0.934859	0.988861	0.882693	3.46587	0.890752	0.155294	2.47463	1.53017	0.860334	0.448766	1.64341	1.17051	5.02452e+06
Q03692	COAA1_HUMAN	Collagen alpha-1(X) chain; Flags: Precursor;	GDPGS[+80]PGPPGPAGIAT[+80]K	GDPGS[+80]PGPPGPAGIAT[+80]k	6.94526e-08	1.56355e-08	LOCALIZED	Q03692	S471	T482			0.159098	1.52194	1	Yes	3	NA	0.0263121	0.264724	0.34358	0.00170915	0.441398	0.726565	0.577503	0.359246	0.5153	0.225769	0.268422	0.612817	0.64391	0.0392049	0.713657	0.943396	0.878104	0.873854	0.934859	0.950916	0.648351	0.460725	1.52194	0.159098	0.658486	0.799283	1.38522	0.580116	1.53212	1.9513	270339
O94804	STK10_HUMAN	Serine/threonine-protein kinase 10; EC=2.7.11.1; AltName: Full=Lymphocyte-oriented kinase;	RDS[+80]FIGTPYWMAPEVVMC[+57]ETMK	RDS[+80]FIGTPYWMAPEVVMC[+57]ETMK	0.00517114	0.0250512	LOCALIZED	O94804	S191				0.166355	2.04982	1	Yes	2	STK10_HUMAN	NA	0.00716865	0.508268	0.404562	0.293911	NA	NA	NA	NA	NA	NA	0.0771296	0.752321	0.701211	0.604925	NA	NA	NA	NA	NA	0.166355	2.04982	1.21436	0.788674	1.41399						512018
Q9H2Y7	ZN106_HUMAN	Zinc finger protein 106; Short=Zfp-106; AltName: Full=Zinc finger protein 474;	EPHS[+80]PADQPEQQAESTLTSAETR	EPHS[+80]PADQPEQQAESTLTSAETr	7.49633e-08	2.69881e-08	LOCALIZED	Q9H2Y7	S1328				0.183208	0.896452	1	Yes	4	NA	0.25294	0.82328	0.0154148	0.00915061	0.117105	0.53181	0.853342	0.526348	0.186211	0.43614	0.706648	0.940761	0.11924	0.0937307	0.395338	0.897372	0.953009	0.901126	0.934859	0.958655	0.495175	0.896452	0.292727	0.183208	0.605557	0.787698	0.918266	1.2029	1.17044	1.25173	1.46154e+07
Q09666	AHNK_HUMAN	Neuroblast differentiation-associated protein AHNAK; AltName: Full=Desmoyokin;	VDIDT[+80]PDIDIHGPEGK	VDIDT[+80]PDIDIHGPEGK	6.71146e-08	1.51092e-08	LOCALIZED	Q09666	T4100				0.20865	4.90204	1	Yes	3	NA	0.489726	0.245487	0.0503657	0.0670121	4.7965e-05	0.0530105	0.761628	0.891314	0.0209676	0.637181	0.804838	0.596937	0.24575	0.295341	0.00543911	0.803952	0.931218	0.980366	0.934859	0.964836	1.32459	3.35284	2.76953	4.90204	0.20865	1.38339	0.883314	1.04451	2.31705	0.901621	513151
Q09666	AHNK_HUMAN	Neuroblast differentiation-associated protein AHNAK; AltName: Full=Desmoyokin;	S[+80]SKASLGS[+80]LEGEAEAEASSPK	S[+80]SKASLGS[+80]LEGEAEAEASSPK	0	0	LOCALIZED	Q09666	S5745	S5752			0.21234	0.660082	1	Yes	4	NA	0.442588	0.129476	0.11034	0.047463	0.000133465	0.0832282	0.797066	0.227644	0.888678	0.335843	0.793009	0.450278	0.385194	0.243084	0.00969086	0.807028	0.943056	0.833205	0.982366	0.957234	0.485548	0.660082	0.421287	0.41468	0.21234	1.23497	1.05174	1.23173	1.02565	0.81873	3.40053e+06
Q9UQB8	BAIP2_HUMAN	Brain-specific angiogenesis inhibitor 1-associated protein 2; Short=BAI-associated protein 2; Short=BAI1-associated protein 2; Short=Protein BAP2; AltName: Full=Fas ligand-associated factor 3; Short=FLAF3; AltName: Full=Insulin receptor substrate p53/p58; Short=IRS-58; Short=IRSp53/58; AltName: Full=Insulin receptor substrate protein of 53 kDa; Short=IRSp53; Short=Insulin receptor substrate p53;	AVQLMQQVASNGATLPSALSAS[+80]K	AVQLMQQVASNGATLPSALSAS[+80]K	0.00435406	0.0174886	LOCALIZED	Q9UQB8	S261				0.216739	0.866309	1	Yes	5	NA	0.000549506	0.0511624	0.270695	0.351944	0.292842	0.415204	0.774292	0.344055	0.683234	0.708047	0.0425104	0.264695	0.584971	0.660156	0.603362	0.870055	0.934357	0.870661	0.952779	0.974352	0.216739	0.565482	0.843358	0.866309	0.866029	0.61521	0.948185	1.10268	1.0539	0.923101	2.3575e+06
Q14247	SRC8_HUMAN	Src substrate cortactin; AltName: Full=Amplaxin; AltName: Full=Oncogene EMS1;	HC[+57]S[+80]QVDSVR	HC[+57]S[+80]QVDSVR	0.00029966	0.0034488	LOCALIZED	Q14247	S113				0.226249	3.05677	1	Yes	4	NA	0.892029	0.0159731	0.453728	0.00752383	0.40907	0.409379	0.279419	0.905355	0.53636	0.868348	0.967092	0.128951	0.722258	0.0843379	0.69242	0.868399	0.842653	0.982239	0.934859	0.991264	2.08318	3.05677	2.10444	0.226249	0.503593	0.525803	0.571117	0.922269	0.649676	0.960986	2.85887e+06
Q92974	ARHG2_HUMAN	Rho guanine nucleotide exchange factor 2; AltName: Full=Guanine nucleotide exchange factor H1; Short=GEF-H1; AltName: Full=Microtubule-regulated Rho-GEF; AltName: Full=Proliferating cell nucleolar antigen p40;	ILSQS[+80]TDS[+80]LNM[+16]R	ILSQS[+80]TDS[+80]LNM[+16]R	0.00377031	0.010511	LOCALIZED	Q92974	S174	S177			0.240456	0.65684	1	Yes	5	NA	0.00208483	0.234186	0.0684333	0.018125	0.0270403	0.856876	0.838549	0.70874	0.721247	0.910107	0.0757224	0.582368	0.295932	0.138441	0.182627	0.975639	0.948181	0.942215	0.953312	0.992549	0.240456	0.65684	0.4727	0.375008	0.445161	0.953793	1.06377	0.988051	0.925427	1.01426	4.50683e+06
Q7Z5Q1	CPEB2_HUMAN	Cytoplasmic polyadenylation element-binding protein 2; Short=CPE-BP2; Short=CPE-binding protein 2; Short=hCPEB-2;	RS[+80]PVSPQLQQQHQAAAAAFLQQR	RS[+80]PVSPQLQQQHQAAAAAFLQQR	0.00258531	0.00469346	LOCALIZED	Q7Z5Q1	S89				0.25585	0.903092	1	Yes	5	NA	0.196245	0.00110654	0.0166905	0.0933211	0.162003	0.0594683	0.372609	0.907929	0.992575	0.850589	0.659535	0.0249096	0.124693	0.354716	0.462575	0.803952	0.842653	0.98294	0.998999	0.988904	0.651017	0.325801	0.25585	0.600793	0.903092	1.31793	1.15151	0.97925	1.00177	1.04499
Q9Y4F1	FARP1_HUMAN	FERM, RhoGEF and pleckstrin domain-containing protein 1; AltName: Full=Chondrocyte-derived ezrin-like protein; AltName: Full=Pleckstrin homology domain-containing family C member 2; Short=PH domain-containing family C member 2;	LGAPENS[+80]GISTLER	LGAPENS[+80]GISTLER	0.00395912	0.0108732	LOCALIZED	Q9Y4F1	S20				0.259086	1.16093	1	Yes	2	NA	0.291737	0.000566277	0.0336687	0.0291757	0.684184	0.839887	0.548449	0.0649687	0.327552	0.76381	0.729597	0.0176533	0.192445	0.180639	0.859702	0.970669	0.875208	0.704158	0.934859	0.980666	0.259086	0.736018	0.77181	0.865912	1.16093	1.01004	0.969922	1.11684	1.081	0.984195	3.4685e+07
Q8WWI1	LMO7_HUMAN	LIM domain only protein 7; Short=LMO-7; AltName: Full=F-box only protein 20; AltName: Full=LOMP;	GISS[+80]LPR	GISS[+80]LPR	0.00367141	0.0105108	LOCALIZED	Q8WWI1	S926				0.26174	0.36286	1	Yes	4	NA	NA	NA	0.0105778	NA	NA	0.871651	NA	NA	0.575116	0.219495	NA	NA	0.09589	NA	NA	0.976046	NA	NA	0.943327	0.946557		0.298347	0.276903	0.36286	0.26174	1.04386	1.55335	1.42188	1.22198	0.739385
Q96T23	RSF1_HUMAN	Remodeling and spacing factor 1; Short=Rsf-1; AltName: Full=HBV pX-associated protein 8; AltName: Full=Hepatitis B virus X-associated protein; AltName: Full=p325 subunit of RSF chromatin-remodeling complex;	LSDDFDS[+80]PVK	LSDDFDS[+80]PVk	0.000808337	0.00346257	LOCALIZED	Q96T23	S397				0.271669	1.00244	1	Yes	4	NA	0.837499	0.045773	0.00109079	0.0298038	NA	NA	0.759894	NA	NA	0.396063	0.949347	0.24864	0.0227215	0.182729	NA	NA	0.931218	NA	NA	0.957234	1.00244	0.596895	0.379062	0.271669			1.13854	1.53232	0.734468	1.34485	1.09609e+06
Q8NDX6	ZN740_HUMAN	Zinc finger protein 740; AltName: Full=OriLyt TD-element-binding protein 7;	AGS[+80]PDVLR	AGS[+80]PDVLR	7.38862e-08	2.22e-08	LOCALIZED	Q8NDX6	S44				0.284405	1.68374	1	Yes	4	NA	0.385207	0.292876	0.583443	0.476231	0.00884711	0.631636	0.176913	0.977259	0.672	0.32981	0.774116	0.638592	0.798677	0.748092	0.0959849	0.914089	0.823689	0.99719	0.952779	0.957234	0.508157	0.284405	1.45549	1.68374	0.337379	1.2034	0.590677	0.988466	1.27179	0.636154	1.39603e+07
Q9HAU0	PKHA5_HUMAN	Pleckstrin homology domain-containing family A member 5; Short=PH domain-containing family A member 5; AltName: Full=Phosphoinositol 3-phosphate-binding protein 2; Short=PEPP-2;	S[+80]EPELTTVAEVDESNGEEK	S[+80]EPELTTVAEVDESNGEEK	0.000782178	0.00346214	LOCALIZED	Q9HAU0	S809				0.293453	0.858336	1	Yes	4	NA	0.0106005	0.0119349	0.116126	0.0277513	0.000223326	0.71764	0.813712	0.168956	0.838852	0.492242	0.163993	0.106003	0.395918	0.176174	0.0120932	0.939063	0.946153	0.819177	0.972345	0.958655	0.858336	0.293453	0.585472	0.588832	0.536181	1.07235	0.955538	0.473541	1.03148	0.840799	2.49042e+06
Q09666	AHNK_HUMAN	Neuroblast differentiation-associated protein AHNAK; AltName: Full=Desmoyokin;	GGVTGS[+80]PEAS[+80]ISGS[+80]K	GGVTGS[+80]PEAS[+80]ISGS[+80]K	0.00306337	0.00757055	LOCALIZED	Q09666	S5731	S5735	S5739		0.301639	2.30481	1	Yes	4	NA	0.117357	0.193785	0.217	0.000162936	0.109846	0.279932	0.108448	0.0961195	0.555051	0.743265	0.550722	0.538036	0.53498	0.0108764	0.386375	0.844834	0.776847	0.764709	0.937932	0.978231	2.30481	0.56184	0.578295	0.352962	0.301639	0.716245	1.39109	0.670666	1.88266	1.14542	665190
P46937	YAP1_HUMAN	Transcriptional coactivator YAP1; Short=Yes-associated protein 1; AltName: Full=Protein yorkie homolog; AltName: Full=Yes-associated protein YAP65 homolog;	QAST[+80]DAGTAGALTPQHVR	QAS[+80]TDAGTAGALTPQHVr	0.00472267	0.0214313	LOCALIZED	P46937	S109				0.303548	0.824921	1	Yes	4	NA	0.407467	0.179826	0.498544	0.00750118	0.0232825	0.98381	0.0138469	0.547212	0.826594	0.370251	0.779556	0.520878	0.748598	0.084243	0.169199	0.996081	0.519904	0.906205	0.969961	0.957234	0.587403	0.824921	0.818061	0.303548	0.46632	1.0033	1.29353	0.935362	0.988665	0.914902	2.06988e+06
Q9H3Q1	BORG4_HUMAN	Cdc42 effector protein 4; AltName: Full=Binder of Rho GTPases 4;	AGPDLPSLPSHALEDEGWAAAAPS[+80]PGS[+80]AR	AGPDLPSLPSHALEDEGWAAAAPS[+80]PGS[+80]AR	0.000698339	0.00346077	LOCALIZED	Q9H3Q1	S292	S295			0.303594	1.15276	1	Yes	4	NA	0.586189	0.00485621	0.128012	0.0405668	0.147677	NA	NA	0.827429	0.483587	NA	0.850279	0.0624121	0.417342	0.220295	0.442308	NA	NA	0.964067	0.934859	NA	1.15276	0.425194	0.303594	0.34625	0.578356	1.75954		1.11644	3.24946	0.456616	1.52395e+06
Q5SYE7	NHSL1_HUMAN	NHS-like protein 1;	LDSDAGFHS[+80]LPR	LDSDAGFHS[+80]LPR	0.00019711	0.00344343	LOCALIZED	Q5SYE7	S328				0.30399	0.728999	1	Yes	5	NA	0.0103433	0.0229315	0.0295516	0.0208406	0.00569332	0.536628	0.0581002	0.491993	0.379957	0.546391	0.163672	0.163616	0.177455	0.148636	0.0745983	0.897372	0.709805	0.892918	0.934859	0.961942	0.579046	0.30399	0.492303	0.728999	0.546885	0.903724	0.578409	0.930346	0.925526	1.08347	1.81424e+06
Q09666	AHNK_HUMAN	Neuroblast differentiation-associated protein AHNAK; AltName: Full=Desmoyokin;	FGTFGGLGS[+80]K	FGTFGGLGS[+80]K	0.000162491	8.31813e-08	LOCALIZED	Q09666	S5830				0.325226	67.4863	1	Yes	1	NA	NA	6.78965e-05	0.0519067	NA	0.217242	NA	NA	0.416435	0.313004	NA	NA	0.00549478	0.250684	NA	0.529181	NA	NA	0.8797	0.934859	NA	67.4863	27.8169	5.65437	0.325226	1.75058	0.924229		0.699709	0.778158	3.74652	309634
O94929	ABLM3_HUMAN	Actin-binding LIM protein 3; Short=abLIM-3; AltName: Full=Actin-binding LIM protein family member 3;	RFS[+80]SGGEEDDFDR	RFS[+80]SGGEEDDFDR	0.00421329	0.0149251	LOCALIZED	O94929	S503				0.328353	1.19407	1	Yes	5	NA	0.399181	0.156282	0.00750581	0.603999	0.756728	0.243625	NA	NA	NA	0.705679	0.777154	0.488946	0.0807348	0.821864	0.89353	0.830833	NA	NA	NA	0.974352	0.936677	0.44214	0.328353	1.19407	1.15234	2.74861	0.921711	0.237157	1.56749	1.32394
Q8N5I9	CL045_HUMAN	Uncharacterized protein C12orf45;	IEVLDS[+80]PASK	IEVLDS[+80]PASK	0.0030771	0.0082876	LOCALIZED	Q8N5I9	S178				0.335055	0.689725	1	Yes	n/a	NA	0.0863268	NA	0.00349434	NA	0.148191	NA	0.978883	NA	NA	0.676511	0.483257	NA	0.0499976	NA	0.442407	NA	0.992095	NA	NA	0.97082	0.689725	0.335055	0.386344		0.52126	0.865924	0.991899	1.15593	0.792426	1.38478
Q13136	LIPA1_HUMAN	Liprin-alpha-1; AltName: Full=LAR-interacting protein 1; Short=LIP-1; AltName: Full=Protein tyrosine phosphatase receptor type f polypeptide-interacting protein alpha-1; Short=PTPRF-interacting protein alpha-1;	VTSSMSS[+80]PSMQPK	VTSSMSS[+80]PSMQPK	0.00308743	0.00874095	LOCALIZED	Q13136	S1172				0.335381	9.7621	1	Yes	2	NA	0.358854	0.00135909	0.399944	0.374537	0.690225	0.679912	0.678427	0.59734	0.123522	0.847177	0.760855	0.0287134	0.683514	0.677772	0.863187	0.928866	0.909568	0.922129	0.934859	0.988861	0.784319	0.335381	1.9821	9.7621	0.887379	1.06259	1.02938	1.09218	1.49624	0.965136	5.4201e+06
P85037	FOXK1_HUMAN	Forkhead box protein K1; AltName: Full=Myocyte nuclear factor; Short=MNF;	S[+80]APAS[+80]PTHPGLM[+16]SPR	S[+80]APAS[+80]PTHPGLM[+16]SPR	0.00293686	0.00469666	LOCALIZED	P85037	S416	S420			0.33627	1.09958	1	Yes	4	NA	0.507228	0.0298972	0.00270138	0.0202023	0.506845	0.158457	0.0378455	0.799494	0.281127	0.409249	0.811748	0.191933	0.0427125	0.145835	0.754574	0.814201	0.651619	0.961829	0.934859	0.958655	0.856911	0.490666	0.33627	0.540615	1.09958	1.3895	1.168	0.944705	0.943261	1.14545	2.05134e+07
Q9ULH0	KDIS_HUMAN	Kinase D-interacting substrate of 220 kDa; AltName: Full=Ankyrin repeat-rich membrane-spanning protein;	S[+80]PEHSAEPIR	S[+80]PEHSAEPIR	0.00037696	0.00345291	LOCALIZED	Q9ULH0	S1555				0.34567	1.57162	1	Yes	2	NA	0.17703	0.0060894	0.309372	0.0114453	0.0525152	0.0371197	0.0708771	0.136154	0.889333	0.790531	0.642803	0.0710645	0.614659	0.104829	0.264043	0.787646	0.74893	0.811908	0.982366	0.985406	0.751112	0.34567	0.604289	0.832701	1.57162	1.5193	1.10112	1.19854	1.01726	1.02345	7.64756e+06
O43719	HTSF1_HUMAN	HIV Tat-specific factor 1; Short=Tat-SF1;	VLDEEGS[+80]ER	VLDEEGS[+80]ER	7.50481e-08	2.73708e-08	LOCALIZED	O43719	S616				0.346594	2.23741	1	Yes	2	NA	0.553089	0.158266	0.00556012	0.0176786	0.026961	NA	0.648393	0.0881255	0.185483	0.627401	0.832173	0.49187	0.067639	0.136578	0.182463	NA	0.904963	0.755928	0.934859	0.964836	1.05284	0.590359	0.536382	0.346594	2.23741	1.99327	0.862611	0.61896	1.79339	1.10952	5.0404e+06
O60716	CTND1_HUMAN	Catenin delta-1; AltName: Full=Cadherin-associated Src substrate; Short=CAS; AltName: Full=p120 catenin; Short=p120(ctn); AltName: Full=p120(cas);	FHPEPYGLEDDQRSM[+16]GY[+80]DDLDYGM[+16]M[+16]SDYGTAR	FHPEPY[+80]GLEDDQRSM[+16]GYDDLDYGM[+16]M[+16]SDYGTAR	0.000338235	0.00345067	LOCALIZED	O60716	Y280				0.351112	0.645374	1	Yes	5	NA	0.270283	0.000732455	0.0869443	0.102759	0.0658716	0.941331	0.22995	0.73046	0.40127	0.785269	0.720803	0.0198777	0.336452	0.37307	0.299234	0.989278	0.840704	0.948366	0.934859	0.984464	0.645374	0.351112	0.521531	0.569818	0.478439	0.971206	1.62134	1.05502	0.877151	1.05105
P13639	EF2_HUMAN	Elongation factor 2; Short=EF-2;	AGETRFT[+80]DTR	AGETRFT[+80]DTR	0.00154064	0.00347421	LOCALIZED	P13639	T57				0.352093	9.05909	1	Yes	1	NA	0.00821611	0.647858	0.753955	0.00101289	0.575932	0.0851337	0.49813	0.045129	0.666485	0.0792196	0.14621	0.857982	0.892178	0.0293541	0.794438	0.807028	0.857755	0.664495	0.952779	0.937233	9.05909	0.926077	0.955795	0.352093	0.926509	0.607676	1.35222	0.47767	0.706485	1.83787	1.70823e+07
Q9UHD8	SEPT9_HUMAN	Septin-9; AltName: Full=MLL septin-like fusion protein MSF-A; Short=MLL septin-like fusion protein; AltName: Full=Ovarian/Breast septin; Short=Ov/Br septin; AltName: Full=Septin D1;	RS[+80]FEVEEVETPNSTPPRR	RS[+80]FEVEEVETPNSTPPRR	7.58116e-08	3.11655e-08	LOCALIZED	Q9UHD8	S30				0.358205	8.29901	1	Yes	1	NA	0.00663521	0.000403	0.0475571	0.407437	0.0143913	0.661391	0.65086	0.226659	0.04697	0.877957	0.129114	0.013938	0.237476	0.702016	0.12633	0.924689	0.904963	0.833205	0.934859	0.991264	8.29901	3.25791	1.52703	0.852538	0.358205	0.926084	1.2798	0.737252	1.38101	0.957931	8.26941e+06
Q9H0K1	SIK2_HUMAN	Serine/threonine-protein kinase SIK2; EC=2.7.11.1; AltName: Full=Qin-induced kinase; AltName: Full=Salt-inducible kinase 2; Short=SIK-2; AltName: Full=Serine/threonine-protein kinase SNF1-like kinase 2;	RAS[+80]DTSLTQGIVAFR	RAS[+80]DTSLTQGIVAFR	0.00223471	0.00348139	LOCALIZED	Q9H0K1	S587				0.370932	1.21557	1	Yes	4	SIK2_HUMAN	0.391347	0.306368	0.254819	0.598636	0.00196393	0.28785	0.990899	0.13385	0.260755	0.183936	0.775555	0.650284	0.571988	0.818526	0.0392412	0.844834	0.997298	0.810616	0.934859	0.939762	0.844568	0.776848	0.556227	1.21557	0.370932	1.29702	0.996497	1.51794	0.830388	0.817934	687695
Q14671	PUM1_HUMAN	Pumilio homolog 1 {ECO:0000305}; Short=HsPUM; Short=Pumilio-1;	RDS[+80]LTGSSDLYK	RDS[+80]LTGSSDLYK	0.000886299	0.0034638	LOCALIZED	Q14671	S709				0.371031	0.94923	1	Yes	1	NA	0.426522	0.45119	0.743468	0.000624718	0.164014	0.0685371	0.171866	0.439106	0.980831	0.146106	0.785249	0.746133	0.887319	0.0234137	0.464631	0.803952	0.823689	0.886439	0.996728	0.939762	0.762018	0.371031	0.94923	0.577167	0.838949	1.3619	1.20836	1.88789	0.982499	0.35176	1.87132e+07
P20020	AT2B1_HUMAN	Plasma membrane calcium-transporting ATPase 1; Short=PMCA1; EC=3.6.3.8; AltName: Full=Plasma membrane calcium ATPase isoform 1; AltName: Full=Plasma membrane calcium pump isoform 1;	IEDS[+80]EPHIPLIDDTDAEDDAPTK	IEDS[+80]EPHIPLIDDTDAEDDAPTK	7.69877e-08	3.8271e-08	LOCALIZED	P20020	S1193				0.37277	1.53155	1	Yes	1	NA	0.542335	0.346375	0.00109542	0.262001	0.0908837	0.839314	0.187543	0.473154	0.955838	0.793005	0.828072	0.680108	0.0227215	0.583633	0.355347	0.970503	0.826478	0.892459	0.992727	0.986151	1.53155	0.775216	0.37277	0.399067	0.487098	0.934445	0.530046	1.23279	1.01117	0.920722	9.8433e+06
Q9P0V3	SH3B4_HUMAN	SH3 domain-binding protein 4; AltName: Full=EH-binding protein 10; AltName: Full=Transferrin receptor-trafficking protein;	S[+80]C[+57]HDLDLLGQSPGWGQTQAVETNIVC[+57]K	S[+80]C[+57]HDLDLLGQSPGWGQTQAVETNIVC[+57]K	0.000524979	0.00345661	LOCALIZED	Q9P0V3	S296				0.381567	1.24709	1	Yes	2	NA	0.136076	0.00558099	0.710426	0.18485	0.618706	NA	0.191835	0.773951	0.184084	0.831682	0.586256	0.0679896	0.87256	0.495798	0.821406	NA	0.828391	0.957323	0.934859	0.988285	0.381567	0.599114	1.24709	0.702462	0.907074	1.50887	1.60713	1.14627	1.31792	1.09529	1.26278e+06
Q9NTI5	PDS5B_HUMAN	Sister chromatid cohesion protein PDS5 homolog B; AltName: Full=Androgen-induced proliferation inhibitor; AltName: Full=Androgen-induced prostate proliferative shutoff-associated protein AS3;	GRLDSSEM[+16]DHS[+80]ENEDYTM[+16]SSPLPGK	GRLDSSEM[+16]DHS[+80]ENEDYTM[+16]SSPLPGK	0.000280516	0.00344806	LOCALIZED	Q9NTI5	S1182				0.386873	0.939244	1	Yes	4	NA	0.93373	0.788549	0.0138942	0.00902593	0.033147	0.77352	0.864846	0.331174	0.403411	0.784852	0.977084	0.925567	0.112014	0.0930956	0.204204	0.9554	0.956938	0.870661	0.934859	0.984464	0.790344	0.939244	0.413233	0.386873	0.555226	1.08922	0.95892	0.779284	0.877666	1.03707	1.04487e+07
Q96N67	DOCK7_HUMAN	Dedicator of cytokinesis protein 7;	SPSGSAFGS[+80]QENLR	SPSGSAFGS[+80]QENLR	0.000170911	8.32074e-08	LOCALIZED	Q96N67	S1438				0.387539	0.767825	1	Yes	5	NA	0.147775	0.0010927	0.0126549	0.0237655	0.00962849	0.338571	0.0799542	0.949318	0.567098	0.959987	0.605105	0.0247855	0.10645	0.159869	0.101509	0.854335	0.759086	0.989321	0.939713	0.99857	0.702972	0.387539	0.62192	0.767825	0.594675	1.1127	0.786462	0.990543	0.924846	1.00323	6.82158e+06
O94888	UBXN7_HUMAN	UBX domain-containing protein 7;	SESLIDASEDS[+80]QLEAAIR	SESLIDASEDS[+80]QLEAAIR	0.00176427	0.00347677	LOCALIZED	O94888	S288				0.392796	1.40867	1	Yes	1	NA	0.930491	0.173013	9.64821e-05	0.322796	0.0213571	0.251828	0.347582	0.234674	0.837359	0.844443	0.975133	0.512217	0.00610651	0.636808	0.159177	0.833502	0.842653	0.834532	0.971935	0.988861	1.40867	0.473281	0.460142	0.646069	0.392796	1.72852	1.1244	2.14021	0.924159	1.13401	744399
Q9BV36	MELPH_HUMAN	Melanophilin; AltName: Full=Exophilin-3; AltName: Full=Slp homolog lacking C2 domains a; Short=SlaC2-a; AltName: Full=Synaptotagmin-like protein 2a;	RLLSVHDFDFEGDS[+80]DDS[+80]TQPQGHSLHLSSVPEAR	RLLSVHDFDFEGDS[+80]DDSTQPQGHS[+80]LHLSSVPEAR	0.00435557	0.0175144	LOCALIZED	Q9BV36	S201	S211			0.393565	0.915721	1	Yes	5	NA	0.112047	0.000461037	0.100175	0.675501	0.0338258	0.695621	0.811382	0.139832	0.295628	0.626452	0.541046	0.0156318	0.365081	0.859347	0.205541	0.933829	0.945842	0.812797	0.934859	0.964836	0.739799	0.393565	0.418236	0.915721	0.736424	0.901666	1.11266	1.97766	1.44658	0.822522	4.62292e+06
O60716	CTND1_HUMAN	Catenin delta-1; AltName: Full=Cadherin-associated Src substrate; Short=CAS; AltName: Full=p120 catenin; Short=p120(ctn); AltName: Full=p120(cas);	SQSSHSYDDS[+80]TLPLIDR	SQSSHSYDDST[+80]LPLIDR	0.0039142	0.0105654	LOCALIZED	O60716	T869				0.399292	0.991842	1	Yes	5	NA	0.0175849	0.204455	0.427768	0.00825609	0.978756	0.550441	0.89871	0.00962428	0.384589	0.597009	0.21622	0.552392	0.70439	0.0882379	0.991229	0.897372	0.965949	0.446107	0.934859	0.964037	0.399292	0.641893	0.736649	0.436676	0.991842	0.836347	1.02472	1.27872	1.53284	1.12735	3.23851e+06
Q9BV36	MELPH_HUMAN	Melanophilin; AltName: Full=Exophilin-3; AltName: Full=Slp homolog lacking C2 domains a; Short=SlaC2-a; AltName: Full=Synaptotagmin-like protein 2a;	RLLSVHDFDFEGDS[+80]DDSTQPQGHSLHLSSVPEAR	RLLS[+80]VHDFDFEGDSDDSTQPQGHSLHLSSVPEAR	0.00171693	0.00347618	LOCALIZED	Q9BV36	S191				0.40096	1.00605	1	Yes	5	NA	0.063822	0.172451	0.00061367	0.967765	0.0916528	0.302661	0.956519	0.30741	0.477957	0.0959134	0.42393	0.511879	0.0164695	0.986883	0.357213	0.845501	0.984578	0.870661	0.934859	0.939762	0.490668	0.597775	0.40096	1.00605	0.828739	0.841136	1.00712	1.22338	1.34472	1.18419	3.81435e+06
Q8IWW6	RHG12_HUMAN	Rho GTPase-activating protein 12; AltName: Full=Rho-type GTPase-activating protein 12;	IHQDSES[+80]GDELSSSSTEQIR	IHQDSES[+80]GDELSSSSTEQIR	0.00963512	0.0579643	LOCALIZED	Q8IWW6	S215				0.403991	0.884217	1	Yes	4	NA	0.0931792	0.0579419	0.0743526	0.00327472	0.0552937	0.484268	0.020431	0.924356	0.242788	0.439696	0.497366	0.2859	0.309921	0.0541925	0.271761	0.886516	0.546393	0.985035	0.934859	0.958655	0.884217	0.584848	0.580627	0.479244	0.403991	0.869367	1.37367	1.01392	1.12783	0.775557	5.81685e+06
O60343	TBCD4_HUMAN	TBC1 domain family member 4; AltName: Full=Akt substrate of 160 kDa; Short=AS160;	C[+57]SS[+80]VTGVQR	C[+57]SS[+80]VTGVQR	0.00314487	0.00895706	LOCALIZED	O60343	S318				0.412367	26.2596	1	Yes	2	NA	0.547789	0.00778816	0.0955921	0.367742	0.384924	0.585166	0.662285	0.499413	0.50442	0.339113	0.830827	0.0814875	0.354502	0.672233	0.674498	0.902208	0.906506	0.893712	0.934859	0.957234	0.412367	3.43248	6.92773	26.2596	4.76605	2.13341	1.18319	0.799224	3.99072	1.2676	1.15933e+07
Q1ED39	KNOP1_HUMAN	Lysine-rich nucleolar protein 1; AltName: Full=Protein FAM191A; AltName: Full=Testis-specific gene 118 protein;	YSVLNNDDYFADVS[+80]PLR	YSVLNNDDYFADVS[+80]PLR	0.000936487	0.00346468	LOCALIZED	Q1ED39	S42				0.415961	1.74642	1	Yes	4	NA	NA	0.498046	NA	NA	0.00511231	NA	NA	0.020786	0.219937	0.393621	NA	0.774393	NA	NA	0.0702972	NA	NA	0.525932	0.934859	0.957234	1.74642	0.844744	1.23976	0.415961	0.453133	1.06746	1.18495	0.507444	0.646565	1.39058	678804
Q9HCH0	NCK5L_HUMAN	Nck-associated protein 5-like; Short=NCKAP5-like;	NSGSDGSPS[+80]PLLAR	NSGSDGSPS[+80]PLLAR	0.00152561	0.00347392	LOCALIZED	Q9HCH0	S494				0.419539	1.27515	1	Yes	5	NA	0.0012991	0.148375	0.165923	0.513067	0.452212	0.0457735	0.457666	0.74631	0.0951529	0.217177	0.0608067	0.478246	0.470691	0.769014	0.720032	0.803952	0.854007	0.950855	0.934859	0.941918	0.419539	0.763172	0.77835	0.901324	1.27515	0.807101	0.862004	1.07096	1.33288	0.852643	3.55988e+06
O95251	KAT7_HUMAN	Histone acetyltransferase KAT7; EC=2.3.1.48 {ECO:0000269|PubMed:10438470}; AltName: Full=Histone acetyltransferase binding to ORC1; AltName: Full=Lysine acetyltransferase 7; AltName: Full=MOZ, YBF2/SAS3, SAS2 and TIP60 protein 2; Short=MYST-2;	SQQQPTPVT[+80]PK	SQQQPTPVT[+80]Pk	0.00134263	0.00347231	LOCALIZED	O95251	T88				0.422661	1.22716	1	Yes	5	NA	0.00432386	0.453833	0.0756878	0.08844	0.0198833	0.156364	0.389747	0.799268	0.307338	0.968194	0.0999332	0.749092	0.312717	0.344539	0.152083	0.814201	0.842653	0.961829	0.934859	0.99857	0.422661	0.827058	1.22716	0.788823	0.702457	0.750884	1.2142	1.07639	1.34301	0.994962	9.40959e+06
Q8TDC3,Q8IWQ3	BRSK1_HUMAN	Serine/threonine-protein kinase BRSK1; EC=2.7.11.1; AltName: Full=Brain-selective kinase 1; EC=2.7.11.26; AltName: Full=Brain-specific serine/threonine-protein kinase 1; Short=BR serine/threonine-protein kinase 1; AltName: Full=Serine/threonine-protein kinase SAD-B; AltName: Full=Synapses of Amphids Defective homolog 1; Short=SAD1 homolog; Short=hSAD1;	NSFLGS[+80]PR	NSFLGS[+80]PR	7.22188e-05	8.26517e-08	LOCALIZED	Q8TDC3	S563				0.427689	0.98068	1	Yes	5	BRSK1_HUMAN	0.62371	0.00513241	0.119249	0.0827361	0.0332128	0.574894	0.158986	0.0565912	0.328246	NA	0.867432	0.0644627	0.400925	0.33167	0.204204	0.900408	0.817724	0.69205	0.934859	NA	0.98068	0.427689	0.771649	0.624171	0.681973	0.941726	1.64066	1.22667	0.786339	0.57032	1.39716e+07
Q9H6N6	MYH16_HUMAN	Putative uncharacterized protein MYH16 {ECO:0000305}; AltName: Full=Myosin heavy chain 16 pseudogene {ECO:0000312|HGNC:HGNC:31038}; AltName: Full=myosin heavy polypeptide 5 {ECO:0000312|HGNC:HGNC:31038};	KLEDSLS[+80]EANAK	kLEDSLS[+80]EANAk	0.00180957	0.00347726	LOCALIZED	Q9H6N6	S420				0.431123	0.981897	1	Yes	2	NA	0.329668	0.334751	0.875798	0.00355029	0.781514	0.612031	0.496075	0.1833	0.694512	NA	0.746399	0.671643	0.956112	0.0570061	0.906529	0.90989	0.85708	0.819177	0.952779	NA	0.478326	0.431123	0.981897	0.580747	0.864593	1.08219	0.768105	1.77864	1.12931		496105
A0MZ66	SHOT1_HUMAN	Shootin-1 {ECO:0000312|HGNC:HGNC:29319}; AltName: Full=Shootin1 {ECO:0000250|UniProtKB:A0MZ67};	S[+80]MPVLGSVSSVTK	S[+80]MPVLGSVSSVTK	7.70711e-08	3.89367e-08	LOCALIZED	A0MZ66	S506				0.431703	0.996584	1	Yes	5	NA	0.0378775	0.00141694	0.988659	0.422801	0.0402938	0.0241758	0.689273	0.152586	0.568299	0.19688	0.332248	0.0292184	0.996804	0.71451	0.228794	0.741908	0.911233	0.819177	0.939713	0.939762	0.431703	0.581951	0.996584	0.895876	0.776023	0.792327	1.13525	1.08453	0.950353	0.691534	1.92816e+06
Q8NI27	THOC2_HUMAN	THO complex subunit 2; Short=Tho2; AltName: Full=hTREX120;	IDTHPS[+80]PSHSSTVK	IDTHPS[+80]PSHSSTVK	0.00160448	0.00347516	LOCALIZED	Q8NI27	S1417				0.432982	1.53512	1	Yes	1	NA	0.845574	0.351274	0.595832	0.00547729	0.453821	0.0235547	0.35529	0.231082	0.552063	0.100402	0.953025	0.686008	0.807224	0.0703509	0.720173	0.73646	0.842653	0.833205	0.937932	0.939762	0.867907	1.53512	0.777133	0.432982	0.664869	2.04632	1.31074	1.16326	0.874138	1.26824	1.23622e+07
P85037	FOXK1_HUMAN	Forkhead box protein K1; AltName: Full=Myocyte nuclear factor; Short=MNF;	S[+80]APAS[+80]PTHPGLMSPR	S[+80]APAS[+80]PTHPGLMSPR	0.00240402	0.0046911	LOCALIZED	P85037	S416	S420			0.434159	1.06629	1	Yes	4	NA	0.570949	0.0193034	0.000909451	0.0338617	0.209313	0.545332	0.463544	0.393528	0.73086	0.423556	0.841764	0.146269	0.02009	0.196457	0.518857	0.897372	0.854151	0.876372	0.955002	0.958655	1.06629	0.633433	0.434159	0.745754	0.926965	0.921924	0.950262	1.12134	1.03301	0.869926	4.28421e+07
Q9NZT2	OGFR_HUMAN	Opioid growth factor receptor; Short=OGFr; AltName: Full=Protein 7-60; AltName: Full=Zeta-type opioid receptor;	VDEGAGDSAAVASGGAQTLALAGS[+80]PAPSGHPK	VDEGAGDSAAVASGGAQTLALAGS[+80]PAPSGHPK	0.0021126	0.00348041	LOCALIZED	Q9NZT2	S484				0.434896	1.13757	1	Yes	4	NA	0.420229	0.331386	0.168005	0.00804202	0.0642306	0.355664	0.347702	0.649938	0.0252515	0.187473	0.783583	0.669046	0.474311	0.0872977	0.2945	0.854335	0.842653	0.9282	0.934859	0.939762	0.434896	1.13757	0.814158	0.662858	0.661024	1.13649	0.907852	0.93483	1.37535	0.849326	4.38749e+06
Q9BY66	KDM5D_HUMAN	Lysine-specific demethylase 5D; EC=1.14.11.-; AltName: Full=Histocompatibility Y antigen; Short=H-Y; AltName: Full=Histone demethylase JARID1D; AltName: Full=Jumonji/ARID domain-containing protein 1D; AltName: Full=Protein SmcY;	DEQS[+80]GGGNVSSTLLK	DEQS[+80]GGGNVSSTLLk	0.00225518	0.00348155	LOCALIZED	Q9BY66	S276				0.434942	1.2293	1	Yes	5	NA	0.575596	0.540733	0.272941	0.00743831	0.354268	0.131372	0.552425	0.358302	0.363146	0.669594	0.843925	0.796684	0.585125	0.0841733	0.655112	0.809925	0.875208	0.873854	0.934859	0.969768	0.656578	0.569823	0.536089	0.434942	1.2293	1.70597	1.15746	1.14122	0.796848	1.05238	9.18953e+06
Q9BV36	MELPH_HUMAN	Melanophilin; AltName: Full=Exophilin-3; AltName: Full=Slp homolog lacking C2 domains a; Short=SlaC2-a; AltName: Full=Synaptotagmin-like protein 2a;	RLLSVHDFDFEGDSDDSTQPQGHS[+80]LHLSSVPEAR	rLLSVHDFDFEGDS[+80]DDSTQPQGHSLHLSSVPEAr	0.00483421	0.0220823	LOCALIZED	Q9BV36	S201				0.43835	0.94684	1	Yes	5	NA	0.0603285	0.162057	0.00257947	0.771558	0.0951651	0.312348	0.964669	0.667785	0.807871	0.19821	0.415075	0.497366	0.0415363	0.904108	0.361493	0.84661	0.987283	0.933234	0.966272	0.939762	0.480451	0.584839	0.43835	0.94684	0.837846	0.841999	0.993927	1.07705	0.926721	1.22305	3.7473e+06
Q16181	SEPT7_HUMAN	Septin-7; AltName: Full=CDC10 protein homolog;	ILEQQNS[+80]SRTLEK	ILEQQNS[+80]SRTLEK	0.00414748	0.0137362	LOCALIZED	Q16181	S423				0.441875	1.07168	1	Yes	5	NA	4.35753e-05	0.0468561	0.93043	0.787057	0.114077	NA	0.0431639	0.0902459	0.486927	0.873154	0.0101188	0.251624	0.975998	0.910755	0.391517	NA	0.658805	0.755928	0.934859	0.991264	0.441875	1.07168	0.992365	0.983648	0.908017	0.880035	0.868886	1.22999	1.06446	1.01578	3.78726e+07
P27816	MAP4_HUMAN	Microtubule-associated protein 4; Short=MAP-4;	DGVLTLANNVT[+80]PAK	DGVLTLANNVT[+80]PAK	7.13694e-05	8.2578e-08	LOCALIZED	P27816	T571				0.445047	0.953744	1	Yes	4	NA	0.651263	0.388139	0.0292542	0.00394923	0.0394861	0.774458	0.307055	0.436977	0.964003	0.614555	0.878474	0.709196	0.176527	0.059853	0.226656	0.955601	0.842653	0.885898	0.994161	0.964836	0.953744	0.871531	0.74746	0.661259	0.445047	0.929542	0.74532	0.897082	1.0084	1.1077	4.06713e+06
Q9NVU0	RPC5_HUMAN	DNA-directed RNA polymerase III subunit RPC5; Short=RNA polymerase III subunit C5; AltName: Full=DNA-directed RNA polymerase III 80 kDa polypeptide;	EEPVS[+80]EEGEEDEEQEAEEEPMDTSPSGLHSK	EEPVS[+80]EEGEEDEEQEAEEEPMDTSPSGLHSK	7.73143e-08	4.11143e-08	LOCALIZED	Q9NVU0	S503				0.445646	1.23045	1	Yes	5	NA	0.0843806	0.00697472	0.755776	0.870396	0.610475	0.363555	0.606955	0.475877	0.779016	0.437568	0.477334	0.0761272	0.893642	0.944997	0.815543	0.859259	0.891159	0.892667	0.96439	0.958655	0.445646	0.765234	1.17352	0.965007	1.23045	0.528998	0.904389	0.750085	1.06696	1.64823	2.69701e+06
Q96EY5	MB12A_HUMAN	Multivesicular body subunit 12A; AltName: Full=CIN85/CD2AP family-binding protein; AltName: Full=ESCRT-I complex subunit MVB12A; AltName: Full=Protein FAM125A;	DM[+16]QGLS[+80]LDAASQPSK	DM[+16]QGLS[+80]LDAASQPSK	7.72639e-08	4.06314e-08	LOCALIZED	Q96EY5	S170				0.448329	3.11215	1	Yes	1	NA	0.0593778	0.00273603	0.267524	0.289782	0.72039	0.0652428	0.0553195	0.0489924	0.463455	0.973725	0.41085	0.0445907	0.582141	0.610063	0.876704	0.803952	0.704931	0.66651	0.934859	0.99857	3.11215	1.48077	1.25906	0.448329	1.15743	1.52837	3.61506	0.179588	1.17124	1.01057	1.98632e+06
P46937	YAP1_HUMAN	Transcriptional coactivator YAP1; Short=Yes-associated protein 1; AltName: Full=Protein yorkie homolog; AltName: Full=Yes-associated protein YAP65 homolog;	AHSSPAS[+80]LQLGAVSPGTLTPTGVVSGPAATPTAQHLR	AHSSPASLQLGAVSPGTLTPTGVVSGPAAT[+80]PTAQHLR	0.00294917	0.00469677	LOCALIZED	P46937	T154				0.448732	0.769873	1	Yes	4	NA	NA	0.112738	0.0863535	0.00367479	0.0392387	0.358321	0.503848	0.271714	0.211341	0.974262	NA	0.42045	0.33549	0.0583265	0.226084	0.854779	0.858645	0.853055	0.934859	0.99857	0.769873	0.633129	0.682087	0.52642	0.448732	0.710434	1.11937	0.911133	0.82492	1.00333	2.07069e+06
Q96EY5	MB12A_HUMAN	Multivesicular body subunit 12A; AltName: Full=CIN85/CD2AP family-binding protein; AltName: Full=ESCRT-I complex subunit MVB12A; AltName: Full=Protein FAM125A;	DMQGLS[+80]LDAASQPSK	DMQGLS[+80]LDAASQPSK	7.682e-08	3.70393e-08	LOCALIZED	Q96EY5	S170				0.451893	4.24938	1	Yes	1	NA	0.0389562	0.383766	0.670538	0.0102084	0.352554	0.847236	0.543732	0.0103733	0.516249	0.0295763	0.337458	0.706021	0.852133	0.0997505	0.654117	0.97231	0.872947	0.446758	0.934859	0.869838	4.24938	0.892344	1.17866	0.451893	1.24354	1.04785	0.481943	0.254529	0.827534	2.13893	1.8137e+06
P19338	NUCL_HUMAN	Nucleolin; AltName: Full=Protein C23;	VAVAT[+80]PAK	VAVAT[+80]PAK	7.44261e-08	2.46288e-08	LOCALIZED	P19338	T76				0.453311	1.03546	1	Yes	1	NA	0.456679	0.512518	NA	0.905663	0.000312568	NA	NA	0.146314	NA	0.867415	0.798148	0.782681	NA	0.959342	0.0142732	NA	NA	0.817603	NA	0.991264	1.03546	0.837893	0.68568	0.947339	0.453311	0.454221	0.918877	1.29263	0.862872	0.95985
Q9BV36	MELPH_HUMAN	Melanophilin; AltName: Full=Exophilin-3; AltName: Full=Slp homolog lacking C2 domains a; Short=SlaC2-a; AltName: Full=Synaptotagmin-like protein 2a;	AEGLEEADTGAS[+80]GC[+57]HSHPEEQPTSISPSR	AEGLEEADTGAS[+80]GC[+57]HSHPEEQPTSISPSR	0.00418624	0.0144216	LOCALIZED	Q9BV36	S252				0.454035	1.01761	1	Yes	4	NA	0.151398	0.0083503	0.366393	0.154233	0.728113	0.0931351	0.465613	0.150916	0.679903	0.179269	0.608432	0.0856011	0.662127	0.454513	0.881195	0.809925	0.854151	0.819177	0.952779	0.939762	1.01761	0.454035	0.981838	0.592651	0.908422	0.956392	0.90897	1.02181	1.01028	1.00919	1.25513e+08
Q9NWH9	SLTM_HUMAN	SAFB-like transcription modulator; AltName: Full=Modulator of estrogen-induced transcription;	AGAGM[+16]ITQHSSNAS[+80]PINR	AGAGM[+16]ITQHSSNAS[+80]PINR	0.00109377	0.00346874	LOCALIZED	Q9NWH9	S1002				0.458863	1.33426	1	Yes	3	NA	0.651239	0.853055	0.0972735	0.0390539	0.000625319	0.0170482	0.359373	0.925645	0.548813	0.625808	0.878474	0.953082	0.358348	0.217043	0.0221637	0.707804	0.842653	0.985515	0.937932	0.964836	1.04227	1.04719	1.33426	0.492127	0.458863	1.82781	1.34414	0.986684	0.862258	0.845464	4.46181e+06
Q3KQU3	MA7D1_HUMAN	MAP7 domain-containing protein 1; AltName: Full=Arginine/proline-rich coiled-coil domain-containing protein 1; AltName: Full=Proline/arginine-rich coiled-coil domain-containing protein 1;	EANANGSS[+80]PEPVK	EANANGSS[+80]PEPVK	0.00357313	0.0105106	LOCALIZED	Q3KQU3	S742				0.464217	1.10885	1	Yes	2	NA	0.0720966	0.00594161	0.787162	0.178613	0.529741	0.423282	0.33734	0.865951	0.0284872	0.587899	0.447913	0.0704076	0.910174	0.488026	0.768091	0.87128	0.842653	0.974306	0.934859	0.962057	1.10885	0.464217	0.875937	0.764217	0.837948	0.708909	0.74722	1.01877	2.00987	1.14558	4.84516e+06
P17096	HMGA1_HUMAN	High mobility group protein HMG-I/HMG-Y; Short=HMG-I(Y); AltName: Full=High mobility group AT-hook protein 1; Short=High mobility group protein A1; AltName: Full=High mobility group protein R;	EPSEVPT[+80]PK	EPSEVPT[+80]PK	0.00739324	0.0403266	LOCALIZED	P17096	T53				0.464445	0.979505	1	Yes	4	NA	0.686533	0.10858	0.186354	0.0297628	0.000110794	0.273696	0.264447	0.0310805	0.230138	0.674025	0.893927	0.411252	0.496585	0.182729	0.00869165	0.841397	0.842653	0.603081	0.934859	0.969768	0.979505	0.587336	0.623809	0.562535	0.464445	1.722	0.659032	0.602393	0.548886	0.878124	1.2052e+07
Q14847	LASP1_HUMAN	LIM and SH3 domain protein 1; Short=LASP-1; AltName: Full=Metastatic lymph node gene 50 protein; Short=MLN 50;	GFSVVADT[+80]PELQR	GFSVVADT[+80]PELQR	3.6298e-05	5.15397e-08	LOCALIZED	Q14847	T104				0.466344	1.05598	1	Yes	4	NA	0.0591767	0.144875	0.30343	0.00458427	0.120994	0.107048	0.926416	0.60078	0.465006	0.285598	0.410478	0.472374	0.608792	0.0633068	0.400412	0.809925	0.97616	0.922129	0.934859	0.957234	1.05598	0.618723	0.752395	0.466344	0.531077	1.37311	0.940126	1.13115	0.842348	1.33068	3.29312e+06
O15085	ARHGB_HUMAN	Rho guanine nucleotide exchange factor 11; AltName: Full=PDZ-RhoGEF;	SRS[+80]DVDMDAAAEATR	SRS[+80]DVDMDAAAEATR	0.0066711	0.0373016	LOCALIZED	O15085	S635				0.467206	55.8485	1	Yes	2	NA	0.52155	0.206623	0.785569	0.680059	0.0011032	0.0712232	0.0504311	0.75841	0.0389128	0.129282	0.818018	0.554769	0.90974	0.860356	0.0300022	0.803952	0.687719	0.953476	0.934859	0.939762	2.57585	0.467206	1.42575	1.19589	55.8485	6.12502	0.440455	0.63893	0.359797	16.6782	3.69641e+06
Q9UQ35	SRRM2_HUMAN	Serine/arginine repetitive matrix protein 2; AltName: Full=300 kDa nuclear matrix antigen; AltName: Full=Serine/arginine-rich splicing factor-related nuclear matrix protein of 300 kDa; Short=SR-related nuclear matrix protein of 300 kDa; Short=Ser/Arg-related nuclear matrix protein of 300 kDa; AltName: Full=Splicing coactivator subunit SRm300; AltName: Full=Tax-responsive enhancer element-binding …	M[+16]SC[+57]FSRPS[+80]M[+16]SPTPLDR	M[+16]SC[+57]FSRPSM[+16]S[+80]PTPLDR	0.00210525	0.00348034	LOCALIZED	Q9UQ35	S2123				0.467681	1.19822	1	Yes	4	NA	0.420578	0.399123	0.0517473	0.430517	0.00433319	0.888894	0.0548507	0.55923	0.974761	0.714782	0.783583	0.717656	0.250684	0.719348	0.0638911	0.97973	0.702089	0.90888	0.994881	0.974352	0.467681	1.19822	0.547783	0.867427	0.77512	0.96623	1.41061	0.913517	0.993505	1.15547	4.50291e+06
Q6ZRV2	FA83H_HUMAN	Protein FAM83H {ECO:0000305};	HGS[+80]DPAFAPGPR	HGS[+80]DPAFAPGPR	6.98711e-08	1.57297e-08	LOCALIZED	Q6ZRV2	S523				0.469492	0.826117	1	Yes	5	NA	0.0155498	0.000774436	0.0396235	0.124294	0.520885	0.936701	0.901615	0.828095	0.394464	0.485502	0.200492	0.0202051	0.211567	0.409509	0.761932	0.988077	0.966849	0.964067	0.934859	0.958655	0.550111	0.49175	0.469492	0.672	0.826117	1.01472	1.02017	0.968055	1.27115	1.14147	4.96238e+06
Q9UKV3	ACINU_HUMAN	Apoptotic chromatin condensation inducer in the nucleus; Short=Acinus;	TAQVPS[+80]PPR	TAQVPS[+80]PPR	3.62915e-05	5.07538e-08	LOCALIZED	Q9UKV3	S1004				0.470103	0.952249	1	Yes	5	NA	0.171521	0.317499	0.856692	0.00399059	0.297916	0.173269	0.909759	0.0508477	0.942325	0.555485	0.634112	0.658926	0.946271	0.0600859	0.608259	0.823247	0.969675	0.66993	0.992085	0.961942	0.470103	0.893167	0.952249	0.744857	0.852639	1.52774	1.00854	1.39958	0.989939	0.915842	2.51772e+07
Q99666,Q7Z3J3,P49792,P0DJD1,P0DJD0,O14715,A6NKT7	RGPD5_HUMAN	RANBP2-like and GRIP domain-containing protein 5/6; AltName: Full=Ran-binding protein 2-like 1/2; Short=RanBP2-like 1/2; Short=RanBP2L1; Short=RanBP2L2; AltName: Full=Sperm membrane protein BS-63;	YSLS[+80]PSK	YSLS[+80]PSK	0.00258767	0.0046935	LOCALIZED	Q99666	S788				0.472976	1.12947	1	Yes	5	NA	0.69309	0.00712205	0.0263483	0.0648842	0.035864	0.339264	0.302622	0.239499	0.747914	0.00560973	0.896984	0.0768859	0.165031	0.288963	0.212853	0.854335	0.842653	0.837919	0.956269	0.819938	1.12947	0.472976	0.71673	0.737984	0.732474	0.947236	0.945523	0.904754	0.932932	1.65558	2.84002e+07
Q13625	ASPP2_HUMAN	Apoptosis-stimulating of p53 protein 2; AltName: Full=Bcl2-binding protein; Short=Bbp; AltName: Full=Renal carcinoma antigen NY-REN-51; AltName: Full=Tumor suppressor p53-binding protein 2; Short=53BP2; Short=p53-binding protein 2; Short=p53BP2;	NQS[+80]SEDILR	NQS[+80]SEDILR	0.00296284	0.00469691	LOCALIZED	Q13625	S480				0.475297	1.46292	1	Yes	1	NA	0.165639	0.751796	0.000541989	0.0114353	0.0167175	0.304346	0.000753804	0.0282713	0.855333	0.537231	0.626348	0.907922	0.0157854	0.104829	0.138049	0.845501	0.22277	0.579257	0.976193	0.961942	1.46292	0.962515	0.475297	0.536412	0.541817	1.15507	2.29268	0.803358	0.938092	1.11489	3.12182e+06
Q9Y4F1	FARP1_HUMAN	FERM, RhoGEF and pleckstrin domain-containing protein 1; AltName: Full=Chondrocyte-derived ezrin-like protein; AltName: Full=Pleckstrin homology domain-containing family C member 2; Short=PH domain-containing family C member 2;	VSAGEPGS[+80]HPSPAPR	VSAGEPGS[+80]HPSPAPR	0.00399762	0.011314	LOCALIZED	Q9Y4F1	S424				0.477311	0.796173	1	Yes	5	NA	0.188723	0.00901653	0.0179919	0.093313	0.0488049	0.842072	0.362613	0.802435	0.492597	0.95932	0.654328	0.0885485	0.131042	0.354716	0.253581	0.971017	0.842653	0.961829	0.934859	0.99857	0.539152	0.477311	0.569462	0.796173	0.594505	1.03793	0.854348	0.974926	0.801872	1.006	7.0089e+06
P56211,O43768	ARP19_HUMAN	cAMP-regulated phosphoprotein 19; Short=ARPP-19;	YFDS[+80]GDYNMAK	YFDS[+80]GDYNMAK	0.000296617	0.00344857	LOCALIZED	P56211	S62				0.481825	0.836354	1	Yes	5	NA	0.0240329	0.00177565	0.0339193	0.526636	0.2858	NA	0.93131	0.243821	0.55393	0.0945737	0.256935	0.0341588	0.193251	0.77597	0.598569	NA	0.977477	0.839677	0.937932	0.939762	0.481825	0.576537	0.611317	0.810731	0.836354	0.877424	0.980361	1.15023	1.07793	0.641809	4.22913e+06
Q8TEA8	DTD1_HUMAN	D-tyrosyl-tRNA(Tyr) deacylase 1; EC=3.1.-.-; AltName: Full=DNA-unwinding element-binding protein B; Short=DUE-B; AltName: Full=Histidyl-tRNA synthase-related;	SASSGAEGDVSS[+80]EREP	SASSGAEGDVSS[+80]ErEP	0.0045498	0.0201628	LOCALIZED	Q8TEA8	S205				0.483193	1.42002	1	Yes	5	NA	0.294386	0.341874	0.0628391	0.00289072	0.0189033	0.905601	0.54358	0.188893	0.320133	0.643546	0.730263	0.676383	0.282107	0.0511673	0.148867	0.98229	0.872947	0.819177	0.934859	0.964836	0.483193	0.905649	0.763236	0.632865	1.42002	1.01376	0.938618	1.13135	1.18958	1.098	1.73121e+07
Q16181	SEPT7_HUMAN	Septin-7; AltName: Full=CDC10 protein homolog;	ILEQQNSSRT[+80]LEK	ILEQQNSSrT[+80]LEk	0.00128023	0.00347183	LOCALIZED	Q16181	T426				0.484762	1.0894	1	Yes	5	NA	7.00744e-06	0.0171057	0.0648622	0.356802	0.329972	0.0739425	0.0247988	0.036201	0.97316	0.954526	0.00568936	0.134522	0.286942	0.663646	0.635137	0.803952	0.577647	0.639808	0.994161	0.99857	0.484762	1.0894	0.892377	0.949497	0.953668	0.859521	0.873582	1.13972	0.998256	0.99551	9.90588e+07
P49756	RBM25_HUMAN	RNA-binding protein 25; AltName: Full=Arg/Glu/Asp-rich protein of 120 kDa; Short=RED120; AltName: Full=Protein S164; AltName: Full=RNA-binding motif protein 25; AltName: Full=RNA-binding region-containing protein 7;	QEPES[+80]EEEEEEK	QEPES[+80]EEEEEEK	6.89585e-08	1.55243e-08	LOCALIZED	P49756	S583				0.487673	1.06888	1	Yes	5	NA	0.480484	0.00201062	0.414498	0.236671	0.862287	0.417857	0.460246	0.716263	0.974091	0.239882	0.80336	0.0369744	0.694135	0.553805	0.944395	0.870055	0.854007	0.944893	0.994698	0.957234	0.720746	0.487673	0.753418	0.812193	1.06888	1.49682	1.8701	1.15795	1.01751	0.894443	1.39552e+07
Q6P2E9	EDC4_HUMAN	Enhancer of mRNA-decapping protein 4; AltName: Full=Autoantigen Ge-1; AltName: Full=Autoantigen RCD-8; AltName: Full=Human enhancer of decapping large subunit; Short=Hedls;	DS[+80]QDASAEQSDHDDEVASLASASGGFGTK	DS[+80]QDASAEQSDHDDEVASLASASGGFGTk	0.00152267	0.00347387	LOCALIZED	Q6P2E9	S871				0.491092	1.02674	1	Yes	5	NA	0.00365753	0.0193213	0.846456	0.264963	0.219558	0.344935	0.493322	0.337521	0.500704	0.000147871	0.0942323	0.146269	0.94172	0.585244	0.532128	0.854335	0.855264	0.870661	0.934859	0.295353	0.491092	0.791986	0.992162	1.02674	0.927967	0.915121	0.818222	1.0887	1.05012	0.816889	3.00506e+07
P42167,P42166	LAP2B_HUMAN	Lamina-associated polypeptide 2, isoforms beta/gamma; AltName: Full=Thymopoietin, isoforms beta/gamma; Short=TP beta/gamma; AltName: Full=Thymopoietin-related peptide isoforms beta/gamma; Short=TPRP isoforms beta/gamma; Contains: RecName: Full=Thymopoietin; Short=TP; AltName: Full=Splenin; Contains: RecName: Full=Thymopentin; AltName: Full=TP5;	GPPDFSSDEEREPT[+80]PVLGSGAAAAGR	GPPDFSSDEEREPT[+80]PVLGSGAAAAGR	0.000354803	0.00345184	LOCALIZED	P42167	T74				0.492831	1.09194	1	Yes	4	NA	0.329235	0.23729	0.721804	0.00920423	0.752443	0.924293	0.240089	0.199004	0.329579	0.0260772	0.746373	0.585424	0.87793	0.0939512	0.891596	0.986396	0.842653	0.819177	0.934859	0.833477	0.506109	0.594864	0.885768	0.492831	1.09194	0.958232	0.566612	1.47373	0.832959	0.455487	1.13594e+08
Q86UU1	PHLB1_HUMAN	Pleckstrin homology-like domain family B member 1; AltName: Full=Protein LL5-alpha;	SALLTQNGTGS[+80]LPR	SALLTQNGTGS[+80]LPR	0.00193769	0.00347878	LOCALIZED	Q86UU1	S1017				0.493527	0.979919	1	Yes	5	NA	0.000601233	0.854243	0.0636324	0.733376	0.236802	0.234479	0.115964	0.742578	0.432504	0.27237	0.0435324	0.954057	0.284002	0.888456	0.549396	0.830833	0.785104	0.950855	0.934859	0.957234	0.493527	0.979919	0.834442	0.97406	0.870229	0.82231	1.13574	1.05865	0.933538	1.15637	4.54922e+06
P55081	MFAP1_HUMAN	Microfibrillar-associated protein 1;	RPDYAPM[+16]ES[+80]S[+80]DEEDEEFQFIKK	RPDYAPM[+16]ES[+80]S[+80]DEEDEEFQFIKK	0	0	LOCALIZED	P55081	S52	S53			0.497162	0.921531	1	Yes	4	NA	0.46811	0.704938	0.0020555	0.809428	0.800878	0.850391	NA	0.488054	0.466471	0.319161	0.79946	0.887413	0.035936	0.921009	0.915516	0.972695	NA	0.892918	0.934859	0.957234	0.731109	0.921531	0.497162	0.847462	0.801722	0.905892		0.769255	1.52669	0.520507	1.07398e+06
Q8N3F8	MILK1_HUMAN	MICAL-like protein 1; AltName: Full=Molecule interacting with Rab13; Short=MIRab13;	VEQM[+16]PQAS[+80]PGLAPR	VEQM[+16]PQAS[+80]PGLAPR	6.78653e-08	1.52782e-08	LOCALIZED	Q8N3F8	S578				0.499762	0.808838	1	Yes	3	NA	0.936032	0.63693	0.0862585	0.137069	0.00136861	0.971226	0.314434	0.340294	0.634325	0.267404	0.977629	0.854369	0.335334	0.429668	0.0330909	0.995442	0.842653	0.870661	0.948835	0.957234	0.797276	0.808838	0.499762	0.677025	0.544812	1.00622	2.51329	1.23616	0.746173	0.780905	2.78778e+06
Q6P2E9	EDC4_HUMAN	Enhancer of mRNA-decapping protein 4; AltName: Full=Autoantigen Ge-1; AltName: Full=Autoantigen RCD-8; AltName: Full=Human enhancer of decapping large subunit; Short=Hedls;	DSQDASAEQS[+80]DHDDEVASLASASGGFGTK	DSQDASAEQS[+80]DHDDEVASLASASGGFGTK	0.00204336	0.0034798	LOCALIZED	Q6P2E9	S879				0.500356	1.01366	1	Yes	5	NA	0.00144222	0.0328926	0.850732	0.45066	0.204835	0.877024	0.587096	0.340186	0.548227	0.000167466	0.0617935	0.202793	0.943782	0.73067	0.513281	0.976154	0.882211	0.870661	0.937932	0.295353	0.500356	0.806384	0.991863	1.01366	0.915089	1.01574	1.05295	1.08816	1.05254	0.835255	3.01854e+07
O95983	MBD3_HUMAN	Methyl-CpG-binding domain protein 3; AltName: Full=Methyl-CpG-binding protein MBD3;	YLGGS[+80]M[+16]DLSTFDFR	YLGGS[+80]M[+16]DLSTFDFR	0.000962586	0.00346563	LOCALIZED	O95983	S56				0.548595	65.0709	1	Yes	1	NA	0.00129171	0.0361465	0.0273386	0.324839	0.524244	0.129135	NA	0.0755611	0.83693	0.240733	0.0608067	0.215637	0.169316	0.638803	0.764232	0.809925	NA	0.732592	0.971935	0.957234	65.0709	9.29265	2.42921	0.548595	1.33847	1.27484	0.969286	0.276438	1.08851	3.0765
Q9BVJ6	UT14A_HUMAN	U3 small nucleolar RNA-associated protein 14 homolog A; AltName: Full=Antigen NY-CO-16; AltName: Full=Serologically defined colon cancer antigen 16;	RSELS[+80]QDAEPAGSQETK	RSELS[+80]QDAEPAGSQETK	0.000994912	0.0034667	LOCALIZED	Q9BVJ6	S437				8.18194	31.9374	1	Yes	3	NA	NA	0.0742247	0.0181114	0.0302383	0.0041028	0.399072	0.22171	0.81416	0.125141	NA	NA	0.332262	0.131172	0.184063	0.0624504	0.867585	0.840475	0.962681	0.934859	NA		9.35399	31.9374	8.18194	21.5123	1.5484	2.30562	0.863009	0.385589	0.730118	124125
P53367	ARFP1_HUMAN	Arfaptin-1; AltName: Full=ADP-ribosylation factor-interacting protein 1;	KWS[+80]LNTYK	KWS[+80]LNTYK	0.00153306	0.00347407	LOCALIZED	P53367	S132				6.83908	17.9445	1	Yes	3	NA	NA	0.0476325	NA	0.0029217	0.0622894	NA	0.959752	0.925811	0.843536	0.197408	NA	0.254221	NA	0.0511673	0.289683	NA	0.984874	0.985515	0.972815	0.939762		8.24983	17.9445	14.172	6.83908		1.03363	0.947407	0.895341	0.538926
Q9HC52	CBX8_HUMAN	Chromobox protein homolog 8; AltName: Full=Polycomb 3 homolog; Short=Pc3; Short=hPc3; AltName: Full=Rectachrome 1;	RQDS[+80]DLVQC[+57]GVTSPSSAEATGK	RQDS[+80]DLVQC[+57]GVTSPSSAEATGK	7.69405e-08	3.79108e-08	LOCALIZED	Q9HC52	S256				1.18798	14.2527	1	Yes	1	NA	0.172088	0.00501102	0.0263407	0.304873	0.734938	0.212812	0.00518613	0.457366	0.0732974	0.621575	0.634112	0.0634624	0.165031	0.621996	0.884822	0.830833	0.423308	0.890963	0.934859	0.964836	3.03889	14.2527	1.77894	1.56391	1.18798	0.711157	3.01742	1.6187	0.65509	0.78121	3.93689e+06
Q15139	KPCD1_HUMAN	Serine/threonine-protein kinase D1; EC=2.7.11.13; AltName: Full=Protein kinase C mu type; AltName: Full=Protein kinase D; AltName: Full=nPKC-D1; AltName: Full=nPKC-mu;	RLS[+80]NVS[+80]LTGVSTIR	RLS[+80]NVS[+80]LTGVSTIR	0.00444144	0.018864	LOCALIZED	Q15139	S205	S208			2.90097	13.6353	1	Yes	3	KPCD1_HUMAN	NA	NA	NA	0.0462314	0.00222328	NA	0.31644	NA	0.788861	0.458922	NA	NA	NA	0.238836	0.0421928	NA	0.842653	NA	0.965258	0.958655	2.90097			13.6353	3.12583	1.31447	1.76373	1.04108	0.939477	5.54115
P16949	STMN1_HUMAN	Stathmin; AltName: Full=Leukemia-associated phosphoprotein p18; AltName: Full=Metablastin; AltName: Full=Oncoprotein 18; Short=Op18; AltName: Full=Phosphoprotein p19; Short=pp19; AltName: Full=Prosolin; AltName: Full=Protein Pr22; AltName: Full=pp17;	RAS[+80]GQAFELILSPR	RAS[+80]GQAFELILSPR	7.56937e-08	3.05414e-08	LOCALIZED	P16949	S16				1.9408	13.5049	1	Yes	1	NA	NA	0.00566509	NA	0.0439847	0.0390736	0.449683	0.998268	0.448	0.243245	0.493125	NA	0.0686018	NA	0.231866	0.225371	0.877569	0.998623	0.887509	0.934859	0.958655	10.1819	13.5049		1.9408	4.01881	0.435376	1.00113	0.721354	2.88071	1.45867	1.56138e+06
Q13418	ILK_HUMAN	Integrin-linked protein kinase; EC=2.7.11.1; AltName: Full=59 kDa serine/threonine-protein kinase; AltName: Full=ILK-1; AltName: Full=ILK-2; AltName: Full=p59ILK;	HS[+80]GIDFK	HS[+80]GIDFK	7.66954e-08	3.62027e-08	LOCALIZED	Q13418	S186				0.599049	12.5673	1	Yes	2	ILK_HUMAN	NA	0.0127405	0.0310268	0.01067	0.0022575	NA	NA	NA	0.172844	NA	NA	0.109786	0.183079	0.101914	0.0421928	NA	NA	NA	0.934859	NA	0.599049	2.92202	5.77844	11.4631	12.5673		0.341925		0.508728	2.21037	285058
Q9ULH1	ASAP1_HUMAN	Arf-GAP with SH3 domain, ANK repeat and PH domain-containing protein 1; AltName: Full=130 kDa phosphatidylinositol 4,5-bisphosphate-dependent ARF1 GTPase-activating protein; AltName: Full=ADP-ribosylation factor-directed GTPase-activating protein 1; Short=ARF GTPase-activating protein 1; AltName: Full=Development and differentiation-enhancing factor 1; Short=DEF-1; Short=Differentiation-enhancing…	QAS[+80]EDSNDLTPTLPETPVPLPR	QAS[+80]EDSNDLTPTLPETPVPLPR	0.00552317	0.0286553	LOCALIZED	Q9ULH1	S1041				1.8672	10.7384	1	Yes	1	NA	0.0732408	0.000137969	0.0178157	0.309637	0.0272148	0.457935	0.584802	0.250394	0.347652	0.189912	0.450549	0.00840868	0.1304	0.625686	0.18286	0.880271	0.88137	0.846392	0.934859	0.939762	10.7384	5.49743	3.07642	2.66021	1.8672	1.61922	0.892484	0.536767	0.535685	1.65776	204926
O60343	TBCD4_HUMAN	TBC1 domain family member 4; AltName: Full=Akt substrate of 160 kDa; Short=AS160;	GRLGS[+80]VDS[+80]FER	GRLGS[+80]VDS[+80]FER	7.24146e-08	1.70008e-08	LOCALIZED	O60343	S588	S591			0.532517	10.524	1	Yes	1	NA	0.00865665	0.00261478	0.0398052	0.600376	0.867992	0.522636	0.799772	0.134817	0.586896	0.012286	0.149744	0.0433113	0.211798	0.819773	0.94743	0.89486	0.943905	0.810616	0.945842	0.819938	10.524	3.34729	3.60654	0.532517	0.943481	1.09772	0.878289	0.508681	1.26008	1.79817	1.97673e+06
P23588	IF4B_HUMAN	Eukaryotic translation initiation factor 4B; Short=eIF-4B;	S[+80]QS[+80]SDTEQQSPTSGGGK	S[+80]QS[+80]SDTEQQSPTSGGGK	0	0	LOCALIZED	P23588	S495	S497			5.39793	10.5016	1	Yes	n/a	NA	NA	NA	0.0126131	NA	0.00453614	NA	NA	0.194348	NA	NA	NA	NA	0.106389	NA	0.0654638	NA	NA	0.819177	NA	NA		6.2291	7.43959	5.39793	10.5016	3.35458		1.23444	0.565329	0.903836	530859
P16949	STMN1_HUMAN	Stathmin; AltName: Full=Leukemia-associated phosphoprotein p18; AltName: Full=Metablastin; AltName: Full=Oncoprotein 18; Short=Op18; AltName: Full=Phosphoprotein p19; Short=pp19; AltName: Full=Prosolin; AltName: Full=Protein Pr22; AltName: Full=pp17;	RAS[+80]GQAFELILS[+80]PR	RAS[+80]GQAFELILS[+80]PR	6.17806e-08	1.39084e-08	LOCALIZED	P16949	S16	S25			1.38618	9.46942	1	Yes	n/a	NA	NA	0.00327775	0.0449143	0.197416	0.254673	0.709688	NA	0.522875	0.518208	0.683487	NA	0.0492993	0.228994	0.509365	0.565375	0.936921	NA	0.901051	0.934859	0.971967	4.86892	9.46942	3.97042	1.46086	1.38618	0.930867	0.798638	1.78129	0.712963	0.886433	1.16914e+06
O95999	BCL10_HUMAN	B-cell lymphoma/leukemia 10; AltName: Full=B-cell CLL/lymphoma 10; Short=Bcl-10; AltName: Full=CARD-containing molecule enhancing NF-kappa-B; AltName: Full=CARD-like apoptotic protein; Short=hCLAP; AltName: Full=CED-3/ICH-1 prodomain homologous E10-like regulator; Short=CIPER; AltName: Full=Cellular homolog of vCARMEN; Short=cCARMEN; AltName: Full=Cellular-E10; Short=c-E10; AltName: Full=Mammalia…	SNS[+80]DESNFSEK	SNS[+80]DESNFSEK	0.00298326	0.00469715	LOCALIZED	O95999	S138				2.02264	9.41216	1	Yes	3	NA	0.654808	0.177001	0.0135911	0.0543868	0.000342467	0.265421	0.368088	0.108511	0.23704	0.400087	0.880163	0.516805	0.110711	0.261952	0.0151852	0.834417	0.842653	0.784027	0.934859	0.957234	2.02264	9.41216	3.45026	3.66985	3.24691	0.656301	1.33563	0.754655	0.762218	1.24242	876104
Q86U86	PB1_HUMAN	Protein polybromo-1; Short=hPB1; AltName: Full=BRG1-associated factor 180; Short=BAF180; AltName: Full=Polybromo-1D;	RLS[+80]NLPTVDPIAVC[+57]HELYNTIR	RLS[+80]NLPTVDPIAVC[+57]HELYNTIR	0.000125513	8.2941e-08	LOCALIZED	Q86U86	S39				1.70648	8.26204	1	Yes	3	NA	NA	0.011374	6.10933e-05	0.141066	NA	NA	NA	NA	NA	NA	NA	0.102738	0.00498495	0.436498	NA	NA	NA	NA	NA	NA	1.70648	5.48153	8.26204	2.97446			2.83015
O75569	PRKRA_HUMAN	Interferon-inducible double-stranded RNA-dependent protein kinase activator A; AltName: Full=PKR-associated protein X; AltName: Full=PKR-associating protein X; AltName: Full=Protein activator of the interferon-induced protein kinase; AltName: Full=Protein kinase, interferon-inducible double-stranded RNA-dependent activator;	EDS[+80]GTFSLGK	EDS[+80]GTFSLGK	0.00343462	0.0101275	LOCALIZED	O75569	S18				0.769151	8.12444	1	Yes	1	NA	0.2723	0.00400149	NA	0.112286	0.396297	NA	0.0193225	NA	0.607776	0.975313	0.721183	0.0551664	NA	0.389201	0.682122	NA	0.541413	NA	0.947818	0.99857	4.22135	8.12444	0.769151	2.36386	1.2512	1.78071	0.463102		0.800105	1.01677
O60343	TBCD4_HUMAN	TBC1 domain family member 4; AltName: Full=Akt substrate of 160 kDa; Short=AS160;	LGS[+80]VDS[+80]FER	LGS[+80]VDS[+80]FER	7.01555e-08	1.57938e-08	LOCALIZED	O60343	S588	S591			0.903948	7.96301	1	Yes	1	NA	0.0271161	0.0063813	NA	0.523862	NA	0.660966	NA	NA	NA	NA	0.274114	0.0730812	NA	0.77597	NA	0.924689	NA	NA	NA	NA	7.96301	1.84257	1.07166	0.903948	0.970219	1.29428	0.736185	0.21216	3.38839		662592
O15075	DCLK1_HUMAN	Serine/threonine-protein kinase DCLK1; EC=2.7.11.1; AltName: Full=Doublecortin domain-containing protein 3A; AltName: Full=Doublecortin-like and CAM kinase-like 1; AltName: Full=Doublecortin-like kinase 1;	VC[+57]SSMDENDGPGEEVS[+80]EEGFQIPATITER	VC[+57]SSMDENDGPGEEVS[+80]EEGFQIPATITER	0.00393562	0.010684	LOCALIZED	O15075	S376				1.39857	7.92383	1	Yes	1	DCLK1_HUMAN	0.0589307	0.00330678	0.023579	0.332858	0.0243217	0.512882	0.511343	0.26621	0.986243	0.156989	0.41008	0.0492993	0.15514	0.645191	0.172851	0.892845	0.860096	0.853055	0.998225	0.939762	7.92383	3.80567	2.93094	1.39857	2.50067	0.808645	0.792228	0.66817	1.00361	1.39807	785318
Q9UHB6	LIMA1_HUMAN	LIM domain and actin-binding protein 1; AltName: Full=Epithelial protein lost in neoplasm;	ASS[+80]LSESS[+80]PPK	ASS[+80]LSESS[+80]PPK	0.00833358	0.0449355	LOCALIZED	Q9UHB6	S369	S374			0.654402	7.76834	1	Yes	1	NA	0.0906755	0.0422962	0.00782058	0.407338	0.177932	0.395019	0.217313	0.134596	0.778032	0.349621	0.490352	0.237515	0.0825072	0.702016	0.480903	0.867585	0.840475	0.810616	0.96439	0.957234	7.76834	4.41061	2.34688	0.743018	0.654402	0.838959	1.80982	0.571757	1.06788	1.48003	2.1921e+06
Q9H8Y8	GORS2_HUMAN	Golgi reassembly-stacking protein 2; Short=GRS2; AltName: Full=Golgi phosphoprotein 6; Short=GOLPH6; AltName: Full=Golgi reassembly-stacking protein of 55 kDa; Short=GRASP55; AltName: Full=p59;	ISLPGQMAGT[+80]PIT[+80]PLK	ISLPGQMAGT[+80]PIT[+80]PLK	0.000195593	8.32775e-08	LOCALIZED	Q9H8Y8	T222	T225			1.17192	6.85175	1	Yes	2	NA	0.7361	0.751023	0.0316238	0.0237879	0.00145772	0.199146	0.614173	0.589442	0.969986	0.4724	0.911661	0.907467	0.185351	0.159869	0.0339155	0.828779	0.891159	0.920101	0.994161	0.958655	2.76523	1.17192	6.85175	4.17212	5.07126	0.643287	1.33055	0.698977	0.986508	1.46553	258601
Q5VZL5	ZMYM4_HUMAN	Zinc finger MYM-type protein 4; AltName: Full=Zinc finger protein 262;	S[+80]IVAVEPR	S[+80]IVAVEPR	7.37209e-08	2.14528e-08	LOCALIZED	Q5VZL5	S1181				1.88865	6.76897	1	Yes	3	NA	0.0454637	0.318059	0.0035137	0.0189945	0.143089	0.00804288	0.134067	0.413731	0.254989	0.857967	0.362859	0.658926	0.0501086	0.140882	0.434738	0.647827	0.808383	0.8797	0.934859	0.990902	2.09833	1.93777	6.76897	2.46026	1.88865	2.46438	2.20636	0.625968	0.483253	0.950033	710682
Q01650	LAT1_HUMAN	Large neutral amino acids transporter small subunit 1; AltName: Full=4F2 light chain; Short=4F2 LC; Short=4F2LC; AltName: Full=CD98 light chain; AltName: Full=Integral membrane protein E16; AltName: Full=L-type amino acid transporter 1; Short=hLAT1; AltName: Full=Solute carrier family 7 member 5; AltName: Full=y+ system cationic amino acid transporter;	S[+80]ADGSAPAGEGEGVTLQR	S[+80]ADGSAPAGEGEGVTLQR	0.00351696	0.0105105	LOCALIZED	Q01650	S31				3.02197	6.68247	1	Yes	1	NA	0.00209151	0.0199425	0.0117248	0.0595574	0.0805612	0.47872	0.388408	0.480509	0.403013	0.441576	0.0757224	0.149302	0.101909	0.274927	0.332179	0.883324	0.842653	0.892676	0.934859	0.958655	5.13651	6.68247	3.08828	3.16395	3.02197	1.41864	3.38147	1.21729	0.220368	1.76478	1.68575e+06
Q96SB3	NEB2_HUMAN	Neurabin-2; AltName: Full=Neurabin-II; AltName: Full=Protein phosphatase 1 regulatory subunit 9B; AltName: Full=Spinophilin;	ASS[+80]LNENVDHSALLK	ASS[+80]LNENVDHSALLK	0.00233786	0.0046903	LOCALIZED	Q96SB3	S100				1.59938	6.5308	1	Yes	1	NA	0.00882742	0.00295674	0.432107	0.444887	0.317716	0.961818	0.804599	0.00975789	0.838602	0.972823	0.150661	0.0464445	0.706691	0.726719	0.626428	0.99255	0.945484	0.446107	0.972289	0.99857	3.08399	6.5308	1.59938	2.12383	1.74412	1.00976	0.927533	0.472532	1.09242	1.01519	4.26779e+06
Q12929	EPS8_HUMAN	Epidermal growth factor receptor kinase substrate 8;	S[+80]QMEEVQDELIHR	S[+80]QMEEVQDELIHR	6.55627e-08	1.47598e-08	LOCALIZED	Q12929	S685				0.779311	6.52094	1	Yes	1	NA	0.0106568	0.000884883	0.522042	0.29239	0.191215	0.319514	0.222526	0.725018	0.516074	0.556603	0.163993	0.0216903	0.760151	0.611866	0.49578	0.849664	0.840475	0.948366	0.934859	0.961942	6.52094	4.24076	0.779311	1.30538	1.45208	1.55755	1.44794	0.792088	1.36351	0.714947	2.68183e+06
Q7Z3T8	ZFY16_HUMAN	Zinc finger FYVE domain-containing protein 16; AltName: Full=Endofin; AltName: Full=Endosome-associated FYVE domain protein;	NEIIQS[+80]PISQVPSVEK	NEIIQS[+80]PISQVPSVEK	0.00179759	0.00347714	LOCALIZED	Q7Z3T8	S939				1.34722	6.44399	1	Yes	3	NA	0.412812	0.155935	0.00303916	0.0158265	0.092614	NA	NA	0.506465	0.0119985	0.341217	0.78177	0.488523	0.0457423	0.127061	0.359042	NA	NA	0.894563	0.934859	0.957234	1.34722	5.54547	6.44399	2.37692	2.01082	2.07304	1.044	0.752706	1.64042	1.52582	217401
Q09160,P30447,P10316,P05534,P01892,P01891	1A80_HUMAN	HLA class I histocompatibility antigen, A-80 alpha chain; AltName: Full=Aw-80; AltName: Full=HLA class I histocompatibility antigen, A-1 alpha chain; AltName: Full=MHC class I antigen A*80; Flags: Precursor;	KGGSYSQAASSDS[+80]AQGSDVSLTAC[+57]KV	KGGSYSQAASS[+80]DSAQGSDVSLTAC[+57]KV	0.00402145	0.0116451	LOCALIZED	Q09160	S350				4.04062	6.38826	1	Yes	2	NA	NA	0.175558	0.167743	0.00486592	0.0405726	0.852484	0.0460165	0.70053	0.0484645	0.32316	NA	0.515124	0.473876	0.0649146	0.229661	0.973557	0.669677	0.941862	0.934859	0.957234	6.38826	4.04062	4.93673	6.28305	4.07009	1.15518	1.67755	1.21654	0.451345	0.749447	1.48479e+07
Q14247	SRC8_HUMAN	Src substrate cortactin; AltName: Full=Amplaxin; AltName: Full=Oncogene EMS1;	TQT[+80]PPVSPAPQPTEER	TQT[+80]PPVSPAPQPTEER	0.00331788	0.00896036	LOCALIZED	Q14247	T401				0.624761	6.27029	1	Yes	5	NA	0.44182	0.203991	0.0392463	0.0049309	0.623026	0.135876	0.782614	0.485677	0.304604	0.356561	0.793009	0.552308	0.210104	0.0650889	0.823747	0.809925	0.93896	0.892918	0.934859	0.957234	6.27029	0.64326	0.624761	0.676024	1.0741	1.45246	0.974319	1.11341	1.05667	1.30354	2.07852e+07
Q9NSC5	HOME3_HUMAN	Homer protein homolog 3; Short=Homer-3;	SQS[+80]ADAPGPTER	SQS[+80]ADAPGPTER	0.00243409	0.00469142	LOCALIZED	Q9NSC5	S159				0.8843	6.24317	1	Yes	3	NA	0.00703766	0.28645	0.0251744	0.0816527	0.00873786	0.457593	0.0376022	0.437554	0.524309	0.244918	0.133271	0.633903	0.160904	0.329551	0.0959849	0.880148	0.651619	0.885898	0.934859	0.957234	0.8843	1.47629	2.44081	1.68818	6.24317	1.34104	1.71571	0.77866	1.33235	1.2542	265050
Q07666	KHDR1_HUMAN	KH domain-containing, RNA-binding, signal transduction-associated protein 1; AltName: Full=GAP-associated tyrosine phosphoprotein p62; AltName: Full=Src-associated in mitosis 68 kDa protein; Short=Sam68; AltName: Full=p21 Ras GTPase-activating protein-associated p62; AltName: Full=p68;	SGS[+80]M[+16]DPSGAHPSVR	SGS[+80]M[+16]DPSGAHPSVR	0.00295108	0.00469679	LOCALIZED	Q07666	S20				1.02792	5.99353	1	Yes	3	NA	0.984258	0.00851888	0.119453	0.485949	0.831476	0.0840003	0.12646	0.757015	0.967708	0.548633	0.993397	0.08642	0.401391	0.752809	0.929601	0.807028	0.794893	0.952362	0.994161	0.961942	1.12005	5.99353	3.90036	1.77967	1.02792	0.43708	2.04448	0.889619	0.985207	0.869636	4.94662e+07
Q9H2K8	TAOK3_HUMAN	Serine/threonine-protein kinase TAO3; EC=2.7.11.1; AltName: Full=Cutaneous T-cell lymphoma-associated antigen HD-CL-09; Short=CTCL-associated antigen HD-CL-09; AltName: Full=Dendritic cell-derived protein kinase; AltName: Full=JNK/SAPK-inhibitory kinase; AltName: Full=Jun kinase-inhibitory kinase; AltName: Full=Kinase from chicken homolog A; Short=hKFC-A; AltName: Full=Thousand and one amino acid…	NGPLNES[+80]QEDEEDSEHGTSLNR	NGPLNES[+80]QEDEEDSEHGTSLNR	7.59528e-08	3.19244e-08	LOCALIZED	Q9H2K8	S324				1.47424	5.92771	1	Yes	1	TAOK3_HUMAN	0.00728975	0.00253156	NA	0.0671231	0.0329287	NA	NA	NA	NA	0.16191	0.135799	0.0427349	NA	0.29561	0.203526	NA	NA	NA	NA	0.939762	5.92771	3.57712	2.72648	1.47424	1.80741	0.837138				1.64321	1.01589e+07
Q9UHB6	LIMA1_HUMAN	LIM domain and actin-binding protein 1; AltName: Full=Epithelial protein lost in neoplasm;	GWS[+80]M[+16]SEQSEESVGGR	GWS[+80]M[+16]SEQSEESVGGR	0.00129331	0.00347194	LOCALIZED	Q9UHB6	S617				0.644201	5.76136	1	Yes	1	NA	0.016782	0.00290964	0.632056	0.685873	0.342978	0.0631022	0.562571	0.0434941	0.622956	0.225877	0.209587	0.0462842	0.828171	0.863662	0.645539	0.803952	0.875975	0.658284	0.948216	0.950916	5.76136	2.4727	1.10836	1.33568	0.644201	2.35961	1.53408	0.273044	0.745247	1.66153	3.32902e+06
Q8N6H7	ARFG2_HUMAN	ADP-ribosylation factor GTPase-activating protein 2; Short=ARF GAP 2; AltName: Full=GTPase-activating protein ZNF289; AltName: Full=Zinc finger protein 289;	DNPFSLGES[+80]FGSR	DNPFSLGES[+80]FGSR	0.00236273	0.00469064	LOCALIZED	Q8N6H7	S368				0.969732	5.03455	1	Yes	1	NA	0.0695933	0.017252	0.0100977	0.139961	0.904607	0.0246125	0.469593	0.0739393	0.515881	0.831893	0.440041	0.135148	0.0941883	0.434538	0.961536	0.741908	0.854151	0.729037	0.934859	0.988285	4.77221	5.03455	4.86135	1.434	0.969732	2.21576	1.36576	0.331786	1.3575	0.934253	981467
Q9UJU6	DBNL_HUMAN	Drebrin-like protein; AltName: Full=Cervical SH3P7; AltName: Full=Cervical mucin-associated protein; AltName: Full=Drebrin-F; AltName: Full=HPK1-interacting protein of 55 kDa; Short=HIP-55; AltName: Full=SH3 domain-containing protein 7;	AMS[+80]TTSISSPQPGK	AMS[+80]TTSISSPQPGK	0.00468686	0.0212161	LOCALIZED	Q9UJU6	S269				0.73628	4.50377	1	Yes	1	NA	7.30545e-05	0.0127311	0.0184982	0.0903313	0.204358	0.397489	0.0580196	0.00127696	0.367542	0.0306589	0.0150803	0.109786	0.132387	0.349122	0.513281	0.867585	0.709805	0.305715	0.934859	0.882837	4.50377	2.26625	1.73356	0.73628	1.20159	1.15382	1.54173	0.416486	0.73317	1.55194	1.23105e+07
Q9Y6K1	DNM3A_HUMAN	DNA (cytosine-5)-methyltransferase 3A; Short=Dnmt3a; EC=2.1.1.37; AltName: Full=DNA methyltransferase HsaIIIA; Short=DNA MTase HsaIIIA; Short=M.HsaIIIA;	RSEPQPEEGS[+80]PAGGQK	RSEPQPEEGS[+80]PAGGQK	0.000234452	0.00344668	LOCALIZED	Q9Y6K1	S105				0.566644	4.37857	1	Yes	4	NA	0.775874	0.138128	NA	0.913747	0.00750862	NA	NA	NA	NA	NA	0.925598	0.461637	NA	0.964051	0.0888689	NA	NA	NA	NA	NA	4.37857	0.566644	1.26241	0.947124	0.648688	0.963601	0.573244	1.39737
Q9Y2H2	SAC2_HUMAN	Phosphatidylinositide phosphatase SAC2; EC=3.1.3.-; AltName: Full=Inositol polyphosphate 5-phosphatase F; AltName: Full=Sac domain-containing inositol phosphatase 2; AltName: Full=Sac domain-containing phosphoinositide 5-phosphatase 2; Short=hSAC2;	SQS[+80]LSSTDSSVHAPSEITVAHGSGLGK	SQS[+80]LSSTDSSVHAPSEITVAHGSGLGK	0.00539275	0.0273928	LOCALIZED	Q9Y2H2	S907				1.12204	4.28258	1	Yes	1	NA	0.0239197	0.00065556	0.0663175	0.531395	0.316127	0.74381	0.0941215	0.457216	0.242229	0.514987	0.256711	0.018887	0.289855	0.778166	0.625417	0.946286	0.761601	0.890963	0.934859	0.958655	4.28258	2.95786	3.25842	1.12204	1.25686	0.858312	0.835191	1.31086	2.13482	1.88795	5.22733e+06
P52272	HNRPM_HUMAN	Heterogeneous nuclear ribonucleoprotein M; Short=hnRNP M;	MGLS[+80]MER	MGLS[+80]MER	7.48008e-08	2.62689e-08	LOCALIZED	P52272	S528				1.54126	4.21757	1	Yes	n/a	NA	NA	0.00495331	NA	NA	NA	NA	NA	NA	NA	NA	NA	0.0631261	NA	NA	NA	NA	NA	NA	NA	NA		4.21757	2.25876		1.54126					1.8952	558316
Q96N67	DOCK7_HUMAN	Dedicator of cytokinesis protein 7;	SMS[+80]IDDTPR	SMS[+80]IDDTPR	0.00159844	0.00347509	LOCALIZED	Q96N67	S182				0.507006	4.10093	1	Yes	1	NA	0.00463548	0.0447287	0.391717	0.00204838	0.720055	NA	0.157724	0.186105	0.128585	0.110335	0.103309	0.245614	0.678677	0.0425319	0.876696	NA	0.817724	0.819177	0.934859	0.939762	4.10093	2.62033	1.47169	0.507006	1.0514	1.31222	2.34221	0.627078	1.26379	1.95013	1.27125e+06
Q03252	LMNB2_HUMAN	Lamin-B2; Flags: Precursor;	ATSSSS[+80]GSLSATGR	ATSSSS[+80]GSLSATGR	0	0	LOCALIZED	Q03252	S422				1.03151	4.0806	1	Yes	2	NA	0.419318	0.00775831	0.0268391	0.0480813	0.0154931	0.155401	0.885515	0.171865	0.225392	0.328372	0.783583	0.0814288	0.167409	0.244564	0.132537	0.814201	0.962412	0.819177	0.934859	0.957234	1.03151	2.01843	4.0806	1.80029	1.49581	0.854957	0.983445	1.10849	1.5271	0.830795	5.30904e+06
Q09666	AHNK_HUMAN	Neuroblast differentiation-associated protein AHNAK; AltName: Full=Desmoyokin;	MPS[+80]LEISAPK	MPS[+80]LEISAPK	0.000135867	8.30011e-08	LOCALIZED	Q09666	S4908				1.03558	3.95856	1	Yes	3	NA	0.0328415	0.000728141	0.0256861	0.863447	0.617186	0.110902	0.454554	0.417938	0.940212	0.9394	0.306706	0.0198777	0.162507	0.94366	0.820635	0.809925	0.853371	0.8797	0.992085	0.99857	1.92136	3.95856	2.01181	1.03558	1.11963	0.775459	1.30847	1.16272	0.961868	0.971134	561561
P23588	IF4B_HUMAN	Eukaryotic translation initiation factor 4B; Short=eIF-4B;	SQSSDT[+80]EQQSPTSGGGK	SQSSDTEQQS[+80]PTSGGGk	0.00395912	0.0108732	LOCALIZED	P23588	S504				1.10657	3.95477	1	Yes	1	NA	0.205891	0.008039	0.658974	0.197849	0.051344	0.749534	0.61735	0.990178	0.353554	0.493206	0.668677	0.0831992	0.843869	0.509724	0.261153	0.949149	0.892224	0.998267	0.934859	0.958655	3.24925	3.95477	1.10657	1.8082	1.83194	1.04054	1.05552	1.00231	0.509649	1.04263	2.36523e+07
Q00839	HNRPU_HUMAN	Heterogeneous nuclear ribonucleoprotein U; Short=hnRNP U; AltName: Full=Scaffold attachment factor A; Short=SAF-A; AltName: Full=p120; AltName: Full=pp120;	LQAALDDEEAGGRPAMEPGNGS[+80]LDLGGDSAGR	LQAALDDEEAGGRPAMEPGNGS[+80]LDLGGDSAGR	0.000253484	0.00344746	LOCALIZED	Q00839	S59				1.06267	3.90348	1	Yes	3	NA	0.111203	0.00156244	0.0789376	0.177421	0.774339	0.0749257	0.438661	0.836485	0.877296	0.0479962	0.540394	0.0314506	0.320741	0.487124	0.902296	0.803952	0.850644	0.965139	0.980248	0.895369	1.61326	2.78389	3.90348	1.82992	1.06267	0.338301	0.870753	0.943627	0.916236	2.07251	5.24097e+06
Q5UIP0	RIF1_HUMAN	Telomere-associated protein RIF1; AltName: Full=Rap1-interacting factor 1 homolog;	RDSFDNC[+57]S[+80]LGESSK	RDS[+80]FDNC[+57]SLGESSK	0.000330548	0.00345034	LOCALIZED	Q5UIP0	S1688				1.01245	3.90185	1	Yes	1	NA	0.0242486	0.00222709	0.059746	0.935517	0.233616	0.280806	0.372526	0.806591	0.565793	0.427915	0.25825	0.039356	0.273642	0.975413	0.546784	0.844834	0.842653	0.961829	0.939713	0.958655	3.90185	2.17482	2.19684	1.01245	1.50769	1.48412	0.797257	0.915971	0.913793	1.13576	4.46873e+06
Q96L92	SNX27_HUMAN	Sorting nexin-27;	SES[+80]GYGFNVR	SES[+80]GYGFNVR	0.00332886	0.0089606	LOCALIZED	Q96L92	S51				0.58853	3.86179	1	Yes	2	NA	0.164391	0.0908119	0.182618	0.0144678	2.97933e-05	0.585234	9.81907e-06	0.742935	0.0885055	0.494275	0.625853	0.370998	0.492539	0.120751	0.00414423	0.902208	0.0487168	0.950855	0.934859	0.958655	1.00141	0.58853	1.37715	1.9966	3.86179	0.777343	0.687195	0.963618	0.782763	1.13729	143809
Q9HCH5	SYTL2_HUMAN	Synaptotagmin-like protein 2; AltName: Full=Breast cancer-associated antigen SGA-72M; AltName: Full=Exophilin-4;	RNS[+80]SSSSTDSETLR	RNS[+80]SSSSTDSETLR	0.00308622	0.00868989	LOCALIZED	Q9HCH5	S277				1.2203	3.82659	1	Yes	1	NA	0.313909	0.105405	0.00596114	0.767988	0.432854	0.0884182	NA	0.0339258	0.268337	0.429247	0.739509	0.40452	0.0702818	0.902952	0.70895	0.809925	NA	0.630021	0.934859	0.958655	1.64362	2.80548	3.82659	1.2203	1.28518	2.87154		0.302009	1.79815	1.36562	44554.8
Q13557	KCC2D_HUMAN	Calcium/calmodulin-dependent protein kinase type II subunit delta; Short=CaM kinase II subunit delta; Short=CaMK-II subunit delta; EC=2.7.11.17;	KPDGVKES[+80]TESSNTTIEDEDVK	KPDGVKES[+80]TESSNTTIEDEDVK	0.00496277	0.0230155	LOCALIZED	Q13557	S330				0.706484	3.81249	1	Yes	1	KCC2D_HUMAN	0.0111299	0.00346436	0.171832	0.182925	0.671188	0.827755	0.839061	0.0350274	0.461309	0.0158437	0.166772	0.0507466	0.478064	0.493033	0.852375	0.969573	0.948181	0.63352	0.934859	0.819938	3.81249	1.86026	1.24723	0.706484	0.796768	0.941279	1.02792	0.458347	1.2872	1.57454	3.37792e+06
Q9UKJ3	GPTC8_HUMAN	G patch domain-containing protein 8;	GPKPEPPGS[+80]GSPAPPR	GPKPEPPGSGS[+80]PAPPR	0.00643677	0.0358646	LOCALIZED	Q9UKJ3	S740				0.634162	3.69809	1	Yes	1	NA	0.00258019	0.250057	0.380486	0.844316	0.763469	0.0749571	0.0607323	0.496487	0.308536	0.744058	0.0826473	0.59952	0.669569	0.935673	0.896329	0.803952	0.716291	0.893532	0.934859	0.978231	3.69809	0.634162	0.722831	1.03812	1.08533	1.7549	0.769743	0.928032	0.847816	1.09323	3.82943e+07
Q96PK6	RBM14_HUMAN	RNA-binding protein 14; AltName: Full=Paraspeckle protein 2; Short=PSP2; AltName: Full=RNA-binding motif protein 14; AltName: Full=RRM-containing coactivator activator/modulator; AltName: Full=Synaptotagmin-interacting protein; Short=SYT-interacting protein;	RLS[+80]ESQLSFR	RLS[+80]ESQLSFR	0.00318636	0.0089578	LOCALIZED	Q96PK6	S618				1.19885	3.52473	1	Yes	3	NA	NA	NA	0.00545524	0.0639077	0.298174	0.215244	0.363761	0.76399	0.860933	0.0524009	NA	NA	0.0670293	0.28735	0.608424	0.830833	0.842653	0.954847	0.977688	0.900941	1.56797	3.52473	2.65552	1.42433	1.19885	1.78009	0.8074	0.95493	1.02412	1.18571
P35611	ADDA_HUMAN	Alpha-adducin; AltName: Full=Erythrocyte adducin subunit alpha;	AAVVTS[+80]PPPTTAPHK	AAVVTS[+80]PPPTTAPHK	0.00751124	0.040691	LOCALIZED	P35611	S12				1.6102	3.44757	1	Yes	3	NA	0.290709	0.318022	0.00694716	0.0753796	0.131313	0.540855	0.0233153	0.900695	0.669065	0.10163	0.729239	0.658926	0.0777142	0.314047	0.417211	0.897372	0.565998	0.982239	0.952779	0.939762	1.94505	1.6102	2.75776	3.44757	3.33806	1.24115	2.12058	1.03895	1.29171	0.630014	2.09384e+06
O60343	TBCD4_HUMAN	TBC1 domain family member 4; AltName: Full=Akt substrate of 160 kDa; Short=AS160;	SLTSS[+80]LENIFSR	SLTSS[+80]LENIFSR	0.0052208	0.0255853	LOCALIZED	O60343	S570				0.861321	3.42736	1	Yes	1	NA	0.262672	0.19058	0.00797822	0.448607	0.299255	0.150892	0.294061	0.496879	0.455408	0.514576	0.716385	0.534249	0.0832396	0.730106	0.609493	0.814201	0.842653	0.893532	0.934859	0.958655	3.42736	1.55245	1.56174	0.861321	1.19201	1.34423	1.1826	0.90431	0.870715	1.09336	1.08311e+06
O00443	P3C2A_HUMAN	Phosphatidylinositol 4-phosphate 3-kinase C2 domain-containing subunit alpha; Short=PI3K-C2-alpha; Short=PtdIns-3-kinase C2 subunit alpha; EC=2.7.1.154; AltName: Full=Phosphoinositide 3-kinase-C2-alpha;	VSNLQVS[+80]PK	VSNLQVS[+80]PK	0.000161693	8.31763e-08	LOCALIZED	O00443	S259				1.16099	3.32471	1	Yes	2	NA	0.303222	0.304779	0.119958	0.0309038	0.00198314	0.727767	0.0210955	0.942213	NA	0.588574	0.735285	0.648978	0.402251	0.184894	0.0393988	0.943705	0.546393	0.988925	NA	0.962057	3.32471	1.16099	2.3127	1.82549	2.51067	0.879715	0.587097	0.983038	1.34002	1.10768	1.5022e+06
Q9H3Q1	BORG4_HUMAN	Cdc42 effector protein 4; AltName: Full=Binder of Rho GTPases 4;	NGAAGPHS[+80]PDPLLDEQAFGDLTDLPVVPK	NGAAGPHS[+80]PDPLLDEQAFGDLTDLPVVPK	7.45906e-08	2.535e-08	LOCALIZED	Q9H3Q1	S174				1.17624	3.17593	1	Yes	1	NA	0.301001	0.000258039	0.0182538	0.584345	0.556965	0.429418	0.95646	0.828185	0.964545	0.192703	0.73373	0.0108181	0.131821	0.81131	0.78359	0.87128	0.984578	0.964067	0.994161	0.939762	1.37106	2.61912	3.17593	1.39284	1.17624	1.3968	0.984411	0.920138	0.986632	0.752424	690116
Q9Y2T7,P67809,P16989	YBOX2_HUMAN	Y-box-binding protein 2; AltName: Full=Contrin; AltName: Full=DNA-binding protein C; Short=Dbpc; AltName: Full=Germ cell-specific Y-box-binding protein; AltName: Full=MSY2 homolog;	S[+80]VGDGETVEFDVVEGEK	S[+80]VGDGETVEFDVVEGEK	0.000821693	0.00346279	LOCALIZED	Q9Y2T7	S137				1.428	3.15765	1	Yes	3	NA	0.202719	0.0272921	0.0023599	0.182892	0.143519	0.236408	0.552893	0.18912	0.176834	0.595133	0.666345	0.181123	0.0393467	0.493033	0.43475	0.830833	0.875208	0.819177	0.934859	0.962847	1.428	1.78662	3.15765	1.90735	1.76224	1.32053	1.19689	1.32666	0.581916	1.18736	3.10919e+06
Q9Y6X9	MORC2_HUMAN	MORC family CW-type zinc finger protein 2; AltName: Full=Zinc finger CW-type coiled-coil domain protein 1;	KRS[+80]VAVS[+80]DEEEVEEEAER	KRS[+80]VAVS[+80]DEEEVEEEAER	5.04956e-08	1.13678e-08	LOCALIZED	Q9Y6X9	S739	S743			1.58226	3.13526	1	Yes	3	NA	0.112056	0.0429794	0.0181867	0.00819997	0.0153536	0.129296	0.751389	0.1789	0.603224	0.0851809	0.541046	0.239174	0.131542	0.0882379	0.132028	0.809925	0.927314	0.819177	0.946877	0.939762	1.58226	2.29938	3.13526	2.05939	1.64163	1.33819	0.925775	1.08825	0.923341	0.77993	9.96835e+06
O60524	NEMF_HUMAN	Nuclear export mediator factor NEMF; AltName: Full=Antigen NY-CO-1; AltName: Full=Serologically defined colon cancer antigen 1;	KLPS[+80]DSGDLEALEGK	KLPS[+80]DSGDLEALEGK	0.00230588	0.00382609	LOCALIZED	O60524	S831				0.791939	3.06489	1	Yes	2	NA	NA	NA	0.0549678	0.00174884	0.0180852	0.736079	0.600414	0.735579	0.5106	0.397731	NA	NA	0.26013	0.0394271	0.145227	0.945125	0.88779	0.950855	0.934859	0.957234	0.791939	1.04723	1.73493	3.06489	1.90393	1.11019	1.21466	1.08229	1.16807	1.25489	1.88685e+06
Q8TDB6	DTX3L_HUMAN	E3 ubiquitin-protein ligase DTX3L; EC=6.3.2.-; AltName: Full=B-lymphoma- and BAL-associated protein; AltName: Full=Protein deltex-3-like; AltName: Full=Rhysin-2; Short=Rhysin2;	EGHETPMDIDS[+80]DDSK	EGHETPMDIDS[+80]DDSK	0.00188557	0.00347815	LOCALIZED	Q8TDB6	S532				0.674864	2.96363	1	Yes	5	NA	0.949869	0.00824586	0.0427531	0.662128	0.351482	0.107062	NA	0.0602375	0.230034	NA	0.982684	0.0846733	0.221138	0.85186	0.65337	0.809925	NA	0.693832	0.934859	NA		0.704668	0.674864	1.09871	2.96363	0.42795	6.64294	1.9868	1.95855	0.965285
P23588	IF4B_HUMAN	Eukaryotic translation initiation factor 4B; Short=eIF-4B;	SQSS[+80]DTEQQSPTSGGGK	SQSS[+80]DTEQQSPTSGGGk	0.00285753	0.00469606	LOCALIZED	P23588	S498				1.20655	2.95204	1	Yes	1	NA	0.198117	0.101507	0.399084	0.291763	0.00875882	0.731552	0.719128	0.692884	0.394786	0.71512	0.65957	0.397334	0.682988	0.611866	0.0959849	0.944126	0.921045	0.941451	0.934859	0.974352	1.9677	2.95204	1.24043	1.20655	1.4205	1.0477	1.03732	0.960991	0.957842	1.03083	2.56916e+07
Q9UQ35	SRRM2_HUMAN	Serine/arginine repetitive matrix protein 2; AltName: Full=300 kDa nuclear matrix antigen; AltName: Full=Serine/arginine-rich splicing factor-related nuclear matrix protein of 300 kDa; Short=SR-related nuclear matrix protein of 300 kDa; Short=Ser/Arg-related nuclear matrix protein of 300 kDa; AltName: Full=Splicing coactivator subunit SRm300; AltName: Full=Tax-responsive enhancer element-binding …	TPAAAAAM[+16]NLAS[+80]PR	TPAAAAAM[+16]NLAS[+80]PR	7.53736e-08	2.89098e-08	LOCALIZED	Q9UQ35	S2272				0.843239	2.94323	1	Yes	3	NA	0.431151	0.0117645	0.000355289	0.157195	0.622445	0.905539	0.20071	0.0116159	0.998961	0.633257	0.787042	0.105017	0.0123523	0.459645	0.823689	0.98229	0.834664	0.446844	0.999953	0.964836	0.957668	1.85119	2.94323	1.34193	0.843239	0.991412	0.773522	1.15893	1.00016	1.05723	5.2684e+06
P24844,P19105,O14950	MYL9_HUMAN	Myosin regulatory light polypeptide 9; AltName: Full=20 kDa myosin light chain; Short=LC20; AltName: Full=MLC-2C; AltName: Full=Myosin RLC; AltName: Full=Myosin regulatory light chain 2, smooth muscle isoform; AltName: Full=Myosin regulatory light chain 9; AltName: Full=Myosin regulatory light chain MRLC1;	RPQRAT[+80]S[+80]NVFAM[+16]FDQSQIQEFK	RPQRAT[+80]S[+80]NVFAM[+16]FDQSQIQEFK	7.15232e-05	8.25801e-08	LOCALIZED	P24844	T19	S20			1.00383	2.79379	1	Yes	1	NA	0.367123	0.00509492	0.490882	0.993769	0.0154566	0.702609	0.251802	0.0256841	0.0657134	0.369622	0.767961	0.0642573	0.747486	0.997565	0.132537	0.936371	0.842653	0.559161	0.934859	0.957234	1.73131	2.10013	1.21524	1.00383	2.79379	0.869977	1.69485	1.7465	2.2809	1.34794	3.81323e+06
Q15276	RABE1_HUMAN	Rab GTPase-binding effector protein 1; AltName: Full=Rabaptin-4; AltName: Full=Rabaptin-5; AltName: Full=Rabaptin-5alpha; AltName: Full=Renal carcinoma antigen NY-REN-17;	AQS[+80]TDSLGTSGSLQSK	AQS[+80]TDSLGTSGSLQSK	0.004405	0.0183278	LOCALIZED	Q15276	S407				0.810218	2.79371	1	Yes	3	NA	0.00803133	0.0253371	0.000504744	0.0486137	0.463867	0.0708077	0.692903	0.747216	0.0941691	0.0429845	0.14338	0.172094	0.0153164	0.24559	0.727068	0.803952	0.911497	0.951534	0.934859	0.892445	0.810218	2.79371	1.90973	1.54105	1.22767	0.646825	0.934718	1.04847	0.573871	0.861887	6.40163e+06
Q00526,P24941,P06493	CDK3_HUMAN	Cyclin-dependent kinase 3; EC=2.7.11.22; AltName: Full=Cell division protein kinase 3;	IGEGT[+80]Y[+80]GVVYK	IGEGT[+80]Y[+80]GVVYk	0.000141152	8.3024e-08	LOCALIZED	Q00526	T14	Y15			0.629742	2.78268	1	Yes	1	CDK3_HUMAN	0.381003	0.693771	0.991855	0.405169	0.00578283	0.452599	0.215673	0.429876	0.392587	0.867987	0.772243	0.878998	0.99784	0.701334	0.0754481	0.879013	0.840475	0.881528	0.934859	0.991264	1.65842	0.824093	0.994811	0.629742	2.78268	1.34754	1.7677	0.667293	0.712716	1.04196	6.814e+07
Q13459	MYO9B_HUMAN	Unconventional myosin-IXb; AltName: Full=Unconventional myosin-9b;	ATGAALT[+80]PTEER	ATGAALT[+80]PTEER	0.00246556	0.00469174	LOCALIZED	Q13459	T1346				0.871178	2.76332	1	Yes	2	NA	0.095826	0.891368	0.146197	0.147121	0.00121236	0.0549211	0.35213	0.95285	0.564831	0.712142	0.503538	0.967094	0.443521	0.445942	0.031434	0.803952	0.842653	0.989321	0.939713	0.974352	0.871178	0.951008	1.96016	1.38535	2.76332	1.3383	0.876397	0.995281	1.14599	1.05866	1.84122e+06
Q92625	ANS1A_HUMAN	Ankyrin repeat and SAM domain-containing protein 1A; AltName: Full=Odin;	SDSDLLTC[+57]SPT[+80]EDATMGSR	SDSDLLTC[+57]S[+80]PTEDATMGSR	0.00774404	0.0414655	LOCALIZED	Q92625	S634				0.585167	2.76235	1	Yes	2	NA	0.0125143	0.105656	0.619804	0.0102524	0.736209	0.298961	0.530813	0.355945	0.936029	0.345058	0.176822	0.404742	0.819663	0.0997513	0.885912	0.844834	0.868992	0.873324	0.991573	0.957234	0.699533	0.585167	1.24628	2.76235	1.22734	1.05576	1.24067	1.28485	0.948898	1.38013	4.55698e+07
Q9UPN4	CP131_HUMAN	Centrosomal protein of 131 kDa; AltName: Full=5-azacytidine-induced protein 1; AltName: Full=Pre-acrosome localization protein 1;	SNS[+80]TTQVSQPR	SNS[+80]TTQVSQPr	0.00360725	0.0105107	LOCALIZED	Q9UPN4	S78				1.11942	2.73382	1	Yes	1	NA	0.000716674	0.124184	0.652044	0.688733	0.237173	0.23309	0.287232	0.705148	0.889391	0.0741745	0.0465196	0.439597	0.839793	0.865249	0.549396	0.830833	0.842653	0.942215	0.982366	0.937233	2.73382	1.8926	1.14184	1.11942	1.36801	1.52278	0.722367	0.896968	1.03087	1.2366	5.51265e+06
Q9UMZ2	SYNRG_HUMAN	Synergin gamma; AltName: Full=AP1 subunit gamma-binding protein 1; AltName: Full=Gamma-synergin;	QLS[+80]LEGSGLGVEDLK	QLS[+80]LEGSGLGVEDLK	0.000624678	0.00345931	LOCALIZED	Q9UMZ2	S752				1.36857	2.73172	1	Yes	1	NA	0.212135	0.12395	0.0698643	0.132514	0.00693057	0.117892	0.630967	0.460959	0.214527	0.191611	0.676405	0.439354	0.29793	0.423306	0.0848876	0.809925	0.895918	0.891576	0.934859	0.939762	2.73172	1.36857	1.5657	1.50468	1.92627	1.17474	0.786223	0.902111	0.81978	1.11202	2.22294e+06
P21860	ERBB3_HUMAN	Receptor tyrosine-protein kinase erbB-3; EC=2.7.10.1; AltName: Full=Proto-oncogene-like protein c-ErbB-3; AltName: Full=Tyrosine kinase-type cell surface receptor HER3; Flags: Precursor;	YLERGES[+80]IEPLDPSEK	YLERGES[+80]IEPLDPSEK	0.00210267	0.00348031	LOCALIZED	P21860	S686				1.23763	2.69734	1	Yes	3	ERBB3_HUMAN	0.348025	0.0583191	0.000221607	0.470714	0.515228	0.428048	NA	NA	NA	NA	0.756337	0.286871	0.00989835	0.745339	0.759706	0.87128	NA	NA	NA	NA	1.23763	2.3483	2.69734	1.94186	1.3148	1.88705	0.563775			0.315883	458610
Q92614	MY18A_HUMAN	Unconventional myosin-XVIIIa; AltName: Full=Molecule associated with JAK3 N-terminus; Short=MAJN; AltName: Full=Myosin containing a PDZ domain;	NKLEGDS[+80]DVDSELEDRVDGVK	NKLEGDS[+80]DVDSELEDRVDGVK	0.000388142	0.00345321	LOCALIZED	Q92614	S1970				1.07241	2.6845	1	Yes	1	NA	0.0730286	0.00255889	0.108008	0.634107	0.30672	0.0540848	0.235568	0.580221	0.786989	0.196875	0.450464	0.0427349	0.381506	0.835677	0.61612	0.803952	0.842653	0.914561	0.965258	0.939762	1.27374	2.6845	1.4155	1.07241	1.11019	0.870844	1.18508	1.11882	0.950894	0.804334	5.26237e+06
Q9BZL6	KPCD2_HUMAN	Serine/threonine-protein kinase D2; EC=2.7.11.13; AltName: Full=nPKC-D2;	LGTSES[+80]LPC[+57]TAEELSR	LGTSES[+80]LPC[+57]TAEELSR	0.0024719	0.0046918	LOCALIZED	Q9BZL6	S214				0.832365	2.66124	1	Yes	3	KPCD2_HUMAN	0.0827392	0.0102745	0.0555044	0.647466	0.170829	0.596612	0.475716	0.448136	0.749352	0.590037	0.474133	0.0975913	0.260495	0.844849	0.473631	0.903869	0.854151	0.887509	0.956269	0.962057	2.45977	2.40133	2.66124	0.832365	2.05019	1.1452	0.754215	0.663322	1.19524	0.828898	3.21919e+06
Q12929	EPS8_HUMAN	Epidermal growth factor receptor kinase substrate 8;	S[+80]QM[+16]EEVQDELIHR	S[+80]QM[+16]EEVQDELIHR	6.66324e-08	1.50006e-08	LOCALIZED	Q12929	S685				1.14663	2.65456	1	Yes	1	NA	0.00643868	0.00499557	0.314604	0.396626	0.078232	0.16737	0.420385	0.498211	0.455464	0.419947	0.127628	0.0633989	0.61899	0.695295	0.327003	0.822575	0.846192	0.893679	0.934859	0.958655	2.65456	2.30094	1.42241	1.14663	1.87721	1.568	0.707924	0.818626	0.889027	1.47319	1.01812e+07
Q13596	SNX1_HUMAN	Sorting nexin-1;	LPPPFPGLEPESEGAAGGS[+80]EPEAGDSDT[+80]EGEDIFTGAAVVSK	LPPPFPGLEPESEGAAGGS[+80]EPEAGDSDT[+80]EGEDIFTGAAVVSK	0.00188159	0.0034781	LOCALIZED	Q13596	S32	T41			1.06556	2.5847	1	Yes	n/a	NA	NA	NA	NA	NA	0.00728608	NA	NA	NA	NA	NA	NA	NA	NA	NA	0.0875621	NA	NA	NA	NA	NA		1.71444	1.92595	1.06556	2.5847			0.735769		1.09057
Q5VUA4	ZN318_HUMAN	Zinc finger protein 318; AltName: Full=Endocrine regulatory protein;	LC[+57]S[+80]PLSEPGDPSK	LC[+57]S[+80]PLSEPGDPSK	0.00118723	0.00347035	LOCALIZED	Q5VUA4	S2189				0.843214	2.58242	1	Yes	2	NA	0.502563	0.584082	0.00166783	0.20209	0.220014	0.578421	0.0917712	0.256737	0.598125	0.115684	0.809507	0.824421	0.0309561	0.516393	0.532131	0.901464	0.761601	0.848374	0.946877	0.939762	0.84488	0.843214	2.58242	2.02657	1.98256	1.18393	2.33576	0.799446	1.19797	1.33523	1.39824e+06
Q96FS4	SIPA1_HUMAN	Signal-induced proliferation-associated protein 1; Short=Sipa-1; AltName: Full=GTPase-activating protein Spa-1; AltName: Full=p130 SPA-1;	SGS[+80]DAGEARPPTPASPR	SGS[+80]DAGEARPPTPASPR	0.00337637	0.00933482	LOCALIZED	Q96FS4	S55				1.07073	2.57732	1	Yes	3	NA	0.223166	0.00507083	0.0459122	0.780966	0.0273233	0.135181	0.10852	0.0844933	0.722187	0.802954	0.685083	0.0640864	0.231414	0.908599	0.183123	0.809925	0.776847	0.754458	0.953312	0.986611	1.58822	2.09321	2.57732	1.07073	2.26624	1.25094	0.727346	0.688228	0.910744	1.03436	9.32475e+06
Q9BZL4	PP12C_HUMAN	Protein phosphatase 1 regulatory subunit 12C; AltName: Full=Protein phosphatase 1 myosin-binding subunit of 85 kDa; Short=Protein phosphatase 1 myosin-binding subunit p85;	S[+80]PVQLEEAPFSR	S[+80]PVQLEEAPFSR	7.56403e-08	3.0262e-08	LOCALIZED	Q9BZL4	S407				1.30376	2.57721	1	Yes	3	NA	0.0914539	0.0545372	0.0143493	0.00176878	0.0999326	0.687615	0.25253	0.493157	0.495615	0.614496	0.492432	0.276969	0.114178	0.0394913	0.369702	0.930564	0.842653	0.892918	0.934859	0.964836	1.78323	1.59657	2.08693	2.57721	1.30376	0.859074	0.73015	1.12017	0.93406	1.13357	938960
Q9NZN5	ARHGC_HUMAN	Rho guanine nucleotide exchange factor 12; AltName: Full=Leukemia-associated RhoGEF;	SETIQDTDTQSLVGS[+80]PSTR	SETIQDTDTQSLVGS[+80]PSTR	0.00631649	0.0350413	LOCALIZED	Q9NZN5	S341				1.20801	2.56221	1	Yes	3	NA	0.112347	0.400324	0.000233667	0.0663032	0.0185344	0.249614	0.537302	0.0153848	0.330989	0.831798	0.541046	0.717656	0.00989835	0.293527	0.147245	0.833502	0.871536	0.505188	0.934859	0.988285	1.65366	1.20801	2.56221	1.81736	1.66135	1.24496	1.10349	1.47605	0.800804	0.938995
P51798	CLCN7_HUMAN	H(+)/Cl(-) exchange transporter 7; AltName: Full=Chloride channel 7 alpha subunit; AltName: Full=Chloride channel protein 7; Short=ClC-7;	VGHM[+16]S[+80]SVELDDELLDPDM[+16]DPPHPFPK	VGHM[+16]S[+80]SVELDDELLDPDM[+16]DPPHPFPK	0.0030832	0.00856064	LOCALIZED	P51798	S60				0.831098	2.52403	1	Yes	1	NA	0.00508972	0.0102963	0.132936	0.10508	0.515007	0.0671335	0.0215733	0.000423603	0.389535	0.00528149	0.109883	0.0976462	0.423807	0.37457	0.759706	0.803952	0.546393	0.214838	0.934859	0.819938	2.52403	2.00774	1.27095	0.831098	1.03694	1.21829	1.78289	0.422451	1.12401	1.48139	1.46363e+07
Q9NRA8	4ET_HUMAN	Eukaryotic translation initiation factor 4E transporter; Short=4E-T; Short=eIF4E transporter; AltName: Full=Eukaryotic translation initiation factor 4E nuclear import factor 1;	LAGLEQAILS[+80]PGQNSGNYFAPIPLEDHAENK	LAGLEQAILS[+80]PGQNSGNYFAPIPLEDHAENK	0.000944894	0.00346484	LOCALIZED	Q9NRA8	S374				1.09986	2.47269	1	Yes	2	NA	0.46787	0.810039	0.00751512	0.0368948	0.0581416	0.163509	0.23244	0.467478	0.11304	0.134895	0.79946	0.935098	0.0807348	0.208358	0.278195	0.815881	0.842393	0.891576	0.934859	0.939762	1.54565	1.09986	1.84103	2.47269	1.82258	1.61005	0.802003	1.21325	1.62467	0.581791	1.50306e+06
Q9H5H4	ZN768_HUMAN	Zinc finger protein 768;	YEPQS[+80]PGYEPR	YEPQS[+80]PGYEPR	0.0011999	0.00347078	LOCALIZED	Q9H5H4	S125				1.10039	2.46938	1	Yes	2	NA	0.227548	0.740856	0.000852364	0.0149539	0.580226	0.321881	0.0273351	0.656229	0.496534	0.778069	0.69025	0.904532	0.0192959	0.122382	0.79707	0.850331	0.608504	0.929857	0.934859	0.984464	2.46938	1.10039	2.38135	2.15848	1.18434	1.44156	0.446798	0.926944	0.787366	1.09982
O95071	UBR5_HUMAN	E3 ubiquitin-protein ligase UBR5; EC=6.3.2.-; AltName: Full=E3 ubiquitin-protein ligase, HECT domain-containing 1; AltName: Full=Hyperplastic discs protein homolog; Short=hHYD; AltName: Full=Progestin-induced protein;	RIS[+80]QSQPVR	rIS[+80]QSQPVr	0.00218848	0.00348104	LOCALIZED	O95071	S1549				1.47873	2.46887	1	Yes	3	NA	NA	NA	NA	0.169656	0.00105758	0.134197	0.914259	0.856305	0.165374	0.0530184	NA	NA	NA	0.476696	0.0290196	0.809925	0.971711	0.970073	0.934859	0.900941		1.66377	2.46887	1.47873	1.73362	0.802916	0.987984	1.01469	0.63437	1.39165
Q9H1E3	NUCKS_HUMAN	Nuclear ubiquitous casein and cyclin-dependent kinase substrate 1; AltName: Full=P1;	QREM[+16]LMEDVGS[+80]EEEQEEEDEAPFQEK	QREM[+16]LMEDVGS[+80]EEEQEEEDEAPFQEK	5.36628e-08	1.20809e-08	LOCALIZED	Q9H1E3	S113				0.769203	2.4602	1	Yes	2	NA	0.170581	0.561652	0.00304251	0.534905	0.115094	0.509577	0.357014	0.452551	0.423285	0.395112	0.634112	0.811377	0.0457423	0.780771	0.392783	0.892845	0.842653	0.890145	0.934859	0.957234	2.32217	0.769203	2.4602	0.804181	1.48285	1.62457	2.1647	1.53408	0.397388	2.54347	4.21701e+07
O95466	FMNL1_HUMAN	Formin-like protein 1; AltName: Full=CLL-associated antigen KW-13; AltName: Full=Leukocyte formin;	DS[+80]ELGPGVK	DS[+80]ELGPGVk	0.00019567	8.33095e-08	LOCALIZED	O95466	S624				0.567807	2.45714	1	Yes	2	NA	0.656942	0.262031	0.273078	0.749151	0.00119999	0.269375	0.770749	0.823483	0.664576	0.656535	0.881297	0.609127	0.585125	0.895208	0.0312456	0.838658	0.933328	0.963996	0.952779	0.969121	1.01791	0.707109	0.567807	0.867706	2.45714	1.87767	1.20639	1.12147	0.801606	0.854864	821412
P16949	STMN1_HUMAN	Stathmin; AltName: Full=Leukemia-associated phosphoprotein p18; AltName: Full=Metablastin; AltName: Full=Oncoprotein 18; Short=Op18; AltName: Full=Phosphoprotein p19; Short=pp19; AltName: Full=Prosolin; AltName: Full=Protein Pr22; AltName: Full=pp17;	S[+80]HEAEVLK	S[+80]HEAEVLK	7.59459e-08	3.18871e-08	LOCALIZED	P16949	S63				0.601709	2.42617	1	Yes	3	NA	0.0397608	0.00425349	0.132849	0.311852	0.36465	0.732934	0.61072	0.331395	0.491262	0.373514	0.341038	0.0570794	0.423807	0.627612	0.663088	0.944297	0.891159	0.870661	0.934859	0.957234	1.4496	1.79586	2.42617	0.601709	0.862229	0.949364	1.35106	0.568848	2.68985	5.29973	2.34559e+07
P35221	CTNA1_HUMAN	Catenin alpha-1; AltName: Full=Alpha E-catenin; AltName: Full=Cadherin-associated protein; AltName: Full=Renal carcinoma antigen NY-REN-13;	TPEELDDS[+80]DFETEDFDVRS[+80]R	TPEELDDS[+80]DFETEDFDVRS[+80]R	0.000795096	0.00346235	LOCALIZED	P35221	S641	S652			1.00658	2.42316	1	Yes	3	NA	0.219402	0.984335	0.00602523	0.0172619	0.470354	0.223776	0.493329	0.178073	0.202866	0.0694434	0.682462	0.995095	0.0705707	0.133976	0.73097	0.830833	0.855264	0.819177	0.934859	0.937233	2.42316	1.00658	2.24638	2.14181	1.29954	1.60293	1.48164	0.67669	0.556894	1.47239	2.01478e+06
Q9BZG1	RAB34_HUMAN	Ras-related protein Rab-34; AltName: Full=Ras-related protein Rab-39; AltName: Full=Ras-related protein Rah;	INS[+80]DDSNLYLTASK	INS[+80]DDSNLYLTASK	0.00168981	0.00347593	LOCALIZED	Q9BZG1	S241				0.683597	2.38129	1	Yes	1	NA	0.00184631	0.0142922	0.304109	0.430298	0.377185	0.526698	0.398474	0.545896	0.221282	0.336217	0.0701968	0.118854	0.608792	0.719348	0.670031	0.897229	0.842653	0.905974	0.934859	0.957234	1.93516	2.38129	0.683597	0.797241	2.03617	0.808612	1.52977	1.38661	1.26128	0.826645	2.46949e+06
Q00722	PLCB2_HUMAN	1-phosphatidylinositol 4,5-bisphosphate phosphodiesterase beta-2; EC=3.1.4.11; AltName: Full=Phosphoinositide phospholipase C-beta-2; AltName: Full=Phospholipase C-beta-2; Short=PLC-beta-2;	NDAINPEDFPEPVY[+80]K	NDAINPEDFPEPVY[+80]k	7.64687e-08	3.48062e-08	LOCALIZED	Q00722	Y208				0.860068	2.32323	1	Yes	2	NA	0.729573	0.556411	0.725318	0.139994	0.00792842	0.402918	0.264282	0.670549	0.605148	0.58318	0.909912	0.808496	0.880366	0.434538	0.0910009	0.867585	0.842653	0.935035	0.946877	0.961942	1.13709	0.860068	1.14908	1.7196	2.32323	1.32332	0.0641726	0.840112	0.720202	1.38468	555575
Q01167	FOXK2_HUMAN	Forkhead box protein K2; AltName: Full=Cellular transcription factor ILF-1; AltName: Full=FOXK1; AltName: Full=Interleukin enhancer-binding factor 1;	EGS[+80]PAPLEPEPGAAQPK	EGS[+80]PAPLEPEPGAAQPK	6.73609e-08	1.51646e-08	LOCALIZED	Q01167	S398				0.771194	2.31608	1	Yes	3	NA	0.408102	0.147743	0.0452521	0.000530229	0.340508	0.540183	0.554809	0.0665743	0.416134	0.123278	0.780072	0.477222	0.229789	0.0223411	0.643673	0.897372	0.875208	0.707089	0.934859	0.939762	0.771194	2.31608	1.98351	1.55398	1.24055	1.14732	1.22261	1.4244	2.04518	1.61618	1.19042e+06
Q7Z5L9	I2BP2_HUMAN	Interferon regulatory factor 2-binding protein 2; Short=IRF-2-binding protein 2; Short=IRF-2BP2;	RPAS[+80]VSSSAAVEHEQR	RPAS[+80]VSSSAAVEHEQR	0.00177371	0.00347688	LOCALIZED	Q7Z5L9	S240				1.13052	2.27221	1	Yes	3	NA	0.213372	0.165976	0.0734554	0.157908	0.00523481	0.745143	0.770165	0.96293	0.0331978	0.534505	0.676405	0.503137	0.30807	0.461046	0.0708879	0.947126	0.933212	0.992354	0.934859	0.960675	1.13052	1.79209	2.27221	1.45096	1.92034	1.06108	1.04124	1.00535	0.826762	0.933609	4.58564e+06
Q01082	SPTB2_HUMAN	Spectrin beta chain, non-erythrocytic 1; AltName: Full=Beta-II spectrin; AltName: Full=Fodrin beta chain; AltName: Full=Spectrin, non-erythroid beta chain 1;	TALPAQSAAT[+80]LPAR	TALPAQSAAT[+80]LPAR	0.000178087	8.32211e-08	LOCALIZED	Q01082	T2187				0.83	2.25595	1	Yes	2	NA	0.121245	0.0774008	0.0200527	0.00909199	0.241933	0.824807	0.831191	0.137828	0.21937	0.42683	0.559467	0.339236	0.139222	0.0934524	0.55466	0.969257	0.947241	0.811908	0.934859	0.958655	0.920122	0.83	2.25595	1.47359	1.09598	0.979152	1.02822	1.4288	1.23175	1.2289	7.49804e+06
Q9HCH5	SYTL2_HUMAN	Synaptotagmin-like protein 2; AltName: Full=Breast cancer-associated antigen SGA-72M; AltName: Full=Exophilin-4;	DELPQS[+80]PGLIHGR	DELPQS[+80]PGLIHGR	7.05252e-08	1.5877e-08	LOCALIZED	Q9HCH5	S344				0.966394	2.22736	1	Yes	3	NA	0.426449	0.257016	0.00315368	0.86084	0.566992	0.752473	0.765443	0.333544	0.925296	0.234647	0.785249	0.605571	0.0468383	0.942337	0.790453	0.949149	0.931362	0.870661	0.988779	0.957234	1.47364	1.68011	2.22736	0.966394	1.18332	1.09193	1.04298	0.836875	0.991718	0.857875	5.39561e+06
P23588	IF4B_HUMAN	Eukaryotic translation initiation factor 4B; Short=eIF-4B;	SRTGS[+80]ESSQTGTSTTSSR	SRTGS[+80]ESSQTGTSTTSSR	0.00313254	0.00895684	LOCALIZED	P23588	S422				1.12615	2.21286	1	Yes	3	NA	0.0495428	0.0209288	NA	0.0354682	0.00261489	0.23166	0.15517	0.938191	0.867968	0.688551	0.376987	0.152518	NA	0.202223	0.0470016	0.830833	0.817179	0.988217	0.978054	0.97283	1.12615	2.17698	2.21286	1.56438	1.79267	1.18481	1.15675	1.00619	1.0211	1.03725
Q13185	CBX3_HUMAN	Chromobox protein homolog 3; AltName: Full=HECH; AltName: Full=Heterochromatin protein 1 homolog gamma; Short=HP1 gamma; AltName: Full=Modifier 2 protein;	RKS[+80]LS[+80]DS[+80]ESDDSK	RKS[+80]LS[+80]DS[+80]ESDDSK	0.00486036	0.0222542	LOCALIZED	Q13185	S93	S95	S97		0.916528	2.20205	1	Yes	n/a	NA	NA	NA	0.000318864	NA	0.0531891	0.177832	NA	0.0653136	NA	0.823346	NA	NA	0.0117837	NA	0.265902	0.823247	NA	0.704158	NA	0.988285	0.946195	0.916528	1.50943	1.25333	2.20205	0.458577	1.5237	1.37141	1.28672	0.957878
Q96RT1	LAP2_HUMAN	Protein LAP2; AltName: Full=Densin-180-like protein; AltName: Full=Erbb2-interacting protein; Short=Erbin;	HIVNHDDVFEESEELS[+80]S[+80]DEEM[+16]K	HIVNHDDVFEESEELS[+80]S[+80]DEEM[+16]K	0.000137417	8.30065e-08	LOCALIZED	Q96RT1	S602	S603			1.0779	2.19104	1	Yes	2	NA	0.74914	0.492966	0.256134	0.732768	0.000478385	0.952232	0.406559	0.732465	0.721473	0.262741	0.91728	0.771428	0.573048	0.888082	0.0185268	0.990953	0.842653	0.949539	0.953312	0.957234	1.0779	1.09917	1.25397	1.14472	2.19104	0.992025	0.729845	1.09113	0.88423	0.585543	1.64173e+06
P27824	CALX_HUMAN	Calnexin; AltName: Full=IP90; AltName: Full=Major histocompatibility complex class I antigen-binding protein p88; AltName: Full=p90; Flags: Precursor;	QKSDAEEDGGT[+80]VS[+80]QEEEDR	QKS[+80]DAEEDGGTVS[+80]QEEEDR	0.000954755	0.00346509	LOCALIZED	P27824	S554	S564			1.12428	2.15071	1	Yes	3	NA	0.279302	0.427638	0.00928593	0.510184	0.298245	0.549208	0.467942	0.163422	0.194389	0.330122	0.724053	0.733636	0.0890605	0.766807	0.608424	0.897372	0.854151	0.819177	0.934859	0.957234	2.15071	1.27206	1.32135	1.12428	1.14766	1.30167	0.826559	1.247	1.42749	0.890004	5.30185e+06
P78362	SRPK2_HUMAN	SRSF protein kinase 2; EC=2.7.11.1; AltName: Full=SFRS protein kinase 2; AltName: Full=Serine/arginine-rich protein-specific kinase 2; Short=SR-protein-specific kinase 2; Contains: RecName: Full=SRSF protein kinase 2 N-terminal; Contains: RecName: Full=SRSF protein kinase 2 C-terminal;	TVS[+80]ASST[+80]GDLPK	TVS[+80]ASST[+80]GDLPK	0.00380249	0.010511	LOCALIZED	P78362	S494	T498			1.23293	2.13362	1	Yes	2	SRPK2_HUMAN	0.293688	0.0786801	0.0236892	0.00875989	0.330098	0.597661	0.117849	0.396787	0.725356	0.921243	0.730263	0.341775	0.155227	0.0913027	0.635178	0.903869	0.785104	0.878299	0.953416	0.995412	1.31991	1.3689	2.13362	1.65827	1.23293	1.03642	0.70921	1.06875	0.962638	0.983436	4.61582e+06
Q9BZ29	DOCK9_HUMAN	Dedicator of cytokinesis protein 9; AltName: Full=Cdc42 guanine nucleotide exchange factor zizimin-1;	AEPYVAS[+80]EYK	AEPYVAS[+80]EYK	0.00208498	0.00348015	LOCALIZED	Q9BZ29	S927				0.883107	2.13115	1	Yes	1	NA	0.271615	0.785914	0.38025	0.666922	0.00368937	0.557529	0.601848	0.464571	0.631698	0.538599	0.720803	0.924668	0.669568	0.854776	0.058637	0.897372	0.889195	0.891576	0.948404	0.961942	2.13115	1.14036	0.883107	1.25044	1.90777	1.13102	1.29818	1.46571	0.817094	1.26638	2.31996e+06
Q8IY67	RAVR1_HUMAN	Ribonucleoprotein PTB-binding 1; AltName: Full=Protein raver-1;	GKPPPLLPSVLGPAGGDREALGLGPPAAQLT[+80]PPPAPVGLR	GKPPPLLPSVLGPAGGDREALGLGPPAAQLT[+80]PPPAPVGLR	0.000361242	0.00345226	LOCALIZED	Q8IY67	T463				0.72177	2.12685	1	Yes	2	NA	0.182881	0.285774	0.00425665	0.0300016	0.214832	NA	NA	0.314472	0.19577	0.135235	0.648492	0.633511	0.0566227	0.183185	0.525395	NA	NA	0.870661	0.934859	0.939762	0.72177	1.26745	2.12685	1.63787	1.21019	0.379205	1.36115	1.42823	0.468127	1.84207	1.55612e+06
Q66K14	TBC9B_HUMAN	TBC1 domain family member 9B;	KAS[+80]VVDPSTESSPAPQEGSEQPASPAS[+80]PLSSR	KAS[+80]VVDPSTESSPAPQEGSEQPASPAS[+80]PLSSR	0.00327758	0.00895951	LOCALIZED	Q66K14	S411	S435			0.522756	2.11898	1	Yes	1	NA	0.0453374	0.0176888	0.579861	0.0665235	0.00362876	0.514628	0.697316	0.638605	0.69365	0.123321	0.362859	0.137331	0.79591	0.294059	0.0579977	0.892845	0.911497	0.9282	0.952779	0.939762	2.11898	1.65818	1.15317	0.522756	0.572817	1.17596	0.878694	0.882813	0.876363	1.52815	3.13229e+06
Q9H6H4	REEP4_HUMAN	Receptor expression-enhancing protein 4;	SFS[+80]M[+16]QDLR	SFS[+80]M[+16]QDLR	0.0026303	0.00469418	LOCALIZED	Q9H6H4	S152				1.1767	2.0968	1	Yes	n/a	NA	NA	0.0829147	NA	0.000947421	0.203647	NA	0.951999	0.487423	0.736219	0.779723	NA	0.352475	NA	0.0285717	0.512805	NA	0.98381	0.892918	0.955611	0.984464	1.64007	2.0968		1.74502	1.1767	1.15965	0.99363	1.26423	1.09651	1.06543
Q9NQQ7	S35C2_HUMAN	Solute carrier family 35 member C2; AltName: Full=Ovarian cancer-overexpressed gene 1 protein;	GLGS[+80]SPDLELLLR	GLGS[+80]SPDLELLLR	0.0035491	0.0105105	LOCALIZED	Q9NQQ7	S335				0.646031	2.09294	1	Yes	1	NA	0.150327	0.000881956	0.615112	0.408758	0.0116365	0.732004	NA	NA	0.64577	0.429354	0.606755	0.0216903	0.816813	0.70278	0.112331	0.944126	NA	NA	0.952139	0.958655	1.60021	2.09294	0.81842	0.646031	1.37736	0.855176	0.926606	1.47245	0.874177	1.13706	1.91324e+06
Q8WX93	PALLD_HUMAN	Palladin; AltName: Full=SIH002; AltName: Full=Sarcoma antigen NY-SAR-77;	IAS[+80]DEEIQGTK	IAS[+80]DEEIQGTK	7.62116e-08	3.33415e-08	LOCALIZED	Q8WX93	S893				1.54539	2.06211	1	Yes	2	NA	0.110045	0.0972303	0.0154688	0.00772609	0.0130876	0.379594	0.996684	0.581664	0.503997	0.0838047	0.536264	0.387328	0.119263	0.0853173	0.120607	0.865162	0.998421	0.915154	0.934859	0.939762	1.5713	1.54539	2.06211	1.86745	1.84674	0.886541	1.00058	0.916914	1.12344	1.30603	4.85283e+06
Q86W92	LIPB1_HUMAN	Liprin-beta-1; AltName: Full=Protein tyrosine phosphatase receptor type f polypeptide-interacting protein-binding protein 1; Short=PTPRF-interacting protein-binding protein 1; AltName: Full=hSGT2;	ALEYSNGIFDC[+57]QS[+80]PTSPFM[+16]GSLR	ALEYSNGIFDC[+57]QS[+80]PTSPFM[+16]GSLR	0.00496046	0.022997	LOCALIZED	Q86W92	S37				0.651722	2.02175	1	Yes	2	NA	0.196608	0.222732	0.0549335	0.00881118	0.0926366	0.889985	0.695387	0.579501	0.115188	0.785797	0.659535	0.572753	0.26013	0.0916405	0.359042	0.979833	0.911497	0.914561	0.934859	0.984464	1.3302	0.652316	0.651722	2.02175	0.731798	0.973229	0.902083	0.902242	1.31487	0.95263	1.90972e+06
Q12888	TP53B_HUMAN	Tumor suppressor p53-binding protein 1; Short=53BP1; Short=p53-binding protein 1; Short=p53BP1;	TSS[+80]GTSLSAMHSSGSSGK	T[+80]SSGTSLSAMHSSGSSGK	0.381681	1	LUMP	Q12888	T1315				0.0107507	9.33633	1	Yes	4	NA	0.375445	0.170259	0.506401	0.0519165	0.00042103	0.537068	0.402104	0.680913	NA	0.207422	0.77103	0.511497	0.751202	0.255121	0.0171752	0.897372	0.842653	0.937727	NA	0.939762	0.0107507	9.33633	0.03835	2.06526	5.37791	0.739238	1.43043	1.15598	2.0162	2.63423
O95155	UBE4B_HUMAN	Ubiquitin conjugation factor E4 B {ECO:0000305}; EC=6.3.2.- {ECO:0000250|UniProtKB:Q9ES00}; AltName: Full=Homozygously deleted in neuroblastoma 1 {ECO:0000312|EMBL:BAB40446.1}; AltName: Full=Ubiquitin fusion degradation protein 2 {ECO:0000312|EMBL:AAD02233.1};	SQSSEGVSSLSSS[+80]PSNSLETQSQSLSR	SQSSEGVSSLSSS[+80]PSNSLETQSQSLSR	0.167241	1	LUMP	O95155	S88				0.0395217	0.545762	1	Yes	5	NA	0.00365406	0.0337051	0.0201063	0.0240223	0.114626	0.236682	0.620743	0.0230901	0.804951	0.29156	0.0942323	0.205923	0.139222	0.160717	0.392231	0.830833	0.892224	0.548186	0.966272	0.957234	0.0395217	0.108255	0.179482	0.277747	0.545762	0.580156	1.16438	1.57542	1.05033	0.770417	1.15703e+07
Q9BQ89	F110A_HUMAN	Protein FAM110A;	AS[+80]S[+80]DIVSLAGPSAGPGSSEGGC[+57]SR	ASS[+80]DIVS[+80]LAGPSAGPGSSEGGC[+57]SR	1	1	LUMP	Q9BQ89	S229	S233			0.0874652	3.93286	1	Yes	2	NA	0.657068	0.211733	0.00436899	0.474639	0.251878	0.148285	0.389238	0.812902	0.752015	0.595237	0.881297	0.56277	0.0574922	0.747351	0.561688	0.814201	0.842653	0.962545	0.956269	0.962847	0.137045	3.93286	0.0874652	2.54815	1.66985	5.52133	0.100735	1.26158	1.1987	2.03123	1.21209e+07
P51532	SMCA4_HUMAN	Transcription activator BRG1; EC=3.6.4.-; AltName: Full=ATP-dependent helicase SMARCA4; AltName: Full=BRG1-associated factor 190A; Short=BAF190A; AltName: Full=Mitotic growth and transcription activator; AltName: Full=Protein BRG-1; AltName: Full=Protein brahma homolog 1; AltName: Full=SNF2-beta; AltName: Full=SWI/SNF-related matrix-associated actin-dependent regulator of chromatin subfamily A me…	KAENAEGQTPAIGPDGEPLDET[+80]SQM[+16]S[+80]DLPVK	KAENAEGQTPAIGPDGEPLDETS[+80]QM[+16]S[+80]DLPVK	0.0415237	0.293501	LUMP	P51532	S610	S613			0.128484	0.743866	1	Yes	4	NA	0.0127486	0.0594851	0.0175785	0.00762628	0.0739428	0.133305	0.0170073	0.170836	0.194955	0.0166303	0.177101	0.289483	0.129127	0.0848459	0.317736	0.809925	0.52919	0.819177	0.934859	0.819938	0.743866	0.461916	0.128484	0.252947	0.229006	0.480342	1.74279	1.36445	0.462637	1.81321	8.64066e+06
Q86VR2	F134C_HUMAN	Protein FAM134C;	S[+80]PSS[+80]DLDTDAEGDDFELLDQSELSQLDPASSR	SPS[+80]SDLDT[+80]DAEGDDFELLDQSELSQLDPASSR	0.374225	1	LUMP	Q86VR2	S435	T440			0.15661	1.76911	1	Yes	1	NA	NA	0.500675	0.000425276	0.451036	0.505747	NA	0.684385	0.543979	0.681762	0.72869	NA	0.776034	0.0138418	0.730935	0.753877	NA	0.909929	0.905974	0.952779	0.976074	1.76911	0.569918	0.15661	0.444481	1.45502	2.96099	1.68531	1.28128	0.824444	1.22403	3.18581e+06
Q9UPU5	UBP24_HUMAN	Ubiquitin carboxyl-terminal hydrolase 24; EC=3.4.19.12; AltName: Full=Deubiquitinating enzyme 24; AltName: Full=Ubiquitin thioesterase 24; AltName: Full=Ubiquitin-specific-processing protease 24;	IILNSHS[+80]PAGSAAISQQDFHPK	IILNSHS[+80]PAGSAAISQQDFHPK	0.023902	0.166373	LUMP	Q9UPU5	S1612				0.197784	1.23594	1	Yes	5	NA	0.589164	0.24499	0.00818171	0.832604	0.421994	0.354799	0.453591	0.10759	0.927588	0.37507	0.85118	0.596316	0.0841874	0.931402	0.7002	0.854335	0.853371	0.782873	0.989086	0.957234	1.23594	0.434298	0.197784	0.887522	0.668107	0.729601	1.37493	1.94528	1.02146	0.777065	2.16069e+06
O60716	CTND1_HUMAN	Catenin delta-1; AltName: Full=Cadherin-associated Src substrate; Short=CAS; AltName: Full=p120 catenin; Short=p120(ctn); AltName: Full=p120(cas);	FHPEPYGLEDDQRSM[+16]GY[+80]DDLDYGMM[+16]SDYGTAR	FHPEPYGLEDDQRS[+80]M[+16]GYDDLDYGMM[+16]SDYGTAR	0.0714382	0.533743	LUMP	O60716	S288				0.198218	0.679719	1	Yes	4	NA	0.219442	0.0689241	0.260572	0.00403902	0.0739244	0.337831	0.103423	0.31556	0.982918	0.97791	0.682462	0.317657	0.576026	0.06014	0.317736	0.854335	0.770156	0.870661	0.997348	0.99857	0.275538	0.462286	0.35064	0.198218	0.679719	1.46549	2.8902	2.35652	1.01106	1.01734	3.41984e+06
Q9NV31	IMP3_HUMAN	U3 small nucleolar ribonucleoprotein protein IMP3; Short=U3 snoRNP protein IMP3; AltName: Full=BRMS2;	GSLELC[+57]DFVTASS[+80]FC[+57]R	GSLELC[+57]DFVTASS[+80]FC[+57]r	0.0600277	0.453409	LUMP	Q9NV31	S105				0.210387	0.939225	1	Yes	1	NA	0.544037	0.646489	0.0173829	0.00239828	0.860596	0.145316	0.00300397	0.496927	0.195555	0.315004	0.828853	0.856957	0.128306	0.046869	0.943218	0.809925	0.367791	0.893532	0.934859	0.957234	0.807006	0.860087	0.210387	0.291331	0.939225	2.23511	2.08292	0.689632	0.810964	1.44043	431009
Q9Y6I3	EPN1_HUMAN	Epsin-1; AltName: Full=EH domain-binding mitotic phosphoprotein; AltName: Full=EPS-15-interacting protein 1;	T[+80]PESFLGPNAALVDLDSLVSRPGPTPPGAK	T[+80]PESFLGPNAALVDLDSLVSRPGPTPPGAK	0.122706	0.937555	LUMP	Q9Y6I3	T470				0.214515	1.07085	1	Yes	4	NA	0.248508	0.0404793	0.0248405	0.00144695	0.0249552	NA	NA	NA	0.0669548	NA	0.702419	0.232457	0.159328	0.0353759	0.174515	NA	NA	NA	0.934859	NA	1.07085	0.506949	0.334851	0.439677	0.214515		1.81803	4.91	1.54306	0.882336	2.00054e+06
Q03468	ERCC6_HUMAN	DNA excision repair protein ERCC-6; EC=3.6.4.-; AltName: Full=ATP-dependent helicase ERCC6; AltName: Full=Cockayne syndrome protein CSB;	LGEETNAVSGPEELSVISGNGEC[+57]SNSSGTGKT[+80]SMPSGDES[+80]IDEK	LGEETNAVSGPEELSVISGNGEC[+57]SNSSGT[+80]GKTSMPSGDES[+80]IDEK	0.483764	1	LUMP	Q03468	T1135	S1146			0.222931	1.98678	1	Yes	5	NA	0.0106369	0.00874591	0.0978094	0.978549	0.291227	0.512852	0.548307	0.386602	0.0682785	0.967523	0.163993	0.0875467	0.360021	0.990216	0.602858	0.892845	0.875208	0.874623	0.934859	0.99857	1.17158	0.222931	0.412894	1.00839	1.98678	1.34681	1.36345	0.578374	0.229687	1.01523	2.64534e+06
Q9BSJ6	FA64A_HUMAN	Protein FAM64A; AltName: Full=CALM-interactor expressed in thymus and spleen; AltName: Full=Regulator of chromosome segregation protein 1;	GS[+80]GSPTHSLSQK	GS[+80]GSPTHSLSQk	0.253147	1	LUMP	Q9BSJ6	S129				0.237977	1.834	1	Yes	1	NA	0.283877	0.25483	0.25525	0.0041456	0.0107198	0.245865	0.45564	0.169893	0.408965	0.875401	0.726005	0.60373	0.572324	0.0611141	0.107708	0.830833	0.853371	0.819177	0.934859	0.991264	1.834	0.737643	0.691516	0.410486	0.237977	2.17321	4.1272	1.59645	0.249131	0.830237
O75175	CNOT3_HUMAN	CCR4-NOT transcription complex subunit 3; AltName: Full=CCR4-associated factor 3; AltName: Full=Leukocyte receptor cluster member 2;	EPSAAAPTGAGGVAPGSGNNSGGPSLLVPLPVNPPSSPTPS[+80]FSDAK	EPSAAAPTGAGGVAPGSGNNSGGPSLLVPLPVNPPSSPT[+80]PSFSDAK	0.0555696	0.41521	LUMP	O75175	T509				0.243396	1.36253	1	Yes	2	NA	0.00218863	0.384127	0.0905948	0.0178892	0.755414	0.0448923	8.11011e-05	0.0187562	0.951799	0.444588	0.0765792	0.706111	0.34325	0.137565	0.893041	0.803952	0.115034	0.518442	0.99259	0.958655	0.243396	0.800695	0.693496	1.36253	0.935433	0.614512	0.558618	1.78642	1.01273	0.846092	2.36836e+06
P15924	DESP_HUMAN	Desmoplakin; Short=DP; AltName: Full=250/210 kDa paraneoplastic pemphigus antigen;	GGGGY[+80]T[+80]C[+57]QS[+80]GSGWDEFTK	GGGGY[+80]T[+80]C[+57]QSGSGWDEFT[+80]k	0.209765	1	LUMP	P15924	Y172	T173	T184		0.267008	4.08154	1	Yes	2	NA	0.205093	0.318599	0.292944	0.189612	0.00476792	0.214195	NA	0.809083	0.312365	0.778661	0.668677	0.659211	0.60172	0.500207	0.0675345	0.830833	NA	0.961897	0.934859	0.984464	2.08848	0.267008	1.7936	0.351735	4.08154	2.08495	0.427421	0.875378	0.531005	0.733534	113439
Q14160	SCRIB_HUMAN	Protein scribble homolog; Short=Scribble; Short=hScrib; AltName: Full=Protein LAP4;	MVEPENAVTITPLRPEDDYS[+80]PRER	MVEPENAVTITPLRPEDDYS[+80]PRER	0.0495684	0.361894	LUMP	Q14160	S835				0.300621	4.18935	1	Yes	3	NA	0.457838	0.245611	0.951012	0.842492	0.00421314	0.418952	0.695392	0.640625	0.0027212	0.174947	0.798534	0.596937	0.983242	0.935643	0.0633438	0.87019	0.911497	0.9282	0.934859	0.939762	0.40434	4.18935	1.04792	0.96476	0.300621	0.683787	1.34574	0.395906	16.7291	0.222769	6.23216e+07
Q9H6X4	TM134_HUMAN	Transmembrane protein 134;	YQNLENDEDGAQAS[+80]PEPDGGVGTRDS[+80]SRTSIR	Y[+80]QNLENDEDGAQASPEPDGGVGTRDSS[+80]RTSIR	0.484231	1	LUMP	Q9H6X4	Y57	S83			0.30216	8.41437	1	Yes	1	NA	0.27782	0.915234	0.96306	0.00852442	0.0370666	0.308327	0.415356	NA	NA	0.387359	0.724053	0.975792	0.989505	0.0897936	0.218087	0.845501	0.846192	NA	NA	0.957234	8.41437	1.02854	0.974478	0.30216	2.6562	0.623781	0.672528	1.69292	0.597607	4.74906	605033
O95817	BAG3_HUMAN	BAG family molecular chaperone regulator 3; Short=BAG-3; AltName: Full=Bcl-2-associated athanogene 3; AltName: Full=Bcl-2-binding protein Bis; AltName: Full=Docking protein CAIR-1;	SQS[+80]PAASDC[+57]SSSSSSASLPSSGR	S[+80]QSPAASDC[+57]SSSSSSASLPSSGR	1	1	LUMP	O95817	S171				0.31137	1.64449	1	Yes	1	NA	0.393617	0.243083	0.00697849	0.511386	0.124625	0.255125	0.78326	0.432418	0.154776	0.164536	0.775555	0.593532	0.0778829	0.767596	0.40558	0.834182	0.93896	0.883259	0.934859	0.939762	0.928256	0.498313	0.31137	0.80423	1.64449	0.623738	0.826185	1.28973	0.845196	1.35351	4.87641e+06
Q9NZM3	ITSN2_HUMAN	Intersectin-2; AltName: Full=SH3 domain-containing protein 1B; AltName: Full=SH3P18; AltName: Full=SH3P18-like WASP-associated protein;	TVS[+80]PGSVS[+80]PIHGQGQVVENLK	TVS[+80]PGSVS[+80]PIHGQGQVVENLK	0.0131513	0.0901795	LUMP	Q9NZM3	S884	S889			0.323054	0.764899	1	Yes	5	NA	0.016649	0.204294	0.000148453	0.203987	0.177923	0.466221	0.818711	0.163994	0.510254	0.36083	0.208393	0.552392	0.0078054	0.517864	0.480903	0.883324	0.946817	0.819177	0.934859	0.957234	0.494909	0.323054	0.409783	0.764899	0.723249	0.905614	0.972892	0.833388	1.09944	0.921043	1.48876e+07
Q9H6Z4	RANB3_HUMAN	Ran-binding protein 3; Short=RanBP3;	TS[+80]SLTQFPPSQSEER	TS[+80]SLTQFPPSQSEER	0.456209	1	LUMP	Q9H6Z4	S125				0.338425	9.49538	1	Yes	3	NA	0.738078	0.881955	0.105546	0.00639928	0.132055	0.12353	0.294645	0.632186	0.885281	0.568275	0.912679	0.96255	0.375485	0.0771159	0.417355	0.809925	0.842653	0.927705	0.981467	0.961942	0.530943	0.880969	9.49538	0.338425	2.37137	1.94959	1.71229	1.17829	0.972246	1.1962	1.45204e+07
Q9UK61	TASOR_HUMAN	Protein TASOR {ECO:0000305}; AltName: Full=CTCL tumor antigen se89-1 {ECO:0000303|PubMed:11149944}; AltName: Full=Retinoblastoma-associated protein RAP140 {ECO:0000303|PubMed:18726359}; AltName: Full=Transgene activation suppressor protein {ECO:0000303|PubMed:26022416};	SSDYQFPSS[+80]PFTDTLK	SSDYQFPSS[+80]PFTDTLK	0.0136354	0.0949446	LUMP	Q9UK61	S979				0.372143	2.327	1	Yes	1	NA	0.0877211	0.408726	0.314156	0.00157046	0.0160376	0.78887	0.285271	0.958324	0.278117	0.848149	0.486834	0.723444	0.618705	0.0374704	0.135264	0.959375	0.842653	0.990726	0.934859	0.988861	2.327	0.802688	0.579349	0.372143	0.555399	0.930115	0.816137	0.987009	0.82296	0.962077	1.7e+06
O94915	FRYL_HUMAN	Protein furry homolog-like; AltName: Full=ALL1-fused gene from chromosome 4p12 protein;	SNT[+80]LDIMDGR	SNT[+80]LDIMDGR	0.0263319	0.182085	LUMP	O94915	T1959				0.39112	2.35006	1	Yes	1	NA	NA	0.00441877	0.961275	0.749347	0.0210153	0.707528	NA	NA	0.690703	0.252011	NA	0.0582684	0.988081	0.895208	0.15808	0.936921	NA	NA	0.952779	0.957234	2.35006	1.92838	0.98153	1.10317	0.39112	0.703759	1.26774	0.749671	1.22166	0.643729
Q15154	PCM1_HUMAN	Pericentriolar material 1 protein; Short=PCM-1; Short=hPCM-1;	NVRS[+80]DIS[+80]DQEEDEES[+80]EGC[+57]PVSINLSK	NVRS[+80]DIS[+80]DQEEDEES[+80]EGC[+57]PVSINLSK	0.021845	0.151046	LUMP	Q15154	S1765	S1768	S1776		0.397473	0.839463	1	Yes	4	NA	0.000360179	0.74613	NA	0.244803	0.181572	0.385966	0.718532	0.581684	0.0696727	0.643665	0.0303969	0.906239	NA	0.564347	0.484324	0.867585	0.920964	0.915154	0.934859	0.964836	0.704632	0.839463	0.397473	0.67699	0.733008	1.38366	0.737296	0.964601	0.696311	0.922576	1.25097e+06
P15336	ATF2_HUMAN	Cyclic AMP-dependent transcription factor ATF-2; Short=cAMP-dependent transcription factor ATF-2; EC=2.3.1.48 {ECO:0000269|PubMed:10821277}; AltName: Full=Activating transcription factor 2; AltName: Full=Cyclic AMP-responsive element-binding protein 2; Short=CREB-2; Short=cAMP-responsive element-binding protein 2; AltName: Full=HB16; AltName: Full=Histone acetyltransferase ATF2; AltName: Full=cAM…	NDSVIVADQT[+80]PT[+80]PTR	NDSVIVADQT[+80]PT[+80]PTR	0.0388543	0.273237	LUMP	P15336	T69	T71			0.398803	5.03555	1	Yes	2	NA	0.852225	0.183179	0.0882824	0.00731092	0.358118	0.130265	0.349053	0.327205	0.51567	0.374957	0.9563	0.524313	0.338423	0.0835272	0.659059	0.809925	0.842653	0.870661	0.934859	0.957234	0.398803	0.4223	5.03555	2.21273	2.0082	0.591267	2.16925	0.680112	0.750983	0.515371	1.5859e+06
A0FGR8	ESYT2_HUMAN	Extended synaptotagmin-2; Short=E-Syt2; AltName: Full=Chr2Syt;	EPT[+80]PS[+80]IAS[+80]DISLPIATQELR	EPT[+80]PSIAS[+80]DIS[+80]LPIATQELR	0.188909	1	LUMP	A0FGR8	T753	S758	S761		0.416788	3.69008	1	Yes	4	NA	0.713653	0.622918	0.229058	0.2191	0.00562512	NA	0.773371	0.871266	0.842137	0.8055	0.903734	0.846005	0.544101	0.534568	0.0742007	NA	0.934075	0.976046	0.972815	0.986611	1.24635	1.39833	3.69008	0.572593	0.416788	0.236097	1.13297	1.08685	0.867849	0.90972	1.32519e+06
Q96SI1	KCD15_HUMAN	BTB/POZ domain-containing protein KCTD15; AltName: Full=Potassium channel tetramerization domain-containing protein 15;	LSLTRS[+80]PVSPLAAQGIPLPAQLTK	LS[+80]LTRSPVSPLAAQGIPLPAQLTK	1	1	LUMP	Q96SI1	S31				0.41947	1.07807	1	Yes	5	NA	0.00328944	0.0470742	0.0416329	0.30049	0.450129	0.4248	0.8866	0.709446	0.518254	0.748134	0.0922942	0.251999	0.217923	0.617721	0.718212	0.87128	0.962477	0.942709	0.934859	0.978311	1.07807	0.466996	0.41947	0.768105	0.874566	1.13185	1.05226	1.08072	0.900744	1.03275	1.2112e+06
Q66K14	TBC9B_HUMAN	TBC1 domain family member 9B;	ASVVDPSTESSPAPQEGSEQPASPAS[+80]PLSSR	ASVVDPSTESSPAPQEGSEQPASPAS[+80]PLSSR	0.0458033	0.329467	LUMP	Q66K14	S435				0.420999	1.96858	1	Yes	2	NA	0.425063	0.00348751	0.949923	0.357197	0.410154	0.6598	0.25157	0.505426	0.322309	0.103784	0.784494	0.0508407	0.983242	0.663646	0.693498	0.924066	0.842653	0.894413	0.934859	0.939762	0.905781	0.420999	1.03263	0.475043	1.96858	0.819625	2.17489	1.48645	0.529048	0.456706	4.81425e+06
Q641Q2	FA21A_HUMAN	WASH complex subunit FAM21A {ECO:0000305};	ASALLFSS[+80]DEEDQWNIPASQTHLASDSR	ASALLFSS[+80]DEEDQWNIPASQTHLASDSR	0.0510456	0.374885	LUMP	Q641Q2	S620				0.426589	1.01199	1	Yes	2	NA	0.647544	0.00382236	0.36272	0.0295913	0.965803	0.225225	0.519352	0.832645	0.182523	0.191447	0.877538	0.0537531	0.660469	0.182178	0.985122	0.830833	0.863001	0.964067	0.934859	0.939762	0.934844	0.426589	0.813547	0.594731	1.01199	1.2663	0.808812	0.947646	0.783336	2.53077	2.2172e+06
Q09666	AHNK_HUMAN	Neuroblast differentiation-associated protein AHNAK; AltName: Full=Desmoyokin;	SNSFS[+80]DEREFS[+80]GPSTPTGTLEFEGGEVSLEGGK	SNS[+80]FSDEREFSGPSTPTGT[+80]LEFEGGEVSLEGGK	0.093458	0.686985	LUMP	Q09666	S5782	T5798			0.427254	0.755022	1	Yes	4	NA	0.070605	0.259752	0.164722	0.478286	0.00882517	0.0302207	0.342847	0.726863	0.212842	0.230053	0.44404	0.607088	0.469461	0.748604	0.0959849	0.771616	0.842653	0.948366	0.934859	0.950916	0.427254	0.614459	0.743573	0.755022	0.470997	2.17049	1.43796	0.883733	1.4461	0.870902	6.69514e+06
Q14C86	GAPD1_HUMAN	GTPase-activating protein and VPS9 domain-containing protein 1; AltName: Full=GAPex-5; AltName: Full=Rab5-activating protein 6;	EVS[+80]S[+80]RPSTPGLSVVSGISATSEDIPNK	EVS[+80]SRPSTPGLSVVSGISATS[+80]EDIPNK	0.397346	1	LUMP	Q14C86	S757	S775			0.429225	0.903499	1	Yes	5	NA	0.198316	0.434877	0.0710472	0.729954	0.00155634	0.242397	0.0653966	0.418309	0.497992	0.494741	0.65957	0.737	0.301901	0.886909	0.0349827	0.830833	0.738104	0.8797	0.934859	0.958655	0.429225	0.903499	0.654256	0.845407	0.803676	2.22749	1.86918	1.18834	0.807181	0.911147	5.67543e+06
Q4KMP7	TB10B_HUMAN	TBC1 domain family member 10B; AltName: Full=Rab27A-GAP-beta;	TEEARPSPAPGPGT[+80]PTGT[+80]PTRTPSR	TEEARPSPAPGPGT[+80]PTGT[+80]PTRTPSR	0.127175	0.983162	LUMP	Q4KMP7	T148	T152			0.457623	1.00166	1	Yes	5	NA	0.00110496	0.0428771	0.271842	0.995578	0.190755	0.980515	0.956344	0.386572	0.932796	0.0772907	0.0559874	0.239174	0.585125	0.998435	0.495695	0.996081	0.984578	0.874623	0.990444	0.937233	0.559605	0.457623	0.598185	1.00166	0.605958	1.00228	0.982255	0.740895	1.03033	1.64314	1.48216e+07
Q9H9J4	UBP42_HUMAN	Ubiquitin carboxyl-terminal hydrolase 42; EC=3.4.19.12; AltName: Full=Deubiquitinating enzyme 42; AltName: Full=Ubiquitin thioesterase 42; AltName: Full=Ubiquitin-specific-processing protease 42;	LNSSVLVPYGAESS[+80]EDSDEESK	LNSSVLVPYGAESS[+80]EDSDEESk	0.299597	1	LUMP	Q9H9J4	S612				0.462582	1.53144	1	Yes	2	NA	0.162537	0.114679	0.191314	0.00708442	0.368673	0.618228	0.760299	0.546436	0.523798	0.782676	0.624368	0.424515	0.50329	0.0820166	0.666043	0.913723	0.931218	0.906088	0.934859	0.984464	1.08888	0.723019	1.32137	0.462582	1.53144	1.24285	0.878327	1.25493	1.23217	1.14806	364663
O95425	SVIL_HUMAN	Supervillin; AltName: Full=Archvillin; AltName: Full=p205/p250;	FSSS[+80]IENSDSPVR	FSSS[+80]IENSDSPVR	0.194716	1	LUMP	O95425	S914				0.464801	13.3753	1	Yes	1	NA	0.00352415	0.0166115	0.0926243	0.328492	0.470242	0.0833442	0.0610827	0.228637	0.125845	0.522349	0.0942323	0.131486	0.348168	0.641788	0.73097	0.807028	0.716291	0.833205	0.934859	0.958655	12.5021	13.3753	2.36442	0.464801	1.87548	2.28535	2.60454	0.41484	0.452982	1.35016	165093
Q5SW79	CE170_HUMAN	Centrosomal protein of 170 kDa; Short=Cep170; AltName: Full=KARP-1-binding protein; Short=KARP1-binding protein;	QKS[+80]EEPSVSIPFLQTALLR	QKS[+80]EEPSVSIPFLQTALLR	0.0270807	0.187193	LUMP	Q5SW79	S446				0.469077	42.518	1	Yes	3	NA	0.0215671	0.00552086	0.329973	NA	NA	0.76279	NA	NA	0.45112	NA	0.242069	0.0673922	0.63168	NA	NA	0.953875	NA	NA	0.934859	NA	6.76714	6.01404	42.518	0.469077	1.76763	1.17748		0.130524	1.70369		419555
P28290	SSFA2_HUMAN	Sperm-specific antigen 2; AltName: Full=Cleavage signal-1 protein; Short=CS-1; AltName: Full=Ki-ras-induced actin-interacting protein;	SGS[+80]QDFPQC[+57]NTIENTGTK	SGS[+80]QDFPQC[+57]NTIENTGTK	0.240944	1	LUMP	P28290	S593				0.479827	4.36444	1	Yes	1	NA	0.0242994	0.00279403	0.978006	0.281363	0.752272	0.231101	0.144762	0.493694	0.822194	0.160956	0.258297	0.0450528	0.995082	0.600544	0.891596	0.830833	0.813872	0.892918	0.9693	0.939762	4.36444	2.36335	1.01566	0.479827	1.12556	1.63082	3.95524	0.698861	0.910914	1.69646	2.03612e+06
O15355	PPM1G_HUMAN	Protein phosphatase 1G; EC=3.1.3.16; AltName: Full=Protein phosphatase 1C; AltName: Full=Protein phosphatase 2C isoform gamma; Short=PP2C-gamma; AltName: Full=Protein phosphatase magnesium-dependent 1 gamma;	LEEVLST[+80]EGAEENGNSDK	LEEVLS[+80]TEGAEENGNSDK	0.0901097	0.660377	LUMP	O15355	S527				0.488434	11.757	1	Yes	2	NA	0.461725	0.138154	0.118743	0.00279709	0.0112914	0.77649	NA	0.582858	0.367507	0.813881	0.79946	0.461637	0.400546	0.0510218	0.110759	0.956941	NA	0.916035	0.934859	0.986611	0.979258	0.488434	7.82795	11.757	9.76438	1.27477	0.56322	2.20755	0.530354	0.862491	1.43812e+06
O60716	CTND1_HUMAN	Catenin delta-1; AltName: Full=Cadherin-associated Src substrate; Short=CAS; AltName: Full=p120 catenin; Short=p120(ctn); AltName: Full=p120(cas);	GSLAS[+80]LDS[+80]LRK	GSLAS[+80]LDS[+80]LRK	0.184751	1	LUMP	O60716	S349	S352			0.490807	1.03753	1	Yes	5	NA	0.929245	0.0023343	0.0123725	0.0232832	0.740064	0.0886389	0.0107938	0.105976	0.368977	0.458828	0.974744	0.0406597	0.105737	0.157848	0.887931	0.809925	0.492865	0.77579	0.934859	0.958655	1.02843	0.490807	0.805202	0.717401	1.03753	0.805472	1.13733	0.898548	0.894735	1.03472	3.64023e+07
Q9NQC7	CYLD_HUMAN	Ubiquitin carboxyl-terminal hydrolase CYLD; EC=3.4.19.12; AltName: Full=Deubiquitinating enzyme CYLD; AltName: Full=Ubiquitin thioesterase CYLD; AltName: Full=Ubiquitin-specific-processing protease CYLD;	Y[+80]GKDDSAWLFFDSMADRDGGQNGFNIPQVT[+80]PC[+57]PEVGEY[+80]LK	Y[+80]GKDDSAWLFFDSMADRDGGQNGFNIPQVT[+80]PC[+57]PEVGEY[+80]LK	0.497532	1	LUMP	Q9NQC7	Y878	T907	Y915		0.537043	43.0296	1	Yes	n/a	NA	NA	NA	0.00114471	NA	0.682033	NA	NA	0.384657	NA	0.655327	NA	NA	0.0232706	NA	0.85859	NA	NA	0.874117	NA	0.968585	21.1834	26.565	43.0296	0.537043	1.14287	1.36519	2.06659	0.225324		0.782543	4.22831e+06
P0CAP2	GRL1A_HUMAN	DNA-directed RNA polymerase II subunit GRINL1A; AltName: Full=DNA-directed RNA polymerase II subunit M; AltName: Full=Glutamate receptor-like protein 1A;	HRVS[+80]SQAEDTSSSFDNLFIDR	HRVSS[+80]QAEDTSSSFDNLFIDR	0.099963	0.738897	LUMP	P0CAP2	S179				3.34484	33.2978	1	Yes	2	NA	0.299369	0.368638	0.375308	0.31029	0.000134813	0.603063	0.10285	0.356539	0.40169	0.825261	0.732317	0.698551	0.66594	0.625867	0.00969086	0.905303	0.770156	0.873529	0.934859	0.988285	3.34484	13.6909	14.8942	33.2978	17.9674	0.528769	0.295076	4.46607	6.13373	1.30808	1.35009e+06
Q92841	DDX17_HUMAN	Probable ATP-dependent RNA helicase DDX17; EC=3.6.4.13; AltName: Full=DEAD box protein 17; AltName: Full=DEAD box protein p72; AltName: Full=RNA-dependent helicase p72;	TT[+80]SSANNPNLMYQDEC[+57]DRR	TTS[+80]SANNPNLMYQDEC[+57]DRR	0.0278727	0.192981	LUMP	Q92841	S571				1.07632	23.8518	1	Yes	3	NA	0.372147	0.0318309	8.23533e-06	0.124939	0.858713	0.342172	NA	0.199881	0.504901	0.939768	0.769711	0.200972	0.00210086	0.410545	0.942336	0.854335	NA	0.819177	0.934859	0.99857	1.45993	23.8518	21.5085	1.82549	1.07632	1.58605	5.91892	1.90424	0.639303	1.05176
Q15345	LRC41_HUMAN	Leucine-rich repeat-containing protein 41; AltName: Full=Protein Muf1;	ST[+80]QESLTAGGTDLK	ST[+80]QESLTAGGTDLK	0.221609	1	LUMP	Q15345	T327				1.30647	18.582	1	Yes	3	NA	0.681983	0.206237	0.000916582	0.590007	0.494187	0.661661	0.165378	0.185726	0.33418	0.0975664	0.89217	0.554249	0.0201747	0.813975	0.746645	0.924689	0.823689	0.819177	0.934859	0.939762	1.30647	7.91378	18.582	1.31947	1.64936	0.697226	2.45435	2.19863	1.34695	2.30525	999723
O95685	PPR3D_HUMAN	Protein phosphatase 1 regulatory subunit 3D; AltName: Full=Protein phosphatase 1 regulatory subunit 6; Short=PP1 subunit R6; AltName: Full=Protein phosphatase 1-binding subunit R6;	SLS[+80]C[+57]LS[+80]DLDGGVALEPR	SLS[+80]C[+57]LS[+80]DLDGGVALEPR	0.274747	1	LUMP	O95685	S25	S28			0.714246	12.9604	1	Yes	1	NA	0.00163717	0.013237	NA	0.700749	0.980797	0.0991981	0.0234164	0.0237965	NA	0.575786	0.0670517	0.112308	NA	0.870406	0.992147	0.809925	0.566014	0.556151	NA	0.961942	12.9604	3.76687	0.887849	0.714246	0.982023	1.55784	4.09509	0.296973	1.92092	1.20479	362030
P15151	PVR_HUMAN	Poliovirus receptor; AltName: Full=Nectin-like protein 5; Short=NECL-5; AltName: CD_antigen=CD155; Flags: Precursor;	ENS[+80]SSQDPQTEGTR	ENS[+80]SSQDPQTEGTr	0.0788129	0.579734	LUMP	P15151	S406				1.91902	11.9691	1	Yes	1	NA	NA	0.596554	NA	0.336086	0.00429031	0.895147	0.404384	0.549951	0.367187	0.316196	NA	0.832046	NA	0.646443	0.0635651	0.981655	0.842653	0.906205	0.934859	0.957234	11.9691	4.12512	3.82824	1.91902	5.98578	1.06451	0.594091	0.859753	0.849601	0.912041	808963
Q99569	PKP4_HUMAN	Plakophilin-4; AltName: Full=p0071;	TGS[+80]VGIGNLQR	TGS[+80]VGIGNLQR	0.107134	0.796058	LUMP	Q99569	S447				0.848135	8.83691	1	Yes	1	NA	0.0405689	0.00776916	0.754365	0.655242	0.0686291	0.771337	0.449015	0.117337	0.815202	0.514013	0.344465	0.0814288	0.892491	0.849213	0.304613	0.954651	0.853371	0.792325	0.967993	0.958655	4.58826	3.94377	0.848135	1.28995	8.83691	1.23221	0.393602	1.99942	1.21372	1.64087	509604
P51003	PAPOA_HUMAN	Poly(A) polymerase alpha; Short=PAP-alpha; EC=2.7.7.19; AltName: Full=Polynucleotide adenylyltransferase alpha;	T[+80]SSTDLSDIPALPANPIPVIK	TS[+80]STDLSDIPALPANPIPVIK	1	1	LUMP	P51003	S717				0.793579	8.41542	1	Yes	3	NA	0.000852856	NA	0.129132	0.773249	0.663214	NA	NA	NA	NA	NA	0.05091	NA	0.41886	0.905019	0.847402	NA	NA	NA	NA	NA	1.80674		8.41542	0.793579	1.34226	0.848666	0.555502	0.221183	0.135573	0.774593	216698
Q14247	SRC8_HUMAN	Src substrate cortactin; AltName: Full=Amplaxin; AltName: Full=Oncogene EMS1;	LPSS[+80]PVYEDAAS[+80]FK	LPS[+80]SPVYEDAAS[+80]FK	0.230918	1	LUMP	Q14247	S417	S426			1.3279	7.91867	1	Yes	3	NA	0.646513	0.429397	0.022958	0.00123687	0.186919	0.659015	0.331181	0.454019	0.372234	0.398233	0.877538	0.734469	0.15187	0.03325	0.491876	0.923847	0.842653	0.890765	0.934859	0.957234	2.73678	1.3279	7.91867	2.56586	1.41253	1.21139	1.42823	1.13511	0.778398	1.48745	216355
Q9Y570	PPME1_HUMAN	Protein phosphatase methylesterase 1; Short=PME-1; EC=3.1.1.89;	QC[+57]EGIT[+80]SPEGSK	QC[+57]EGITS[+80]PEGSK	0.136599	1	LUMP	Q9Y570	S243				0.554265	7.83333	1	Yes	3	NA	0.482999	0.131129	0.301528	0.00276619	0.0155663	0.303855	0.413542	0.194018	0.522697	0.871639	0.80336	0.452404	0.607774	0.0510218	0.132846	0.845501	0.845397	0.819177	0.934859	0.991264	1.97804	0.554265	7.83333	1.99961	2.24749	3.67449	0.499375	0.779284	0.878115	0.966399	882108
Q15032	R3HD1_HUMAN	R3H domain-containing protein 1;	ASS[+80]FSGISVLTR	ASS[+80]FSGISVLTR	0.0227491	0.158148	LUMP	Q15032	S381				2.93707	7.61485	1	Yes	1	NA	0.0047684	0.0162983	0.0115603	0.0111452	0.000456079	0.0113538	0.843438	NA	0.217249	0.0597106	0.105817	0.131228	0.10178	0.104412	0.0180687	0.658267	0.949739	NA	0.934859	0.917697	7.61485	2.93707	7.2477	5.19937	7.61091	1.62657	0.925981	1.06825	0.837028	1.24712	1.9043e+06
Q5VTR2	BRE1A_HUMAN	E3 ubiquitin-protein ligase BRE1A; Short=BRE1-A; Short=hBRE1; EC=6.3.2.-; AltName: Full=RING finger protein 20;	SGSALLQS[+80]QSSTEDPKDEPAELKPDSEDLSSQSSASK	SGSALLQS[+80]QSSTEDPKDEPAELKPDSEDLSSQSSASK	0.0408132	0.287936	LUMP	Q5VTR2	S522				4.02423	7.2201	1	Yes	3	NA	0.154933	0.191857	0.0228359	0.0143014	0.00115341	0.306758	0.0458879	0.668633	0.365921	0.176753	0.611171	0.53549	0.151226	0.120006	0.0305527	0.845501	0.669677	0.933772	0.934859	0.939762	5.97736	5.4277	5.95768	7.2201	4.02423	1.70741	0.131203	1.05265	0.794359	0.619624	696189
Q9H8G2	CAAP1_HUMAN	Caspase activity and apoptosis inhibitor 1; AltName: Full=Conserved anti-apoptotic protein; Short=CAAP;	RRS[+80]TDSSSVSGSLQQETK	RRS[+80]TDSSSVSGSLQQETK	0.0147522	0.103436	LUMP	Q9H8G2	S89				1.01289	6.23	1	Yes	2	NA	0.238404	0.28202	0.0129546	0.0524694	0.000948378	NA	0.652774	0.706983	NA	0.829972	0.696088	0.630989	0.107677	0.256349	0.0270811	NA	0.904963	0.942215	NA	0.988285	1.01289	1.57627	5.78228	3.15872	6.23	0.760925	1.35657	1.33692	0.868967	0.92222	577776
O14974	MYPT1_HUMAN	Protein phosphatase 1 regulatory subunit 12A; AltName: Full=Myosin phosphatase-targeting subunit 1; Short=Myosin phosphatase target subunit 1; AltName: Full=Protein phosphatase myosin-binding subunit;	SGS[+80]YSYLEER	SGS[+80]YSYLEER	0.126048	0.971637	LUMP	O14974	S910				1.3142	6.12644	1	Yes	1	NA	0.00912066	0.0081556	0.0650317	0.340041	0.00963828	0.277709	0.406197	0.359713	0.414004	0.611592	0.152102	0.0840126	0.286942	0.652092	0.101509	0.844834	0.842653	0.873854	0.934859	0.964836	6.12644	2.84574	2.01098	1.3142	2.51383	0.901595	0.795673	0.868062	1.19179	0.916954	988416
Q9HBL0	TENS1_HUMAN	Tensin-1;	S[+80]QSFSEAEPQLPPAPVR	S[+80]QSFSEAEPQLPPAPVR	0.149922	1	LUMP	Q9HBL0	S619				1.218	6.03219	1	Yes	3	NA	0.30309	0.00014792	0.164645	0.772035	0.2048	0.567264	0.395465	0.480401	0.531896	0.717457	0.735284	0.00840868	0.469461	0.904405	0.513281	0.898256	0.842653	0.892676	0.934859	0.974352	2.49872	6.03219	2.06753	1.218	1.45793	0.815489	6.90745	0.752436	2.22036	0.677426	1.04455e+06
Q9UKV3	ACINU_HUMAN	Apoptotic chromatin condensation inducer in the nucleus; Short=Acinus;	LS[+80]EGSQPAEEEEDQETPSR	LS[+80]EGSQPAEEEEDQETPSR	0.0309835	0.218465	LUMP	Q9UKV3	S240				1.21402	5.99954	1	Yes	2	NA	0.760062	0.259494	NA	0.0249363	0.00767438	0.390815	0.334503	0.834622	0.24647	0.484806	0.919425	0.60695	NA	0.164311	0.0896174	0.867585	0.842653	0.964708	0.934859	0.958655	1.21402	1.3497		5.99954	5.31013	0.607701	0.42368	0.821236	0.692621	0.663751	707124
Q14161	GIT2_HUMAN	ARF GTPase-activating protein GIT2; Short=ARF GAP GIT2; AltName: Full=Cool-interacting tyrosine-phosphorylated protein 2; Short=CAT-2; Short=CAT2; AltName: Full=G protein-coupled receptor kinase-interactor 2; AltName: Full=GRK-interacting protein 2;	QNS[+80]TPESDYDNTPNDMEPDGMGSSRK	QNS[+80]TPESDYDNTPNDMEPDGMGSSRK	0.0413869	0.292438	LUMP	Q14161	S586				0.706804	5.97684	1	Yes	1	NA	0.226446	0.00457562	0.0874096	NA	0.687851	NA	NA	0.259829	0.731567	0.552536	0.689674	0.0596893	0.336813	NA	0.861433	NA	NA	0.848374	0.955002	0.961942	2.70817	5.97684	2.0757	0.706804	1.25203	0.267958		0.390698	0.863798	0.820453	380206
Q9UPN3	MACF1_HUMAN	Microtubule-actin cross-linking factor 1, isoforms 1/2/3/5; AltName: Full=620 kDa actin-binding protein; Short=ABP620; AltName: Full=Actin cross-linking family protein 7; AltName: Full=Macrophin-1; AltName: Full=Trabeculin-alpha;	MLS[+80]SSDAITQEFMDLR	MLS[+80]SSDAITQEFMDLR	0.0204805	0.139538	LUMP	Q9UPN3	S1376				1.07124	5.41346	1	Yes	2	NA	0.327043	0.0502753	0.0204311	0.00241426	0.0178378	NA	NA	0.392897	0.0259087	0.398991	0.74566	0.26144	0.140627	0.0470266	0.143807	NA	NA	0.876372	0.934859	0.957234	1.07124	2.01496	5.41346	3.14225	2.88172	2.34359	1.30016	1.72382	0.411734	0.596923	388140
Q9Y2K5	R3HD2_HUMAN	R3H domain-containing protein 2;	S[+80]ASTDLGTADVVLGR	S[+80]ASTDLGTADVVLGR	0.262479	1	LUMP	Q9Y2K5	S853				2.32254	4.88786	1	Yes	1	NA	0.0112561	0.000146834	0.0771127	0.0188059	0.113045	0.924063	0.152205	0.00203653	0.99045	0.0393972	0.166772	0.00840868	0.315318	0.140577	0.389896	0.986396	0.815176	0.305715	0.998859	0.888852	4.88786	3.60626	2.60353	2.32254	3.70635	0.973165	1.90429	0.291536	0.994309	1.9807	775026
Q01433	AMPD2_HUMAN	AMP deaminase 2; EC=3.5.4.6; AltName: Full=AMP deaminase isoform L;	TDS[+80]DSDLQLYK	TDS[+80]DSDLQLYK	0.0388516	0.273219	LUMP	Q01433	S190				0.542038	4.75671	1	Yes	3	NA	NA	0.0974009	NA	0.00376009	NA	NA	0.446348	0.983226	0.587476	0.756759	NA	0.3875	NA	0.0590971	NA	NA	0.852561	0.997638	0.945842	0.979606	2.34031	2.87783	3.69349	4.75671	0.542038	1.0185	1.18313	1.00802	0.628427	1.05796	538016
Q92609	TBCD5_HUMAN	TBC1 domain family member 5;	SES[+80]M[+16]PVQLNK	SES[+80]M[+16]PVQLNk	0.0170202	0.113547	LUMP	Q92609	S522				1.84988	4.53487	1	Yes	3	NA	0.00589379	0.00137362	0.08341	0.0198677	0.0325973	0.336091	0.0344027	0.966028	0.37008	0.530998	0.119376	0.0288935	0.331388	0.144296	0.202706	0.854335	0.651619	0.99371	0.934859	0.959444	1.84988	4.14942	4.53487	2.83015	2.82569	0.552492	2.14469	1.01659	1.21266	0.813089	2.94457e+06
Q92538	GBF1_HUMAN	Golgi-specific brefeldin A-resistance guanine nucleotide exchange factor 1; Short=BFA-resistant GEF 1;	EDLTDLEQPGS[+80]PGYSTATEPGSSELGVPEQPDLQEGTHVEK	EDLTDLEQPGS[+80]PGYSTATEPGSSELGVPEQPDLQEGTHVEK	0.187979	1	LUMP	Q92538	S314				1.51877	4.43939	1	Yes	3	NA	NA	0.286923	0.00788928	NA	0.307249	NA	NA	NA	NA	NA	NA	0.634163	0.0829459	NA	0.616817	NA	NA	NA	NA	NA	2.23701	2.90791	1.55904	4.43939	1.51877	2.02433			1.17841	1.86538	764782
Q9UHB6	LIMA1_HUMAN	LIM domain and actin-binding protein 1; AltName: Full=Epithelial protein lost in neoplasm;	EGHS[+80]LEM[+16]ENENLVENGADSDEDDNS[+80]FLK	EGHS[+80]LEM[+16]ENENLVENGADSDEDDNS[+80]FLK	0.102093	0.755796	LUMP	Q9UHB6	S671	S692			0.776415	3.70241	1	Yes	1	NA	NA	0.0102734	0.0362197	0.506287	0.925719	0.281928	0.605718	0.953745	0.246803	0.189824	NA	0.0975913	0.200387	0.764189	0.970183	0.844834	0.891122	0.989321	0.934859	0.939762	2.11347	3.70241	1.88277	0.776415	0.974967	0.647012	0.743271	1.02391	1.17985	1.66249	1.563e+06
P29966	MARCS_HUMAN	Myristoylated alanine-rich C-kinase substrate; Short=MARCKS; AltName: Full=Protein kinase C substrate, 80 kDa protein, light chain; Short=80K-L protein; Short=PKCSL;	EAPAEGEAAEPGSPT[+80]AAEGEAASAASSTSS[+80]PK	EAPAEGEAAEPGS[+80]PTAAEGEAASAASSTSS[+80]PK	0.2193	1	LUMP	P29966	S118	S135			0.856041	3.54854	1	Yes	3	NA	0.147165	0.510496	0.00577298	0.0318907	0.641773	0.366858	NA	0.265818	0.740262	0.869933	0.604953	0.782547	0.0688594	0.189263	0.834579	0.861412	NA	0.853055	0.955611	0.991264	2.24696	1.2536	3.11686	3.54854	0.856041	1.57352	2.33984	0.691848	0.845382	0.928572	949537
Q8IVL1	NAV2_HUMAN	Neuron navigator 2; EC=3.6.4.12; AltName: Full=Helicase APC down-regulated 1; AltName: Full=Pore membrane and/or filament-interacting-like protein 2; AltName: Full=Retinoic acid inducible in neuroblastoma 1; AltName: Full=Steerin-2; AltName: Full=Unc-53 homolog 2; Short=unc53H2;	KSS[+80]M[+16]DGAQNQDDGYLALSSR	KSS[+80]M[+16]DGAQNQDDGYLALSSR	0.0134401	0.0931059	LUMP	Q8IVL1	S1191				1.6171	3.17772	1	Yes	1	NA	0.0321432	0.02288	0.00892783	0.0148608	0.0414282	0.311217	0.453671	0.00632464	0.917481	0.42956	0.302428	0.163558	0.0875471	0.122382	0.233561	0.84661	0.853371	0.437448	0.98691	0.958655	3.17772	2.97801	2.25829	1.83991	1.6171	1.51474	1.25056	0.476562	1.02488	1.29754	2.78084e+06
Q15139,O94806	KPCD1_HUMAN	Serine/threonine-protein kinase D1; EC=2.7.11.13; AltName: Full=Protein kinase C mu type; AltName: Full=Protein kinase D; AltName: Full=nPKC-D1; AltName: Full=nPKC-mu;	TIS[+80]PS[+80]TSNNIPLM[+16]R	TIS[+80]PSTS[+80]NNIPLM[+16]R	0.193924	1	LUMP	Q15139	S397	S401			1.34351	2.96256	1	Yes	3	KPCD1_HUMAN	0.262162	0.0258951	0.00158419	0.538637	0.0213487	0.105653	0.189013	0.52484	0.919496	0.99602	0.716155	0.175113	0.0299188	0.783555	0.159177	0.809925	0.826478	0.901126	0.987005	0.999363	1.62888	2.34025	2.24595	1.34351	2.96256	1.44017	2.41196	1.34237	1.02483	1.00243	3.51128e+06
O60861	GAS7_HUMAN	Growth arrest-specific protein 7; Short=GAS-7;	ST[+80]QAGDDLMR	ST[+80]QAGDDLMR	1	1	LUMP	O60861	T377				1.67733	2.78288	1	Yes	2	NA	0.176259	0.0112183	0.0190207	0.0105649	0.00918829	0.29642	0.551066	0.767816	0.405953	0.488531	0.641677	0.101937	0.134989	0.101235	0.0984644	0.844834	0.875208	0.955006	0.934859	0.958655	1.67733	2.5231	2.78288	1.97959	2.17833	0.692524	0.716372	0.89453	1.37277	1.40752
O15061	SYNEM_HUMAN	Synemin; AltName: Full=Desmuslin;	QRSPAPGS[+80]PDEEGGAEAPAAGIR	QRSPAPGS[+80]PDEEGGAEAPAAGIR	0.138961	1	LUMP	O15061	S1049				1.32101	2.73507	1	Yes	3	NA	0.0655375	0.00568939	0.108899	0.149418	0.192095	0.902109	0.969098	0.201611	0.25706	0.808478	0.428455	0.0686227	0.382846	0.448328	0.496549	0.982256	0.988631	0.819177	0.934859	0.986611	2.64363	2.04467	2.73507	1.32101	1.90513	1.02313	0.9857	0.76539	1.25293	1.15497	1.43505e+06
O15075	DCLK1_HUMAN	Serine/threonine-protein kinase DCLK1; EC=2.7.11.1; AltName: Full=Doublecortin domain-containing protein 3A; AltName: Full=Doublecortin-like and CAM kinase-like 1; AltName: Full=Doublecortin-like kinase 1;	VC[+57]SS[+80]M[+16]DENDGPGEEVSEEGFQIPATITER	VC[+57]SS[+80]M[+16]DENDGPGEEVSEEGFQIPATITER	0.0335575	0.238313	LUMP	O15075	S364				1.20779	2.58774	1	Yes	1	DCLK1_HUMAN	0.105852	0.0063537	0.0763129	0.176481	0.495902	0.40087	0.138615	0.120468	0.190198	0.0124492	0.529557	0.0730812	0.313488	0.485423	0.747948	0.867585	0.813872	0.792731	0.934859	0.819938	2.58774	1.61446	1.44599	1.30118	1.20779	1.23131	0.798773	0.693407	0.776015	1.30921	4.0454e+06
Q9HCK1	ZDBF2_HUMAN	DBF4-type zinc finger-containing protein 2;	S[+80]NQNS[+80]SAGDNDADGQGSASAPLM[+16]AVPAR	S[+80]NQNS[+80]SAGDNDADGQGSASAPLM[+16]AVPAR	0.14189	1	LUMP	Q9HCK1	S2086	S2090			0.783017	2.53527	1	Yes	3	NA	0.279479	0.484636	0.164284	0.00961812	0.338177	0.961585	0.100101	0.740463	0.701269	0.634834	0.724053	0.7675	0.469307	0.0958746	0.641158	0.99255	0.770156	0.950855	0.952779	0.964836	1.05045	0.8636	2.53527	1.59494	0.783017	0.980886	2.11994	0.868299	0.721943	0.821775	1.27472e+07
P49840	GSK3A_HUMAN	Glycogen synthase kinase-3 alpha; Short=GSK-3 alpha; EC=2.7.11.26; AltName: Full=Serine/threonine-protein kinase GSK3A; EC=2.7.11.1;	ARTSS[+80]FAEPGGGGGGGGGGPGGSASGPGGTGGGK	ART[+80]SSFAEPGGGGGGGGGGPGGSASGPGGTGGGK	0.128668	0.998785	LUMP	P49840	T19				1.26087	2.5111	1	Yes	3	GSK3A_HUMAN	0.0189949	0.162881	0.00897414	0.517162	0.084786	0.587873	0.249424	0.677963	0.639236	0.527186	0.225278	0.498316	0.0876475	0.771956	0.341769	0.903443	0.842653	0.937727	0.950048	0.958831	1.9529	1.54872	2.5111	1.26087	2.12327	1.19723	0.585133	1.15914	0.747107	2.3427	3.56754e+06
Q4G0F5	VP26B_HUMAN	Vacuolar protein sorting-associated protein 26B; AltName: Full=Vesicle protein sorting 26B;	S[+80]MSHQAAIASQR	SMS[+80]HQAAIASQR	0.0283212	0.196457	LUMP	Q4G0F5	S304				1.40998	2.45922	1	Yes	3	NA	0.646865	0.0201364	0.0117775	0.035776	0.00848711	0.466428	0.519907	0.239581	0.834875	0.0923577	0.877538	0.150195	0.102222	0.203159	0.094595	0.883324	0.863001	0.837919	0.971329	0.939762	1.40998	2.07344	2.45922	1.56673	1.56158	1.26452	0.915106	1.194	1.06121	1.30614	3.06171e+06
Q9C0C9	UBE2O_HUMAN	(E3-independent) E2 ubiquitin-conjugating enzyme; EC=2.3.2.24 {ECO:0000269|PubMed:23455153, ECO:0000269|PubMed:24703950}; AltName: Full=E2/E3 hybrid ubiquitin-protein ligase UBE2O; AltName: Full=Ubiquitin carrier protein O; AltName: Full=Ubiquitin-conjugating enzyme E2 O; AltName: Full=Ubiquitin-conjugating enzyme E2 of 230 kDa; Short=Ubiquitin-conjugating enzyme E2-230K; AltName: Full=Ubiquitin-…	NMTVEQLLTGSPT[+80]SPTVEPEKPTR	NMTVEQLLTGSPTS[+80]PTVEPEKPTR	0.0242409	0.16863	LUMP	Q9C0C9	S839				1.09774	2.4081	1	Yes	2	NA	0.440402	0.0902509	0.0124991	0.0547152	0.00191536	0.440762	0.318948	0.637562	0.668538	0.0364152	0.79207	0.370373	0.105931	0.262996	0.0389802	0.875009	0.842653	0.9282	0.952779	0.888852	1.09774	1.36387	2.04886	2.4081	1.88712	1.10527	0.901172	1.10571	1.09293	1.17539	2.63547e+06
Q9H1B7	I2BPL_HUMAN	Interferon regulatory factor 2-binding protein-like; AltName: Full=Enhanced at puberty protein 1;	RNS[+80]SSPVS[+80]PASVPGQR	RNS[+80]SS[+80]PVSPASVPGQR	1	1	LUMP	Q9H1B7	S657	S659			1.57221	2.35433	1	Yes	2	NA	0.0645419	0.152374	0.0806869	0.00385979	0.0176427	0.434529	0.237958	0.739259	0.634094	0.555952	0.425785	0.485465	0.32546	0.0595611	0.142799	0.871866	0.842653	0.950855	0.948835	0.961942	1.61072	1.57221	1.97243	1.90793	2.35433	1.12491	1.68111	1.10162	0.874706	0.91796	9.56389e+06
O15085	ARHGB_HUMAN	Rho guanine nucleotide exchange factor 11; AltName: Full=PDZ-RhoGEF;	SLGGES[+80]SGGTT[+80]PVGSFHTEAAR	SLGGES[+80]SGGTT[+80]PVGSFHTEAAR	0.300065	1	LUMP	O15085	S1457	T1462			0.811406	2.28811	1	Yes	2	NA	0.877536	0.422261	0.000768917	0.43209	0.153681	0.0883151	0.851309	0.807158	0.394669	0.734684	0.962731	0.729446	0.0186706	0.719348	0.449611	0.809925	0.952881	0.961829	0.934859	0.978231	0.811406	1.15647	2.28811	1.27321	1.26007	1.31234	0.953307	0.96291	0.803237	0.932462	2.5459e+06
O95817	BAG3_HUMAN	BAG family molecular chaperone regulator 3; Short=BAG-3; AltName: Full=Bcl-2-associated athanogene 3; AltName: Full=Bcl-2-binding protein Bis; AltName: Full=Docking protein CAIR-1;	VPPAPVPC[+57]PPPS[+80]PGPSAVPSS[+80]PK	VPPAPVPC[+57]PPPS[+80]PGPSAVPSS[+80]PK	0.0252026	0.174794	LUMP	O95817	S377	S386			0.858618	2.2132	1	Yes	2	NA	0.181046	0.333418	0.000715765	0.165544	0.118766	0.0220123	0.574087	0.216801	0.388896	0.86292	0.646647	0.670628	0.0178948	0.472834	0.397771	0.722262	0.877768	0.828605	0.934859	0.990902	1.22946	0.858618	1.70123	1.32422	2.2132	1.52907	1.18857	1.16623	0.845059	1.04332	8.41021e+06
Q8IWE2	NXP20_HUMAN	Protein NOXP20; AltName: Full=Nervous system overexpressed protein 20; AltName: Full=Protein FAM114A1;	IHGVNSGSSEGAQPNTENGVPEITDAATDQGPAES[+80]PPTSPSS[+80]ASR	IHGVNSGSSEGAQPNT[+80]ENGVPEITDAATDQGPAESPPTSPSSAS[+80]R	0.155866	1	LUMP	Q8IWE2	T177	S205			1.29219	2.19568	1	Yes	3	NA	0.641698	0.115841	3.14555e-05	0.0306011	0.040001	0.769044	0.554373	0.840411	0.607449	0.887991	0.877538	0.426183	0.00363676	0.184438	0.228753	0.954484	0.875208	0.967088	0.947818	0.991264	1.33165	1.62444	2.19568	1.92789	1.29219	1.07335	0.934798	0.974757	0.868246	1.04134	6.15464e+06
Q96QU8	XPO6_HUMAN	Exportin-6; Short=Exp6; AltName: Full=Ran-binding protein 20;	HSVTAATPPPSPTSGES[+80]GDLLSNLLQSPSSAK	HSVTAAT[+80]PPPSPTSGESGDLLSNLLQSPSSAk	0.207336	1	LUMP	Q96QU8	T204				1.01528	2.12787	1	Yes	3	NA	0.476862	0.00677992	0.230661	0.0566544	0.956251	0.166061	0.554074	0.561193	0.999937	0.143592	0.80336	0.075624	0.545369	0.267768	0.980934	0.821048	0.875208	0.908948	0.999953	0.939762	1.12742	2.12787	1.98791	1.36585	1.01528	0.537349	1.15713	1.13778	1.00002	0.618091	1.93216e+06
O43399	TPD54_HUMAN	Tumor protein D54; Short=hD54; AltName: Full=Tumor protein D52-like 2;	GLLSDS[+80]M[+16]TDVPVDTGVAAR	GLLSDS[+80]M[+16]TDVPVDTGVAAR	0.0201892	0.136998	LUMP	O43399	S21				0.733687	2.08297	1	Yes	3	NA	0.744388	0.787364	0.00213694	0.0136116	0.238999	0.771614	0.692871	0.187947	0.256725	0.580613	0.914718	0.925474	0.0369376	0.116859	0.551029	0.954651	0.911497	0.819177	0.934859	0.961942	0.873645	0.901007	2.08297	1.69246	0.733687	0.95284	1.12178	1.19222	1.28334	1.05937	3.02288e+06
Q86WU2	LDHD_HUMAN	Probable D-lactate dehydrogenase, mitochondrial; Short=DLD; Short=Lactate dehydrogenase D; EC=1.1.2.4; Flags: Precursor;	AVVGGSHVS[+80]T[+80]AAVVR	AVVGGS[+80]HVST[+80]AAVVr	0.387338	1	LUMP	Q86WU2	S42	T46			1.1161	2.04576	1	Yes	2	NA	0.0952391	0.106541	0.331489	0.547109	0.00322362	0.805469	0.0349138	0.623635	0.801738	0.878671	0.501875	0.4056	0.632485	0.787207	0.053025	0.962307	0.651619	0.926087	0.965258	0.991264	1.11718	1.41299	1.1638	1.1161	2.04576	0.957732	1.46846	1.24089	0.976244	1.02251	3.16704e+06
Q6PKG0	LARP1_HUMAN	La-related protein 1; AltName: Full=La ribonucleoprotein domain family member 1;	AVT[+80]PVPTK	AVT[+80]PVPTK	0.000267749	0.00344779	LOCALIZED	Q6PKG0	T526				0.502388	0.945228	2	Yes	5	NA	0.048795	0.000761357	0.00283199	0.236212	0.0216857	0.779271	0.368323	0.103127	0.435875	0.461699	0.375398	0.020123	0.0439821	0.553805	0.161037	0.957074	0.842653	0.769296	0.934859	0.958655	0.649322	0.502388	0.666191	0.945228	0.890242	0.981159	0.967002	1.07538	1.05418	1.04554	1.34753e+07
Q9H4M7	PKHA4_HUMAN	Pleckstrin homology domain-containing family A member 4; Short=PH domain-containing family A member 4; AltName: Full=Phosphoinositol 3-phosphate-binding protein 1; Short=PEPP-1;	LLTPS[+80]PTTDLHSGLQMR	LLTPS[+80]PTTDLHSGLQMR	0.00783934	0.0418175	LOCALIZED	Q9H4M7	S213				0.503485	0.850398	1	Yes	5	NA	NA	NA	0.00988411	0.0809138	0.445434	0.0297477	0.131518	NA	0.772046	0.560184	NA	NA	0.09262	0.327459	0.715947	0.770295	0.804512	NA	0.962971	0.961942	0.503485	0.703875	0.724965	0.643585	0.850398	0.75665	0.844544		0.909833	0.847012
P78344	IF4G2_HUMAN	Eukaryotic translation initiation factor 4 gamma 2; Short=eIF-4-gamma 2; Short=eIF-4G 2; Short=eIF4G 2; AltName: Full=Death-associated protein 5; Short=DAP-5; AltName: Full=p97;	TQT[+80]PPLGQTPQLGLK	TQT[+80]PPLGQTPQLGLK	0.007556	0.040832	LOCALIZED	P78344	T508				0.503999	0.710699	3	Yes	4	NA	0.127011	0.0236597	0.00881725	3.99097e-05	0.00133408	0.0636928	0.585116	0.733873	0.423766	0.889697	0.570936	0.166853	0.0873021	0.00474092	0.0330495	0.803952	0.88137	0.950066	0.934859	0.991264	0.710699	0.573385	0.536221	0.503999	0.681062	0.788918	1.06826	1.02652	1.05379	0.987691	1.08009e+07
Q9H307	PININ_HUMAN	Pinin; AltName: Full=140 kDa nuclear and cell adhesion-related phosphoprotein; AltName: Full=Desmosome-associated protein; AltName: Full=Domain-rich serine protein; Short=DRS protein; Short=DRSP; AltName: Full=Melanoma metastasis clone A protein; AltName: Full=Nuclear protein SDK3; AltName: Full=SR-like protein;	QES[+80]DPEDDDVK	QES[+80]DPEDDDVK	6.78833e-08	1.52822e-08	LOCALIZED	Q9H307	S100				0.504772	0.880188	1	Yes	4	NA	0.35161	0.0170087	0.00133927	0.0305954	0.0678512	0.907172	0.923938	0.197161	0.357303	0.162563	0.758588	0.133933	0.0265211	0.184438	0.303925	0.982423	0.974327	0.819177	0.934859	0.939762	0.809264	0.701306	0.504772	0.714445	0.880188	0.989333	1.00962	0.960754	0.960608	0.926298	1.30461e+07
O43432	IF4G3_HUMAN	Eukaryotic translation initiation factor 4 gamma 3; Short=eIF-4-gamma 3; Short=eIF-4G 3; Short=eIF4G 3; AltName: Full=eIF-4-gamma II; Short=eIF4GII;	SPS[+80]PVLR	SPS[+80]PVLR	0.00386008	0.0105112	LOCALIZED	O43432	S232				0.504866	1.36744	1	Yes	1	NA	0.405308	0.265395	0.00474199	0.0444971	0.013171	0.471031	0.440613	0.938048	0.48262	0.321739	0.779378	0.613424	0.0608307	0.232914	0.120794	0.883324	0.850644	0.988217	0.934859	0.957234	1.36744	1.28448	0.504866	0.823274	0.689062	0.740654	1.13061	0.993496	0.886836	0.776397	1.16506e+07
Q04724	TLE1_HUMAN	Transducin-like enhancer protein 1; AltName: Full=E(Sp1) homolog; AltName: Full=Enhancer of split groucho-like protein 1; Short=ESG1;	DAS[+80]SSPASTASSASSTSLK	DAS[+80]SSPASTASSASSTSLK	0.143728	1	LUMP	Q04724	S284				0.506025	1.39786	1	Yes	1	NA	0.342047	0.781972	0.128348	0.00868354	0.313077	0.0344611	0.848793	0.734679	0.921708	0.80613	0.753635	0.922145	0.417523	0.090666	0.623083	0.785126	0.952881	0.950577	0.987463	0.986611	1.39786	1.03741	0.735942	0.506025	0.858008	1.2655	1.05838	0.937596	0.985407	0.967789	1.6381e+06
Q9Y4H2	IRS2_HUMAN	Insulin receptor substrate 2; Short=IRS-2;	GVPGC[+57]C[+57]YSS[+80]LPR	GVPGC[+57]C[+57]YSS[+80]LPR	0.00491501	0.0226262	LOCALIZED	Q9Y4H2	S805				0.506629	0.672243	1	Yes	5	NA	0.00487708	0.00713335	0.0417811	0.0353914	0.019106	0.929877	0.814404	0.521078	0.260539	0.980463	0.106638	0.0768859	0.218235	0.202045	0.149449	0.988077	0.94621	0.901051	0.934859	0.99857	0.582099	0.577695	0.506629	0.672243	0.574997	0.984672	1.05929	1.09787	0.836236	0.997676	2.36227e+06
Q14676	MDC1_HUMAN	Mediator of DNA damage checkpoint protein 1; AltName: Full=Nuclear factor with BRCT domains 1;	SQAS[+80]M[+16]VINS[+80]DTDDEEEVSAALTLAHLK	SQAS[+80]M[+16]VINS[+80]DTDDEEEVSAALTLAHLK	0	0	LOCALIZED	Q14676	S397	S402			0.507122	1.08562	1	Yes	4	NA	NA	0.834779	0.398157	0.822656	0.0072925	0.663832	0.735025	0.880573	0.620873	0.974026	NA	0.945807	0.682322	0.925845	0.0875621	0.924919	0.924483	0.979717	0.948216	0.99857	0.869817	1.07128	0.507122	1.08562	0.537763	0.850315	0.86515	0.945579	1.13311	0.993315
Q13586	STIM1_HUMAN	Stromal interaction molecule 1; Flags: Precursor;	LPDS[+80]PALAK	LPDS[+80]PALAK	6.95645e-08	1.56607e-08	LOCALIZED	Q13586	S575				0.507237	0.660108	2	Yes	4	NA	0.235456	0.120928	0.0356652	0.00796953	0.00491028	0.435709	0.615724	0.161323	0.618595	0.035421	0.693391	0.435061	0.198825	0.0870349	0.0684419	0.871866	0.892143	0.819177	0.948216	0.888852	0.660108	0.619784	0.51231	0.632212	0.507237	0.915823	1.09547	1.15546	1.05924	0.850275	1.24355e+07
P48634	PRC2A_HUMAN	Protein PRRC2A; AltName: Full=HLA-B-associated transcript 2; AltName: Full=Large proline-rich protein BAT2; AltName: Full=Proline-rich and coiled-coil-containing protein 2A; AltName: Full=Protein G2;	EGTLTQVPLAPPPPGAPPS[+80]PAPAR	EGTLTQVPLAPPPPGAPPS[+80]PAPAR	7.28735e-08	1.81365e-08	LOCALIZED	P48634	S1147				0.507967	0.883094	2	Yes	5	NA	0.0032254	0.00166531	0.0291325	0.310018	0.0389231	0.987947	0.930806	0.112442	0.20467	0.260678	0.0911953	0.0327618	0.17638	0.625714	0.225003	0.996786	0.977302	0.790985	0.934859	0.957234	0.507967	0.544001	0.786489	0.883094	0.757536	0.997744	0.995228	1.13702	1.21518	0.938769	8.25896e+06
Q5SW79	CE170_HUMAN	Centrosomal protein of 170 kDa; Short=Cep170; AltName: Full=KARP-1-binding protein; Short=KARP1-binding protein;	S[+80]IKS[+80]DVPVYLK	S[+80]IKS[+80]DVPVYLK	7.64608e-08	3.47601e-08	LOCALIZED	Q5SW79	S356	S359			0.508132	0.896297	2	Yes	4	NA	0.391171	0.0963744	0.000140206	0.0043675	0.0149912	0.680525	0.381737	0.997989	0.688376	0.158977	0.775555	0.385403	0.00759728	0.0623734	0.130115	0.928866	0.842653	0.999974	0.952779	0.939762	0.896297	0.661431	0.538415	0.508132	0.737782	1.03789	1.12219	0.999909	1.03178	1.05892	1.02582e+07
Q5SW79	CE170_HUMAN	Centrosomal protein of 170 kDa; Short=Cep170; AltName: Full=KARP-1-binding protein; Short=KARP1-binding protein;	LGSLSARS[+80]DSEATISR	LGSLSARS[+80]DSEATISR	0.00194378	0.00347885	LOCALIZED	Q5SW79	S1165				0.509564	0.872287	2	Yes	5	NA	0.04863	0.000696239	0.000603631	0.158409	0.0825603	0.048392	0.9702	0.984741	0.793547	0.451418	0.374775	0.0195135	0.0163434	0.461463	0.336791	0.803952	0.988631	0.997862	0.965258	0.958655	0.72892	0.509564	0.636316	0.819332	0.872287	0.834739	0.997106	1.00153	0.990397	1.05758	1.9185e+07
Q14247	SRC8_HUMAN	Src substrate cortactin; AltName: Full=Amplaxin; AltName: Full=Oncogene EMS1;	TQTPPVS[+80]PAPQPTEERLPSSPVYEDAASFK	TQTPPVS[+80]PAPQPTEERLPSSPVYEDAASFK	0.00300131	0.00469745	LOCALIZED	Q14247	S405				0.510898	0.879642	4	Yes	4	NA	0.102424	0.00670912	0.000104916	0.00116061	6.94359e-05	0.586016	0.29997	0.59883	0.376254	0.393279	0.520058	0.07511	0.00648466	0.0320706	0.00677946	0.902208	0.842653	0.922129	0.934859	0.957234	0.879642	0.723083	0.510898	0.560202	0.66244	0.958695	1.08568	0.951494	0.915536	1.05736	3.20072e+07
Q9HBL0	TENS1_HUMAN	Tensin-1;	AQFSVAGVHTVPGS[+80]PQAR	AQFSVAGVHTVPGS[+80]PQAR	8.42109e-08	4.58568e-08	LOCALIZED	Q9HBL0	S1177				0.510934	0.820349	2	Yes	5	NA	0.0707896	0.00207808	0.0022985	0.0232921	0.0436059	0.336176	0.490925	0.934562	0.532944	0.328591	0.44453	0.0375288	0.0389881	0.157848	0.241252	0.854335	0.855264	0.987751	0.934859	0.957234	0.820349	0.510934	0.726575	0.714559	0.794351	1.17179	0.940461	0.992566	0.918152	1.12263	2.04991e+07
Q9BV36	MELPH_HUMAN	Melanophilin; AltName: Full=Exophilin-3; AltName: Full=Slp homolog lacking C2 domains a; Short=SlaC2-a; AltName: Full=Synaptotagmin-like protein 2a;	VAVTASEVQQAES[+80]EVSDIESR	VAVTASEVQQAESEVS[+80]DIESR	0.00287733	0.0046962	LOCALIZED	Q9BV36	S484				0.511301	0.83904	3	Yes	5	NA	0.0115303	0.00433552	0.00750845	0.495755	0.00312927	0.0954668	0.19882	0.973281	0.951129	0.564237	0.166772	0.0578969	0.0807348	0.759485	0.0520494	0.809925	0.834664	0.996247	0.992554	0.961942	0.661834	0.511301	0.712701	0.83904	0.831815	0.917301	1.10032	0.997015	0.993967	0.952559	7.15201e+06
Q15311	RBP1_HUMAN	RalA-binding protein 1; Short=RalBP1; AltName: Full=76 kDa Ral-interacting protein; AltName: Full=Dinitrophenyl S-glutathione ATPase; Short=DNP-SG ATPase; AltName: Full=Ral-interacting protein 1;	IAQEIAS[+80]LSK	IAQEIASLS[+80]K	0.00222858	0.00348134	LOCALIZED	Q15311	S463				0.513226	0.713455	3	Yes	4	NA	0.281567	0.0971063	0.00754317	0.00926703	0.00778479	0.432083	NA	0.925166	0.363258	0.68881	0.725741	0.387317	0.0807348	0.0939512	0.0898776	0.87158	NA	0.985216	0.934859	0.97283	0.513226	0.713455	0.621798	0.604129	0.581512	0.903497	0.788964	0.977587	0.865522	1.02288
P27816	MAP4_HUMAN	Microtubule-associated protein 4; Short=MAP-4;	LATNT[+80]SAPDLK	LATNTS[+80]APDLK	0.00477238	0.0217175	LOCALIZED	P27816	S928				0.513713	1.72222	2	Yes	4	NA	0.255476	0.664644	7.93101e-05	0.112283	0.00890617	0.446233	0.871311	0.81948	0.499852	0.921781	0.70974	0.865917	0.00564229	0.389201	0.0964546	0.875789	0.959192	0.96386	0.934859	0.995412	0.852635	0.923839	0.513713	0.748211	1.72222	1.11155	0.981264	1.06005	1.3088	1.02787	4.46782e+06
P27987	IP3KB_HUMAN	Inositol-trisphosphate 3-kinase B; EC=2.7.1.127; AltName: Full=Inositol 1,4,5-trisphosphate 3-kinase B; Short=IP3 3-kinase B; Short=IP3K B; Short=InsP 3-kinase B;	ARS[+80]PS[+80]PC[+57]PFR	ArS[+80]PS[+80]PC[+57]PFr	6.88379e-08	1.54971e-08	LOCALIZED	P27987	S174	S176			0.515027	0.799331	3	Yes	5	NA	0.00172385	0.000251317	0.000132355	0.0693353	0.02935	0.00587236	0.0556986	0.129637	0.15934	0.296222	0.0680982	0.0106276	0.00749889	0.301112	0.189644	0.614868	0.704931	0.808084	0.934859	0.957234	0.793786	0.515027	0.517509	0.759125	0.799331	0.828052	0.872915	1.08459	1.17346	0.917906	2.54604e+07
Q9BV36	MELPH_HUMAN	Melanophilin; AltName: Full=Exophilin-3; AltName: Full=Slp homolog lacking C2 domains a; Short=SlaC2-a; AltName: Full=Synaptotagmin-like protein 2a;	SPQDPGDPVQYNRTT[+80]DEELS[+80]ELEDR	SPQDPGDPVQYNRTT[+80]DEELS[+80]ELEDR	0.00913889	0.0531915	LOCALIZED	Q9BV36	T458	S463			0.5185	0.996379	2	Yes	5	NA	0.179081	0.00531868	0.00443966	0.61058	0.965575	0.160924	0.00563227	0.212783	0.145084	0.189835	0.645201	0.0658498	0.0581949	0.82499	0.985054	0.814201	0.435932	0.824941	0.934859	0.939762	0.921968	0.5185	0.636705	0.929205	0.996379	0.756389	1.2057	1.24945	0.902929	1.0833	9.03238e+06
P05556	ITB1_HUMAN	Integrin beta-1; AltName: Full=Fibronectin receptor subunit beta; AltName: Full=Glycoprotein IIa; Short=GPIIA; AltName: Full=VLA-4 subunit beta; AltName: CD_antigen=CD29; Flags: Precursor;	HC[+57]EC[+57]S[+80]T[+80]DEVNSEDM[+16]DAY[+80]C[+57]R	HC[+57]EC[+57]S[+80]TDEVNS[+80]EDM[+16]DAY[+80]C[+57]r	0.399147	1	LUMP	P05556	S503	S509	Y515		0.519326	1.84304	1	Yes	1	NA	0.331737	0.00744326	0.0428364	0.921048	0.365578	0.940048	NA	0.660191	0.572221	0.167316	0.747693	0.0795213	0.221382	0.967123	0.663122	0.988667	NA	0.931259	0.941366	0.939762	1.84304	0.519326	0.671848	1.03162	0.840676	1.04227		0.900299	0.849218	1.82148	1.81658e+06
Q5T0N5	FBP1L_HUMAN	Formin-binding protein 1-like; AltName: Full=Transducer of Cdc42-dependent actin assembly protein 1; Short=Toca-1;	HSSDINHLVT[+80]QGRESPEGSYTDDANQEVR	HSSDINHLVT[+80]QGRESPEGSYTDDANQEVR	0.00120594	0.00347093	LOCALIZED	Q5T0N5	T496				0.519792	0.85773	1	Yes	2	NA	0.854541	0.0127503	0.000546963	0.162249	0.0659839	0.558489	0.153809	0.673698	0.498691	0.677778	0.956707	0.109786	0.0157854	0.467607	0.299522	0.897372	0.815176	0.936768	0.934859	0.97082	0.85773	0.519792	0.603372	0.837772	0.598844	0.814697	0.670877	0.957664	1.17098	0.94535	8.12631e+06
Q9NV70	EXOC1_HUMAN	Exocyst complex component 1; AltName: Full=Exocyst complex component Sec3;	LTGS[+80]TSSLNK	LTGS[+80]TSSLNk	0.00364238	0.0105107	LOCALIZED	Q9NV70	S470				0.520605	0.817591	2	Yes	5	NA	0.000160154	0.00609057	0.0383169	0.070233	0.111366	0.195785	0.917132	0.249418	0.993761	0.356045	0.0223254	0.0710645	0.206939	0.303017	0.387848	0.828779	0.971914	0.846392	0.998999	0.957234	0.520605	0.573981	0.775409	0.794155	0.817591	0.805854	0.98057	0.867671	0.999414	0.908694	3.96792e+06
Q9H307	PININ_HUMAN	Pinin; AltName: Full=140 kDa nuclear and cell adhesion-related phosphoprotein; AltName: Full=Desmosome-associated protein; AltName: Full=Domain-rich serine protein; Short=DRS protein; Short=DRSP; AltName: Full=Melanoma metastasis clone A protein; AltName: Full=Nuclear protein SDK3; AltName: Full=SR-like protein;	RES[+80]RQESDPEDDDVK	rES[+80]rQESDPEDDDVk	0.00338039	0.00937985	LOCALIZED	Q9H307	S96				0.521734	1.07363	1	Yes	5	NA	0.290905	0.00319835	0.237357	0.894736	0.31964	0.825207	0.228865	0.400316	0.323119	0.357411	0.729239	0.0487287	0.554843	0.954846	0.628391	0.969257	0.840704	0.878319	0.934859	0.957234	0.87985	0.521734	0.530439	1.07363	0.851792	1.03643	1.12501	0.884386	2.26887	1.32681	1.84615e+07
Q92974	ARHG2_HUMAN	Rho guanine nucleotide exchange factor 2; AltName: Full=Guanine nucleotide exchange factor H1; Short=GEF-H1; AltName: Full=Microtubule-regulated Rho-GEF; AltName: Full=Proliferating cell nucleolar antigen p40;	SVS[+80]TTNIAGHFNDESPLGLRR	SVS[+80]TTNIAGHFNDESPLGLrr	0.00955114	0.0572346	LOCALIZED	Q92974	S151				0.524333	1.04166	1	Yes	2	NA	0.0019983	0.228757	0.130128	0.143094	0.023505	0.764767	0.881529	0.000426289	0.577456	0.853388	0.0741702	0.578513	0.420035	0.439553	0.169606	0.953875	0.961529	0.214838	0.944786	0.990322	0.524333	1.04166	0.881001	0.876733	0.833027	1.01922	1.02048	1.07639	1.02698	0.992495	3.1996e+07
Q07157	ZO1_HUMAN	Tight junction protein ZO-1; AltName: Full=Tight junction protein 1; AltName: Full=Zona occludens protein 1; AltName: Full=Zonula occludens protein 1;	S[+80]REDLSAQPVQTK	S[+80]rEDLSAQPVQTk	0.000361145	0.00345226	LOCALIZED	Q07157	S617				0.524955	0.709086	2	Yes	5	NA	0.121762	0.000146074	0.00643916	0.0208071	0.0100376	0.418487	0.333438	0.00338364	0.68711	0.494635	0.56097	0.00840868	0.073785	0.148576	0.103401	0.87019	0.842653	0.401658	0.952779	0.958655	0.524955	0.554299	0.69297	0.709086	0.66054	0.89732	1.09415	0.926542	1.03014	1.04147	1.53825e+07
P16070	CD44_HUMAN	CD44 antigen; AltName: Full=CDw44; AltName: Full=Epican; AltName: Full=Extracellular matrix receptor III; Short=ECMR-III; AltName: Full=GP90 lymphocyte homing/adhesion receptor; AltName: Full=HUTCH-I; AltName: Full=Heparan sulfate proteoglycan; AltName: Full=Hermes antigen; AltName: Full=Hyaluronate receptor; AltName: Full=Phagocytic glycoprotein 1; Short=PGP-1; AltName: Full=Phagocytic glycoprot…	S[+80]QEM[+16]VHLVNK	S[+80]QEM[+16]VHLVNK	6.83545e-08	1.53883e-08	LOCALIZED	P16070	S706				0.525033	0.777462	4	Yes	4	NA	0.173305	0.00900154	0.000573385	0.00311003	0.00563872	0.250058	0.687566	0.458225	0.738378	0.453412	0.635731	0.0885442	0.0158758	0.052949	0.0742007	0.833502	0.910832	0.891133	0.955611	0.958655	0.777462	0.647383	0.57705	0.581878	0.525033	1.13153	1.02522	0.98082	0.982654	0.972898	1.91543e+08
Q8TAP8	PPR35_HUMAN	Protein phosphatase 1 regulatory subunit 35;	APVPEPGLDLSLSPRPDS[+80]PQPR	APVPEPGLDLSLSPRPDS[+80]PQPR	0.000401055	0.00345352	LOCALIZED	Q8TAP8	S52				0.525061	0.874809	1	Yes	5	NA	0.013168	0.00615292	0.165129	0.0496507	0.377112	0.223984	0.634094	0.868481	0.173978	0.999368	0.180211	0.0712162	0.469747	0.248958	0.670031	0.830833	0.897821	0.97446	0.934859	0.999855	0.525061	0.633595	0.731824	0.724022	0.874809	0.885667	1.07474	1.03005	0.818356	0.999922	4.3488e+06
O60841	IF2P_HUMAN	Eukaryotic translation initiation factor 5B; Short=eIF-5B; AltName: Full=Translation initiation factor IF-2;	QSFDDNDS[+80]EELEDK	QSFDDNDS[+80]EELEDK	5.88461e-05	8.25349e-08	LOCALIZED	O60841	S113				0.525309	0.639294	5	Yes	4	NA	0.000734959	0.00014794	7.12896e-06	4.04482e-06	0.000358886	0.0278827	0.418083	0.778152	0.483303	0.562801	0.0465196	0.00840868	0.00189689	0.000897296	0.0155563	0.763723	0.846192	0.958285	0.934859	0.961942	0.639294	0.547107	0.525309	0.57246	0.620684	0.941357	0.973584	1.00988	0.978626	1.02026	8.18947e+07
Q5JTV8	TOIP1_HUMAN	Torsin-1A-interacting protein 1; AltName: Full=Lamin-associated protein 1B; Short=LAP1B;	GLRDS[+80]HS[+80]SEEDEASSQTDLSQTISK	GLrDSHS[+80]S[+80]EEDEASSQTDLSQTISk	0.00533909	0.0268425	LOCALIZED	Q5JTV8	S156	S157			0.525328	0.967948	2	Yes	4	NA	0.373196	0.887903	0.00796615	0.114116	0.000468537	0.769201	0.566908	0.295865	0.713026	0.452557	0.769889	0.965482	0.0832396	0.392086	0.018261	0.954484	0.876187	0.870661	0.952779	0.958655	0.663847	0.967948	0.772843	0.732304	0.525328	0.951806	0.853981	1.15821	1.03941	0.881734	2.1324e+07
Q5SW79	CE170_HUMAN	Centrosomal protein of 170 kDa; Short=Cep170; AltName: Full=KARP-1-binding protein; Short=KARP1-binding protein;	S[+80]DSEATISR	S[+80]DSEATISR	0.00317554	0.00895761	LOCALIZED	Q5SW79	S1165				0.525705	0.911714	1	Yes	5	NA	0.00903613	0.0109221	0.0108935	0.0399477	0.0421411	0.00376549	0.146348	0.88068	0.429765	0.111206	0.152058	0.100719	0.0980256	0.219122	0.235693	0.537998	0.813872	0.979717	0.934859	0.939762	0.632885	0.525705	0.68966	0.872709	0.911714	0.841955	0.876481	1.01249	0.932732	0.905146	1.15412e+07
Q14247	SRC8_HUMAN	Src substrate cortactin; AltName: Full=Amplaxin; AltName: Full=Oncogene EMS1;	TQT[+80]PPVSPAPQPTEERLPSSPVYEDAASFK	TQT[+80]PPVSPAPQPTEERLPSSPVYEDAASFK	0.00919777	0.0538051	LOCALIZED	Q14247	T401				0.529092	0.888569	3	Yes	4	NA	0.244618	0.0434383	0.000602562	0.00205999	0.000222151	0.308966	0.30179	0.956519	0.453767	0.347809	0.701396	0.240493	0.0163434	0.0425319	0.0120932	0.845501	0.842653	0.99028	0.934859	0.957234	0.888569	0.767985	0.529092	0.569351	0.678938	0.937248	1.08616	0.99518	0.903578	1.07021	2.95658e+07
Q9UQ35	SRRM2_HUMAN	Serine/arginine repetitive matrix protein 2; AltName: Full=300 kDa nuclear matrix antigen; AltName: Full=Serine/arginine-rich splicing factor-related nuclear matrix protein of 300 kDa; Short=SR-related nuclear matrix protein of 300 kDa; Short=Ser/Arg-related nuclear matrix protein of 300 kDa; AltName: Full=Splicing coactivator subunit SRm300; AltName: Full=Tax-responsive enhancer element-binding …	MGQAPSQSLLPPAQDQPRS[+80]PVPSAFSDQSR	MGQAPSQSLLPPAQDQPrS[+80]PVPSAFSDQSr	0.00115027	0.00346959	LOCALIZED	Q9UQ35	S2449				0.529762	0.841309	3	Yes	5	NA	0.0246433	0.000393466	0.000835405	0.00393427	0.0220759	0.54957	0.0679415	0.738741	0.620172	0.160906	0.259476	0.013906	0.0192959	0.0598433	0.163054	0.897372	0.743229	0.950855	0.948216	0.939762	0.766467	0.529762	0.76351	0.825236	0.841309	0.952215	0.886499	1.01419	1.03372	0.933421	4.47789e+07
P16070	CD44_HUMAN	CD44 antigen; AltName: Full=CDw44; AltName: Full=Epican; AltName: Full=Extracellular matrix receptor III; Short=ECMR-III; AltName: Full=GP90 lymphocyte homing/adhesion receptor; AltName: Full=HUTCH-I; AltName: Full=Heparan sulfate proteoglycan; AltName: Full=Hermes antigen; AltName: Full=Hyaluronate receptor; AltName: Full=Phagocytic glycoprotein 1; Short=PGP-1; AltName: Full=Phagocytic glycoprot…	KPSGLNGEASKS[+80]QEMVHLVNK	KPSGLNGEAS[+80]KSQEMVHLVNK	0.00757533	0.0408926	LOCALIZED	P16070	S704				0.530668	0.993466	3	Yes	4	NA	0.912419	0.00316696	0.074952	1.09425e-06	0.00837399	0.537189	0.347965	0.0126775	0.667056	0.511187	0.972106	0.0484935	0.31157	0.000539641	0.0935045	0.897372	0.842653	0.459579	0.952779	0.958655	0.993466	0.530668	0.716989	0.574671	0.56421	0.830578	0.803814	1.4291	1.12313	0.884716	8.53066e+06
Q9H2Y7	ZN106_HUMAN	Zinc finger protein 106; Short=Zfp-106; AltName: Full=Zinc finger protein 474;	ELSTS[+80]PC[+57]NPIVR	ELSTS[+80]PC[+57]NPIVR	0.2582	1	LUMP	Q9H2Y7	S641				0.531863	0.881848	1	Yes	5	NA	0.277714	0.0105858	0.0495628	0.0363423	0.312861	0.456515	0.37927	0.482714	0.204413	0.312324	0.724053	0.0990014	0.244183	0.205824	0.623083	0.879031	0.842653	0.892676	0.934859	0.957234	0.793908	0.619617	0.791157	0.531863	0.881848	1.21567	0.785422	0.912985	1.13231	1.3521	5.30399e+06
P17948	VGFR1_HUMAN	Vascular endothelial growth factor receptor 1; Short=VEGFR-1; EC=2.7.10.1; AltName: Full=Fms-like tyrosine kinase 1; Short=FLT-1; AltName: Full=Tyrosine-protein kinase FRT; AltName: Full=Tyrosine-protein kinase receptor FLT; Short=FLT; AltName: Full=Vascular permeability factor receptor; Flags: Precursor;	IQQEPGIILGPGS[+80]S[+80]T[+80]LFIER	IQQEPGIILGPGS[+80]S[+80]T[+80]LFIEr	6.41403e-08	1.44396e-08	LOCALIZED	P17948	S713	S714	T715		0.532025	1.69524	1	Yes	3	VGFR1_HUMAN	0.118008	0.0700902	0.653663	0.00168825	0.15621	0.0831941	0.401502	0.541714	0.764914	0.622974	0.552635	0.321084	0.84064	0.0388756	0.454084	0.807028	0.842653	0.905974	0.961714	0.964836	1.69524	0.758037	0.973944	0.532025	1.23329	2.49377	1.16596	0.862466	0.898387	0.909137	1.1733e+07
P29317	EPHA2_HUMAN	Ephrin type-A receptor 2; EC=2.7.10.1; AltName: Full=Epithelial cell kinase; AltName: Full=Tyrosine-protein kinase receptor ECK; Flags: Precursor;	LPST[+80]SGSEGVPFR	LPSTSGS[+80]EGVPFR	0.00238765	0.00469092	LOCALIZED	P29317	S901				0.532944	1.36357	1	Yes	5	EPHA2_HUMAN	0.412595	0.135349	0.90382	0.163348	0.000712567	0.951468	0.883836	0.084243	0.765448	0.0920442	0.78177	0.457622	0.965497	0.468721	0.0231834	0.990953	0.961529	0.753686	0.961714	0.939762	0.532944	1.08068	1.01375	1.1943	1.36357	0.992543	0.97964	1.18785	1.03693	1.13897	9.74166e+06
Q8WWM7	ATX2L_HUMAN	Ataxin-2-like protein; AltName: Full=Ataxin-2 domain protein; AltName: Full=Ataxin-2-related protein;	QGSGRES[+80]PSLASR	QGS[+80]GRESPSLASR	0.265078	1	LUMP	Q8WWM7	S335				0.534129	0.832325	3	Yes	5	NA	0.0111531	0.00310657	3.32212e-05	0.0221511	0.00128845	0.848302	0.816344	0.795999	0.712107	0.0250877	0.166772	0.0478541	0.00376205	0.153407	0.0323563	0.97231	0.946264	0.96182	0.952779	0.833477	0.639103	0.534129	0.575474	0.725302	0.832325	1.01909	0.98715	0.968167	0.961489	0.876266	2.42018e+07
Q9Y4F5	C170B_HUMAN	Centrosomal protein of 170 kDa protein B; AltName: Full=Centrosomal protein 170B; Short=Cep170B;	LGDAS[+80]DTEAADGER	LGDAS[+80]DTEAADGER	0.00120594	0.00347093	LOCALIZED	Q9Y4F5	S1135				0.534223	0.838048	2	Yes	4	NA	0.101884	0.00877919	0.202696	0.000618801	0.0713293	0.664649	0.77142	0.510359	0.351377	0.576098	0.518732	0.0876334	0.516888	0.0234137	0.311983	0.92501	0.933328	0.89527	0.934859	0.961942	0.611544	0.534223	0.838048	0.541621	0.586569	0.865894	0.93678	0.919024	1.12881	1.13395	4.60001e+06
Q9UKV3	ACINU_HUMAN	Apoptotic chromatin condensation inducer in the nucleus; Short=Acinus;	SLS[+80]PGVSR	SLS[+80]PGVSR	0.00229558	0.00348207	LOCALIZED	Q9UKV3	S657				0.534485	1.27406	1	Yes	4	NA	0.00136303	0.823681	0.733215	0.535014	0.188058	0.13493	0.188547	0.533156	0.612176	0.1787	0.0616433	0.940883	0.881186	0.780771	0.492605	0.809925	0.826478	0.902626	0.948216	0.939762	0.666539	0.87169	1.27406	0.74789	0.534485	1.24898	0.676088	0.935245	1.23246	0.766268	9.6444e+06
P35580	MYH10_HUMAN	Myosin-10; AltName: Full=Cellular myosin heavy chain, type B; AltName: Full=Myosin heavy chain 10; AltName: Full=Myosin heavy chain, non-muscle IIb; AltName: Full=Non-muscle myosin heavy chain B; Short=NMMHC-B; AltName: Full=Non-muscle myosin heavy chain IIb; Short=NMMHC II-b; Short=NMMHC-IIB;	RQLHLEGASLELSDDDT[+80]ESK	rQLHLEGASLELS[+80]DDDTESk	0.00224917	0.0034815	LOCALIZED	P35580	S1956				0.534504	0.860613	3	Yes	5	NA	0.00294338	0.00582909	0.00648585	0.0149687	0.0497286	0.202833	0.722068	0.231771	0.318706	0.927305	0.0876717	0.0694805	0.0740428	0.122382	0.2563	0.830833	0.922619	0.833205	0.934859	0.997553	0.687498	0.534504	0.847443	0.826971	0.860613	1.10883	1.06167	1.12084	1.07143	0.991425	2.08492e+07
Q92974	ARHG2_HUMAN	Rho guanine nucleotide exchange factor 2; AltName: Full=Guanine nucleotide exchange factor H1; Short=GEF-H1; AltName: Full=Microtubule-regulated Rho-GEF; AltName: Full=Proliferating cell nucleolar antigen p40;	ILSQS[+80]TDSLNMR	ILSQS[+80]TDSLNMr	0.00287168	0.00469616	LOCALIZED	Q92974	S174				0.535266	0.991516	1	Yes	5	NA	0.0132704	0.668325	0.0209235	0.590034	0.0051238	0.737216	0.516008	0.218096	0.463859	0.0147936	0.180724	0.866997	0.142573	0.813975	0.0702972	0.945125	0.860756	0.830413	0.934859	0.819938	0.535266	0.991516	0.868681	0.964187	0.826918	0.981534	1.05722	1.03337	0.970606	0.904233	5.23855e+07
Q92974	ARHG2_HUMAN	Rho guanine nucleotide exchange factor 2; AltName: Full=Guanine nucleotide exchange factor H1; Short=GEF-H1; AltName: Full=Microtubule-regulated Rho-GEF; AltName: Full=Proliferating cell nucleolar antigen p40;	ILS[+80]QSTDSLNMR	ILS[+80]QSTDSLNMR	0	0	LOCALIZED	Q92974	S172				0.535299	1.01134	1	Yes	5	NA	0.00899957	0.748453	0.0376057	0.456812	0.00851503	0.662584	0.512191	0.0847837	0.492106	0.0217359	0.151902	0.906993	0.205088	0.734485	0.0947336	0.924919	0.860096	0.755822	0.934859	0.833477	0.535299	1.01134	0.868394	0.948329	0.818284	0.97688	1.05468	1.04071	0.973046	0.909723	5.31407e+07
P13051	UNG_HUMAN	Uracil-DNA glycosylase {ECO:0000255|HAMAP-Rule:MF_03166}; Short=UDG {ECO:0000255|HAMAP-Rule:MF_03166}; EC=3.2.2.27 {ECO:0000255|HAMAP-Rule:MF_03166};	KAPAGQEEPGT[+80]PPSS[+80]PLSAEQLDR	KAPAGQEEPGT[+80]PPSS[+80]PLSAEQLDR	0.00273931	0.00469523	LOCALIZED	P13051	T60	S64			0.535978	0.982584	1	Yes	4	NA	0.157861	0.308591	0.332962	0.00509226	0.910459	0.242709	0.747602	0.314753	0.624571	0.199836	0.615747	0.652723	0.634307	0.0663446	0.965006	0.830833	0.927116	0.870661	0.948216	0.939762	0.783509	0.854053	0.790038	0.535978	0.982584	0.607141	0.93877	1.31096	1.09601	1.36576	5.44458e+06
P46934	NEDD4_HUMAN	E3 ubiquitin-protein ligase NEDD4; EC=6.3.2.-; AltName: Full=Cell proliferation-inducing gene 53 protein; AltName: Full=Neural precursor cell expressed developmentally down-regulated protein 4; Short=NEDD-4;	LTIFGNSAVSQPASSSNHSS[+80]R	LTIFGNSAVSQPASSSNHSS[+80]R	0.011886	0.0765043	LUMP	P46934	S743				0.53611	0.863916	3	Yes	5	NA	0.00432125	0.0764958	0.00293944	0.000498893	0.157037	0.89389	0.377919	0.445702	0.109524	0.598658	0.0999332	0.336519	0.0450788	0.0220524	0.454976	0.981527	0.842653	0.887509	0.934859	0.964037	0.633812	0.53611	0.555282	0.654713	0.863916	1.01479	0.940778	1.1029	1.16659	1.07941	5.25928e+06
P16070	CD44_HUMAN	CD44 antigen; AltName: Full=CDw44; AltName: Full=Epican; AltName: Full=Extracellular matrix receptor III; Short=ECMR-III; AltName: Full=GP90 lymphocyte homing/adhesion receptor; AltName: Full=HUTCH-I; AltName: Full=Heparan sulfate proteoglycan; AltName: Full=Hermes antigen; AltName: Full=Hyaluronate receptor; AltName: Full=Phagocytic glycoprotein 1; Short=PGP-1; AltName: Full=Phagocytic glycoprot…	KPSGLNGEAS[+80]KSQEMVHLVNK	KPSGLNGEASKS[+80]QEMVHLVNK	0.00336333	0.00918523	LOCALIZED	P16070	S706				0.536969	1.00504	3	Yes	4	NA	0.779945	0.0037388	0.0789404	0.000103663	0.00191949	0.703659	0.228443	0.0124196	0.567148	0.807612	0.927345	0.0530502	0.320741	0.00879803	0.0389802	0.936371	0.840704	0.455687	0.939713	0.986611	1.00504	0.536969	0.728485	0.566544	0.542789	0.903589	0.752001	1.40514	1.15183	0.949175	8.38248e+06
Q9HCH5	SYTL2_HUMAN	Synaptotagmin-like protein 2; AltName: Full=Breast cancer-associated antigen SGA-72M; AltName: Full=Exophilin-4;	EHSLEDNSSPNS[+80]LEPLK	EHS[+80]LEDNSSPNSLEPLk	0.00641524	0.0357201	LOCALIZED	Q9HCH5	S316				0.53753	1.68263	1	Yes	2	NA	0.0426257	0.28699	0.627147	0.112977	0.00391806	0.772569	0.453224	0.28033	0.486866	0.103418	0.352263	0.634163	0.824902	0.390232	0.0605419	0.95523	0.853371	0.861591	0.934859	0.939762	0.53753	0.751563	1.04852	1.37303	1.68263	1.04505	0.799554	0.775536	1.25338	1.77213	3.59237e+06
Q09666	AHNK_HUMAN	Neuroblast differentiation-associated protein AHNAK; AltName: Full=Desmoyokin;	GDRS[+80]PEPGQTWTR	GDRS[+80]PEPGQTWTR	7.39585e-08	2.25288e-08	LOCALIZED	Q09666	S93				0.538247	1.33941	1	Yes	2	NA	0.153276	0.00727971	0.929898	0.742319	0.0136219	0.211727	0.642778	0.224651	0.987557	0.680601	0.611171	0.0780483	0.975826	0.891758	0.123605	0.830833	0.901426	0.833205	0.998557	0.97082	1.00349	0.538247	1.00756	1.01428	1.33941	1.14788	0.958146	1.05226	0.998882	1.02792	1.44258e+07
O15075	DCLK1_HUMAN	Serine/threonine-protein kinase DCLK1; EC=2.7.11.1; AltName: Full=Doublecortin domain-containing protein 3A; AltName: Full=Doublecortin-like and CAM kinase-like 1; AltName: Full=Doublecortin-like kinase 1;	SPS[+80]PSPTS[+80]PGSLRK	SPS[+80]PSPTSPGS[+80]LRK	0.433108	1	LUMP	O15075	S332	S340			0.540152	1.10212	1	Yes	5	DCLK1_HUMAN	0.547327	0.0106876	0.0149216	0.537314	0.0791436	0.758093	0.502654	0.35062	0.816942	0.488783	0.830827	0.0996472	0.116272	0.782397	0.328994	0.953031	0.858265	0.870661	0.968221	0.958655	1.10212	0.585099	0.540152	0.902484	0.652561	0.953027	1.04715	0.93534	1.0159	0.916731	1.91002e+07
Q9UQ35	SRRM2_HUMAN	Serine/arginine repetitive matrix protein 2; AltName: Full=300 kDa nuclear matrix antigen; AltName: Full=Serine/arginine-rich splicing factor-related nuclear matrix protein of 300 kDa; Short=SR-related nuclear matrix protein of 300 kDa; Short=Ser/Arg-related nuclear matrix protein of 300 kDa; AltName: Full=Splicing coactivator subunit SRm300; AltName: Full=Tax-responsive enhancer element-binding …	MGQAPSQSLLPPAQDQPRSPVPSAFS[+80]DQSR	MGQAPSQSLLPPAQDQPRSPVPS[+80]AFSDQSR	0.00398198	0.0111067	LOCALIZED	Q9UQ35	S2453				0.54369	0.849423	3	Yes	5	NA	0.00308805	0.000882765	0.150589	0.00624847	0.156772	0.287688	0.340267	0.82556	0.498179	0.169027	0.0900547	0.0216903	0.449464	0.0762262	0.45464	0.844834	0.842653	0.963996	0.934859	0.939762	0.782006	0.54369	0.846777	0.834591	0.849423	0.926826	0.931104	1.0067	1.04769	0.896212	4.43013e+07
Q9H4M7	PKHA4_HUMAN	Pleckstrin homology domain-containing family A member 4; Short=PH domain-containing family A member 4; AltName: Full=Phosphoinositol 3-phosphate-binding protein 1; Short=PEPP-1;	HLPS[+80]PQLGTK	HLPS[+80]PQLGTK	0.000124839	8.29282e-08	LOCALIZED	Q9H4M7	S575				0.543933	0.78086	3	Yes	5	NA	0.192243	0.000394105	0.000713869	0.0751984	0.00173474	0.291291	0.444329	0.123203	0.799908	0.584907	0.656887	0.013906	0.0178948	0.313732	0.037246	0.844834	0.852561	0.800308	0.965258	0.961942	0.78086	0.543933	0.745042	0.74185	0.640197	0.879266	0.820275	0.910424	1.03514	1.06278	1.30557e+07
P50548	ERF_HUMAN	ETS domain-containing transcription factor ERF; AltName: Full=Ets2 repressor factor; AltName: Full=PE-2;	TPADTGFAFPDWAYKPESSPGS[+80]R	TPADTGFAFPDWAYKPESSPGS[+80]R	0	0	LOCALIZED	P50548	S24				0.544016	0.922851	1	Yes	5	NA	0.319867	0.146486	0.00140377	0.673049	0.0955248	0.247641	0.499056	0.64416	0.330379	0.741695	0.741739	0.475687	0.0272691	0.858249	0.361966	0.833337	0.857755	0.9282	0.934859	0.978231	0.568265	0.620208	0.544016	0.922851	0.597484	0.803907	0.788098	0.924477	0.777542	1.09186	2.39528e+06
P16070	CD44_HUMAN	CD44 antigen; AltName: Full=CDw44; AltName: Full=Epican; AltName: Full=Extracellular matrix receptor III; Short=ECMR-III; AltName: Full=GP90 lymphocyte homing/adhesion receptor; AltName: Full=HUTCH-I; AltName: Full=Heparan sulfate proteoglycan; AltName: Full=Hermes antigen; AltName: Full=Hyaluronate receptor; AltName: Full=Phagocytic glycoprotein 1; Short=PGP-1; AltName: Full=Phagocytic glycoprot…	KPS[+80]GLNGEASKSQEMVHLVNK	KPS[+80]GLNGEASKSQEMVHLVNK	0.00628069	0.0347835	LOCALIZED	P16070	S697				0.544123	0.9331	3	Yes	4	NA	0.382208	0.00545421	0.195932	9.14924e-05	0.0019164	0.614655	0.25327	0.0570216	0.706888	0.479202	0.772557	0.0672538	0.510609	0.0083631	0.0389802	0.911508	0.842653	0.69205	0.952779	0.958655	0.9331	0.561379	0.776923	0.555764	0.544123	0.872064	0.768011	1.60791	1.10425	0.898607	8.33656e+06
P27987	IP3KB_HUMAN	Inositol-trisphosphate 3-kinase B; EC=2.7.1.127; AltName: Full=Inositol 1,4,5-trisphosphate 3-kinase B; Short=IP3 3-kinase B; Short=IP3K B; Short=InsP 3-kinase B;	SGGGPGPSGSET[+80]PPPPR	SGGGPGPSGSET[+80]PPPPR	0.00158242	0.00347487	LOCALIZED	P27987	T33				0.544478	0.90183	1	Yes	5	NA	0.214711	0.0387597	0.00138265	0.101996	0.145753	0.123266	0.770389	0.611159	0.596548	0.33624	0.677179	0.226776	0.0272041	0.372897	0.438047	0.809925	0.933282	0.924719	0.946877	0.957234	0.544478	0.598768	0.654491	0.834554	0.90183	1.11996	0.945663	0.941727	0.916854	1.18257	3.44619e+07
Q9H2J7	S6A15_HUMAN	Sodium-dependent neutral amino acid transporter B(0)AT2; AltName: Full=Sodium- and chloride-dependent neurotransmitter transporter NTT73; AltName: Full=Sodium-coupled branched-chain amino-acid transporter 1; AltName: Full=Solute carrier family 6 member 15; AltName: Full=Transporter v7-3;	IPSEMPS[+80]PNFGK	IPSEMPS[+80]PNFGK	0.000225488	0.00344569	LOCALIZED	Q9H2J7	S687				0.544702	0.839286	1	Yes	5	NA	0.308847	0.00371941	0.0532475	0.315995	0.110608	0.61615	0.41946	0.740313	0.914452	0.383722	0.737307	0.0529516	0.254548	0.632605	0.387623	0.91227	0.846192	0.950855	0.986116	0.957234	0.637113	0.544702	0.586943	0.839286	0.787635	0.874875	1.42799	0.867261	0.966679	0.741259	3.32427e+06
Q9Y4F5	C170B_HUMAN	Centrosomal protein of 170 kDa protein B; AltName: Full=Centrosomal protein 170B; Short=Cep170B;	HEDGT[+80]QSDSEDPLAK	HEDGTQS[+80]DSEDPLAK	0.00277191	0.00469547	LOCALIZED	Q9Y4F5	S360				0.54608	1.48232	1	Yes	5	NA	0.484257	0.111356	0.47862	0.00392468	0.941549	0.871561	0.927349	0.225943	0.0425012	0.903801	0.803907	0.417345	0.740424	0.0598433	0.975413	0.976046	0.976594	0.833205	0.934859	0.992549	1.48232	0.54608	0.939442	0.616813	1.01292	0.969287	1.01035	0.767193	0.575142	0.965632	9.24072e+06
Q7Z6Z7	HUWE1_HUMAN	E3 ubiquitin-protein ligase HUWE1; EC=6.3.2.-; AltName: Full=ARF-binding protein 1; Short=ARF-BP1; AltName: Full=HECT, UBA and WWE domain-containing protein 1; AltName: Full=Homologous to E6AP carboxyl terminus homologous protein 9; Short=HectH9; AltName: Full=Large structure of UREB1; Short=LASU1; AltName: Full=Mcl-1 ubiquitin ligase E3; Short=Mule; AltName: Full=Upstream regulatory element-bind…	AGSST[+80]PGDAPPAVAEVQGR	AGS[+80]STPGDAPPAVAEVQGR	0.169123	1	LUMP	Q7Z6Z7	S2887				0.54724	1.02526	1	Yes	4	NA	0.390541	0.772903	0.804386	0.000129408	0.539166	0.125587	0.851324	0.769133	0.785426	0.584262	0.775555	0.918748	0.919491	0.00987379	0.773724	0.809925	0.952881	0.955537	0.965258	0.961942	0.54724	1.02526	0.970307	0.716571	0.961171	1.14118	0.981753	0.9657	0.98589	0.966408	1.21247e+07
Q9UMZ2	SYNRG_HUMAN	Synergin gamma; AltName: Full=AP1 subunit gamma-binding protein 1; AltName: Full=Gamma-synergin;	S[+80]LDLPSIGGSSVGK	S[+80]LDLPSIGGSSVGK	3.63094e-05	8.24363e-08	LOCALIZED	Q9UMZ2	S812				0.548814	0.851185	1	Yes	4	NA	0.767058	0.171062	NA	0.0029075	0.21226	0.277762	0.968574	0.0209125	0.445006	0.282404	0.92259	0.511497	NA	0.0511673	0.522664	0.844834	0.988631	0.525932	0.934859	0.957234	0.851185	0.626249	0.548814	0.614858	0.710855	1.13897	0.988257	1.1321	0.895999	1.19011	2.57234e+06
P04406	G3P_HUMAN	Glyceraldehyde-3-phosphate dehydrogenase; Short=GAPDH; EC=1.2.1.12; AltName: Full=Peptidyl-cysteine S-nitrosylase GAPDH; EC=2.6.99.-;	GALQNIIPAS[+80]TGAAK	GALQNIIPAS[+80]TGAAK	0.0352257	0.249488	LUMP	P04406	S210				0.54979	1.0804	1	Yes	5	NA	0.826113	0.958404	0.00268902	0.734746	0.766495	0.740653	0.0308656	0.847278	0.68119	0.829932	0.945862	0.987598	0.0426273	0.889028	0.897917	0.945958	0.625217	0.968636	0.952779	0.988285	1.01992	0.988696	0.54979	1.0804	0.904232	0.949557	1.50809	0.974974	1.06312	1.0423	3.209e+06
O60841	IF2P_HUMAN	Eukaryotic translation initiation factor 5B; Short=eIF-5B; AltName: Full=Translation initiation factor IF-2;	KQSFDDNDS[+80]EELEDK	KQSFDDNDS[+80]EELEDK	7.56788e-08	3.04631e-08	LOCALIZED	O60841	S113				0.551225	0.67813	5	Yes	4	NA	0.000122933	0.000304033	0.00211282	0.000144916	0.000189163	0.355862	0.559286	0.0076274	0.126435	0.864936	0.0206626	0.011924	0.0366242	0.0101288	0.0113445	0.854335	0.875208	0.446107	0.934859	0.991264	0.67813	0.554803	0.551225	0.595529	0.586994	0.953768	1.04687	0.908695	1.08978	0.992648	3.62515e+07
P29966	MARCS_HUMAN	Myristoylated alanine-rich C-kinase substrate; Short=MARCKS; AltName: Full=Protein kinase C substrate, 80 kDa protein, light chain; Short=80K-L protein; Short=PKCSL;	AEDGATPSPSNET[+80]PK	AEDGATPSPSNET[+80]PK	0.00188585	0.00347815	LOCALIZED	P29966	T150				0.551688	1.03259	3	Yes	5	NA	0.020107	0.00218048	0.000686943	0.00609466	0.385356	0.0892315	0.00360062	0.54536	0.272485	0.171569	0.23281	0.0386447	0.0175142	0.0753616	0.675	0.809925	0.375531	0.905974	0.934859	0.939762	0.725682	0.551688	0.692452	0.818265	1.03259	0.881513	1.24731	1.01056	0.925182	0.965535	6.96479e+07
Q2M2I8	AAK1_HUMAN	AP2-associated protein kinase 1; EC=2.7.11.1; AltName: Full=Adaptor-associated kinase 1;	ILSDVT[+80]HSAVFGVPASK	ILS[+80]DVTHSAVFGVPASK	0.00290437	0.0046964	LOCALIZED	Q2M2I8	S637				0.551765	1.03526	1	Yes	n/a	AAK1_HUMAN	NA	0.0469234	0.0111685	0.769122	0.0725861	0.220716	0.145862	0.0869834	0.562594	0.973718	NA	0.251763	0.099476	0.903435	0.315675	0.830833	0.813872	0.755928	0.939713	0.99857	0.647952	0.599606	0.551765	1.03526	0.753054	1.1214	0.8328	1.22596	0.972017	1.00225	5.3855e+06
Q53EL6	PDCD4_HUMAN	Programmed cell death protein 4; AltName: Full=Neoplastic transformation inhibitor protein; AltName: Full=Nuclear antigen H731-like; AltName: Full=Protein 197/15a;	SGLTVPT[+80]SPK	SGLTVPTS[+80]PK	0.00529175	0.0263429	LOCALIZED	Q53EL6	S94				0.551904	0.998661	3	Yes	4	NA	0.348989	0.963326	0.00732015	7.80413e-05	0.000861423	0.464545	0.514195	0.152635	0.263384	0.104538	0.756959	0.988438	0.0798647	0.00747416	0.0261045	0.883324	0.860096	0.819177	0.934859	0.939762	0.902823	0.998661	0.718627	0.571609	0.551904	0.966453	0.966701	1.02209	0.938304	0.892456	2.38212e+07
[truncated: 4,537 more rows]
[truncated: 113 more columns]

## Sheet: Table S1b Phosphosites
Accessions	Uniprot accession	Desc	Initial peptide ID	Corrected peptide ID	gFLR	lFLR	Type	Accession position assigment	Site	n PO4	MinFC	MaxFC	n reg	Target site	Kinase	WT_2min p	WT_10min p	WT_30min p	WT_60min p	WT_90min p	KO_2min p	KO_10min p	KO_30min p	KO_60min p	KO_90min p	WT_2min q	WT_10min q	WT_30min q	WT_60min q	WT_90min q	KO_2min q	KO_10min q	KO_30min q	KO_60min q	KO_90min q	WT_2minFC	WT_10minFC	WT_30minFC	WT_60minFC	WT_90minFC	KO_2minFC	KO_10minFC	KO_30minFC	KO_60minFC	KO_90minFC	WT_t0_1	WT_t0_2	WT_t0_3	WT_2min_Ctr1
[truncated: 5,725 more rows]
[truncated: 110 more columns]
