# Supplementary material for: Elucidating essential kinases of endothelin signalling by logic modelling of phosphoproteomics data
Source: Mol Syst Biol. 2019 Aug 6;15(8):e8828. doi: 10.15252/msb.20198828 (PMC6683863; doi:10.15252/msb.20198828)
Supplement: Supplementary file 3 — Table EV1 [file MSB-15-e8828-s003.zip › readme.txt]

Table EV1. Phosphopeptide level (a) and phosphosite level (b) quantitative datasets UACC257.
