# Supplementary material for: Elucidating essential kinases of endothelin signalling by logic modelling of phosphoproteomics data
Source: Mol Syst Biol. 2019 Aug 6;15(8):e8828. doi: 10.15252/msb.20198828 (PMC6683863; doi:10.15252/msb.20198828)
Supplement: Supplementary file 4 — Table EV2 [file MSB-15-e8828-s004.zip › TableEV2_A2058_Phosphoproteomics.xlsx]

## Sheet: Table S2a Phosphopeptides
Accessions	Uniprot accession	Description	Initial peptide ID	Corrected peptide ID	gFLR	lFLR	Type	Accession position assigment	Position 1	Position 2	Position 3	Position 4	MinFC	MaxFC	n reg	Target site	Cluster	Kinase	2min p	10min p	20min p	30min p	60min p	90min p	M¦C p	M¦90min p	2min q	10min q	20min q	30min q	60min q	90min q	M|C q	M|90min q	2minFC	10minFC	20minFC	30minFC	60minFC	90minFC	M/CFC	90min/MFC	Ctr1	Ctr2	Ctr3	2min1	2min2	2min3	10min1
P52272	HNRPM_HUMAN	Heterogeneous nuclear ribonucleoprotein M; Short=hnRNP M;	MGANS[+80]LER	MGANS[+80]LER	9.37329e-08	1.23423e-08	LOCALIZED	P52272	S575				0.00207632	1.22959	1	Yes	2	No	0.807316	0.453769	0.000791453	0.705871	0.0305964	0.258328	0.277027	0.0964075	0.920246	0.74179	0.0415008	0.873909	0.239651	0.609973	0.626475	0.40766	1.22959	0.77676	0.00207632	0.801934	0.189231	0.367875	1.15184	0.319379		1.5843e+07	1.67567e+07	2.21972e+07	203497	3.77258e+07
Q13263	TIF1B_HUMAN	Transcription intermediary factor 1-beta; Short=TIF1-beta; AltName: Full=E3 SUMO-protein ligase TRIM28; EC=6.3.2.-; AltName: Full=KRAB-associated protein 1; Short=KAP-1; AltName: Full=KRAB-interacting protein 1; Short=KRIP-1; AltName: Full=Nuclear corepressor KAP-1; AltName: Full=RING finger protein 96; AltName: Full=Tripartite motif-containing protein 28;	EPRLLPC[+57]LHS[+80]AC[+57]SAC[+57]LGPAAPAAANSSGDGGAAGDGTVVDC[+57]PVC[+57]K	EPRLLPC[+57]LHSAC[+57]S[+80]AC[+57]LGPAAPAAANSSGDGGAAGDGTVVDC[+57]PVC[+57]K	0.258995	1	LUMP	Q13263	S89				0.0496481	1.16048	1	Yes	n/a	TIF1B_HUMAN	NA	NA	0.730701	NA	NA	0.00180039	0.395052	0.029561	NA	NA	0.885944	NA	NA	0.0607643	0.708911	0.235366	0.55	0.38158	1.16048	0.543477		0.0496481	0.725504	0.0684326	1.98946e+07	1.58069e+07			9.81793e+06
Q96D71	REPS1_HUMAN	RalBP1-associated Eps domain-containing protein 1; AltName: Full=RalBP1-interacting protein 1;	S[+80]EDELRPEVDEHTQK	S[+80]EDELRPEVDEHTQK	9.37765e-08	1.2348e-08	LOCALIZED	Q96D71	S709				0.0497395	0.872072	2	Yes	2	No	0.0461046	0.178156	0.000523304	0.0449659	0.759141	4.58092e-05	0.56689	0.000460603	0.291815	0.527249	0.0351178	0.288727	0.89931	0.0128718	0.804281	0.0334113	0.573138	0.679286	0.483289	0.674258	0.872072	0.0497395	1.06638	0.0466433	3.55965e+07	3.99742e+07	4.18977e+07	2.10328e+07	1.36167e+07	3.26761e+07	3.68036e+07
Q6PKG0	LARP1_HUMAN	La-related protein 1; AltName: Full=La ribonucleoprotein domain family member 1;	TRHSS[+80]NPPLESHVGWVMDSR	TRHS[+80]SNPPLESHVGWVMDSR	0.00317244	0.0319312	LOCALIZED	Q6PKG0	S823				0.0672259	1.26387	1	Yes	3	No	0.196025	0.347907	0.647432	0.35084	0.00158232	NA	0.720669	NA	0.547698	0.680195	0.846001	0.682219	0.0571469	NA	0.881046	NA	0.796361	0.799251	0.933385	0.866918	0.0672259	1.26387	0.948292	1.33279	7.60999e+06	9.7382e+06	6.5117e+06	6.43655e+06	5.52352e+06	7.041e+06	4.02406e+06
Q9BW61	DDA1_HUMAN	DET1- and DDB1-associated protein 1; AltName: Full=Placenta cross-immune reaction antigen 1; Short=PCIA-1;	VARTDS[+80]PDMHEDT	VARTDS[+80]PDMHEDT	0.00123144	0.00798327	LOCALIZED	Q9BW61	S95				0.0982021	1.49107	1	Yes	5	No	0.484254	0.00358997	0.575348	0.948002	0.389462	0.68265	0.341978	0.942651	0.759781	0.0856961	0.808854	0.979327	0.706504	0.862815	0.675425	0.977738	0.69662	0.0982021	1.49107	0.975701	1.1958	1.22983	1.18853	1.03475	2.34763e+06	1.89242e+06	1.84902e+06	1.13428e+06	218217	2.88926e+06	99207.7
Q9NTI5	PDS5B_HUMAN	Sister chromatid cohesion protein PDS5 homolog B; AltName: Full=Androgen-induced proliferation inhibitor; AltName: Full=Androgen-induced prostate proliferative shutoff-associated protein AS3;	AES[+80]PESSAIESTQSTPQK	AES[+80]PESSAIESTQSTPQK	0.000125248	1.35567e-08	LOCALIZED	Q9NTI5	S1358				0.110777	1.11756	2	Yes	3	No	0.395371	0.118351	0.00061332	0.0881492	0.565905	0.0022388	0.375372	0.385666	0.708911	0.445652	0.0371318	0.390163	0.803545	0.0675669	0.698285	0.704377	1.11756	0.359236	0.110777	0.520479	0.892944	0.351395	0.667154	0.526708	2.07609e+08	1.88769e+08	2.51713e+08	2.43338e+08	2.73518e+08	2.07422e+08	2.11768e+08
Q15365	PCBP1_HUMAN	Poly(rC)-binding protein 1; AltName: Full=Alpha-CP1; AltName: Full=Heterogeneous nuclear ribonucleoprotein E1; Short=hnRNP E1; AltName: Full=Nucleic acid-binding protein SUB2.3;	QQSHFAMMHGGTGFAGIDSSS[+80]PEVK	QQS[+80]HFAMMHGGTGFAGIDSSSPEVK	0.00051168	2.02995e-05	LOCALIZED	Q15365	S246				0.128432	1.07002	1	Yes	3	No	0.0819632	0.000854201	0.377992	0.421647	0.263179	0.0399414	0.0175979	0.339995	0.376868	0.0430892	0.699868	0.723534	0.614509	0.27206	0.183098	0.673955	0.626532	0.128432	1.07002	0.735868	0.93146	0.856318	0.808054	1.05973	1.16919e+08	1.03169e+08	1.13198e+08	3.57323e+07	9.403e+07	7.90521e+07	4.99457e+06
P42167, P42166	LAP2B_HUMAN	Lamina-associated polypeptide 2, isoforms beta/gamma; AltName: Full=Thymopoietin, isoforms beta/gamma; Short=TP beta/gamma; AltName: Full=Thymopoietin-related peptide isoforms beta/gamma; Short=TPRP isoforms beta/gamma; Contains: Thymopoietin; Short=TP; AltName: Full=Splenin; Contains: Thymopentin; AltName: Full=TP5;	LREQGTES[+80]RSS[+80]TPLPTISSSAENTR	LREQGTES[+80]RSST[+80]PLPTISSSAENTR	0.119719	1	LUMP	P42167	S156	T160			0.129286	0.515379	5	Yes	2	No	0.00106768	0.00352332	0.0637278	0.000278619	0.000160765	0.000101209	0.188099	0.15315	0.0466218	0.0849184	0.337011	0.0270445	0.0217915	0.0178486	0.538429	0.49502	0.379124	0.465857	0.515379	0.307614	0.194673	0.129286	0.583144	0.221706	1.71136e+08	2.06301e+08	1.93665e+08	8.36598e+07	5.34405e+07	7.94182e+07	1.14428e+08
P46013	KI67_HUMAN	Antigen KI-67;	MPC[+57]ESS[+80]PPESADTPTSTR	MPC[+57]ESS[+80]PPESADTPTSTR	0.000776624	0.000483195	LOCALIZED	P46013	S1376				0.156144	0.797278	1	Yes	2	No	0.0272408	0.291758	0.0845479	0.0237434	0.00785942	0.000188885	0.0810051	0.0538545	0.22586	0.638888	0.38238	0.210643	0.122015	0.0233226	0.375019	0.313991	0.710546	0.797278	0.714958	0.626104	0.559708	0.156144	0.612383	0.254978	1.76517e+07	1.59522e+07	1.53814e+07	9.95054e+06	1.08944e+07	1.39614e+07	1.74263e+07
O95155	UBE4B_HUMAN	Ubiquitin conjugation factor E4 B {ECO:0000305}; EC=6.3.2.- {ECO:0000250|UniProtKB:Q9ES00}; AltName: Full=Homozygously deleted in neuroblastoma 1 {ECO:0000312|EMBL:BAB40446.1}; AltName: Full=Ubiquitin fusion degradation protein 2 {ECO:0000312|EMBL:AAD02233.1};	SQSSEGVSSLSSS[+80]PSNSLETQSQSLSR	SQSSEGVSSLSSS[+80]PSNSLETQSQSLSR	0.0141756	0.126688	LUMP	O95155	S88				0.178141	1.34017	2	Yes	5	No	0.00172011	0.00325654	0.0737452	0.240024	0.361577	0.0888919	0.820589	0.0532968	0.0596419	0.0817863	0.359943	0.593604	0.689236	0.391549	0.925053	0.31208	0.178141	0.229637	0.672747	0.728058	0.845042	1.34017	0.965823	1.38759	4.99708e+07	5.12215e+07	6.92437e+07	1.12922e+07	9.5675e+06	9.50199e+06	1.26983e+07
Q8WWI1	LMO7_HUMAN	LIM domain only protein 7; Short=LMO-7; AltName: Full=F-box only protein 20; AltName: Full=LOMP;	TSTTGVATTQS[+80]PTPR	TSTTGVATTQS[+80]PTPR	0.000756965	0.0004802	LOCALIZED	Q8WWI1	S1586				0.17995	0.919491	2	Yes	3	No	0.339851	0.0170495	0.00169226	0.064405	0.000774366	0.0934258	0.38319	0.877563	0.673908	0.180121	0.0591708	0.338668	0.0414156	0.401389	0.703122	0.950363	0.919491	0.479424	0.17995	0.687884	0.451645	0.723639	0.767183	0.943242	1.08064e+07	1.02394e+07	9.64911e+06	1.02812e+07	9.88207e+06	8.06038e+06	4.86556e+06
Q15365	PCBP1_HUMAN	Poly(rC)-binding protein 1; AltName: Full=Alpha-CP1; AltName: Full=Heterogeneous nuclear ribonucleoprotein E1; Short=hnRNP E1; AltName: Full=Nucleic acid-binding protein SUB2.3;	VM[+16]TIPYQPMPASS[+80]PVIC[+57]AGGQDR	VM[+16]TIPYQPMPASS[+80]PVIC[+57]AGGQDr	0.00844333	0.06411	LOCALIZED	Q15365	S190				0.188784	0.862683	1	Yes	2	No	0.168796	0.0683979	0.279923	0.114368	0.0177983	0.000662959	0.83403	0.000436163	0.51595	0.348218	0.628713	0.438987	0.184176	0.0387788	0.9306	0.0328788	0.548817	0.862683	0.624133	0.43772	0.319721	0.188784	0.989125	0.19086	6.04927e+07	5.74198e+07	5.1931e+07	4.46968e+07	1.06896e+06	4.74472e+07	4.72304e+07
Q96SB3	NEB2_HUMAN	Neurabin-2; AltName: Full=Neurabin-II; AltName: Full=Protein phosphatase 1 regulatory subunit 9B; AltName: Full=Spinophilin;	FNGS[+80]TEALDK	FNGS[+80]TEALDK	0.00234152	0.0168045	LOCALIZED	Q96SB3	S190				0.197133	0.624259	3	Yes	3	No	0.00261493	0.000748958	0.0010855	0.00796262	0.0425458	0.0280186	0.32945	0.117002	0.0733132	0.0409875	0.0469499	0.122894	0.280979	0.228939	0.666652	0.443767	0.403526	0.236158	0.197133	0.44878	0.484075	0.624259	0.862783	0.723541	9.86444e+06	1.28322e+07	1.26836e+07	4.09687e+06	5.54228e+06	4.63771e+06	2.78515e+06
Q00537	CDK17_HUMAN	Cyclin-dependent kinase 17; EC=2.7.11.22; AltName: Full=Cell division protein kinase 17; AltName: Full=PCTAIRE-motif protein kinase 2; AltName: Full=Serine/threonine-protein kinase PCTAIRE-2;	RIS[+80]MEDLNK	RIS[+80]MEDLNK	8.94057e-08	1.17725e-08	LOCALIZED	Q00537	S137				0.206868	4.93878	1	Yes	6	CDK17_HUMAN	0.0840105	0.00412336	0.034668	0.648137	0.156771	0.481694	0.391968	0.15184	0.381191	0.0905793	0.254245	0.846198	0.499476	0.758119	0.708063	0.493012	4.93878	4.4745	2.59219	1.35931	0.206868	0.562766	1.65828	0.339367	8.31157e+06	1.19108e+07	1.05047e+06	4.52786e+07	4.82596e+07	1.15238e+07	3.22031e+07
P57740	NU107_HUMAN	Nuclear pore complex protein Nup107; AltName: Full=107 kDa nucleoporin; AltName: Full=Nucleoporin Nup107;	RVLLQAS[+80]QDENFGNTTPR	RVLLQAS[+80]QDENFGNTTPR	9.58145e-08	1.26164e-08	LOCALIZED	P57740	S37				0.213323	2.08924	1	Yes	6	No	0.56004	0.590767	0.0494476	0.357539	0.00146065	0.00806033	0.375465	0.0972656	0.800112	0.817079	0.300486	0.687182	0.0548473	0.123906	0.69833	0.408874	2.08924	1.71124	0.317457	1.9826	2.06111	0.213323	1.6483	0.129421	8.41846e+06	7.51929e+06	6.93525e+06	4.19913e+07	4.74677e+06	1.04902e+06	1.43436e+06
Q8N556	AFAP1_HUMAN	Actin filament-associated protein 1; AltName: Full=110 kDa actin filament-associated protein; Short=AFAP-110;	LSSERPS[+80]SDGEGVVENGITTC[+57]NGK	LSSERPSS[+80]DGEGVVENGITTC[+57]NGK	0.0427757	0.387564	LUMP	Q8N556	S283				0.214057	0.673078	6	Yes	3	No	0.00293538	0.000183031	8.60233e-07	9.79565e-05	6.89553e-05	0.000226378	0.0360461	0.00220621	0.0776504	0.0232106	0.00623058	0.0176002	0.0151315	0.0244836	0.258747	0.0671088	0.673078	0.309372	0.24121	0.214057	0.253748	0.325266	0.835687	0.38922	1.78949e+07	1.78672e+07	1.72113e+07	1.30934e+07	1.02125e+07	1.23493e+07	7.16902e+06
Q92997	DVL3_HUMAN	Segment polarity protein dishevelled homolog DVL-3; Short=Dishevelled-3; AltName: Full=DSH homolog 3;	TGGIGDS[+80]RPPSFHPHAGGGSQENLDNDTETDSLVSAQR	TGGIGDSRPPSFHPHAGGGS[+80]QENLDNDTETDSLVSAQR	0.567465	1	LUMP	Q92997	S125				0.216611	0.359918	5	Yes	3	No	0.0175138	9.59326e-05	7.18407e-05	0.000164255	0.00104488	0.000491546	0.873398	0.110497	0.182754	0.0174873	0.0151315	0.0218988	0.046577	0.0341354	0.948311	0.432937	0.359918	0.286167	0.216611	0.248995	0.340282	0.33506	0.949207	0.352989	8.32024e+06	8.34938e+06	9.38838e+06	5.15042e+06	3.74137e+06	486948	2.72791e+06
Q09666	AHNK_HUMAN	Neuroblast differentiation-associated protein AHNAK; AltName: Full=Desmoyokin;	S[+80]SKASLGS[+80]LEGEAEAEASSPK	S[+80]SKASLGS[+80]LEGEAEAEASSPK	0.102775	0.965748	LUMP	Q09666	S5745	S5752			0.217121	0.469515	4	Yes	3	No	0.01136	0.00426663	0.000853717	0.00638018	0.00373753	0.0024345	0.966735	0.00604398	0.146317	0.0924694	0.0430892	0.109817	0.0869339	0.070218	0.986813	0.107212	0.452286	0.217121	0.225705	0.469515	0.410766	0.342738	0.994189	0.344742	9.36009e+06	1.17734e+07	1.19389e+07	7.11466e+06	3.6501e+06	4.19343e+06	2.67357e+06
Q8IYB3	SRRM1_HUMAN	Serine/arginine repetitive matrix protein 1; AltName: Full=SR-related nuclear matrix protein of 160 kDa; Short=SRm160; AltName: Full=Ser/Arg-related nuclear matrix protein;	SVS[+80]GS[+80]PEPAAK	SVS[+80]GS[+80]PEPAAK	0.000326849	1.36163e-08	LOCALIZED	Q8IYB3	S754	S756			0.217335	0.844972	2	Yes	3	No	0.111856	0.00416221	NA	0.000779102	0.00556223	0.0455988	0.00356971	0.5373	0.434718	0.0911352	NA	0.0414411	0.10334	0.29041	0.0854181	0.788336	0.844972	0.713468	0.217335	0.597654	0.576925	0.651606	0.71677	0.909087	1.04067e+07	1.0645e+07	9.27088e+06	9.77795e+06	7.61359e+06	8.2302e+06	6.93294e+06
P46013	KI67_HUMAN	Antigen KI-67;	SGGSGHAVAEPAS[+80]PEQELDQNK	SGGSGHAVAEPAS[+80]PEQELDQNK	9.96407e-08	1.31202e-08	LOCALIZED	P46013	S308				0.221166	0.815199	1	Yes	2	No	0.0209709	0.0773195	0.127176	0.00935188	0.033924	0.00234811	0.0306971	0.107822	0.198546	0.367951	0.45982	0.132792	0.252509	0.0692628	0.240064	0.428621	0.627827	0.815199	0.79894	0.618069	0.476159	0.221166	0.527065	0.419618	2.2423e+07	2.25784e+07	2.81097e+07	1.51861e+07	1.26012e+07	1.81138e+07	1.94124e+07
Q9P260	K1468_HUMAN	LisH domain and HEAT repeat-containing protein KIAA1468;	ENS[+80]PNSFPR	ENS[+80]PNSFPR	0.00157807	0.0102464	LOCALIZED	Q9P260	S453				0.222212	0.503505	5	Yes	3	No	0.00564074	0.000853412	0.00412254	0.0001821	0.00278527	7.34845e-05	0.0234563	0.0312683	0.103883	0.0430892	0.0905793	0.0232106	0.0755347	0.0153077	0.209273	0.242489	0.503505	0.353714	0.314582	0.289897	0.372661	0.222212	0.581953	0.381838	1.25814e+07	1.1041e+07	1.11533e+07	6.37408e+06	4.00692e+06	7.12871e+06	5.03093e+06
Q9C0D5	TANC1_HUMAN	Protein TANC1; AltName: Full=Tetratricopeptide repeat, ankyrin repeat and coiled-coil domain-containing protein 1;	GVSMS[+80]LPSS[+80]PLLPR	GVSMS[+80]LPSS[+80]PLLPR	0.00148087	0.00899533	LOCALIZED	Q9C0D5	S63	S67			0.231143	0.641448	5	Yes	3	No	0.00055886	0.00064565	0.000755532	0.00122823	0.00208008	0.0120162	0.955462	0.0218113	0.0359949	0.0382663	0.0410984	0.0498947	0.0648055	0.150559	0.982219	0.20244	0.231143	0.32612	0.377668	0.405599	0.470508	0.641448	1.00655	0.63727	2.74521e+07	2.75358e+07	3.33876e+07	5.93696e+06	9.03265e+06	5.45782e+06	9.41168e+06
P27448	MARK3_HUMAN	MAP/microtubule affinity-regulating kinase 3; EC=2.7.11.1; AltName: Full=C-TAK1; Short=cTAK1; AltName: Full=Cdc25C-associated protein kinase 1; AltName: Full=ELKL motif kinase 2; Short=EMK-2; AltName: Full=Protein kinase STK10; AltName: Full=Ser/Thr protein kinase PAR-1; Short=Par-1a; AltName: Full=Serine/threonine-protein kinase p78;	GIAPAS[+80]PMLGNASNPNK	GIAPAS[+80]PMLGNASNPNK	9.81536e-08	1.29244e-08	LOCALIZED	P27448	S469				0.244427	0.500129	3	Yes	3	MARK3_HUMAN	0.00235716	0.000229904	0.00194594	0.0126488	0.0344143	0.0259554	0.616037	0.156608	0.0692628	0.0244836	0.0626512	0.154689	0.253364	0.220753	0.829518	0.499338	0.345693	0.244427	0.353831	0.500129	0.485884	0.457736	0.887181	0.515944	2.45436e+07	3.00841e+07	2.68429e+07	1.27753e+07	5.75997e+06	9.62852e+06	7.15339e+06
P46013	KI67_HUMAN	Antigen KI-67;	TPVQYSQQQNS[+80]PQK	TPVQYSQQQNS[+80]PQK	4.34819e-05	1.33335e-08	LOCALIZED	P46013	S357				0.252346	0.706621	2	Yes	2	No	0.0234576	0.001444	0.0923463	0.0405737	0.016358	0.000323188	0.00320388	0.01391	0.209273	0.0547823	0.399298	0.273965	0.175729	0.0292844	0.0810738	0.162399	0.706621	0.698925	0.699044	0.598438	0.441106	0.252346	0.595625	0.423665	9.16011e+06	8.32267e+06	8.66603e+06	5.05688e+06	6.03626e+06	7.38416e+06	6.3407e+06
Q9C0C9	UBE2O_HUMAN	(E3-independent) E2 ubiquitin-conjugating enzyme; EC=2.3.2.24 {ECO:0000269|PubMed:23455153, ECO:0000269|PubMed:24703950}; AltName: Full=E2/E3 hybrid ubiquitin-protein ligase UBE2O; AltName: Full=Ubiquitin carrier protein O; AltName: Full=Ubiquitin-conjugating enzyme E2 O; AltName: Full=Ubiquitin-conjugating enzyme E2 of 230 kDa; Short=Ubiquitin-conjugating enzyme E2-230K; AltName: Full=Ubiquitin-…	IMSC[+57]S[+80]PDTQC[+57]SR	IMSC[+57]S[+80]PDTQC[+57]SR	0.000664086	7.25679e-05	LOCALIZED	Q9C0C9	S401				0.253528	0.75797	3	Yes	3	No	0.00839997	0.00069797	0.0047335	0.00408004	0.00821788	0.0765746	0.186183	0.0582285	0.126208	0.0396122	0.0969021	0.0903403	0.124992	0.366036	0.536267	0.324319	0.589025	0.253528	0.288965	0.4506	0.550504	0.75797	0.877881	0.863408	9.84076e+06	8.82016e+06	7.70148e+06	5.26243e+06	4.41192e+06	5.85377e+06	1.76983e+06
P46013	KI67_HUMAN	Antigen KI-67;	AQSLVISPPAPS[+80]PRK	AQSLVISPPAPS[+80]PRK	0.000664058	2.46954e-05	LOCALIZED	P46013	S584				0.257733	0.819847	1	Yes	2	No	0.0347119	0.0707529	0.180778	0.0374445	0.0505706	0.00379435	0.1391	0.0538654	0.254334	0.352656	0.530742	0.263742	0.303854	0.087494	0.47657	0.313991	0.65557	0.730385	0.819847	0.619874	0.502428	0.257733	0.678907	0.37963	1.10402e+07	7.80078e+06	8.88892e+06	6.08407e+06	5.44909e+06	6.64572e+06	6.32261e+06
Q8WWI1	LMO7_HUMAN	LIM domain only protein 7; Short=LMO-7; AltName: Full=F-box only protein 20; AltName: Full=LOMP;	SRST[+80]TELDDYSTNK	S[+80]RSTTELDDYSTNK	0.0215112	0.191833	LUMP	Q8WWI1	S1421				0.25791	0.552182	1	Yes	3	No	0.0687336	0.00342021	0.0885778	0.0224511	0.0120423	0.0138447	0.7143	0.232899	0.348845	0.0837299	0.390926	0.205445	0.150654	0.162154	0.878406	0.587452	0.552182	0.25791	0.552174	0.497354	0.463599	0.419448	0.870902	0.481625	1.07474e+07	1.0921e+07	7.64387e+06	8.21361e+06	4.17228e+06	3.79986e+06	1.58071e+06
P42167, P42166	LAP2B_HUMAN	Lamina-associated polypeptide 2, isoforms beta/gamma; AltName: Full=Thymopoietin, isoforms beta/gamma; Short=TP beta/gamma; AltName: Full=Thymopoietin-related peptide isoforms beta/gamma; Short=TPRP isoforms beta/gamma; Contains: Thymopoietin; Short=TP; AltName: Full=Splenin; Contains: Thymopentin; AltName: Full=TP5;	GPPDFSSDEEREPT[+80]PVLGSGAAAAGR	GPPDFSSDEErEPT[+80]PVLGSGAAAAGr	4.35028e-05	1.33484e-08	LOCALIZED	P42167	T74				0.261336	0.730325	2	Yes	2	No	0.113699	0.0410059	0.0196063	0.0420137	0.00433301	0.00238445	0.0726845	0.0191253	0.437893	0.275552	0.192719	0.278991	0.0931773	0.0695897	0.357672	0.190802	0.730325	0.671847	0.580947	0.615861	0.348782	0.261336	0.644221	0.405662	2.23659e+08	1.54291e+08	2.07661e+08	1.73566e+08	1.26576e+08	1.27545e+08	1.40725e+08
Q9UQB8	BAIP2_HUMAN	Brain-specific angiogenesis inhibitor 1-associated protein 2; Short=BAI-associated protein 2; Short=BAI1-associated protein 2; Short=Protein BAP2; AltName: Full=Fas ligand-associated factor 3; Short=FLAF3; AltName: Full=Insulin receptor substrate p53/p58; Short=IRS-58; Short=IRSp53/58; AltName: Full=Insulin receptor substrate protein of 53 kDa; Short=IRSp53; Short=Insulin receptor substrate p53;	SSS[+80]TGNLLDK	SSS[+80]TGNLLDK	0.000665958	0.000477491	LOCALIZED	Q9UQB8	S454				0.265297	0.554862	2	Yes	3	No	0.00365769	0.0122376	0.00343283	0.014591	0.0111422	0.0356802	0.251012	0.0579081	0.0863094	0.152109	0.0837392	0.166279	0.144888	0.257506	0.603762	0.32362	0.265297	0.306503	0.329183	0.48925	0.535986	0.554862	1.45799	0.380566	1.24231e+07	9.45158e+06	9.25012e+06	2.14018e+06	4.17635e+06	1.9408e+06	3.17349e+06
Q96JM3	CHAP1_HUMAN	Chromosome alignment-maintaining phosphoprotein 1; AltName: Full=Zinc finger protein 828;	DNQES[+80]SDAELS[+80]SSEYIK	DNQES[+80]SDAELS[+80]SSEYIK	0.200366	1	LUMP	Q96JM3	S626	S632			0.268687	10.6674	1	Yes	5	No	0.377096	0.493655	NA	0.446256	0.0482531	0.00227947	0.803841	0.000217511	0.699453	0.76506	NA	0.736845	0.297343	0.0683829	0.918484	0.0240759	7.3319	6.99795	0.268687	2.87711	7.30839	10.6674	0.824912	12.9316		293681	1.1865e+06	3.99736e+06	1.20759e+07	205588	1.39842e+07
P78527	PRKDC_HUMAN	DNA-dependent protein kinase catalytic subunit; Short=DNA-PK catalytic subunit; Short=DNA-PKcs; EC=2.7.11.1; AltName: Full=DNPK1; AltName: Full=p460;	LTPLPEDNS[+80]MNVDQDGDPSDRMEVQEQEEDISSLIR	LTPLPEDNS[+80]MNVDQDGDPSDRMEVQEQEEDISSLIR	5.20191e-05	1.33989e-08	LOCALIZED	P78527	S3205				0.271068	0.705187	4	Yes	2	PRKDC_HUMAN	0.00793915	0.000334707	0.00125759	0.0397218	0.000215029	0.000600059	0.61449	0.10094	0.122751	0.0295918	0.0505954	0.271283	0.0240759	0.0369107	0.828857	0.415367	0.705187	0.337102	0.475409	0.521369	0.298549	0.271068	0.865836	0.31307	1.24405e+07	1.34206e+07	1.34302e+07	1.02134e+07	7.8477e+06	9.64669e+06	3.0493e+06
Q9BWG4	SSBP4_HUMAN	Single-stranded DNA-binding protein 4;	S[+80]SPGAVAGLSNAPGTPR	SS[+80]PGAVAGLSNAPGTPR	0.204238	1	LUMP	Q9BWG4	S342				0.271996	0.609752	1	Yes	2	No	0.0443315	0.0366131	0.00824383	0.186163	0.0189909	0.00188574	0.543369	0.289924	0.286563	0.260659	0.125274	0.536267	0.190057	0.0619059	0.791765	0.637549	0.577045	0.418222	0.345694	0.609752	0.390169	0.271996	0.74072	0.367204	1.18478e+07	1.35497e+07	1.00295e+07	5.44201e+06	5.39882e+06	9.60218e+06	3.74552e+06
Q9UQ35	SRRM2_HUMAN	Serine/arginine repetitive matrix protein 2; AltName: Full=300 kDa nuclear matrix antigen; AltName: Full=Serine/arginine-rich splicing factor-related nuclear matrix protein of 300 kDa; Short=SR-related nuclear matrix protein of 300 kDa; Short=Ser/Arg-related nuclear matrix protein of 300 kDa; AltName: Full=Splicing coactivator subunit SRm300; AltName: Full=Tax-responsive enhancer element-binding …	SLSGSS[+80]PC[+57]PK	SLSGSS[+80]PC[+57]PK	0.000776625	0.000781688	LOCALIZED	Q9UQ35	S783				0.285324	0.781911	3	Yes	3	No	0.0274974	0.00602194	0.000624947	0.00202042	0.00503689	0.14808	0.591634	0.389554	0.2269	0.107186	0.0376538	0.0640211	0.0989556	0.488246	0.817574	0.706504	0.71065	0.404941	0.298274	0.285324	0.432094	0.781911	0.925755	0.844619	1.98419e+07	1.60659e+07	1.67023e+07	1.42114e+07	1.21672e+07	1.10087e+07	8.21845e+06
Q09666	AHNK_HUMAN	Neuroblast differentiation-associated protein AHNAK; AltName: Full=Desmoyokin;	FGTFGGLGS[+80]K	FGTFGGLGS[+80]K	9.93433e-08	1.30811e-08	LOCALIZED	Q09666	S5830				0.308228	5.1069	2	Yes	6	No	1.02222e-05	0.0503752	0.01865	NA	0.156699	0.000826194	0.763595	0.00496783	0.0084538	0.303211	0.188299	NA	0.499437	0.0423653	0.901227	0.0985187	5.1069	1.6611	0.475131	0.697386	0.841173	0.308228	0.955268	0.322661	4.10244e+06	4.65377e+06		2.23419e+07	2.20742e+07	2.26596e+07	7.25378e+06
Q02880	TOP2B_HUMAN	DNA topoisomerase 2-beta; EC=5.99.1.3; AltName: Full=DNA topoisomerase II, beta isozyme;	VKASPIT[+80]NDGEDEFVPS[+80]DGLDK	VKAS[+80]PITNDGEDEFVPS[+80]DGLDK	0.000124619	1.35428e-08	LOCALIZED	Q02880	S1400	S1413			0.308381	1.05268	1	Yes	2	No	0.923856	0.0643105	0.120216	0.585317	0.184766	0.00174466	0.108094	0.378442	0.970188	0.338459	0.448687	0.814457	0.534983	0.0599776	0.429065	0.700217	0.984146	0.480987	0.830857	1.05268	0.821115	0.308381	0.541741	0.56924	2.107e+07	2.37257e+07	2.22111e+07	2.87536e+07	1.90048e+07	1.81861e+07	8.56601e+06
P46013	KI67_HUMAN	Antigen KI-67;	SS[+80]PELEDTATSSK	SS[+80]PELEDTATSSK	0.32201	1	LUMP	P46013	S2828				0.310529	0.781368	3	Yes	2	No	0.00829531	0.0014469	0.0914145	0.001587	0.0142211	0.000285051	0.00176964	0.035289	0.125588	0.0547823	0.397271	0.0572749	0.164469	0.0273095	0.0604294	0.256602	0.653873	0.683414	0.781368	0.559442	0.542837	0.310529	0.553575	0.560952	1.90307e+07	2.04977e+07	1.95874e+07	1.11482e+07	1.19909e+07	1.55151e+07	1.43389e+07
Q05682	CALD1_HUMAN	Caldesmon; Short=CDM;	GNVFSSPTAAGT[+80]PNK	GNVFSSPTAAGT[+80]PNK	0.00011931	1.34259e-08	LOCALIZED	Q05682	T730				0.318002	1.30045	2	Yes	3	No	0.568478	0.189682	0.000676428	0.000215388	0.114087	0.043733	0.364482	0.747701	0.805294	0.539618	0.039053	0.0240759	0.438646	0.284639	0.691518	0.894158	0.873853	0.796841	0.622239	0.318002	0.778882	1.30045	1.21929	1.06656	1.09464e+07	1.0043e+07	1.05992e+07	1.30799e+07	5.76115e+06	8.76274e+06	1.09306e+07
P42167	LAP2B_HUMAN	Lamina-associated polypeptide 2, isoforms beta/gamma; AltName: Full=Thymopoietin, isoforms beta/gamma; Short=TP beta/gamma; AltName: Full=Thymopoietin-related peptide isoforms beta/gamma; Short=TPRP isoforms beta/gamma; Contains: Thymopoietin; Short=TP; AltName: Full=Splenin; Contains: Thymopentin; AltName: Full=TP5;	QNGSNDSDRYS[+80]DNEEDSKIELK	QNGSNDSDRYS[+80]DNEEDSKIELK	0.00235173	0.0168956	LOCALIZED	P42167	S184				0.323287	1.11402	1	Yes	2	No	0.00520893	0.814564	0.131842	0.458234	0.0494535	0.000365056	0.837593	0.153145	0.10074	0.923058	0.466088	0.744066	0.300486	0.0306531	0.932235	0.49502	0.683508	0.960653	0.692659	1.11402	0.722833	0.323287	0.925701	0.349234	3.02607e+07	2.80835e+07	3.1276e+07	2.19799e+07	2.17036e+07	1.75726e+07	3.07225e+07
P42167, P42166	LAP2B_HUMAN	Lamina-associated polypeptide 2, isoforms beta/gamma; AltName: Full=Thymopoietin, isoforms beta/gamma; Short=TP beta/gamma; AltName: Full=Thymopoietin-related peptide isoforms beta/gamma; Short=TPRP isoforms beta/gamma; Contains: Thymopoietin; Short=TP; AltName: Full=Splenin; Contains: Thymopentin; AltName: Full=TP5;	GPPDFS[+80]S[+80]DEEREPT[+80]PVLGSGAAAAGR	GPPDFS[+80]S[+80]DEErEPT[+80]PVLGSGAAAAGr	9.97184e-08	1.31304e-08	LOCALIZED	P42167	S66	S67	T74		0.327499	0.823836	1	Yes	2	No	0.0872454	0.208707	0.0880134	0.19272	0.0100843	0.00418674	0.0790372	0.00839812	0.388766	0.562215	0.39003	0.543474	0.138157	0.0912953	0.37093	0.126208	0.704972	0.823836	0.729296	0.798	0.490292	0.327499	0.694853	0.471321	1.37278e+08	9.78081e+07	1.40959e+08	1.0543e+08	7.57272e+07	8.3944e+07	1.13277e+08
P46013	KI67_HUMAN	Antigen KI-67;	IAC[+57]RS[+80]PQPDPVGT[+80]PTIFKPQSK	IAC[+57]RS[+80]PQPDPVGT[+80]PTIFKPQSK	0.352193	1	LUMP	P46013	S2223	T2231			0.327825	0.896731	1	Yes	2	No	0.399911	0.454285	0.386176	0.0207704	0.00514054	0.0324903	0.865959	0.0441489	0.711623	0.742183	0.704689	0.197721	0.0999573	0.246898	0.945163	0.28601	0.863649	0.896731	0.83479	0.606687	0.327825	0.431408	0.971253	0.444177	9.44329e+06	8.13949e+06	1.16552e+07	6.73062e+06	1.00904e+07	8.43038e+06	9.2394e+06
Q8N3F8	MILK1_HUMAN	MICAL-like protein 1; AltName: Full=Molecule interacting with Rab13; Short=MIRab13;	SLHPWYGITPTS[+80]SPK	SLHPWYGITPTSS[+80]PK	0.0628886	0.57167	LUMP	Q8N3F8	S471				0.333785	0.906901	2	Yes	3	No	0.00234145	0.0101695	0.0102988	0.000210792	0.581134	0.753869	0.738362	0.8439	0.0692628	0.13868	0.139494	0.0240701	0.812217	0.896975	0.889637	0.934851	0.333785	0.486582	0.448773	0.3401	0.866627	0.906901	0.955238	0.949398	8.93437e+06		8.76595e+06	2.07221e+06	3.11643e+06	3.6735e+06
Q5JTV8	TOIP1_HUMAN	Torsin-1A-interacting protein 1; AltName: Full=Lamin-associated protein 1B; Short=LAP1B;	DSHS[+80]S[+80]EEDEASSQTDLSQTISKK	DS[+80]HS[+80]SEEDEASSQTDLSQTISKK	0.475689	1	LUMP	Q5JTV8	S154	S156			0.334064	0.594801	1	Yes	2	No	0.0461868	0.033033	0.017165	0.0138677	0.0135636	0.00366264	0.0271115	0.00429177	0.292138	0.249124	0.180727	0.162231	0.160588	0.086325	0.22531	0.0926539	0.59458	0.594801	0.537939	0.514151	0.502652	0.334064	0.601361	0.555514	1.1725e+07	9.43209e+06	1.381e+07	8.75264e+06	5.05172e+06	6.98639e+06	8.42443e+06
Q5JTV8	TOIP1_HUMAN	Torsin-1A-interacting protein 1; AltName: Full=Lamin-associated protein 1B; Short=LAP1B;	RGLRDS[+80]HSS[+80]EEDEASSQTDLSQTISK	RGLRDSHS[+80]SEEDEASSQTDLS[+80]QTISK	0.503013	1	LUMP	Q5JTV8	S156	S169			0.335651	0.862434	2	Yes	2	No	0.00918919	0.0999256	0.000560963	0.00899858	0.0125634	0.000175678	0.126419	0.0258809	0.131763	0.414221	0.0360519	0.130751	0.154096	0.0227684	0.458789	0.220494	0.664476	0.862434	0.667321	0.671112	0.573443	0.335651	0.769745	0.436055	2.93354e+07	3.09103e+07	3.16053e+07	2.36932e+07	1.65575e+07	2.07821e+07	2.76102e+07
Q5SQI0	ATAT_HUMAN	Alpha-tubulin N-acetyltransferase 1 {ECO:0000255|HAMAP-Rule:MF_03130}; Short=Alpha-TAT {ECO:0000255|HAMAP-Rule:MF_03130}; Short=Alpha-TAT1 {ECO:0000255|HAMAP-Rule:MF_03130}; Short=TAT {ECO:0000255|HAMAP-Rule:MF_03130}; EC=2.3.1.108 {ECO:0000255|HAMAP-Rule:MF_03130}; AltName: Full=Acetyltransferase mec-17 homolog {ECO:0000255|HAMAP-Rule:MF_03130};	LLLAADPGGS[+80]PAQR	LLLAADPGGS[+80]PAQR	8.59529e-08	1.13179e-08	LOCALIZED	Q5SQI0	S315				0.342599	0.744134	3	Yes	3	No	0.000412296	0.000231138	0.00950906	9.44851e-05	0.00935763	0.317859	0.520538	0.31002	0.0316994	0.0244911	0.133936	0.0172863	0.132792	0.658107	0.779228	0.652735	0.437479	0.342599	0.546939	0.377105	0.566213	0.744134	1.12892	0.659153	1.01475e+07	1.10554e+07	1.04578e+07	4.98201e+06	3.66736e+06	5.20151e+06	2.97953e+06
P11388	TOP2A_HUMAN	DNA topoisomerase 2-alpha; EC=5.99.1.3; AltName: Full=DNA topoisomerase II, alpha isozyme;	IKNENT[+80]EGSPQEDGVELEGLK	IKNENTEGS[+80]PQEDGVELEGLK	0.000264807	1.36089e-08	LOCALIZED	P11388	S1247				0.343654	0.966783	1	Yes	2	No	0.216739	0.632183	0.072988	0.188449	0.0719405	0.0020836	0.0799622	0.00520285	0.570816	0.838023	0.358233	0.53889	0.355827	0.064875	0.372652	0.100661	0.81757	0.966783	0.876037	0.818894	0.738588	0.343654	0.872703	0.393781	6.09496e+07	6.24221e+07	6.82009e+07	3.7143e+07	6.19194e+07	5.75615e+07	6.67073e+07
P39880	CUX1_HUMAN	Homeobox protein cut-like 1; AltName: Full=CCAAT displacement protein; Short=CDP; AltName: Full=Homeobox protein cux-1;	HSSVSDSQPC[+57]EPPSVGTEYSQGAS[+80]PQPQHQLK	HSSVSDSQPC[+57]EPPSVGTEYSQGAS[+80]PQPQHQLk	0.0345565	0.306772	LUMP	P39880	S1237				0.345245	0.779205	4	Yes	3	No	0.00308594	0.00183337	0.000851322	0.00405124	0.010378	0.0508701	0.604224	0.0102836	0.0795744	0.0612957	0.0430892	0.0898604	0.140151	0.304856	0.823276	0.139494	0.391755	0.437554	0.345245	0.482207	0.459081	0.779205	0.958487	0.812954	2.03024e+07	1.84708e+07	1.58015e+07	8.08749e+06	4.8598e+06	8.43265e+06	8.53885e+06
Q8N556	AFAP1_HUMAN	Actin filament-associated protein 1; AltName: Full=110 kDa actin filament-associated protein; Short=AFAP-110;	KLSSERPS[+80]SDGEGVVENGITTC[+57]NGK	KLSSERPS[+80]SDGEGVVENGITTC[+57]NGK	0.00204785	0.0160743	LOCALIZED	Q8N556	S282				0.346548	0.778732	4	Yes	2	No	0.0963591	0.010126	0.0022507	0.00149289	0.00175617	0.001538	0.605828	0.00020767	0.407593	0.138463	0.0677145	0.0554969	0.0602748	0.0562763	0.824012	0.0239957	0.778732	0.66275	0.483227	0.429873	0.448042	0.346548	1.04318	0.332204	2.17201e+07	1.79521e+07	1.73742e+07	1.55315e+07	1.2129e+07	1.67633e+07	1.25057e+07
O43491	E41L2_HUMAN	Band 4.1-like protein 2; AltName: Full=Generally expressed protein 4.1; Short=4.1G;	ITPLSLQTQGSS[+80]HETLNIVEEK	ITPLSLQTQGSSHET[+80]LNIVEEK	0.00319724	0.0321631	LOCALIZED	O43491	T686				0.347335	0.586882	1	Yes	3	No	0.0164046	0.00284105	0.00580812	0.00788982	0.012789	0.0126063	0.282398	0.000449705	0.175914	0.0764049	0.105567	0.122326	0.155603	0.154509	0.630488	0.0332387	0.586882	0.347335	0.457174	0.514785	0.556931	0.562004	1.13581	0.494805	4.52926e+07	6.16627e+07	4.78669e+07	2.87855e+07	2.84085e+07	3.36682e+07	1.84204e+07
P11388	TOP2A_HUMAN	DNA topoisomerase 2-alpha; EC=5.99.1.3; AltName: Full=DNA topoisomerase II, alpha isozyme;	VPDEEENEES[+80]DNEK	VPDEEENEES[+80]DNEK	7.48753e-08	9.85923e-09	LOCALIZED	P11388	S1106				0.348106	0.98707	1	Yes	2	No	0.427508	0.851704	0.737286	0.222048	0.0966509	0.00435325	0.0494029	0.0101906	0.727175	0.938738	0.888996	0.576678	0.408152	0.0932914	0.300366	0.138856	0.858483	0.98707	0.979333	0.81587	0.747727	0.348106	0.831049	0.418876	1.07048e+08	1.15767e+08	1.27431e+08	6.49336e+07	1.21547e+08	1.142e+08	1.17826e+08
Q7KZI7	MARK2_HUMAN	Serine/threonine-protein kinase MARK2; EC=2.7.11.1; EC=2.7.11.26; AltName: Full=ELKL motif kinase 1; Short=EMK-1; AltName: Full=MAP/microtubule affinity-regulating kinase 2; AltName: Full=PAR1 homolog; AltName: Full=PAR1 homolog b; Short=Par-1b; Short=Par1b;	VPAS[+80]PLPGLER	VPAS[+80]PLPGLER	8.85451e-08	1.16592e-08	LOCALIZED	Q7KZI7	S456				0.354452	0.826832	5	Yes	3	MARK2_HUMAN	1.13212e-05	0.00112871	0.00188206	0.00192634	0.0046126	0.0462642	0.100369	0.0200471	0.00875589	0.0479095	0.0619059	0.0623909	0.0957508	0.292309	0.414532	0.194895	0.354452	0.684619	0.807401	0.725271	0.775883	0.826832	1.11347	0.742573	2.5924e+07	2.63493e+07	2.75455e+07	1.01731e+07	8.74173e+06	9.37713e+06	1.9674e+07
P42167	LAP2B_HUMAN	Lamina-associated polypeptide 2, isoforms beta/gamma; AltName: Full=Thymopoietin, isoforms beta/gamma; Short=TP beta/gamma; AltName: Full=Thymopoietin-related peptide isoforms beta/gamma; Short=TPRP isoforms beta/gamma; Contains: Thymopoietin; Short=TP; AltName: Full=Splenin; Contains: Thymopentin; AltName: Full=TP5;	HAS[+80]PILPITEFSDIPR	HAS[+80]PILPITEFSDIPR	9.99585e-08	1.31621e-08	LOCALIZED	P42167	S306				0.35938	1.06118	2	Yes	2	No	0.741711	0.458588	0.998361	0.250417	0.000454464	0.00235704	0.115246	0.0108714	0.891114	0.744263	0.999263	0.603082	0.0333068	0.0692628	0.440567	0.143263	0.936289	1.06118	0.999729	0.871695	0.35938	0.463555	0.843074	0.549839	8.83173e+06	7.41083e+06	8.16841e+06	1.04359e+07	6.24913e+06	6.17066e+06	9.50397e+06
P46013	KI67_HUMAN	Antigen KI-67;	LDLLGNLPGS[+80]K	LDLLGNLPGS[+80]K	8.62517e-08	1.13572e-08	LOCALIZED	P46013	S1937				0.359988	1.01407	1	Yes	2	No	0.228527	0.754052	0.877629	0.783401	0.00164973	0.00926655	0.466718	0.0173685	0.583201	0.897049	0.950373	0.909676	0.0584448	0.13209	0.749434	0.182047	0.860076	0.977548	1.01407	0.939337	0.359988	0.383598	1.12915	0.339723	1.73361e+07	1.53397e+07	1.87512e+07	1.60136e+07	1.34739e+07		1.78255e+07
Q9UBM7	DHCR7_HUMAN	7-dehydrocholesterol reductase; Short=7-DHC reductase; EC=1.3.1.21; AltName: Full=Putative sterol reductase SR-2; AltName: Full=Sterol Delta(7)-reductase;	S[+80]LDGVTNDR	S[+80]LDGVTNDR	9.62347e-08	1.26717e-08	LOCALIZED	Q9UBM7	S14				0.360763	7.63036	3	Yes	6	No	0.00300751	0.00113312	0.00366782	0.441234	0.127098	0.00646149	0.109998	0.00627541	0.0785721	0.0479344	0.0863617	0.73407	0.459789	0.110473	0.432235	0.108851	7.63036	4.87506	2.31479	1.16215	0.752991	0.360763	0.718558	0.502066	1.21698e+07	1.225e+07	8.25564e+06	8.26123e+07	6.40443e+07	1.02669e+08	5.8641e+07
Q86VR2	F134C_HUMAN	Protein FAM134C;	S[+80]PSSDLDTDAEGDDFELLDQSELSQLDPASSR	S[+80]PSSDLDTDAEGDDFELLDQSELSQLDPASSR	0.0784579	0.720446	LUMP	Q86VR2	S433				0.36649	0.650896	6	Yes	3	No	5.33765e-05	6.76332e-06	4.17905e-06	0.000600311	0.000196444	0.00168262	0.331978	0.0108104	0.0135823	0.00788462	0.00722385	0.0369107	0.0237128	0.0590258	0.668907	0.142872	0.414629	0.36649	0.413432	0.593161	0.650896	0.584533	1.11861	0.522554	7.09031e+06	6.69442e+06	6.90931e+06	2.92602e+06	2.5034e+06	3.15092e+06	2.35771e+06
P42684	ABL2_HUMAN	Abelson tyrosine-protein kinase 2; EC=2.7.10.2; AltName: Full=Abelson murine leukemia viral oncogene homolog 2; AltName: Full=Abelson-related gene protein; AltName: Full=Tyrosine-protein kinase ARG;	GAQASSGS[+80]PALPRK	GAQASSGS[+80]PALPRK	0.00232984	0.0166996	LOCALIZED	P42684	S620				0.367024	0.799659	1	Yes	3	ABL2_HUMAN	0.0010739	0.0254091	NA	NA	0.13548	0.0534459	0.397646	0.287285	0.0467307	0.218272	NA	NA	0.471153	0.31266	0.710315	0.634699	0.367024	0.520025	0.692538	0.799659	0.767873	0.791445	0.892988	0.886288	5.58754e+06	7.02224e+06	6.75046e+06	2.76795e+06	2.19002e+06	2.1477e+06	2.50504e+06
P11388	TOP2A_HUMAN	DNA topoisomerase 2-alpha; EC=5.99.1.3; AltName: Full=DNA topoisomerase II, alpha isozyme;	NENTEGS[+80]PQEDGVELEGLK	NENTEGS[+80]PQEDGVELEGLk	4.39358e-05	1.33929e-08	LOCALIZED	P11388	S1247				0.368334	1.03831	1	Yes	2	No	0.417499	0.68549	0.964701	0.310184	0.106246	0.00442229	0.387172	0.00492241	0.721684	0.86414	0.985959	0.652842	0.425299	0.0939702	0.705346	0.0981559	0.861833	1.03831	1.00307	0.843395	0.748951	0.368334	0.926979	0.397348	4.22121e+07	5.09167e+07	5.14237e+07	2.82944e+07	4.59376e+07	5.03481e+07	5.57345e+07
Q8IWW6	RHG12_HUMAN	Rho GTPase-activating protein 12; AltName: Full=Rho-type GTPase-activating protein 12;	IHQDS[+80]ESGDELSSSSTEQIR	IHQDSES[+80]GDELSSSSTEQIr	0.000778996	0.00124702	LOCALIZED	Q8IWW6	S215				0.369927	0.664435	5	Yes	3	No	0.00392467	0.00120067	0.000788662	0.00177141	0.00844918	0.00391813	0.462914	0.0150236	0.0885018	0.049204	0.0414411	0.060446	0.126697	0.0884801	0.747258	0.168483	0.563534	0.369927	0.374746	0.449082	0.664435	0.597719	1.11617	0.535511	2.12773e+07	2.4287e+07	2.68635e+07	1.31148e+07	1.27056e+07	1.49951e+07	9.0727e+06
Q9C0D5	TANC1_HUMAN	Protein TANC1; AltName: Full=Tetratricopeptide repeat, ankyrin repeat and coiled-coil domain-containing protein 1;	GVSMSLPS[+80]SPLLPR	GVSMSLPS[+80]SPLLPR	0.0156614	0.13819	LUMP	Q9C0D5	S66				0.372274	1.13803	1	Yes	3	No	0.00133841	0.118085	0.0209011	0.0123439	0.0393709	0.137973	0.317265	0.861188	0.0524984	0.445602	0.198179	0.152523	0.270026	0.474932	0.65765	0.943246	0.372274	0.686532	0.684799	0.699463	0.725079	1.13803	1.16243	0.979006	8.81072e+06	1.10217e+07	9.61351e+06	3.34589e+06	4.49059e+06	3.12546e+06	9.43078e+06
Q6IQ22	RAB12_HUMAN	Ras-related protein Rab-12;	RAGGGGGLGAGS[+80]PALSGGQGR	RAGGGGGLGAGS[+80]PALSGGQGR	9.99585e-08	1.31621e-08	LOCALIZED	Q6IQ22	S21				0.375114	0.724623	1	Yes	3	No	0.00390904	0.00786683	0.0108025	0.00958781	0.0338919	0.0795502	0.69517	0.0268938	0.0884679	0.122092	0.142806	0.134357	0.252334	0.371762	0.869123	0.224618	0.375114	0.490257	0.458356	0.516596	0.651028	0.724623	0.956606	0.757494	2.57665e+07	2.00876e+07	2.84659e+07	1.01899e+07	7.77075e+06	9.91786e+06	1.32908e+07
Q01518	CAP1_HUMAN	Adenylyl cyclase-associated protein 1; Short=CAP 1;	GYADS[+80]PSK	GYADS[+80]PSk	0.00125558	0.0082634	LOCALIZED	Q01518	S34				0.375213	1.0605	1	Yes	3	No	0.912484	0.0542468	0.00484814	0.29557	0.645302	0.0220586	0.531451	0.340005	0.965848	0.314807	0.0975643	0.641871	0.844759	0.203557	0.785474	0.673955	1.0605	0.375213	0.473309	0.925198	0.891475	0.614306	1.34023	0.458359	1.38695e+07	1.65186e+07	1.50252e+07	5.53223e+06	1.13654e+07	3.12634e+07	3.63308e+06
Q5JTV8	TOIP1_HUMAN	Torsin-1A-interacting protein 1; AltName: Full=Lamin-associated protein 1B; Short=LAP1B;	GLRDSHS[+80]S[+80]EEDEASSQTDLSQTISK	GLRDSHS[+80]S[+80]EEDEASSQTDLSQTISK	0.00136639	0.00879685	LOCALIZED	Q5JTV8	S156	S157			0.377944	0.748641	2	Yes	2	No	0.0113863	0.0184023	0.0057219	0.00677837	0.00220826	0.00052895	0.022953	0.0139903	0.146449	0.18708	0.104798	0.112813	0.0671304	0.0351178	0.207766	0.162757	0.730769	0.748641	0.67937	0.642704	0.525026	0.377944	0.676189	0.558933	9.06039e+07	7.58248e+07	9.10102e+07	6.52364e+07	6.27857e+07	6.01063e+07	6.92365e+07
Q5JSH3	WDR44_HUMAN	WD repeat-containing protein 44; AltName: Full=Rabphilin-11;	LT[+80]QTSSTEQLNVLETETEVLNK	LT[+80]QTSSTEQLNVLETETEVLNK	0.033671	0.299856	LUMP	Q5JSH3	T158				0.380424	0.680611	2	Yes	3	No	0.0384302	0.00508566	0.00619251	0.00427071	0.00847175	0.00686677	0.363921	0.00989494	0.266898	0.0993664	0.108258	0.0925138	0.126846	0.113357	0.691127	0.136721	0.680611	0.43524	0.380424	0.425735	0.523529	0.499422	0.873466	0.57177	1.1062e+07	1.50742e+07	1.48832e+07	8.53115e+06	8.90562e+06	1.04815e+07	5.26295e+06
Q09666	AHNK_HUMAN	Neuroblast differentiation-associated protein AHNAK; AltName: Full=Desmoyokin;	LPSGSGAAS[+80]PTGSAVDIR	LPSGSGAAS[+80]PTGSAVDIr	0.00047785	1.81367e-05	LOCALIZED	Q09666	S216				0.381072	0.779427	6	Yes	3	No	3.33812e-05	9.20341e-06	1.31899e-05	2.75254e-05	0.00105871	0.000918105	0.141659	0.000248141	0.0118607	0.00839652	0.00894925	0.0114985	0.0466218	0.0441148	0.479411	0.0252314	0.385041	0.381072	0.456975	0.517398	0.719902	0.779427	1.04814	0.743626	6.75444e+07	6.40095e+07	6.85315e+07	2.51339e+07	2.34795e+07	2.84277e+07	2.62038e+07
Q9BXB4	OSB11_HUMAN	Oxysterol-binding protein-related protein 11; Short=ORP-11; Short=OSBP-related protein 11;	SFSLASSSNS[+80]PISQR	SFSLASSSNS[+80]PISQr	0.000676475	0.000478124	LOCALIZED	Q9BXB4	S181				0.381822	0.709593	1	Yes	3	No	0.0154719	0.00932007	0.00507355	0.0149455	0.0125386	0.0582318	0.547717	0.0232008	0.17091	0.132503	0.0993485	0.168096	0.153905	0.324319	0.794268	0.208541	0.491402	0.48445	0.381822	0.487561	0.499261	0.709593	0.91892	0.772203	2.2444e+07	3.07825e+07	3.26628e+07	1.27148e+07	1.19499e+07	1.75415e+07	1.40579e+07
Q5JTV8	TOIP1_HUMAN	Torsin-1A-interacting protein 1; AltName: Full=Lamin-associated protein 1B; Short=LAP1B;	DS[+80]HS[+80]SEEDEASSQTDLSQTISK	DS[+80]HS[+80]SEEDEASSQTDLSQTISK	0.00197839	0.0158695	LOCALIZED	Q5JTV8	S154	S156			0.383628	0.718177	2	Yes	2	No	0.0246494	0.0328723	0.00865515	0.0135297	0.00507718	0.00129656	0.0211826	0.0196517	0.214801	0.24847	0.128138	0.160452	0.0993664	0.0516246	0.19941	0.192821	0.718177	0.715431	0.627978	0.629829	0.51651	0.383628	0.634292	0.604814	4.99022e+07	4.11103e+07	5.32349e+07	3.70758e+07	3.24863e+07	3.40331e+07	3.89495e+07
P29803, P08559	ODPAT_HUMAN	Pyruvate dehydrogenase E1 component subunit alpha, testis-specific form, mitochondrial; EC=1.2.4.1; AltName: Full=PDHE1-A type II; Flags: Precursor;	YHGHS[+80]MSDPGVSY[+80]R	YHGHS[+80]MSDPGVS[+80]YR	0.0140267	0.125531	LUMP	P29803	S291	S298			0.384165	1.01954	1	Yes	2	No	0.000371313	0.417731	0.431206	0.894612	0.0158619	0.158978	0.0487831	0.759434	0.0309895	0.721732	0.729076	0.958182	0.173375	0.502351	0.29886	0.899446	0.384165	0.824341	0.911526	1.01954	0.695198	0.704473	0.762295	0.924147	3.9703e+07	4.18783e+07	4.71728e+07	1.47879e+07	1.73862e+07	1.72887e+07	2.66145e+07
Q6IQ22	RAB12_HUMAN	Ras-related protein Rab-12;	AGGGGGLGAGS[+80]PALSGGQGR	AGGGGGLGAGS[+80]PALSGGQGR	9.98853e-08	1.31524e-08	LOCALIZED	Q6IQ22	S21				0.384905	0.749828	2	Yes	3	No	0.00115585	0.00707918	0.0166314	0.00707151	0.00508845	0.0360271	0.692677	0.00784302	0.0484056	0.115218	0.177434	0.115131	0.0993664	0.258718	0.86782	0.122015	0.384905	0.651249	0.690457	0.623215	0.598097	0.749828	0.97032	0.772764	4.47231e+07	4.39273e+07	5.40693e+07	2.09519e+07	1.64084e+07	1.75733e+07	3.14664e+07
P50402	EMD_HUMAN	Emerin;	DSAYQSITHY[+80]RPVSASR	DSAYQSITHYrPVS[+80]ASr	0.000473361	1.3645e-08	LOCALIZED	P50402	S171				0.38823	0.940513	1	Yes	2	No	0.229889	0.404303	0.63368	0.104356	0.00526417	0.00193832	0.00732073	0.0390743	0.584498	0.714317	0.838656	0.42193	0.101273	0.0625265	0.117166	0.269208	0.864594	0.923403	0.940513	0.774568	0.544086	0.38823	0.572501	0.67813	4.62642e+07	3.7837e+07	4.83938e+07	4.10656e+07	4.07652e+07	3.27236e+07	4.3726e+07
Q09666	AHNK_HUMAN	Neuroblast differentiation-associated protein AHNAK; AltName: Full=Desmoyokin;	TVIRLPSGSGAASPTGS[+80]AVDIR	TVIrLPSGSGAAS[+80]PTGSAVDIr	0.000474122	1.36488e-08	LOCALIZED	Q09666	S216				0.392867	0.838453	5	Yes	3	No	0.00020108	0.000155112	0.000224727	0.000375433	0.00167175	0.0197255	0.694949	0.741044	0.0238159	0.0215391	0.0244069	0.0310311	0.0588096	0.193242	0.868984	0.890749	0.392867	0.398625	0.502902	0.535333	0.720737	0.838453	0.911822	0.919536	2.92726e+07	2.99194e+07	3.29196e+07	1.30091e+07	1.02874e+07	1.28912e+07	1.18673e+07
O15061	SYNEM_HUMAN	Synemin; AltName: Full=Desmuslin;	QRS[+80]PAPGS[+80]PDEEGGAEAPAAGIR	QrS[+80]PAPGS[+80]PDEEGGAEAPAAGIr	6.19266e-08	8.1542e-09	LOCALIZED	O15061	S1044	S1049			0.393444	1.52523	3	Yes	5	No	0.000709554	0.000595185	0.00310226	0.0193278	0.213615	0.00575553	0.00185875	0.411981	0.0399988	0.0369107	0.0795744	0.191441	0.567658	0.105113	0.0615142	0.718702	0.479345	0.393444	0.64477	0.791649	1.07957	1.52523	1.62224	0.940203	1.88931e+07	1.92329e+07	2.22183e+07	9.81081e+06	8.97147e+06	1.01435e+07	8.8992e+06
Q14676	MDC1_HUMAN	Mediator of DNA damage checkpoint protein 1; AltName: Full=Nuclear factor with BRCT domains 1;	SQASMVINS[+80]DT[+80]DDEEEVSAALTLAHLK	SQASMVINS[+80]DT[+80]DDEEEVSAALTLAHLK	4.46026e-05	1.33945e-08	LOCALIZED	Q14676	S402	T404			0.404825	0.888261	1	Yes	2	No	0.602778	0.0503417	0.00870758	0.0109309	0.0488961	0.0041234	0.304865	0.0890087	0.822571	0.303169	0.128496	0.143555	0.299135	0.0905793	0.648857	0.391809	0.888261	0.811603	0.606042	0.750094	0.77126	0.404825	0.810459	0.499501	3.66841e+06	4.21801e+06	3.99292e+06	3.08039e+06	5.01086e+06	2.4607e+06	2.87943e+06
O00512	BCL9_HUMAN	B-cell CLL/lymphoma 9 protein; Short=B-cell lymphoma 9 protein; Short=Bcl-9; AltName: Full=Protein legless homolog;	SISADSFDQRDPGT[+80]PNDDSDIK	SISADSFDQRDPGT[+80]PNDDSDIK	0.00294238	0.0288026	LOCALIZED	O00512	T115				0.405791	0.975818	3	Yes	3	No	0.00252434	0.00773578	9.05483e-05	0.0119113	0.00114824	0.802745	0.505786	0.562212	0.0718992	0.121087	0.0170004	0.149874	0.0482481	0.917921	0.770972	0.801288	0.578329	0.584328	0.405791	0.537853	0.552411	0.975818	1.03573	0.942158	1.63472e+07	1.54474e+07	1.48364e+07	7.83517e+06	8.4441e+06	1.06888e+07	1.08794e+07
Q9NQS7	INCE_HUMAN	Inner centromere protein;	VLAPILPDNFST[+80]PTGSR	VLAPILPDNFST[+80]PTGSR	0.0193886	0.172531	LUMP	Q9NQS7	T292				0.408544	0.922068	1	Yes	2	No	0.522318	0.189561	0.0878616	0.0137052	0.00484271	0.00673478	0.109259	0.00633295	0.780077	0.539463	0.389702	0.161361	0.0975643	0.112432	0.431007	0.10932	0.922068	0.821105	0.730905	0.568177	0.408544	0.455965	0.783332	0.582084	1.51672e+07	1.57018e+07	2.03202e+07	1.57062e+07	1.40773e+07	1.74164e+07	1.40833e+07
P35251	RFC1_HUMAN	Replication factor C subunit 1; AltName: Full=Activator 1 140 kDa subunit; Short=A1 140 kDa subunit; AltName: Full=Activator 1 large subunit; AltName: Full=Activator 1 subunit 1; AltName: Full=DNA-binding protein PO-GA; AltName: Full=Replication factor C 140 kDa subunit; Short=RF-C 140 kDa subunit; Short=RFC140; AltName: Full=Replication factor C large subunit;	HSTSPSLDSEYNEELNEDDS[+80]QSDEK	HSTSPSLDSEYNEELNEDDS[+80]QSDEK	0.000752918	0.000480072	LOCALIZED	P35251	S1104				0.412015	0.920061	1	Yes	2	No	0.429798	0.138009	0.309879	0.231247	0.0120494	0.00180357	0.997162	0.00140293	0.728389	0.475023	0.652648	0.586048	0.150705	0.0608012	0.998557	0.0539735	0.920061	0.675863	0.903074	0.793617	0.524104	0.412015	0.999634	0.412166	1.67959e+07	1.33153e+07	1.41376e+07	1.22012e+07	1.34177e+07	1.50927e+07	5.89751e+06
Q15678	PTN14_HUMAN	Tyrosine-protein phosphatase non-receptor type 14; EC=3.1.3.48; AltName: Full=Protein-tyrosine phosphatase pez;	TFQEDSSPVVHQS[+80]LQEVSEPLTATK	TFQEDSSPVVHQS[+80]LQEVSEPLTATK	0.000474542	1.36509e-08	LOCALIZED	Q15678	S620				0.414034	1.09293	1	Yes	5	No	0.0029537	0.0835073	0.586866	0.261354	0.843957	0.463254	0.586039	0.215425	0.0778884	0.380294	0.815073	0.613161	0.934872	0.747474	0.814948	0.569388	0.414034	0.804344	0.886263	0.801696	0.98171	1.09293	0.944409	1.15727	9.95595e+06	1.29617e+07	1.11815e+07	5.33765e+06	5.16723e+06	3.61333e+06	9.34051e+06
Q9H307	PININ_HUMAN	Pinin; AltName: Full=140 kDa nuclear and cell adhesion-related phosphoprotein; AltName: Full=Desmosome-associated protein; AltName: Full=Domain-rich serine protein; Short=DRS protein; Short=DRSP; AltName: Full=Melanoma metastasis clone A protein; AltName: Full=Nuclear protein SDK3; AltName: Full=SR-like protein;	ENVS[+80]ALDMEK	ENVS[+80]ALDMEK	9.19212e-08	1.21038e-08	LOCALIZED	Q9H307	S450				0.414279	0.913976	1	Yes	2	No	0.366727	0.125317	0.0095301	0.161832	0.00270896	0.0201484	0.263919	0.0221104	0.692865	0.457113	0.134007	0.506555	0.0747991	0.195198	0.615365	0.20382	0.913976	0.622878	0.818194	0.795726	0.414279	0.61357	1.12794	0.543976	4.59822e+06	4.81119e+06	4.70654e+06	4.33607e+06	3.60228e+06	4.96328e+06	1.22419e+06
Q02241	KIF23_HUMAN	Kinesin-like protein KIF23; AltName: Full=Kinesin-like protein 5; AltName: Full=Mitotic kinesin-like protein 1;	SNDRNS[+80]MDIQC[+57]EVDALLER	SNDrNS[+80]MDIQC[+57]EVDALLEr	0.0010326	0.00421026	LOCALIZED	Q02241	S160				0.416072	0.729576	2	Yes	2	No	0.0286052	0.0292871	0.0408079	0.00341217	0.00794276	0.00173124	0.00624637	0.0297196	0.231469	0.233967	0.274991	0.0836376	0.122751	0.0597282	0.108648	0.236029	0.729576	0.696537	0.649338	0.506188	0.607288	0.416072	0.551135	0.754937	8.58664e+06	7.15622e+06	6.68032e+06	5.13843e+06	5.79572e+06	5.42525e+06	5.89337e+06
Q96PU5	NED4L_HUMAN	E3 ubiquitin-protein ligase NEDD4-like; EC=6.3.2.-; AltName: Full=NEDD4.2; AltName: Full=Nedd4-2;	DTLS[+80]NPQS[+80]PQPS[+80]PYNS[+80]PKPQHK	DTLS[+80]NPQS[+80]PQPS[+80]PYNS[+80]PKPQHK	0.0640306	0.582477	LUMP	Q96PU5	S475	S479	S483	S487	0.416097	0.579986	2	Yes	3	No	0.0156914	0.0141326	0.0348658	0.0030967	0.0379696	0.00459098	0.695733	0.00218923	0.172431	0.163842	0.254779	0.0795744	0.26538	0.0954608	0.869123	0.066998	0.579986	0.570087	0.574623	0.416097	0.515448	0.495999	1.04626	0.474068		3.19983e+07	3.68666e+07	1.92311e+07	2.33294e+07	1.73505e+07	2.25643e+07
Q9BXK5	B2L13_HUMAN	Bcl-2-like protein 13; Short=Bcl2-L-13; AltName: Full=Bcl-rambo; AltName: Full=Protein Mil1;	SENNS[+80]SNSDIVHVEK	SENNSS[+80]NSDIVHVEK	0.0192117	0.17091	LUMP	Q9BXK5	S303				0.419396	0.814908	1	Yes	2	No	0.142104	0.0209523	0.0524148	0.00676924	0.00329095	0.0117128	0.00664151	0.95361	0.480121	0.198497	0.309774	0.11276	0.0820758	0.14888	0.111722	0.981672	0.814908	0.543442	0.524533	0.483284	0.419396	0.502125	0.506836	0.990705	9.0897e+06	6.64501e+06	7.8509e+06	7.06347e+06	6.37879e+06	5.77784e+06	5.2073e+06
P46379	BAG6_HUMAN	Large proline-rich protein BAG6; AltName: Full=BAG family molecular chaperone regulator 6; AltName: Full=BCL2-associated athanogene 6; Short=BAG-6; Short=BAG6; AltName: Full=HLA-B-associated transcript 3; AltName: Full=Protein G3; AltName: Full=Protein Scythe;	APPQTHLPSGASSGTGSASATHGGGS[+80]PPGTRGPGASVHDR	APPQTHLPSGASSGTGSASATHGGGS[+80]PPGTRGPGASVHDR	0.000544802	2.23675e-05	LOCALIZED	P46379	S113				0.423275	0.848837	1	Yes	3	No	0.157924	0.00106339	0.552948	0.0643439	0.434887	0.0687862	0.312928	0.48381	0.501365	0.0466218	0.796744	0.338564	0.730885	0.348971	0.654624	0.759506	0.787661	0.423275	0.728635	0.723391	0.848837	0.611978	0.785081	0.779509	1.85589e+07	2.33025e+07	2.20996e+07	2.11512e+07	1.4963e+07	1.42654e+07	9.54916e+06
P11388	TOP2A_HUMAN	DNA topoisomerase 2-alpha; EC=5.99.1.3; AltName: Full=DNA topoisomerase II, alpha isozyme;	TQMAEVLPS[+80]PR	TQMAEVLPS[+80]PR	9.51967e-08	1.2535e-08	LOCALIZED	P11388	S1213				0.425085	1.06629	1	Yes	2	No	0.678279	0.393471	0.129596	0.0790822	0.0310006	0.0014752	0.392083	0.000579939	0.860556	0.708506	0.463281	0.371016	0.241459	0.0551018	0.708089	0.0367532	1.06629	0.915208	0.860445	0.807679	0.637622	0.425085	0.941846	0.451332	3.16364e+07	3.84406e+07	3.63476e+07	2.91089e+07	4.59334e+07	3.84376e+07	2.77266e+07
O15061	SYNEM_HUMAN	Synemin; AltName: Full=Desmuslin;	QRS[+80]PAPGSPDEEGGAEAPAAGIR	QRS[+80]PAPGSPDEEGGAEAPAAGIR	0.000664079	2.58106e-05	LOCALIZED	O15061	S1044				0.427829	1.28893	1	Yes	5	No	0.000656344	0.0219887	0.394076	0.505975	0.93123	0.332545	0.36548	0.701267	0.0385798	0.203408	0.708596	0.770972	0.973	0.669296	0.6922	0.871725	0.427829	1.19174	0.852889	0.946426	0.993004	1.28893	1.52638	0.844432	1.17502e+07	1.1515e+07	1.02419e+07	5.71926e+06	4.23616e+06	4.37986e+06	1.31166e+07
Q12789	TF3C1_HUMAN	General transcription factor 3C polypeptide 1; AltName: Full=TF3C-alpha; AltName: Full=TFIIIC box B-binding subunit; AltName: Full=Transcription factor IIIC 220 kDa subunit; Short=TFIIIC 220 kDa subunit; Short=TFIIIC220; AltName: Full=Transcription factor IIIC subunit alpha;	DREDADIQREDPQARPLEGSSSEDSPPEGQAPPSHS[+80]PR	DREDADIQREDPQARPLEGSSSEDSPPEGQAPPSHS[+80]PR	0.00645286	0.047423	LOCALIZED	Q12789	S1856				0.428825	0.815049	2	Yes	2	No	0.00155406	0.000781257	0.0421057	0.108146	NA	0.0159041	0.00500346	0.666062	0.0565336	0.0414411	0.279269	0.429109	NA	0.173694	0.0986696	0.854879	0.633162	0.617182	0.740959	0.743471	0.815049	0.428825	0.485208	0.883795	6.48339e+06		6.3472e+06	3.99875e+06		4.12509e+06	3.96838e+06
P78527	PRKDC_HUMAN	DNA-dependent protein kinase catalytic subunit; Short=DNA-PK catalytic subunit; Short=DNA-PKcs; EC=2.7.11.1; AltName: Full=DNPK1; AltName: Full=p460;	STVLTPMFVETQAS[+80]QGTLQTR	STVLTPMFVETQAS[+80]QGTLQTR	0.000664066	2.51508e-05	LOCALIZED	P78527	S2612				0.430408	1.11775	3	Yes	2	PRKDC_HUMAN	0.163201	0.0236668	0.00106011	0.00298943	0.0643081	0.00384018	0.0915322	0.0121234	0.508572	0.210304	0.0466218	0.0783772	0.338459	0.0879016	0.397403	0.151288	1.11775	0.619502	0.511213	0.503995	0.654212	0.430408	1.27805	0.336768	2.46394e+07	2.19429e+07	2.12245e+07	2.33927e+07	2.50015e+07	2.73965e+07	1.19818e+07
Q9NTI5	PDS5B_HUMAN	Sister chromatid cohesion protein PDS5 homolog B; AltName: Full=Androgen-induced proliferation inhibitor; AltName: Full=Androgen-induced prostate proliferative shutoff-associated protein AS3;	GRLDSSEMDHS[+80]ENEDYTMSSPLPGK	GRLDSSEMDHS[+80]ENEDYTMSSPLPGK	1.00816e-07	1.32909e-08	LOCALIZED	Q9NTI5	S1182				0.430978	0.885331	2	Yes	2	No	0.111297	0.0255967	0.0404347	0.00268392	0.00867058	0.00206216	0.0456489	0.00610842	0.433979	0.219152	0.273424	0.0743329	0.128252	0.0646285	0.290608	0.107404	0.885331	0.836269	0.771459	0.71432	0.580395	0.430978	0.887915	0.485382	7.06815e+07	6.7609e+07	7.09857e+07	5.52684e+07	6.83462e+07	6.16643e+07
Q02880	TOP2B_HUMAN	DNA topoisomerase 2-beta; EC=5.99.1.3; AltName: Full=DNA topoisomerase II, beta isozyme;	VKAS[+80]PITNDGEDEFVPS[+80]DGLDKDEYT[+80]FSPGK	VKAS[+80]PITNDGEDEFVPS[+80]DGLDKDEYTFS[+80]PGK	0.00093374	0.00418687	LOCALIZED	Q02880	S1400	S1413	S1424		0.431312	1.1711	1	Yes	2	No	0.742403	0.699429	0.0480777	0.341193	0.242673	0.00206584	0.249388	0.00167134	0.891439	0.870744	0.297098	0.674991	0.59601	0.0646285	0.602514	0.0588096	0.976549	1.0288	1.1711	0.878149	0.84512	0.431312	1.04889	0.411206	3.76524e+07	3.52439e+07	3.77166e+07	3.22266e+07	4.0214e+07	3.55783e+07	3.5887e+07
Q9HAU0	PKHA5_HUMAN	Pleckstrin homology domain-containing family A member 5; Short=PH domain-containing family A member 5; AltName: Full=Phosphoinositol 3-phosphate-binding protein 2; Short=PEPP-2;	SEVS[+80]SPIQR	SEVSS[+80]PIQR	0.000965149	0.00418797	LOCALIZED	Q9HAU0	S568				0.431386	0.690423	1	Yes	3	No	0.0270682	0.0170597	0.0166191	0.0104904	0.00067611	0.0789007	0.535918	0.100907	0.22531	0.180191	0.177434	0.140941	0.039053	0.370685	0.787515	0.415367	0.482698	0.673094	0.431386	0.586253	0.556046	0.690423	0.933498	0.739609		7.30951e+06	7.80952e+06	2.2108e+06	4.11821e+06	4.61788e+06	4.3492e+06
Q8N3V7	SYNPO_HUMAN	Synaptopodin;	STS[+80]LTEK	STS[+80]LTEK	0.000668253	0.000477698	LOCALIZED	Q8N3V7	S140				0.432069	1.07889	1	Yes	2	No	0.476265	0.887299	8.49948e-05	0.215711	0.294541	0.484454	0.222487	0.926892	0.755217	0.954534	0.0162866	0.569571	0.641039	0.75989	0.576861	0.971457	0.723079	1.07889	0.432069	0.774955	0.575836	0.648588	0.685432	0.946246	1.92845e+07		1.92791e+07	1.07937e+07	2.39075e+07	7.12551e+06	3.07448e+07
P29803, P08559	ODPAT_HUMAN	Pyruvate dehydrogenase E1 component subunit alpha, testis-specific form, mitochondrial; EC=1.2.4.1; AltName: Full=PDHE1-A type II; Flags: Precursor;	YHGHSMS[+80]DPGVSYR	YHGHSMS[+80]DPGVSYR	0.00117603	0.00716091	LOCALIZED	P29803	S293				0.432216	0.630146	4	Yes	2	No	0.00313364	0.0387878	0.0213064	0.000683359	0.00128748	0.00082001	0.0204134	0.0740653	0.079942	0.268258	0.199789	0.0391946	0.0513445	0.042334	0.196073	0.36066	0.630146	0.598578	0.583958	0.496463	0.524678	0.432216	0.659431	0.655438	4.34703e+07	4.63205e+07	4.01822e+07	3.00637e+07	2.39483e+07	2.78899e+07	1.91513e+07
Q8N3F8	MILK1_HUMAN	MICAL-like protein 1; AltName: Full=Molecule interacting with Rab13; Short=MIRab13;	VEQMPQAS[+80]PGLAPR	VEQMPQAS[+80]PGLAPR	8.2219e-08	1.08262e-08	LOCALIZED	Q8N3F8	S578				0.432874	1.27833	2	Yes	5	No	0.000738018	0.00161912	0.795662	0.175164	0.383935	0.00559305	0.001427	0.00370376	0.040849	0.057766	0.914748	0.523725	0.703549	0.103348	0.0543984	0.0868222	0.432874	0.542318	0.981747	1.08861	1.07208	1.27833	1.92564	0.66385	1.48913e+07	1.41751e+07	1.25034e+07	5.36048e+06	5.74539e+06	6.88866e+06	6.66363e+06
Q5UIP0	RIF1_HUMAN	Telomere-associated protein RIF1; AltName: Full=Rap1-interacting factor 1 homolog;	RSQEDEISS[+80]PVNK	RSQEDEISS[+80]PVNK	0.00217917	0.0161363	LOCALIZED	Q5UIP0	S2196				0.434486	0.893087	1	Yes	2	No	0.104824	0.642764	NA	0.0390723	0.0341787	0.00142215	0.0410066	0.00117371	0.422848	0.843158	NA	0.269208	0.252818	0.0543762	0.275552	0.0488212	0.893087	0.892193	0.434486	0.45317	0.533931	0.548386	0.87003	0.630307		9.93498e+06	1.03394e+07	9.70595e+06	8.92419e+06	8.53006e+06	1.10546e+07
Q9BZL6	KPCD2_HUMAN	Serine/threonine-protein kinase D2; EC=2.7.11.13; AltName: Full=nPKC-D2;	S[+80]VVGTPAYLAPEVLLNQGYNR	S[+80]VVGTPAYLAPEVLLNQGYNR	0.000494159	1.96835e-05	LOCALIZED	Q9BZL6	S710				0.436866	6.41542	2	Yes	6	KPCD2_HUMAN	0.00212886	0.000177707	0.136198	0.867413	0.195872	0.0497034	0.430199	0.422341	0.0656319	0.0229186	0.471958	0.945781	0.547592	0.30126	0.728552	0.724038	6.41542	4.13612	2.00418	1.02668	0.751569	0.436866	0.735428	0.594029	1.25933e+06	932801	953461	5.48975e+06	8.21839e+06	6.47216e+06	3.89539e+06
P42167	LAP2B_HUMAN	Lamina-associated polypeptide 2, isoforms beta/gamma; AltName: Full=Thymopoietin, isoforms beta/gamma; Short=TP beta/gamma; AltName: Full=Thymopoietin-related peptide isoforms beta/gamma; Short=TPRP isoforms beta/gamma; Contains: Thymopoietin; Short=TP; AltName: Full=Splenin; Contains: Thymopentin; AltName: Full=TP5;	QNGSNDSDRY[+80]S[+80]DNEEDSKIELK	QNGSNDS[+80]DrYS[+80]DNEEDSkIELk	0.0587514	0.533803	LUMP	P42167	S180	S184			0.437728	0.828956	1	Yes	2	No	0.0414072	0.0909219	0.0688444	0.145505	0.00722066	0.0027734	0.0986385	0.260327	0.276945	0.396023	0.349089	0.485167	0.116503	0.0755063	0.411814	0.612013	0.686904	0.828956	0.806832	0.751668	0.579901	0.437728	0.639666	0.684307	1.73649e+07	1.35035e+07	1.44615e+07	1.23795e+07	8.60379e+06	1.0154e+07	1.25104e+07
Q92934	BAD_HUMAN	Bcl2-associated agonist of cell death; Short=BAD; AltName: Full=Bcl-2-binding component 6; AltName: Full=Bcl-2-like protein 8; Short=Bcl2-L-8; AltName: Full=Bcl-xL/Bcl-2-associated death promoter; AltName: Full=Bcl2 antagonist of cell death;	RMS[+80]DEFVDSFKK	RMS[+80]DEFVDSFKK	9.34592e-08	1.23063e-08	LOCALIZED	Q92934	S118				0.437765	0.878136	1	Yes	3	No	0.0548008	0.00509606	0.0526793	0.0603584	0.435532	0.325998	0.0066396	0.0159083	0.316332	0.099432	0.310495	0.32906	0.731174	0.663956	0.111722	0.173702	0.717719	0.437765	0.561971	0.729941	0.864304	0.878136	0.565253	1.55353	8.07643e+06	6.11206e+06	7.03396e+06	4.88619e+06	5.98705e+06	4.35852e+06	2.26838e+06
Q15139	KPCD1_HUMAN	Serine/threonine-protein kinase D1; EC=2.7.11.13; AltName: Full=Protein kinase C mu type; AltName: Full=Protein kinase D; AltName: Full=nPKC-D1; AltName: Full=nPKC-mu;	RLS[+80]NVSLTGVSTIR	RLS[+80]NVSLTGVSTIR	0.0011387	0.00646148	LOCALIZED	Q15139	S205				0.441185	1.23294	1	Yes	5	KPCD1_HUMAN	0.000270374	NA	0.871774	0.0878591	0.787388	0.483067	0.654009	0.304162	0.0265265	NA	0.947477	0.389702	0.911449	0.758977	0.849343	0.648408	0.441185	0.494096	1.06897	0.769977	1.06111	1.23294	0.937993	1.31444		4.66558e+06	4.58065e+06		2.03811e+06	2.04119e+06
Q4KMP7	TB10B_HUMAN	TBC1 domain family member 10B; AltName: Full=Rab27A-GAP-beta;	TEEARPSPAPGPGT[+80]PTGTPTR	TEEARPSPAPGPGT[+80]PTGTPTR	0.000990654	0.00418894	LOCALIZED	Q4KMP7	T148				0.442191	0.881584	1	Yes	3	No	0.00526853	0.00885659	0.0551368	0.00223188	0.00657622	0.625977	0.865944	0.59935	0.101273	0.129627	0.317129	0.0675124	0.111237	0.834906	0.945163	0.820941	0.547469	0.598794	0.559401	0.442191	0.506179	0.881584	1.02735	0.858118	1.29952e+07	1.1134e+07	1.05575e+07	5.55666e+06	5.92507e+06	7.50816e+06	5.87965e+06
Q92625	ANS1A_HUMAN	Ankyrin repeat and SAM domain-containing protein 1A; AltName: Full=Odin;	SLSKSDS[+80]DLLTC[+57]SPTEDATMGSR	SLSKS[+80]DSDLLTC[+57]SPTEDATMGSR	0.0420696	0.379906	LUMP	Q92625	S626				0.442957	0.833022	5	Yes	3	No	0.0274674	0.000298905	0.000110468	0.00195254	0.000696583	0.00164116	0.0768377	0.000913235	0.226876	0.0280071	0.0183437	0.0627801	0.0396122	0.0581821	0.366684	0.0440805	0.729008	0.525334	0.442957	0.598284	0.740878	0.833022	1.03816	0.802403	6.91192e+07	7.09628e+07	6.865e+07	5.06552e+07	4.12076e+07	6.03044e+07	4.13338e+07
P42167, P42166	LAP2B_HUMAN	Lamina-associated polypeptide 2, isoforms beta/gamma; AltName: Full=Thymopoietin, isoforms beta/gamma; Short=TP beta/gamma; AltName: Full=Thymopoietin-related peptide isoforms beta/gamma; Short=TPRP isoforms beta/gamma; Contains: Thymopoietin; Short=TP; AltName: Full=Splenin; Contains: Thymopentin; AltName: Full=TP5;	SST[+80]PLPTISSSAENTR	SST[+80]PLPTISSSAENTr	0.050816	0.464387	LUMP	P42167	T160				0.443632	0.823859	2	Yes	2	No	0.0452101	0.0473771	0.0085482	0.00785713	0.0024867	0.000528309	0.0218301	0.00697495	0.289262	0.295137	0.127344	0.122015	0.0712803	0.0351178	0.202508	0.114077	0.823859	0.815589	0.734407	0.691232	0.561996	0.443632	0.720542	0.615692	4.7114e+08	3.99028e+08	4.73086e+08	3.86676e+08	3.75405e+08	3.44571e+08	3.95743e+08
Q09666	AHNK_HUMAN	Neuroblast differentiation-associated protein AHNAK; AltName: Full=Desmoyokin;	LKS[+80]EDGVEGDLGETQSR	LkS[+80]EDGVEGDLGETQSr	8.75106e-08	1.1523e-08	LOCALIZED	Q09666	S135				0.443729	1.17131	3	Yes	4	No	3.92539e-05	0.000161765	0.705684	0.0137602	0.00363462	0.0357972	0.958878	0.0823052	0.0119762	0.0218309	0.873887	0.161732	0.0861059	0.25784	0.983447	0.377657	0.443729	0.652236	1.02416	1.17131	1.16501	0.807292	0.996726	0.809944	1.19965e+08	1.2032e+08	1.2677e+08	5.28214e+07	5.06036e+07	5.94481e+07	7.59642e+07
Q8N9M1	CS047_HUMAN	Uncharacterized protein C19orf47;	LGATPETDEDLAWDS[+80]DNDSSSSVLQYAGVLK	LGATPETDEDLAWDS[+80]DNDSSSSVLQYAGVLK	0.0787232	0.722869	LUMP	Q8N9M1	S280				0.445716	0.874542	1	Yes	2	No	0.0527458	0.0787068	0.276591	0.0493962	0.00429365	0.0102864	0.546903	0.00737225	0.310688	0.370558	0.626167	0.300362	0.0926545	0.139494	0.793807	0.117808	0.644913	0.71275	0.874542	0.720773	0.445716	0.544805	0.924402	0.589359	4.04657e+06	3.23696e+06	2.98689e+06	1.77184e+06	2.04128e+06	2.8104e+06	2.49546e+06
Q96N67	DOCK7_HUMAN	Dedicator of cytokinesis protein 7;	SLSNS[+80]NPDISGTPTSPDDEVR	SLSNS[+80]NPDISGTPTSPDDEVR	0.00532522	0.0469686	LOCALIZED	Q96N67	S900				0.446562	0.660949	6	Yes	3	No	0.000533542	0.00127046	0.00232232	0.0004007	0.00113587	0.00189347	0.348804	0.00529362	0.0352384	0.050852	0.0690074	0.0313855	0.0479695	0.0619192	0.680801	0.101273	0.523331	0.505384	0.494581	0.446562	0.48192	0.660949	1.09472	0.603758	4.59773e+07	4.03744e+07	4.03164e+07	2.23359e+07	2.30785e+07	2.0875e+07	2.44875e+07
Q07157	ZO1_HUMAN	Tight junction protein ZO-1; AltName: Full=Tight junction protein 1; AltName: Full=Zona occludens protein 1; AltName: Full=Zonula occludens protein 1;	S[+80]REDLSAQPVQTK	S[+80]REDLSAQPVQTK	4.35421e-05	1.33765e-08	LOCALIZED	Q07157	S617				0.45013	1.0039	1	Yes	5	No	0.00352521	NA	0.0662569	0.944406	0.968685	0.960067	0.0503643	0.0555529	0.0849184	NA	0.343616	0.978199	0.987641	0.983946	0.303211	0.317933	0.563223	0.45013	0.818498	0.995461	1.00373	1.0039	1.40023	0.716955	6.34344e+06	7.22182e+06	7.38373e+06	4.03436e+06	3.23849e+06	4.52609e+06
P29803, P08559	ODPAT_HUMAN	Pyruvate dehydrogenase E1 component subunit alpha, testis-specific form, mitochondrial; EC=1.2.4.1; AltName: Full=PDHE1-A type II; Flags: Precursor;	YHGHS[+80]MSDPGVSYR	YHGHS[+80]MSDPGVSYr	0.000203989	1.35891e-08	LOCALIZED	P29803	S291				0.450314	0.659391	4	Yes	2	No	0.0021091	0.0306296	0.0134312	0.00179813	0.000587068	0.000738748	0.0226975	0.0672477	0.0653039	0.239799	0.159912	0.0607643	0.0368649	0.040849	0.206648	0.345431	0.659391	0.628574	0.597759	0.531359	0.530006	0.450314	0.685492	0.656921	4.46219e+07	4.10829e+07	4.00199e+07	3.00845e+07	2.50262e+07	2.7791e+07	2.17653e+07
Q9UPT5	EXOC7_HUMAN	Exocyst complex component 7; AltName: Full=Exocyst complex component Exo70;	SSSSSGVPYS[+80]PAIPNK	SSSSSGVPYS[+80]PAIPNK	0.000776623	0.000482411	LOCALIZED	Q9UPT5	S250				0.452853	0.841748	1	Yes	3	No	0.00187693	0.0168784	0.0242057	0.0106825	0.0194852	0.123761	0.0411729	0.000458325	0.0619059	0.179182	0.21314	0.141892	0.19231	0.454439	0.276189	0.0333693	0.452853	0.475996	0.654856	0.632341	0.703491	0.841748	1.22459	0.687372	2.5627e+07	1.98512e+07	2.22328e+07	9.80878e+06	1.06358e+07	1.02185e+07	1.23576e+07
Q68CZ2	TENS3_HUMAN	Tensin-3; AltName: Full=Tensin-like SH2 domain-containing protein 1; AltName: Full=Tumor endothelial marker 6;	SLGSVSPSSSGFS[+80]SPHSGSTISIPFPNVLPDFSK	SLGSVSPSSSGFSS[+80]PHSGSTISIPFPNVLPDFSK	0.0587135	0.533471	LUMP	Q68CZ2	S1123				0.456748	0.928406	2	Yes	3	No	0.00443556	0.00327166	0.0110209	0.00543682	0.0205128	0.695573	0.554357	0.497132	0.0939772	0.0818797	0.144097	0.102383	0.1965	0.869123	0.797216	0.766882	0.553696	0.456748	0.628406	0.540977	0.670307	0.928406	1.38575	0.669966	7.96096e+06	6.16427e+06	6.81018e+06	3.80975e+06	3.69355e+06	4.08856e+06	2.83322e+06
O94885	SASH1_HUMAN	SAM and SH3 domain-containing protein 1; AltName: Full=Proline-glutamate repeat-containing protein;	LLVDSQGLSGC[+57]S[+80]PR	LLVDSQGLSGC[+57]S[+80]Pr	0.000121717	1.34789e-08	LOCALIZED	O94885	S721				0.460393	0.956767	5	Yes	3	No	0.000217566	0.00024888	0.0013081	0.000479508	0.00272814	0.500822	0.00159641	0.00319245	0.0240759	0.0252502	0.0519905	0.0340268	0.075045	0.768317	0.0574565	0.0808663	0.597317	0.460393	0.575509	0.637749	0.750445	0.956767	1.33361	0.717427	3.63853e+07	3.61849e+07	3.3125e+07	2.15406e+07	2.0364e+07	2.12289e+07	1.79681e+07
Q8WWI1	LMO7_HUMAN	LIM domain only protein 7; Short=LMO-7; AltName: Full=F-box only protein 20; AltName: Full=LOMP;	RGES[+80]LDNLDSPR	RGES[+80]LDNLDSPR	9.51197e-08	1.25249e-08	LOCALIZED	Q8WWI1	S1510				0.463685	1.14423	5	Yes	3	No	0.149014	3.8499e-05	2.15998e-05	0.000523633	0.00219054	0.000344219	0.448181	0.00100533	0.489306	0.0119531	0.0106155	0.0351178	0.066998	0.0300616	0.73829	0.0456489	1.14423	0.490115	0.463685	0.598556	0.808691	0.797793	1.02164	0.780898	4.02674e+07	3.89245e+07	4.05019e+07	4.84432e+07	3.92918e+07	4.92222e+07	1.77583e+07
Q5JTV8	TOIP1_HUMAN	Torsin-1A-interacting protein 1; AltName: Full=Lamin-associated protein 1B; Short=LAP1B;	VNFSEEGET[+80]EEDDQDSSHSSVTTVK	VNFSEEGET[+80]EEDDQDSSHSSVTTVk	1.00417e-07	1.32224e-08	LOCALIZED	Q5JTV8	T220				0.46408	0.801042	1	Yes	2	No	0.0365084	0.0307218	0.0145363	0.0661563	0.00693388	0.000874254	0.0290544	0.0109659	0.26048	0.240182	0.16614	0.343321	0.113851	0.0435208	0.232969	0.14382	0.789471	0.801042	0.769126	0.741329	0.613548	0.46408	0.739421	0.627626	9.56678e+07	7.94019e+07	9.10682e+07	7.63435e+07	6.38292e+07	6.99354e+07	7.5813e+07
Q15629	TRAM1_HUMAN	Translocating chain-associated membrane protein 1;	KGTENGVNGTLTSNVADS[+80]PR	KGTENGVNGTLTSNVADS[+80]PR	9.90237e-08	1.3039e-08	LOCALIZED	Q15629	S365				0.464753	0.810446	1	Yes	2	No	0.0634252	0.190071	0.0671521	0.0401741	0.00507339	0.00519951	0.0822181	0.0291681	0.336686	0.54002	0.345188	0.27258	0.0993485	0.100661	0.377632	0.233499	0.703716	0.810446	0.743864	0.682218	0.481947	0.464753	0.733804	0.633348	3.54249e+07	2.58599e+07	3.13376e+07	2.62887e+07	1.95721e+07	1.9319e+07	2.95517e+07
Q5JTV8	TOIP1_HUMAN	Torsin-1A-interacting protein 1; AltName: Full=Lamin-associated protein 1B; Short=LAP1B;	VNFS[+80]EEGETEEDDQDSSHSSVTTVK	VNFS[+80]EEGETEEDDQDSSHSSVTTVk	1.00702e-07	1.326e-08	LOCALIZED	Q5JTV8	S215				0.46486	0.828653	2	Yes	2	No	0.137031	0.0610922	0.00340232	0.00884417	0.00546953	0.000278558	0.0178194	0.0156565	0.473348	0.33069	0.0834826	0.129596	0.102783	0.0270445	0.184176	0.172228	0.828653	0.737593	0.70525	0.698681	0.640948	0.46486	0.723448	0.642562	4.50315e+07	4.20079e+07	4.80153e+07	4.44305e+07	3.15709e+07	3.59121e+07	4.00869e+07
Q8NC56	LEMD2_HUMAN	LEM domain-containing protein 2; Short=hLEM2;	WTKPSSFSDS[+80]ER	WTKPSSFSDS[+80]ER	0.00964174	0.0793821	LOCALIZED	Q8NC56	S501				0.465622	0.840438	1	Yes	2	No	0.0267547	0.156091	0.158485	0.234639	0.0191499	0.00257782	0.0814253	0.207141	0.224205	0.498389	0.502047	0.58896	0.190887	0.0728688	0.375945	0.560504	0.750676	0.840389	0.840438	0.813543	0.655444	0.465622	0.666245	0.698875	1.9748e+07	1.5586e+07	1.75438e+07	1.40518e+07	1.31526e+07	1.24897e+07	1.68864e+07
Q02880	TOP2B_HUMAN	DNA topoisomerase 2-beta; EC=5.99.1.3; AltName: Full=DNA topoisomerase II, beta isozyme;	ASPITNDGEDEFVPSDGLDKDEYTFS[+80]PGK	ASPITNDGEDEFVPSDGLDKDEYTFS[+80]PGK	0.0043013	0.0409361	LOCALIZED	Q02880	S1424				0.468704	1.05279	1	Yes	2	No	0.0229863	0.028834	0.714	0.069216	0.808265	0.000340102	0.677407	0.024431	0.207955	0.232365	0.878342	0.349758	0.920664	0.0299105	0.86032	0.213809	0.708426	0.854723	1.05279	0.820714	0.968016	0.468704	1.07963	0.434133	2.21271e+07	2.40057e+07	2.07056e+07	1.27612e+07	1.77837e+07	1.68052e+07	1.92635e+07
P20711	DDC_HUMAN	Aromatic-L-amino-acid decarboxylase; Short=AADC; EC=4.1.1.28; AltName: Full=DOPA decarboxylase; Short=DDC;	TVES[+80]AHVQR	TVES[+80]AHVQr	0.00073357	0.000479572	LOCALIZED	P20711	S457				0.470011	1.04343	1	Yes	5	No	0.00131052	0.0142818	0.078509	0.249204	0.118791	0.774907	0.581488	0.936146	0.0519905	0.164848	0.370024	0.60218	0.446289	0.905865	0.812505	0.974871	0.470011	0.691042	0.852233	0.915988	0.86901	1.04343	1.05617	0.987933	4.95633e+07	5.27611e+07	6.00727e+07	2.88832e+07	2.30315e+07	2.44137e+07	3.8819e+07
Q9Y520	PRC2C_HUMAN	Protein PRRC2C; AltName: Full=BAT2 domain-containing protein 1; AltName: Full=HBV X-transactivated gene 2 protein; AltName: Full=HBV XAg-transactivated protein 2; AltName: Full=HLA-B-associated transcript 2-like 2; AltName: Full=Proline-rich and coiled-coil-containing protein 2C;	STT[+80]PTSSPFR	STT[+80]PTSSPFR	0.000745055	0.000479853	LOCALIZED	Q9Y520	T2682				0.47111	0.846477	4	Yes	3	No	0.00032561	3.61089e-05	0.000773079	0.00219828	0.00595353	0.154986	0.00312815	0.0271625	0.0292844	0.0119086	0.0414156	0.0670846	0.106663	0.49714	0.0799419	0.225585	0.47111	0.54079	0.578984	0.655844	0.689441	0.846477	1.13634	0.744912	2.12216e+07	2.20331e+07	2.04683e+07	1.15922e+07	8.61267e+06	9.81564e+06	1.11729e+07
Q9Y4F1	FARP1_HUMAN	FERM, RhoGEF and pleckstrin domain-containing protein 1; AltName: Full=Chondrocyte-derived ezrin-like protein; AltName: Full=Pleckstrin homology domain-containing family C member 2; Short=PH domain-containing family C member 2;	VSAGEPGSHPS[+80]PAPRRS[+80]PAGNK	VSAGEPGSHPS[+80]PAPRRS[+80]PAGNK	0.0116252	0.104854	LUMP	Q9Y4F1	S427	S433			0.471205	0.767894	2	Yes	3	No	0.00160622	0.00229136	0.0666517	0.00524341	0.0573941	0.00548442	0.779402	0.0465293	0.0576366	0.0684935	0.343991	0.101056	0.322401	0.102931	0.907996	0.293197	0.637046	0.471205	0.767894	0.497847	0.684358	0.557554	1.02773	0.542513	1.62196e+07	1.7832e+07	1.5499e+07	1.12864e+07	1.01465e+07	1.0133e+07
O15042	SR140_HUMAN	U2 snRNP-associated SURP motif-containing protein; AltName: Full=140 kDa Ser/Arg-rich domain protein; AltName: Full=U2-associated protein SR140;	ESLC[+57]DS[+80]PHQNLSRPLLENK	ESLC[+57]DS[+80]PHQNLSrPLLENk	0.000478167	1.83465e-05	LOCALIZED	O15042	S67				0.472414	0.845133	4	Yes	3	No	0.0208895	0.00496249	0.0462091	0.000981785	0.00100446	0.00458169	0.603626	3.31992e-05	0.198178	0.0985187	0.292182	0.044946	0.0456489	0.0954198	0.82308	0.0118607	0.845133	0.72668	0.472414	0.623872	0.610637	0.78073	1.02182	0.764061	4.03851e+07	4.18243e+07	4.57516e+07	3.45879e+07	3.62658e+07	3.72905e+07	3.03322e+07
Q8WXX5	DNJC9_HUMAN	DnaJ homolog subfamily C member 9; Short=HDJC9 {ECO:0000303|PubMed:17182002}; AltName: Full=DnaJ protein SB73;	KIS[+80]LEDIQAFEK	KIS[+80]LEDIQAFEK	8.70323e-08	1.146e-08	LOCALIZED	Q8WXX5	S109				0.473807	14.5011	1	Yes	6	No	0.0300368	0.0012281	0.0139856	0.0201812	0.0437143	0.0764577	0.577945	0.23704	0.237307	0.0498947	0.162755	0.195264	0.284592	0.365922	0.810174	0.591291	14.5011	7.24488	7.55771	4.75459	2.89565	0.473807	1.4338	0.330454	802933	391996	540741	1.29876e+07	5.1175e+06	7.06406e+06	3.99128e+06
P16070	CD44_HUMAN	CD44 antigen; AltName: Full=CDw44; AltName: Full=Epican; AltName: Full=Extracellular matrix receptor III; Short=ECMR-III; AltName: Full=GP90 lymphocyte homing/adhesion receptor; AltName: Full=HUTCH-I; AltName: Full=Heparan sulfate proteoglycan; AltName: Full=Hermes antigen; AltName: Full=Hyaluronate receptor; AltName: Full=Phagocytic glycoprotein 1; Short=PGP-1; AltName: Full=Phagocytic glycoprot…	S[+80]QEMVHLVNK	S[+80]QEMVHLVNK	8.57995e-08	1.12977e-08	LOCALIZED	P16070	S706				0.474426	0.772889	5	Yes	3	No	0.00678363	0.000163704	7.99753e-05	0.000132409	0.000358339	0.000582429	0.812865	0.00128944	0.112826	0.0218835	0.0157116	0.0195114	0.0305391	0.0368394	0.92232	0.051382	0.772889	0.498277	0.474426	0.538316	0.611977	0.575458	0.986693	0.583219	1.3622e+08	1.22214e+08	1.31433e+08	1.05731e+08	9.25817e+07	1.03011e+08	6.92242e+07
Q8NC56	LEMD2_HUMAN	LEM domain-containing protein 2; Short=hLEM2;	ASVRGS[+80]S[+80]EEDEDARTPDR	ASVrGS[+80]S[+80]EEDEDArTPDr	0.400547	1	LUMP	Q8NC56	S138	S139			0.476144	0.693079	1	Yes	2	No	0.00474372	0.0314199	0.093403	0.00829715	0.0201005	0.00538331	0.74337	0.0315365	0.0969812	0.24325	0.401354	0.125588	0.195048	0.101873	0.891855	0.243627	0.476144	0.693079	0.687521	0.550382	0.526681	0.500504	0.943541	0.530453	3.22487e+07	2.53017e+07	2.47255e+07	1.41175e+07	1.34369e+07	1.16208e+07	2.03986e+07
Q9Y618	NCOR2_HUMAN	Nuclear receptor corepressor 2; Short=N-CoR2; AltName: Full=CTG repeat protein 26; AltName: Full=SMAP270; AltName: Full=Silencing mediator of retinoic acid and thyroid hormone receptor; Short=SMRT; AltName: Full=T3 receptor-associating factor; Short=TRAC; AltName: Full=Thyroid-, retinoic-acid-receptor-associated corepressor;	SGLEPASSPS[+80]K	SGLEPASS[+80]PSk	0.00634217	0.0471869	LOCALIZED	Q9Y618	S1982				0.485794	0.799176	1	Yes	3	No	0.00498751	0.213237	0.0789524	0.132109	0.111023	0.28671	0.485271	0.516412	0.0985806	0.567346	0.37072	0.46629	0.433744	0.634445	0.760092	0.776834	0.639819	0.735983	0.485794	0.799176	0.743321	0.76505	0.911047	0.839747	3.17582e+07	3.21154e+07	2.6303e+07	1.84414e+07	1.92718e+07	1.99835e+07	2.52554e+07
Q9NTI5	PDS5B_HUMAN	Sister chromatid cohesion protein PDS5 homolog B; AltName: Full=Androgen-induced proliferation inhibitor; AltName: Full=Androgen-induced prostate proliferative shutoff-associated protein AS3;	AES[+80]PESSAIESTQST[+80]PQK	AES[+80]PESSAIESTQST[+80]PQk	0.000775956	0.000481241	LOCALIZED	Q9NTI5	S1358	T1370			0.485932	1.21437	1	Yes	2	No	0.01323	0.538501	0.110095	0.0699591	0.667455	0.00114284	0.14069	0.0835871	0.158515	0.789175	0.432323	0.351084	0.855397	0.0481827	0.47858	0.380556	0.821631	1.15684	0.798933	0.85994	1.21437	0.485932	0.778282	0.624365	4.91765e+07	4.38772e+07	4.61137e+07	3.79429e+07	3.6125e+07	4.02763e+07	4.30932e+07
O95251	KAT7_HUMAN	Histone acetyltransferase KAT7; EC=2.3.1.48 {ECO:0000269|PubMed:10438470}; AltName: Full=Histone acetyltransferase binding to ORC1; AltName: Full=Lysine acetyltransferase 7; AltName: Full=MOZ, YBF2/SAS3, SAS2 and TIP60 protein 2; Short=MYST-2;	SQQQPTPVT[+80]PK	SQQQPTPVT[+80]PK	0.000123793	1.35246e-08	LOCALIZED	O95251	T88				0.488275	0.683347	3	Yes	3	No	0.0056813	0.00277985	0.0355627	0.0208681	0.000883561	0.00310607	0.0246514	0.955884	0.104322	0.0755347	0.257334	0.198173	0.0435945	0.0796034	0.214801	0.982354	0.621113	0.565396	0.541237	0.582393	0.488275	0.683347	0.678365	1.00734	1.83959e+07	1.73376e+07	1.58473e+07	1.17263e+07	8.77732e+06	1.15338e+07	9.64913e+06
O60716	CTND1_HUMAN	Catenin delta-1; AltName: Full=Cadherin-associated Src substrate; Short=CAS; AltName: Full=p120 catenin; Short=p120(ctn); AltName: Full=p120(cas);	TLDRS[+80]GDLGDMEPLK	TLDRS[+80]GDLGDMEPLK	0.0636745	0.579052	LUMP	O60716	S920				0.489729	0.889074	2	Yes	2	No	0.248213	0.129572	0.0681133	0.0738128	0.00338271	0.00235612	0.264972	0.00120605	0.601207	0.463281	0.347837	0.359977	0.0832459	0.0692628	0.616179	0.0493133	0.889074	0.856744	0.71798	0.727268	0.489729	0.498423	1.13301	0.439911	8.45161e+06	6.87114e+06	6.90609e+06	7.00866e+06	6.78182e+06	5.97261e+06	6.7385e+06
P40425	PBX2_HUMAN	Pre-B-cell leukemia transcription factor 2; AltName: Full=Homeobox protein PBX2; AltName: Full=Protein G17;	HSMGPGGYGDNLGGGQMYS[+80]PR	HSMGPGGYGDNLGGGQMYS[+80]PR	0.0515515	0.470821	LUMP	P40425	S395				0.490935	1.13933	1	Yes	2	No	0.173037	0.557327	0.857887	0.994312	0.0158059	0.00354934	0.48637	0.0147623	0.521034	0.798897	0.941688	0.997354	0.172998	0.0851393	0.760837	0.166979	1.13933	1.05103	1.0236	0.998671	0.729606	0.490935	0.914122	0.537056	9.89649e+06	9.16371e+06	1.14532e+07	1.20778e+07	1.05373e+07	1.21499e+07	1.04889e+07
P39880	CUX1_HUMAN	Homeobox protein cut-like 1; AltName: Full=CCAAT displacement protein; Short=CDP; AltName: Full=Homeobox protein cux-1;	RRHS[+80]SVSDS[+80]QPC[+57]EPPSVGTEYSQGASPQPQHQLK	RRHS[+80]SVSDSQPC[+57]EPPSVGTEYSQGAS[+80]PQPQHQLK	0.0182871	0.162205	LUMP	P39880	S1215	S1237			0.492281	3.28446	1	Yes	1	No	0.0972189	0.285492	0.671287	0.00508989	0.875181	0.387534	NA	NA	0.408781	0.633159	0.857261	0.0993664	0.949271	0.70538	NA	NA	2.40982	1.80875	1.39208	3.28446	0.87437	0.492281	0.137314	3.58507		5.04227e+06	9.50994e+06	1.9449e+07	2.16335e+07	1.15199e+07	1.25296e+07
Q15678	PTN14_HUMAN	Tyrosine-protein phosphatase non-receptor type 14; EC=3.1.3.48; AltName: Full=Protein-tyrosine phosphatase pez;	NLNIINTHAYNQPEDLVYS[+80]QPEMR	NLNIINTHAYNQPEDLVYS[+80]QPEMR	0.00060792	2.33782e-05	LOCALIZED	Q15678	S486				0.49427	1.27581	1	Yes	5	No	0.000203831	0.615566	0.988303	0.0292227	0.0486452	0.0855105	0.77638	0.127514	0.0238751	0.82928	0.995358	0.233719	0.298584	0.384859	0.906509	0.460264	0.49427	1.04197	1.00119	1.27581	1.09688	1.24861	1.01974	1.22444	1.98338e+07	1.87132e+07	2.08588e+07	9.62811e+06	1.06531e+07	9.08134e+06	2.17688e+07
Q8NC56	LEMD2_HUMAN	LEM domain-containing protein 2; Short=hLEM2;	WTKPSSFS[+80]DSER	WTKPSSFS[+80]DSER	0.000664067	2.51598e-05	LOCALIZED	Q8NC56	S499				0.501347	0.875248	1	Yes	2	No	0.0432637	0.147862	0.0923748	0.24149	0.00905642	0.00189968	0.0421806	0.121742	0.283303	0.488207	0.399298	0.594726	0.130944	0.0620383	0.279544	0.451034	0.769638	0.875248	0.829553	0.850098	0.648772	0.501347	0.69081	0.725737	4.70037e+07	3.8646e+07	4.38142e+07	3.76208e+07	2.94522e+07	3.25674e+07	3.99627e+07
Q92609	TBCD5_HUMAN	TBC1 domain family member 5;	SES[+80]MPVQLNK	SES[+80]MPVQLNK	0.000776624	0.000482961	LOCALIZED	Q92609	S522				0.501906	6.05886	3	Yes	1	No	0.00485714	0.00261075	NA	0.000321747	NA	NA	NA	NA	0.0976375	0.0733132	NA	0.029272	NA	NA	NA	NA	3.33185	4.7496	6.05886	3.87567	2.62262	0.501906	0.532701	0.94219	1.73884e+06	2.06556e+06	2.46415e+06	6.17188e+06	8.63641e+06	6.0776e+06	7.9099e+06
Q6WCQ1	MPRIP_HUMAN	Myosin phosphatase Rho-interacting protein; Short=M-RIP; AltName: Full=Rho-interacting protein 3; Short=RIP3; AltName: Full=p116Rip;	DQPDGSSLS[+80]PAQS[+80]PSQSQPPAASSLREPGLESK	DQPDGSSLS[+80]PAQSPS[+80]QSQPPAASSLREPGLESK	0.0281753	0.254274	LUMP	Q6WCQ1	S220	S226			0.50202	1.17623	1	Yes	2	No	0.0582711	0.118842	0.6969	0.442086	0.00206666	0.131424	0.458608	0.457699	0.324419	0.446338	0.869536	0.734573	0.0646285	0.465849	0.744263	0.743988	1.17623	0.810595	0.967168	1.11669	0.50202	0.663291	0.856948	0.774016	1.79735e+07	1.55289e+07	1.49665e+07	1.95026e+07	1.78724e+07	1.96355e+07	1.54009e+07
Q9UQ88, P21127	CD11A_HUMAN	Cyclin-dependent kinase 11A; EC=2.7.11.22; AltName: Full=Cell division cycle 2-like protein kinase 2; AltName: Full=Cell division protein kinase 11A; AltName: Full=Galactosyltransferase-associated protein kinase p58/GTA; AltName: Full=PITSLRE serine/threonine-protein kinase CDC2L2;	RGTS[+80]PRPPEGGLGYSQLGDDDLK	rGTS[+80]PrPPEGGLGYSQLGDDDLk	0.0152798	0.135179	LUMP	Q9UQ88	S740				0.502369	2.27547	4	Yes	2	CD11A_HUMAN	0.618051	1.88565e-05	9.73314e-05	0.336113	0.000280186	0.00238495	0.649019	0.596109	0.830454	0.00995008	0.0175508	0.671919	0.0271148	0.0695897	0.846431	0.819595	1.2021	0.502979	0.502369	2.27547	0.621596	0.718711	0.871247	0.824921	3.13575e+08	3.13045e+08	3.10938e+08	4.21419e+08	1.54022e+08	5.51596e+08	1.47019e+08
Q9Y2J2	E41L3_HUMAN	Band 4.1-like protein 3; AltName: Full=4.1B; AltName: Full=Differentially expressed in adenocarcinoma of the lung protein 1; Short=DAL-1; Contains: Band 4.1-like protein 3, N-terminally processed;	GEEVT[+80]PISAIRHEGK	GEEVT[+80]PISAIRHEGK	0.000861656	0.00418424	LOCALIZED	Q9Y2J2	T492				0.502501	0.857445	2	Yes	2	No	0.0654909	0.195591	0.0117304	0.0434326	0.00317252	0.00282014	0.201447	0.00379619	0.341899	0.547172	0.148989	0.283679	0.0806875	0.0761103	0.554368	0.087494	0.777822	0.857445	0.677785	0.685871	0.502501	0.529064	1.18201	0.447596	1.24523e+07	1.08453e+07	9.93146e+06	8.98221e+06	7.36634e+06	9.49776e+06	9.46917e+06
Q7Z460	CLAP1_HUMAN	CLIP-associating protein 1; AltName: Full=Cytoplasmic linker-associated protein 1; AltName: Full=Multiple asters homolog 1; AltName: Full=Protein Orbit homolog 1; Short=hOrbit1;	VLSTS[+80]TDLEAAVADALK	VLSTS[+80]TDLEAAVADALK	0.0438218	0.398669	LUMP	Q7Z460	S797				0.504857	0.803849	4	Yes	2	CLAP1_HUMAN	0.0745782	0.000290654	0.00652944	0.000286879	0.000348766	0.000478278	0.217569	0.00559143	0.36198	0.0275951	0.110974	0.0273402	0.0302479	0.034021	0.571642	0.103348	0.803849	0.504949	0.636109	0.541785	0.582191	0.504857	0.899977	0.560967	6.89047e+06	6.52634e+06	6.24289e+06	4.28338e+06	5.58579e+06	5.93425e+06	2.93398e+06
Q7Z460	CLAP1_HUMAN	CLIP-associating protein 1; AltName: Full=Cytoplasmic linker-associated protein 1; AltName: Full=Multiple asters homolog 1; AltName: Full=Protein Orbit homolog 1; Short=hOrbit1;	NSSNTSVGS[+80]PSNTIGR	NSSNTSVGS[+80]PSNTIGr	0.000162982	1.35759e-08	LOCALIZED	Q7Z460	S1091				0.505487	0.755744	5	Yes	3	CLAP1_HUMAN	0.00107022	0.000626639	0.000929658	0.000383258	0.00161344	0.00927074	0.363859	0.0112086	0.0466514	0.0376652	0.0443551	0.0310311	0.057766	0.132101	0.691088	0.145337	0.660904	0.54719	0.505487	0.510298	0.631536	0.755744	1.07691	0.701773	9.16826e+07	8.27612e+07	9.45656e+07	5.9652e+07	5.99495e+07	5.8188e+07	5.0333e+07
Q9BQG0	MBB1A_HUMAN	Myb-binding protein 1A;	S[+80]PLSALAR	S[+80]PLSALAr	0.000119714	1.34348e-08	LOCALIZED	Q9BQG0	S1290				0.505562	0.879162	1	Yes	2	No	0.119986	0.0203155	0.0784337	0.00780645	0.00306236	0.00694371	0.0233628	0.0311752	0.448407	0.195727	0.369811	0.12172	0.079376	0.113938	0.208879	0.242066	0.879162	0.805394	0.816781	0.713007	0.505562	0.535415	0.801204	0.668263	1.05345e+07	1.17428e+07	1.24607e+07	1.10437e+07	9.81456e+06	9.68205e+06	8.94268e+06
O94885	SASH1_HUMAN	SAM and SH3 domain-containing protein 1; AltName: Full=Proline-glutamate repeat-containing protein;	KPS[+80]TEGGEEHVFENSPVLDER	KPS[+80]TEGGEEHVFENSPVLDER	0.0157144	0.138627	LUMP	O94885	S285				0.506647	7.63811	3	Yes	6	No	0.00112503	0.0008059	0.00271232	0.716001	0.0674894	0.0229169	0.279175	0.141273	0.0477938	0.041971	0.0747991	0.879177	0.345857	0.207664	0.628065	0.479186	7.63811	4.34082	2.34952	1.05107	0.626722	0.506647	0.791315	0.640259	5.2377e+06	4.46071e+06	3.60875e+06	3.34848e+07	2.80342e+07	4.01225e+07	1.65146e+07
Q13586	STIM1_HUMAN	Stromal interaction molecule 1; Flags: Precursor;	LPDS[+80]PALAK	LPDS[+80]PALAK	9.00301e-08	1.18547e-08	LOCALIZED	Q13586	S575				0.506855	0.620222	4	Yes	3	No	0.00471483	0.00886033	0.0046775	0.00615253	0.00293999	0.00348274	0.32054	0.00965161	0.0968646	0.129641	0.096445	0.107889	0.0776795	0.0846273	0.660076	0.13488	0.506855	0.620222	0.544646	0.619844	0.513752	0.510131	0.892977	0.57127	2.02978e+07	1.72906e+07	2.16223e+07	1.17371e+07	7.87168e+06	1.04025e+07	1.35225e+07
Q7Z460	CLAP1_HUMAN	CLIP-associating protein 1; AltName: Full=Cytoplasmic linker-associated protein 1; AltName: Full=Multiple asters homolog 1; AltName: Full=Protein Orbit homolog 1; Short=hOrbit1;	SVSTTGS[+80]LQR	SVSTTGS[+80]LQR	0.000122381	1.34935e-08	LOCALIZED	Q7Z460	S594				0.507267	0.845671	4	Yes	3	CLAP1_HUMAN	0.012614	4.46901e-05	0.000148472	0.000720244	0.190798	0.00161853	0.304538	0.000558961	0.154565	0.0128718	0.0209655	0.0402907	0.540889	0.057766	0.648659	0.0359949	0.600666	0.507267	0.523129	0.667369	0.845671	0.772322	0.970392	0.795887	7.12816e+06	7.66817e+06	7.16017e+06	3.50096e+06	5.67507e+06	4.0125e+06	3.82194e+06
Q9Y383	LC7L2_HUMAN	Putative RNA-binding protein Luc7-like 2;	AMLDQLMGTS[+80]RDGDTTR	AMLDQLMGTS[+80]RDGDTTR	0.00870961	0.0673009	LOCALIZED	Q9Y383	S18				0.507833	3.47511	3	Yes	6	No	0.00191429	0.000525696	0.0277043	0.0290984	0.0658071	0.00478564	0.110723	0.16388	0.0622976	0.0351178	0.227633	0.233164	0.342452	0.0972434	0.433329	0.50934	3.47511	3.21573	1.47929	0.743983	0.666898	0.507833	0.723617	0.701797	1.13184e+07	8.99256e+06	9.58569e+06	2.9526e+07	4.08782e+07	3.34898e+07	2.80116e+07
Q14432	PDE3A_HUMAN	cGMP-inhibited 3',5'-cyclic phosphodiesterase A; EC=3.1.4.17; AltName: Full=Cyclic GMP-inhibited phosphodiesterase A; Short=CGI-PDE A;	VNPVTSLSENYTC[+57]S[+80]DSEESSEK	VNPVTSLSENYTC[+57]S[+80]DSEESSEK	0.000664077	2.57039e-05	LOCALIZED	Q14432	S408				0.508303	0.803981	2	Yes	3	No	0.00157257	0.0158407	0.0425541	0.00492172	0.0174356	0.0183246	0.923952	0.0369681	0.0568747	0.173228	0.280979	0.0981559	0.182353	0.186637	0.970188	0.262118	0.508303	0.740155	0.764954	0.628449	0.748606	0.803981	1.00825	0.797404	5.94141e+07	6.62395e+07	7.03704e+07	3.7439e+07	3.40956e+07	2.81049e+07	4.28736e+07
Q05682	CALD1_HUMAN	Caldesmon; Short=CDM;	GNVFSS[+80]PTAAGT[+80]PNK	GNVFSS[+80]PTAAGT[+80]PNK	0.00171675	0.0128767	LOCALIZED	Q05682	S724	T730			0.509077	1.01564	3	Yes	2	No	0.167265	0.837404	0.167289	0.000559358	5.29134e-05	6.85439e-05	0.0266123	0.000740179	0.514092	0.932235	0.5141	0.0359949	0.0135823	0.0151315	0.223492	0.040849	0.894018	1.01564	0.955511	0.757759	0.509077	0.626188	0.880241	0.711383	2.73688e+07	2.94119e+07	2.78533e+07	2.30372e+07	2.41393e+07	2.84878e+07	3.14576e+07
P11387	TOP1_HUMAN	DNA topoisomerase 1; EC=5.99.1.2; AltName: Full=DNA topoisomerase I;	ENGFSS[+80]PPQIKDEPEDDGYFVPPK	ENGFSS[+80]PPQIKDEPEDDGYFVPPK	0.00322254	0.0323975	LOCALIZED	P11387	S112				0.509239	1.38997	1	Yes	1	No	0.630133	0.0315593	0.00138574	0.108902	0.014722	0.0159514	0.975615	0.107233	0.836857	0.24369	0.0535587	0.43033	0.166855	0.173927	0.989997	0.42732	1.06699	1.38997	1.32964	1.21903	0.782062	0.509239	1.00697	0.505714	2.79138e+07	2.43641e+07	2.64399e+07	3.1498e+07	3.09178e+07	2.15749e+07	3.57633e+07
P78344	IF4G2_HUMAN	Eukaryotic translation initiation factor 4 gamma 2; Short=eIF-4-gamma 2; Short=eIF-4G 2; Short=eIF4G 2; AltName: Full=Death-associated protein 5; Short=DAP-5; AltName: Full=p97;	TQT[+80]PPLGQTPQLGLK	TQT[+80]PPLGQTPQLGLK	0.00143823	0.00881891	LOCALIZED	P78344	T508				0.511034	0.747534	3	Yes	2	No	0.0130352	0.0200497	0.0111636	0.00376547	0.00140277	0.00220421	0.106499	0.00496877	0.157342	0.194895	0.145055	0.0872269	0.0539735	0.0671088	0.425869	0.0985187	0.710802	0.747534	0.54983	0.580554	0.511034	0.591744	0.849206	0.696819	2.92231e+07	3.00781e+07	2.48796e+07	2.03919e+07	2.14416e+07	1.80023e+07	2.29653e+07
Q14157	UBP2L_HUMAN	Ubiquitin-associated protein 2-like; AltName: Full=Protein NICE-4;	RQAFT[+80]PSSTMMEVFLQEK	RQAFT[+80]PSSTMMEVFLQEK	0.567401	1	LUMP	Q14157	T425				0.511473	1.00047	1	Yes	2	No	0.0265289	0.997053	0.984646	0.894926	0.00155574	0.0144005	0.0584459	0.00538229	0.223102	0.998557	0.993805	0.958277	0.0565415	0.165347	0.324775	0.101873	0.576266	1.00047	0.995597	0.980807	0.511473	0.693587	1.26879	0.546653	4.02876e+06	4.91616e+06	4.58608e+06	1.95705e+06	2.27147e+06	3.56894e+06	4.97296e+06
Q9Y520	PRC2C_HUMAN	Protein PRRC2C; AltName: Full=BAT2 domain-containing protein 1; AltName: Full=HBV X-transactivated gene 2 protein; AltName: Full=HBV XAg-transactivated protein 2; AltName: Full=HLA-B-associated transcript 2-like 2; AltName: Full=Proline-rich and coiled-coil-containing protein 2C;	AFGSGIDIKPGT[+80]PPIAGR	AFGSGIDIKPGT[+80]PPIAGR	9.79884e-08	1.29026e-08	LOCALIZED	Q9Y520	T2673				0.512497	0.72611	5	Yes	3	No	0.00194433	0.000118072	3.74778e-05	0.000108981	0.00167176	0.00853603	0.813996	0.0697407	0.0626398	0.0184963	0.0119531	0.0183326	0.0588096	0.127238	0.922804	0.350655	0.641676	0.579368	0.540065	0.521473	0.512497	0.72611	0.977714	0.742661	2.37024e+07	2.2844e+07	2.22998e+07	1.39111e+07	1.34341e+07	1.68318e+07	1.41661e+07
O75674	TM1L1_HUMAN	TOM1-like protein 1; AltName: Full=Src-activating and signaling molecule protein; AltName: Full=Target of Myb-like protein 1;	EATNTTSEPSAPSQDLLDLSPS[+80]PR	EATNTTSEPSAPSQDLLDLSPS[+80]PR	0.000147361	1.35726e-08	LOCALIZED	O75674	S323				0.514958	1.41066	2	Yes	5	No	0.000243953	0.0416744	0.0791527	0.126931	0.191702	0.00265737	0.000493581	0.0465621	0.0250084	0.277799	0.371094	0.45945	0.542133	0.0739241	0.0341354	0.29323	0.514958	0.878835	1.10422	1.17127	1.0909	1.41066	1.60252	0.880275	5.73433e+07	6.01473e+07	5.30121e+07	2.81327e+07	2.88523e+07	3.08167e+07	4.80195e+07
Q9Y2W1	TR150_HUMAN	Thyroid hormone receptor-associated protein 3; AltName: Full=Thyroid hormone receptor-associated protein complex 150 kDa component; Short=Trap150;	M[+16]DS[+80]FDEDLARPSGLLAQER	M[+16]DS[+80]FDEDLARPSGLLAQER	9.176e-08	1.20825e-08	LOCALIZED	Q9Y2W1	S575				0.515444	6.58108	5	Yes	1	No	0.00497736	0.00529532	0.00059775	0.000415239	0.000704838	0.000590759	0.00313204	0.118262	0.0985187	0.101273	0.0369107	0.0317135	0.0398341	0.0369107	0.0799419	0.445652	5.63934	6.58108	4.95386	3.03117	1.53329	0.515444	0.319647	1.61254	6.55388e+06	6.75892e+06	5.80782e+06	3.12435e+07	4.64586e+07	3.01255e+07	2.9191e+07
P02545	LMNA_HUMAN	Prelamin-A/C; Contains: Lamin-A/C; AltName: Full=70 kDa lamin; AltName: Full=Renal carcinoma antigen NY-REN-32; Flags: Precursor;	SGAQASST[+80]PLS[+80]PTR	SGAQASST[+80]PLS[+80]PTR	0.000863719	0.00418432	LOCALIZED	P02545	T19	S22			0.516646	1.01484	2	Yes	2	No	0.405537	0.760766	0.181667	0.0547969	0.000218562	0.00144645	0.922599	0.029698	0.715209	0.89989	0.531365	0.316332	0.0241292	0.0547823	0.969841	0.236006	0.961218	1.01484	0.948653	0.868713	0.516646	0.725435	0.991212	0.731866	6.6135e+07	6.12985e+07	6.82706e+07	6.27857e+07	6.57449e+07	5.95838e+07	6.8246e+07
Q86UU0	BCL9L_HUMAN	B-cell CLL/lymphoma 9-like protein; Short=B-cell lymphoma 9-like protein; Short=BCL9-like protein; AltName: Full=Protein BCL9-2;	SPTLSQVHSPLVT[+80]SPSANLK	SPTLSQVHSPLVTS[+80]PSANLK	0.00722798	0.0517505	LOCALIZED	Q86UU0	S947				0.516901	1.08503	2	Yes	3	No	0.48458	0.503083	0.00569354	0.000637981	0.0011347	0.519922	0.392875	0.337828	0.759939	0.769578	0.104478	0.0380278	0.0479605	0.778998	0.708506	0.672424	0.929687	1.08503	0.646894	0.516901	0.560163	0.954561	1.33287	0.716172	1.13702e+07	1.16478e+07	1.00031e+07	9.29881e+06	9.43308e+06	1.19674e+07	1.36806e+07
Q8NDI1	EHBP1_HUMAN	EH domain-binding protein 1;	DLSTS[+80]PKPS[+80]PIPS[+80]PVLGR	DLSTS[+80]PKPS[+80]PIPS[+80]PVLGR	0.0107799	0.095128	LUMP	Q8NDI1	S428	S432	S436		0.519554	0.860868	1	Yes	3	No	0.0020655	0.00569697	0.104454	0.0592156	0.130472	0.0800512	0.793591	0.158556	0.0646285	0.104495	0.422019	0.326271	0.464527	0.372945	0.913783	0.502047	0.519554	0.650459	0.860868	0.803019	0.772935	0.796804	0.972133	0.819645	3.46722e+07	3.17366e+07	3.90234e+07	1.84094e+07	1.63263e+07	2.0042e+07	2.12388e+07
O60343	TBCD4_HUMAN	TBC1 domain family member 4; AltName: Full=Akt substrate of 160 kDa; Short=AS160;	SLTSS[+80]LENIFSR	SLTSS[+80]LENIFSR	0.00417101	0.0394343	LOCALIZED	O60343	S570				0.520489	0.898728	4	Yes	3	No	0.177294	0.000509677	0.00364475	8.08631e-05	0.00104911	0.102608	0.532856	0.167524	0.52614	0.0347141	0.0862234	0.0157116	0.0466218	0.418728	0.786148	0.514436	0.898728	0.520489	0.527646	0.578803	0.69293	0.786377	1.06379	0.739219	8.54919e+06	8.81961e+06	8.11891e+06	8.55053e+06	6.89963e+06	7.45637e+06	5.05267e+06
Q9UJU6	DBNL_HUMAN	Drebrin-like protein; AltName: Full=Cervical SH3P7; AltName: Full=Cervical mucin-associated protein; AltName: Full=Drebrin-F; AltName: Full=HPK1-interacting protein of 55 kDa; Short=HIP-55; AltName: Full=SH3 domain-containing protein 7;	YQEQGGEAS[+80]PQRTWEQQQEVVSR	YQEQGGEAS[+80]PQRTWEQQQEVVSR	1.00633e-07	1.32508e-08	LOCALIZED	Q9UJU6	S232				0.52131	0.797679	5	Yes	2	No	0.02455	0.00489434	0.00302395	0.00096967	0.000405522	0.00220586	0.0335939	0.00559322	0.214462	0.0978654	0.0789107	0.0447095	0.0315169	0.0671088	0.25126	0.103348	0.797679	0.741267	0.703349	0.642365	0.52131	0.696987	0.848417	0.821514	3.48736e+07	3.77791e+07	4.0222e+07	2.71045e+07	3.22114e+07	3.07219e+07	2.92386e+07
Q9HAU0	PKHA5_HUMAN	Pleckstrin homology domain-containing family A member 5; Short=PH domain-containing family A member 5; AltName: Full=Phosphoinositol 3-phosphate-binding protein 2; Short=PEPP-2;	LYKS[+80]EPELTTVAEVDESNGEEK	LY[+80]KSEPELTTVAEVDESNGEEK	0.000775623	0.000481205	LOCALIZED	Q9HAU0	Y807				0.522138	0.85311	6	Yes	3	No	0.000930938	1.96234e-05	3.4938e-05	0.00028508	0.000124469	0.00185724	0.0654234	0.00466797	0.0443603	0.00996397	0.0118607	0.0273095	0.018958	0.0615142	0.341894	0.096376	0.85311	0.572373	0.522138	0.628949	0.769292	0.794636	1.14685	0.692887	5.45409e+07	5.61977e+07	5.71631e+07	4.86691e+07	4.67979e+07	4.77717e+07	3.14073e+07
Q9H2J7	S6A15_HUMAN	Sodium-dependent neutral amino acid transporter B(0)AT2; AltName: Full=Sodium- and chloride-dependent neurotransmitter transporter NTT73; AltName: Full=Sodium-coupled branched-chain amino-acid transporter 1; AltName: Full=Solute carrier family 6 member 15; AltName: Full=Transporter v7-3;	QSGS[+80]PTLDTAPNGR	QSGS[+80]PTLDTAPNGR	0.048138	0.440673	LUMP	Q9H2J7	S701				0.52218	0.978536	3	Yes	3	No	0.877555	0.00147732	0.00274013	0.0101531	0.00300391	0.0834688	0.634947	0.108176	0.950363	0.0551018	0.0751422	0.138569	0.0785721	0.380227	0.839054	0.429109	0.978536	0.722034	0.52218	0.657031	0.682955	0.71633	1.06242	0.674242	8.88472e+06	9.63655e+06	9.85367e+06	7.60836e+06	8.56405e+06	1.15935e+07	7.10775e+06
Q9UHR4	BI2L1_HUMAN	Brain-specific angiogenesis inhibitor 1-associated protein 2-like protein 1; Short=BAI1-associated protein 2-like protein 1; AltName: Full=Insulin receptor tyrosine kinase substrate;	TPASTPVS[+80]GTPQAS[+80]PMIER	TPASTPVSGT[+80]PQAS[+80]PMIER	0.00176389	0.0136787	LOCALIZED	Q9UHR4	T257	S261			0.522718	1.18977	1	Yes	5	No	0.00282593	0.0161772	0.0593894	0.45779	0.664994	0.273737	0.562393	0.173501	0.0761211	0.174886	0.326607	0.743988	0.854493	0.623196	0.801354	0.52168	0.522718	0.601706	0.82428	0.905703	1.03571	1.18977	0.96235	1.23632	3.21169e+07	2.61127e+07	2.95716e+07	1.68855e+07	1.28564e+07	1.61534e+07	1.41224e+07
P16070	CD44_HUMAN	CD44 antigen; AltName: Full=CDw44; AltName: Full=Epican; AltName: Full=Extracellular matrix receptor III; Short=ECMR-III; AltName: Full=GP90 lymphocyte homing/adhesion receptor; AltName: Full=HUTCH-I; AltName: Full=Heparan sulfate proteoglycan; AltName: Full=Hermes antigen; AltName: Full=Hyaluronate receptor; AltName: Full=Phagocytic glycoprotein 1; Short=PGP-1; AltName: Full=Phagocytic glycoprot…	KPSGLNGEAS[+80]KSQEMVHLVNK	KPSGLNGEAS[+80]KSQEMVHLVNK	0.000664071	2.54231e-05	LOCALIZED	P16070	S704				0.522732	0.827666	3	Yes	3	No	0.126539	0.00241351	0.00464636	0.00389416	0.00947202	0.00796239	0.908125	0.00906416	0.459058	0.0698538	0.0960698	0.0883719	0.133603	0.122894	0.964067	0.130944	0.827666	0.525782	0.522732	0.551674	0.679879	0.605652	0.988171	0.612902	2.20918e+07	1.80129e+07	2.23868e+07	1.95847e+07	1.66482e+07	1.54891e+07	1.15265e+07
Q8WWM7	ATX2L_HUMAN	Ataxin-2-like protein; AltName: Full=Ataxin-2 domain protein; AltName: Full=Ataxin-2-related protein;	STSTPTS[+80]PGPR	STSTPTS[+80]PGPr	0.00213674	0.0161241	LOCALIZED	Q8WWM7	S684				0.522995	1.8283	2	Yes	5	No	0.0105821	0.620717	0.0157578	0.00335018	0.00725578	0.0041133	0.00152068	0.634618	0.14125	0.831777	0.172847	0.0827376	0.116622	0.0905281	0.0559265	0.838988	0.522995	0.937736	1.35599	1.58176	1.52422	1.8283	1.91031	0.957067	5.17251e+07	4.56464e+07	4.15842e+07	1.64864e+07	2.74397e+07	2.8747e+07	5.22429e+07
Q9NX40	OCAD1_HUMAN	OCIA domain-containing protein 1; AltName: Full=Ovarian carcinoma immunoreactive antigen;	KLENS[+80]PLGEALR	KLENS[+80]PLGEALR	8.4642e-08	1.11452e-08	LOCALIZED	Q9NX40	S108				0.523144	0.887889	1	Yes	2	No	0.261286	NA	0.0150407	0.0472042	0.00653246	0.0012777	NA	NA	0.613079	NA	0.168491	0.294581	0.110974	0.0510765	NA	NA	0.887889	0.672747	0.754586	0.78628	0.590876	0.523144	0.621635	0.841561	1.76482e+07	1.49581e+07	1.73438e+07	1.32449e+07	1.40782e+07	1.70271e+07
Q9Y2J2	E41L3_HUMAN	Band 4.1-like protein 3; AltName: Full=4.1B; AltName: Full=Differentially expressed in adenocarcinoma of the lung protein 1; Short=DAL-1; Contains: Band 4.1-like protein 3, N-terminally processed;	GEEVTPIS[+80]AIRHEGK	GEEVTPIS[+80]AIRHEGK	0.000664082	2.89793e-05	LOCALIZED	Q9Y2J2	S495				0.523316	0.834722	2	Yes	2	No	0.0783372	0.140351	0.0386553	0.0405476	0.00265209	0.00241238	0.204829	0.00365871	0.369597	0.478181	0.267763	0.273863	0.0738455	0.0698538	0.558095	0.0863094	0.735452	0.834722	0.698917	0.698102	0.523316	0.526216	1.17372	0.448332	1.26112e+07	1.09396e+07	1.01862e+07	9.07105e+06	6.20355e+06	9.53735e+06	9.54806e+06
P07355, A6NMY6	ANXA2_HUMAN	Annexin A2; AltName: Full=Annexin II; AltName: Full=Annexin-2; AltName: Full=Calpactin I heavy chain; AltName: Full=Calpactin-1 heavy chain; AltName: Full=Chromobindin-8; AltName: Full=Lipocortin II; AltName: Full=Placental anticoagulant protein IV; Short=PAP-IV; AltName: Full=Protein I; AltName: Full=p36;	LSLEGDHSTPPSAYGS[+80]VK	LSLEGDHSTPPSAYGS[+80]VK	0.000776623	0.000482152	LOCALIZED	P07355	S26				0.523823	2.39759	3	Yes	6	No	0.159589	0.630185	0.0043094	0.00440826	0.0338329	0.00025673	0.0968672	0.00365682	0.503336	0.836857	0.092872	0.0938683	0.252083	0.0257392	0.408472	0.0863094	2.39759	0.879547	0.562064	0.561474	0.782302	0.523823	0.880605	0.594844	2.4199e+07	2.23637e+07	2.27951e+07	6.24055e+07	2.0084e+07	8.38023e+07	1.65943e+07
O94826	TOM70_HUMAN	Mitochondrial import receptor subunit TOM70; AltName: Full=Mitochondrial precursor proteins import receptor; AltName: Full=Translocase of outer membrane 70 kDa subunit;	T[+80]PEGRASPAPGSGHPEGPGAHLDMNSLDR	TPEGRAS[+80]PAPGSGHPEGPGAHLDMNSLDR	0.00066408	2.61058e-05	LOCALIZED	O94826	S91				0.525012	0.808072	2	Yes	2	No	0.0408958	0.0596952	0.0203908	0.0279335	0.00445334	0.0038804	0.0357414	0.0606973	0.275397	0.327547	0.195895	0.22859	0.0941153	0.0883719	0.257722	0.329729	0.808072	0.791326	0.758792	0.745911	0.577624	0.525012	0.731953	0.717276	1.20638e+08	1.09326e+08	1.34699e+08	1.0373e+08	9.52939e+07	9.56499e+07	1.08433e+08
Q5UIP0	RIF1_HUMAN	Telomere-associated protein RIF1; AltName: Full=Rap1-interacting factor 1 homolog;	VEEPSQC[+57]LASGTAISELIIEDNNAS[+80]PQK	VEEPSQC[+57]LASGTAISELIIEDNNAS[+80]PQk	9.63729e-08	1.26899e-08	LOCALIZED	Q5UIP0	S2144				0.525093	0.966108	1	Yes	2	No	0.67186	0.44917	0.0110632	0.636777	0.0178007	0.00281696	0.0662252	0.167558	0.85748	0.738802	0.144461	0.840115	0.184176	0.0761103	0.343522	0.514486	0.966108	0.942823	0.773885	0.965585	0.707138	0.525093	0.72547	0.723797	1.60908e+07	1.4047e+07	1.49847e+07	1.29961e+07	1.62632e+07	1.43339e+07	1.58588e+07
Q05209	PTN12_HUMAN	Tyrosine-protein phosphatase non-receptor type 12; EC=3.1.3.48; AltName: Full=PTP-PEST; AltName: Full=Protein-tyrosine phosphatase G1; Short=PTPG1;	S[+80]FDGNTLLNR	S[+80]FDGNTLLNR	1.00059e-07	1.31753e-08	LOCALIZED	Q05209	S449				0.525322	3.24247	1	Yes	n/a	No	0.00183803	NA	0.209501	0.732869	0.395373	0.550789	0.0366564	0.0210644	0.0613849	NA	0.563066	0.886842	0.708911	0.795626	0.260793	0.199002	3.24247		0.525322	0.900813	1.41493	0.764506	1.71124	0.446757	3.25559e+06	2.07326e+06		9.11716e+06	8.15401e+06	8.6468e+06
Q01082	SPTB2_HUMAN	Spectrin beta chain, non-erythrocytic 1; AltName: Full=Beta-II spectrin; AltName: Full=Fodrin beta chain; AltName: Full=Spectrin, non-erythroid beta chain 1;	AQTLPTSVVTITSESS[+80]PGK	AQTLPTSVVTITSESS[+80]PGK	0.00916111	0.0729663	LOCALIZED	Q01082	S2341				0.527677	0.893432	3	Yes	2	No	0.222396	0.0163604	0.00306137	0.00189479	0.00371307	0.0147966	0.965671	0.0376791	0.576783	0.175729	0.079376	0.0619192	0.0868222	0.167072	0.986301	0.264837	0.893432	0.722068	0.534848	0.527677	0.538406	0.657723	0.99475	0.661195	1.92258e+07	1.74462e+07	2.16802e+07	1.68943e+07	1.63982e+07	1.88412e+07	1.28957e+07
O15061	SYNEM_HUMAN	Synemin; AltName: Full=Desmuslin;	TFS[+80]PTYGLLR	TFS[+80]PTYGLLR	0.000473726	1.36468e-08	LOCALIZED	O15061	S429				0.528834	0.912721	1	Yes	2	No	0.273406	0.177205	0.011243	0.00631375	0.00647499	0.00253401	0.610312	0.00326604	0.623104	0.526062	0.14552	0.109101	0.110629	0.0720519	0.826775	0.0817863	0.912721	0.866592	0.713689	0.716569	0.568876	0.528834	0.970737	0.544776	7.20402e+06	7.48701e+06	8.15951e+06	6.67522e+06	6.36552e+06	7.81543e+06	6.37092e+06
O94826	TOM70_HUMAN	Mitochondrial import receptor subunit TOM70; AltName: Full=Mitochondrial precursor proteins import receptor; AltName: Full=Translocase of outer membrane 70 kDa subunit;	TPEGRAS[+80]PAPGSGHPEGPGAHLDMNSLDR	T[+80]PEGrASPAPGSGHPEGPGAHLDMNSLDr	4.35503e-05	1.33824e-08	LOCALIZED	O94826	T85				0.530192	0.803898	2	Yes	2	No	0.0363602	0.0665925	0.0224565	0.0252771	0.00477015	0.00391768	0.0385876	0.0557257	0.259888	0.343898	0.205445	0.217755	0.0971567	0.0884801	0.26762	0.3182	0.803898	0.796033	0.762304	0.743123	0.578229	0.530192	0.737099	0.719296	1.18666e+08	1.09767e+08	1.35381e+08	1.0073e+08	9.56914e+07	9.60489e+07	1.08871e+08
P48634	PRC2A_HUMAN	Protein PRRC2A; AltName: Full=HLA-B-associated transcript 2; AltName: Full=Large proline-rich protein BAT2; AltName: Full=Proline-rich and coiled-coil-containing protein 2A; AltName: Full=Protein G2;	EGTLTQVPLAPPPPGAPPS[+80]PAPAR	EGTLTQVPLAPPPPGAPPS[+80]PAPAR	9.02405e-08	1.18824e-08	LOCALIZED	P48634	S1147				0.530372	1.05772	1	Yes	3	No	0.00348793	0.0895121	0.0657504	0.109282	0.0320872	0.478877	0.250739	0.360154	0.0846714	0.393024	0.342299	0.431007	0.245422	0.756488	0.603475	0.688427	0.530372	0.786375	0.789979	0.841764	0.746159	1.05772	1.12107	0.94349	3.71931e+07	3.38393e+07	2.91167e+07	1.95072e+07	1.61536e+07	1.74555e+07	2.27621e+07
Q04637	IF4G1_HUMAN	Eukaryotic translation initiation factor 4 gamma 1; Short=eIF-4-gamma 1; Short=eIF-4G 1; Short=eIF-4G1; AltName: Full=p220;	T[+80]ASTPTPPQTGGGLEPQANGETPQVAVIVRPDDR	TAST[+80]PTPPQTGGGLEPQANGETPQVAVIVRPDDR	0.00943748	0.0766357	LOCALIZED	Q04637	T205				0.532424	0.943775	5	Yes	3	No	5.31823e-06	0.000893364	2.91968e-05	0.000416276	9.16979e-05	0.631282	0.138631	0.399416	0.00729728	0.0439053	0.0116159	0.0317135	0.0170249	0.837346	0.476091	0.711236	0.532424	0.621142	0.703182	0.735316	0.663172	0.943775	1.04769	0.900811	6.90741e+07	6.69448e+07	6.9373e+07	3.76819e+07	3.57124e+07	3.59612e+07	3.7001e+07
P02545	LMNA_HUMAN	Prelamin-A/C; Contains: Lamin-A/C; AltName: Full=70 kDa lamin; AltName: Full=Renal carcinoma antigen NY-REN-32; Flags: Precursor;	LDNARQS[+80]AERNSNLVGAAHEELQQSR	LDNARQSAERNS[+80]NLVGAAHEELQQSR	0.380708	1	LUMP	P02545	S282				0.532779	1.87141	1	Yes	6	No	0.627605	0.65185	0.486857	0.310556	0.00219974	0.977512	0.962118	0.947823	0.835556	0.848213	0.760917	0.65305	0.0670846	0.990633	0.984929	0.979256	1.87141	1.38411	1.10533	0.754775	0.532779	1.00801	0.991451	1.0167		3.35133e+07	3.09374e+07	8.88625e+06	1.39958e+08	3.20761e+07	2.59113e+07
Q9UJU6	DBNL_HUMAN	Drebrin-like protein; AltName: Full=Cervical SH3P7; AltName: Full=Cervical mucin-associated protein; AltName: Full=Drebrin-F; AltName: Full=HPK1-interacting protein of 55 kDa; Short=HIP-55; AltName: Full=SH3 domain-containing protein 7;	AMSTTSISS[+80]PQPGK	AMSTTSISS[+80]PQPGk	0.00161734	0.0109817	LOCALIZED	Q9UJU6	S275				0.533256	0.725683	5	Yes	3	No	0.00455232	0.0459399	0.000971267	0.000636534	0.000231383	0.00370475	0.64179	0.00972815	0.0952102	0.291403	0.0447095	0.0379867	0.0244911	0.0868222	0.842633	0.135414	0.670268	0.720962	0.668848	0.670421	0.533256	0.725683	0.975413	0.743975	2.70687e+07	2.86011e+07	2.97976e+07	2.19222e+07	1.80805e+07	1.72834e+07	2.5832e+07
Q9UHB6	LIMA1_HUMAN	LIM domain and actin-binding protein 1; AltName: Full=Epithelial protein lost in neoplasm;	S[+80]QDVELWEGEVVK	S[+80]QDVELWEGEVVK	8.31061e-08	1.0943e-08	LOCALIZED	Q9UHB6	S726				0.535331	2.94684	1	Yes	6	No	0.00479268	0.209568	0.929596	0.109801	0.0189827	0.0405649	0.212124	0.0429741	0.0972671	0.56312	0.972485	0.431795	0.190057	0.273943	0.565951	0.282209	2.94684	0.535331	0.956088	0.759654	0.707841	0.720139	1.61617	0.445583	2.33684e+06		2.55721e+06	6.98678e+06	6.50811e+06	8.13809e+06	912855
Q8IY33	MILK2_HUMAN	MICAL-like protein 2; AltName: Full=Junctional Rab13-binding protein; AltName: Full=Molecule interacting with CasL-like 2; Short=MICAL-L2;	LPS[+80]PAPAR	LPS[+80]PAPAR	9.30742e-08	1.22556e-08	LOCALIZED	Q8IY33	S143				0.536795	1.16641	1	Yes	5	No	0.000815848	0.00629275	0.51805	0.303395	0.0561492	0.144943	0.00167722	0.0316715	0.0422933	0.108963	0.777945	0.647767	0.319236	0.484574	0.0589189	0.24402	0.536795	0.569736	0.906997	0.945941	1.16641	1.16262	1.44014	0.807293	1.14033e+07	1.214e+07	1.33333e+07	6.85165e+06	6.04382e+06	6.89968e+06	6.81053e+06
Q99700	ATX2_HUMAN	Ataxin-2; AltName: Full=Spinocerebellar ataxia type 2 protein; AltName: Full=Trinucleotide repeat-containing gene 13 protein;	RGPEVTSQGVQTSS[+80]PAC[+57]K	RGPEVTSQGVQTSS[+80]PAC[+57]K	0.011905	0.107619	LUMP	Q99700	S889				0.537894	0.9169	1	Yes	n/a	No	NA	NA	NA	NA	0.230638	0.00354879	0.186627	0.525589	NA	NA	NA	NA	0.585155	0.0851393	0.536803	0.782119	0.9169	0.896987		0.875572	0.62573	0.537894	0.666102	0.807525		1.86633e+07	1.9508e+07	1.74996e+07
Q09666	AHNK_HUMAN	Neuroblast differentiation-associated protein AHNAK; AltName: Full=Desmoyokin;	ASLGS[+80]LEGEAEAEASS[+80]PK	ASLGS[+80]LEGEAEAEASS[+80]PK	0.000776624	0.000482999	LOCALIZED	Q09666	S5752	S5763			0.54002	1.35128	4	Yes	6	No	0.00143879	0.206171	0.00536925	0.00147028	0.00223295	0.000376593	0.850259	0.000324218	0.0546818	0.559334	0.101798	0.0549616	0.0675124	0.0310311	0.937978	0.0292844	1.35128	0.922537	0.734237	0.555736	0.637281	0.54002	0.989124	0.545958	4.50373e+07	3.94052e+07	4.12886e+07	5.56959e+07	5.57831e+07	5.84188e+07	4.10412e+07
Q8NFC6	BD1L1_HUMAN	Biorientation of chromosomes in cell division protein 1-like 1 {ECO:0000305};	TDTGIVTVEQS[+80]PSSSK	TDTGIVTVEQS[+80]PSSSK	0.000476077	1.38971e-08	LOCALIZED	Q8NFC6	S2905				0.540072	0.820592	2	Yes	3	No	0.149233	0.00081812	0.161042	0.13329	0.00488531	0.409298	0.293125	0.251893	0.489587	0.042334	0.505597	0.468026	0.0978018	0.71733	0.639652	0.604226	0.817687	0.568671	0.714432	0.681314	0.540072	0.820592	1.08902	0.753512	7.27587e+06	8.17786e+06	8.24801e+06	7.65029e+06	6.64139e+06	5.08892e+06	4.61789e+06
Q15398	DLGP5_HUMAN	Disks large-associated protein 5; Short=DAP-5; AltName: Full=Discs large homolog 7; AltName: Full=Disks large-associated protein DLG7; AltName: Full=Hepatoma up-regulated protein; Short=HURP;	NEMGIPQQTTS[+80]PENAGPQNTK	NEMGIPQQTTS[+80]PENAGPQNTK	0.00213933	0.0161241	LOCALIZED	Q15398	S662				0.541064	1.05821	1	Yes	2	No	0.784129	0.708464	0.695411	0.0192519	0.00584805	0.000465929	0.119404	0.00367974	0.909782	0.875164	0.869123	0.191102	0.105905	0.0335583	0.447252	0.0865204	1.05821	0.938581	0.961416	0.788176	0.730555	0.541064	0.885068	0.611324	1.40499e+07	1.29032e+07	1.26613e+07	1.23595e+07	1.9041e+07	1.052e+07	1.63321e+07
Q9Y4H2	IRS2_HUMAN	Insulin receptor substrate 2; Short=IRS-2;	SNT[+80]PESIAET[+80]PPAR	S[+80]NTPESIAET[+80]PPAr	0.0793008	0.728132	LUMP	Q9Y4H2	S518	T527			0.542185	1.32188	1	Yes	2	No	0.00387171	0.426604	0.04583	0.103264	0.0402628	0.437933	0.571032	0.856359	0.0883409	0.726492	0.291143	0.420239	0.272969	0.732397	0.806729	0.941084	0.542185	0.783545	1.32188	0.683743	0.71959	0.795384	0.85746	0.927605	8.25271e+06	9.62553e+06	8.04946e+06	5.47196e+06	3.97004e+06	4.6156e+06	5.87946e+06
Q9NY27	PP4R2_HUMAN	Serine/threonine-protein phosphatase 4 regulatory subunit 2;	MNGVMFPGNS[+80]PSYTER	MNGVMFPGNS[+80]PSYTER	0.000473002	1.36432e-08	LOCALIZED	Q9NY27	S159				0.542579	1.18351	1	Yes	3	No	0.130667	0.100264	0.288634	0.00131035	0.0317819	0.437551	0.196351	0.951743	0.464652	0.414484	0.636077	0.0519905	0.24428	0.732305	0.548045	0.98089	0.822802	0.542579	1.18351	0.802055	0.748777	0.870518	0.881367	0.987691	1.77678e+07	1.75514e+07	1.79282e+07	1.52795e+07	1.70711e+07	1.14615e+07	2.37959e+06
Q9Y4F1	FARP1_HUMAN	FERM, RhoGEF and pleckstrin domain-containing protein 1; AltName: Full=Chondrocyte-derived ezrin-like protein; AltName: Full=Pleckstrin homology domain-containing family C member 2; Short=PH domain-containing family C member 2;	VSAGEPGSHPS[+80]PAPR	VSAGEPGSHPS[+80]PAPR	4.34844e-05	1.33353e-08	LOCALIZED	Q9Y4F1	S427				0.543247	0.728863	1	Yes	3	No	0.00360612	0.0214259	0.026197	0.0182674	0.00895621	0.0435037	0.693964	0.107369	0.0858363	0.200384	0.222016	0.186495	0.130437	0.283794	0.868585	0.427531	0.543247	0.728863	0.692171	0.7123	0.675089	0.714184	0.955488	0.747455	2.50353e+07	2.67277e+07	3.11302e+07	1.69246e+07	1.43749e+07	1.3732e+07	2.18274e+07
O15084	ANR28_HUMAN	Serine/threonine-protein phosphatase 6 regulatory ankyrin repeat subunit A; Short=PP6-ARS-A; Short=Serine/threonine-protein phosphatase 6 regulatory subunit ARS-A; AltName: Full=Ankyrin repeat domain-containing protein 28; AltName: Full=Phosphatase interactor targeting protein hnRNP K; Short=PITK;	TVS[+80]FEALPIMR	TVS[+80]FEALPIMR	0.000204003	1.35921e-08	LOCALIZED	O15084	S1011				0.546905	3.48439	1	Yes	6	No	0.000324705	NA	0.597903	0.0148485	0.758115	0.164172	0.0248214	0.029096	0.0292844	NA	0.820376	0.16738	0.898904	0.5099	0.21569	0.233164	3.48439	1.52894	0.868257	0.546905	0.973701	0.786007	1.37118	0.573234	4.03233e+06	4.0689e+06	4.94538e+06	1.68145e+07	1.48734e+07	1.37715e+07
Q13557	KCC2D_HUMAN	Calcium/calmodulin-dependent protein kinase type II subunit delta; Short=CaM kinase II subunit delta; Short=CaMK-II subunit delta; EC=2.7.11.17;	KPDGVKES[+80]TESSNTTIEDEDVK	KPDGVKES[+80]TESSNTTIEDEDVK	0.000813941	0.00320496	LOCALIZED	Q13557	S330				0.547623	3.18564	1	Yes	6	KCC2D_HUMAN	0.00273676	0.0222368	0.548209	0.0115645	0.674695	0.00731587	0.0957608	0.0918192	0.0750908	0.204473	0.794323	0.147548	0.858958	0.117158	0.406468	0.398088	3.18564	2.51047	0.903435	0.675307	0.93389	0.547623	0.772293	0.709088	2.51086e+07	2.26464e+07	1.99452e+07	6.77918e+07	6.17531e+07	8.61237e+07	4.02951e+07
Q02241	KIF23_HUMAN	Kinesin-like protein KIF23; AltName: Full=Kinesin-like protein 5; AltName: Full=Mitotic kinesin-like protein 1;	YMLTHQELAS[+80]DGEIETK	YMLTHQELAS[+80]DGEIETk	9.99941e-08	1.31667e-08	LOCALIZED	Q02241	S867				0.549415	0.809738	3	Yes	2	No	0.016085	0.0377212	0.000229954	0.000873704	0.0183645	5.3847e-05	0.000596293	0.0636226	0.174377	0.26491	0.0244836	0.0435208	0.186885	0.0136328	0.0369107	0.336961	0.794873	0.738686	0.809738	0.703315	0.674804	0.549415	0.646688	0.849583	3.95785e+07	3.81977e+07	4.01675e+07	3.09597e+07	3.47252e+07	2.80654e+07	3.56562e+07
P0DJ93	SIM13_HUMAN	Small integral membrane protein 13;	ELVGDTGS[+80]QEGDHEPSGSET[+80]EEDTSSSPHR	ELVGDT[+80]GSQEGDHEPSGSET[+80]EEDTSSSPHr	0.00610608	0.0469687	LOCALIZED	P0DJ93	T48	T62			0.550175	0.734891	1	Yes	2	No	0.031026	0.0304947	0.0243428	0.0930735	0.0186115	0.0037425	0.0466866	0.0750427	0.241529	0.239266	0.213609	0.400453	0.188107	0.0869339	0.293487	0.36332	0.721306	0.726312	0.652941	0.734891	0.685206	0.550175	0.714951	0.769528	3.59415e+07	2.787e+07	3.3389e+07	2.58397e+07	2.33176e+07	2.0954e+07	2.55989e+07
Q5UIP0	RIF1_HUMAN	Telomere-associated protein RIF1; AltName: Full=Rap1-interacting factor 1 homolog;	LRELDPSLVSANDS[+80]PSGMQTR	LrELDPSLVSANDS[+80]PSGMQTr	0.000529425	2.18783e-05	LOCALIZED	Q5UIP0	S2161				0.551798	1.67633	1	Yes	2	No	0.208683	0.0229998	0.200091	0.388377	0.000634382	0.168998	0.0265736	0.369253	0.562182	0.207965	0.552637	0.705697	0.0379696	0.516283	0.22325	0.694387	1.14767	1.67633	0.903807	0.8221	0.551798	0.688013	0.876036	0.785371	1.98203e+07	1.94025e+07	2.11396e+07	2.51548e+07	1.92676e+07	2.48537e+07	3.54532e+07
P52594	AGFG1_HUMAN	Arf-GAP domain and FG repeat-containing protein 1; AltName: Full=HIV-1 Rev-binding protein; AltName: Full=Nucleoporin-like protein RIP; AltName: Full=Rev-interacting protein; AltName: Full=Rev/Rex activation domain-binding protein;	GTPSQS[+80]PVVGR	GTPSQS[+80]PVVGr	0.000483874	1.92552e-05	LOCALIZED	P52594	S181				0.553271	0.868302	3	Yes	3	No	0.00475427	0.000110511	0.00054717	0.0301123	0.0136112	0.0164758	0.0492475	0.00661256	0.0970161	0.0183437	0.0356685	0.237614	0.160886	0.17644	0.300138	0.111386	0.868302	0.553271	0.668314	0.819484	0.80955	0.82476	1.14129	0.722656	3.71344e+07	3.48127e+07	3.66819e+07	3.23332e+07	3.0919e+07	3.10706e+07	2.14177e+07
Q9H0B6	KLC2_HUMAN	Kinesin light chain 2; Short=KLC 2;	S[+80]VEEPTQPGGTGLSDSR	S[+80]VEEPTQPGGTGLSDSR	8.90406e-05	1.34096e-08	LOCALIZED	Q9H0B6	S589				0.556883	2.95421	1	Yes	6	No	0.000527923	0.0858657	0.401562	0.438467	0.00947208	0.0340749	0.470474	0.10556	0.0351178	0.385627	0.712611	0.732664	0.133603	0.25269	0.75137	0.424478	2.95421	2.01834	1.4383	0.741423	0.598778	0.556883	1.45298	0.38327	8.59536e+06	7.21328e+06		2.44122e+07	2.34112e+07	2.22296e+07	1.83526e+07
Q96KB5	TOPK_HUMAN	Lymphokine-activated killer T-cell-originated protein kinase; EC=2.7.12.2; AltName: Full=Cancer/testis antigen 84; Short=CT84; AltName: Full=MAPKK-like protein kinase; AltName: Full=Nori-3; AltName: Full=PDZ-binding kinase; AltName: Full=Spermatogenesis-related protein kinase; Short=SPK; AltName: Full=T-LAK cell-originated protein kinase;	SVLC[+57]ST[+80]PTINIPAS[+80]PFMQK	SVLC[+57]ST[+80]PTINIPAS[+80]PFMQK	0.00169345	0.0124451	LOCALIZED	Q96KB5	T24	S32			0.557408	1.31137	1	Yes	2	TOPK_HUMAN	0.02432	0.0287448	0.765387	0.304972	0.00405078	0.00867845	0.00540786	0.122909	0.213546	0.232186	0.90204	0.648978	0.0898604	0.128331	0.102106	0.452837	0.849142	1.31137	1.01441	0.925269	0.557408	0.685118	0.802173	0.854077	1.51064e+07	1.36377e+07	1.3909e+07	1.28553e+07	1.1882e+07	1.14812e+07	1.98597e+07
Q9Y6I3	EPN1_HUMAN	Epsin-1; AltName: Full=EH domain-binding mitotic phosphoprotein; AltName: Full=EPS-15-interacting protein 1;	TALPTSGSSAGELELLAGEVPARS[+80]PGAFDMSGVR	TALPTSGSSAGELELLAGEVPARS[+80]PGAFDMSGVR	0.00012003	1.34417e-08	LOCALIZED	Q9Y6I3	S435				0.557527	1.71729	2	Yes	5	No	0.00528556	0.00990424	0.413616	0.0147976	0.000394261	0.00235898	0.0732989	0.014681	0.101273	0.136768	0.719387	0.167072	0.0312683	0.0692755	0.359095	0.166737	0.557527	0.734431	1.10865	1.28055	1.6355	1.71729	1.20167	1.42909	1.57726e+07	1.63025e+07	1.76193e+07	7.3416e+06	8.87442e+06	1.149e+07
P0DJ93	SIM13_HUMAN	Small integral membrane protein 13;	ELVGDTGSQEGDHEPS[+80]GS[+80]ETEEDTSSSPHR	ELVGDTGSQEGDHEPS[+80]GS[+80]ETEEDTSSSPHR	0.000474938	1.36529e-08	LOCALIZED	P0DJ93	S58	S60			0.557826	0.743483	1	Yes	2	No	0.028191	0.0363737	0.0255234	0.0952039	0.0224409	0.00489176	0.0365696	0.130633	0.229753	0.259888	0.218787	0.405257	0.205394	0.0978528	0.260659	0.464631	0.710824	0.739215	0.639565	0.743483	0.687677	0.557826	0.686935	0.81205	3.66943e+07	2.80747e+07	3.3502e+07	2.53961e+07	2.34317e+07	2.10256e+07	2.6325e+07
Q8WWM7	ATX2L_HUMAN	Ataxin-2-like protein; AltName: Full=Ataxin-2 domain protein; AltName: Full=Ataxin-2-related protein;	QGSGRES[+80]PSLASR	QGSGRES[+80]PSLASR	0.000681923	0.000478319	LOCALIZED	Q8WWM7	S339				0.557885	0.9301	3	Yes	3	No	0.00143989	0.00124317	0.00532972	0.00106397	0.0109914	0.415185	0.335803	0.790658	0.0546821	0.0502978	0.101503	0.0466218	0.143893	0.720403	0.671654	0.9127	0.604502	0.606476	0.557885	0.620814	0.778213	0.9301	0.948493	0.980609	6.32929e+07	7.3737e+07	6.762e+07	3.93782e+07	3.98141e+07	4.4519e+07	4.15365e+07
P27816	MAP4_HUMAN	Microtubule-associated protein 4; Short=MAP-4;	DGVLTLANNVT[+80]PAK	DGVLTLANNVT[+80]PAK	9.64296e-08	1.26974e-08	LOCALIZED	P27816	T571				0.560127	0.893402	2	Yes	2	No	0.0877335	0.0894545	0.0124417	0.00974248	0.000691851	0.000968014	0.0917736	0.00035537	0.389479	0.392874	0.153087	0.135511	0.039546	0.0447095	0.398038	0.0303802	0.886007	0.893402	0.778044	0.7825	0.560127	0.611799	0.899302	0.680304	4.04261e+07	4.05424e+07	4.57258e+07	3.98678e+07	3.59097e+07	3.64747e+07	3.94644e+07
Q96B97	SH3K1_HUMAN	SH3 domain-containing kinase-binding protein 1; AltName: Full=CD2-binding protein 3; Short=CD2BP3; AltName: Full=Cbl-interacting protein of 85 kDa; AltName: Full=Human Src family kinase-binding protein 1; Short=HSB-1;	ANS[+80]PSLFGTEGKPK	ANS[+80]PSLFGTEGKPK	0.000147361	1.35726e-08	LOCALIZED	Q96B97	S587				0.560351	0.931017	4	Yes	3	No	0.000635479	0.00092745	0.00354967	0.00495516	0.0336687	0.233758	0.0301319	0.0132986	0.0379696	0.0443348	0.0851393	0.0984922	0.251346	0.588393	0.237614	0.159066	0.560351	0.613261	0.685045	0.745187	0.84914	0.931017	1.33767	0.696001	4.35313e+07	4.6556e+07	5.0518e+07	2.60772e+07	2.52282e+07	2.74829e+07	2.94386e+07
O14497	ARI1A_HUMAN	AT-rich interactive domain-containing protein 1A; Short=ARID domain-containing protein 1A; AltName: Full=B120; AltName: Full=BRG1-associated factor 250; Short=BAF250; AltName: Full=BRG1-associated factor 250a; Short=BAF250A; AltName: Full=Osa homolog 1; Short=hOSA1; AltName: Full=SWI-like protein; AltName: Full=SWI/SNF complex protein p270; AltName: Full=SWI/SNF-related, matrix-associated, actin-…	FGAMGGGGPSAAGGGTPQPTATPTLNQLLTS[+80]PSSAR	FGAMGGGGPSAAGGGTPQPTATPTLNQLLTSPSS[+80]AR	0.402497	1	LUMP	O14497	S304				0.560917	0.775964	2	Yes	2	No	0.008316	0.0640768	0.0727375	0.00350341	0.0061937	0.00434246	0.00980658	0.545531	0.125664	0.33788	0.357827	0.0847696	0.108258	0.0932574	0.136025	0.792894	0.663636	0.775964	0.721695	0.614606	0.588123	0.560917	0.608232	0.922209	8.39462e+06	7.51533e+06	6.77062e+06	5.2293e+06	5.27012e+06	4.55222e+06	6.78349e+06
O60716	CTND1_HUMAN	Catenin delta-1; AltName: Full=Cadherin-associated Src substrate; Short=CAS; AltName: Full=p120 catenin; Short=p120(ctn); AltName: Full=p120(cas);	GSLAS[+80]LDSLRK	GSLAS[+80]LDSLRK	0.000124335	1.35366e-08	LOCALIZED	O60716	S349				0.562369	0.902867	3	Yes	3	No	0.342107	0.00325701	0.00585167	0.000490325	0.000914959	0.00828902	0.0754086	0.0110268	0.675505	0.0817863	0.105905	0.0341354	0.0440805	0.125588	0.363833	0.144136	0.902867	0.585751	0.591395	0.562369	0.707145	0.644125	0.886085	0.726934		3.53026e+07	3.43857e+07	2.68835e+07	3.31593e+07	3.43361e+07	2.21149e+07
Q99700	ATX2_HUMAN	Ataxin-2; AltName: Full=Spinocerebellar ataxia type 2 protein; AltName: Full=Trinucleotide repeat-containing gene 13 protein;	QNSIGNTPSGPVLASPQAGIIPTEAVAMPIPAAS[+80]PTPASPASNR	QNSIGNTPSGPVLASPQAGIIPTEAVAMPIPAAS[+80]PTPASPASNR	0.00160568	0.0107587	LOCALIZED	Q99700	S728				0.562611	0.976563	4	Yes	3	No	0.000602416	0.00160891	0.00101186	0.000788359	0.0144349	0.86466	0.698797	0.965795	0.0369107	0.0576917	0.0457646	0.0414411	0.165623	0.944491	0.870413	0.98632	0.562611	0.600814	0.631976	0.605566	0.746098	0.976563	0.982195	0.994266	1.53646e+07	1.67723e+07	1.46353e+07	9.19673e+06	8.92011e+06	8.19774e+06	8.34066e+06
Q9UQ35	SRRM2_HUMAN	Serine/arginine repetitive matrix protein 2; AltName: Full=300 kDa nuclear matrix antigen; AltName: Full=Serine/arginine-rich splicing factor-related nuclear matrix protein of 300 kDa; Short=SR-related nuclear matrix protein of 300 kDa; Short=Ser/Arg-related nuclear matrix protein of 300 kDa; AltName: Full=Splicing coactivator subunit SRm300; AltName: Full=Tax-responsive enhancer element-binding …	SGSS[+80]PGLR	SGSS[+80]PGLr	0.000664085	5.10155e-05	LOCALIZED	Q9UQ35	S1444				0.565176	1.07203	1	Yes	2	No	0.191453	0.198858	0.171474	0.0027127	0.0555649	0.0765067	0.266062	0.107692	0.541734	0.5509	0.51894	0.0747991	0.317933	0.365922	0.617134	0.428383	1.07203	0.630381	0.816814	0.742112	0.565176	0.614091	1.27973	0.479862	9.75823e+06	9.98459e+06	1.00992e+07	9.80216e+06	1.12889e+07	1.09005e+07	8.63963e+06
Q04637	IF4G1_HUMAN	Eukaryotic translation initiation factor 4 gamma 1; Short=eIF-4-gamma 1; Short=eIF-4G 1; Short=eIF-4G1; AltName: Full=p220;	TASTPT[+80]PPQT[+80]GGGLEPQANGETPQVAVIVRPDDR	TAST[+80]PTPPQT[+80]GGGLEPQANGETPQVAVIVRPDDR	0.475218	1	LUMP	Q04637	T205	T211			0.568666	0.914105	1	Yes	2	No	0.0908137	0.0241592	0.0126367	0.319759	0.00530558	0.00147677	0.000821636	0.0969462	0.395723	0.212929	0.15468	0.659421	0.101273	0.0551018	0.0423653	0.408472	0.848354	0.642528	0.816079	0.914105	0.906807	0.568666	0.703376	0.808481	2.26345e+07	2.32482e+07	2.23746e+07	1.67168e+07	2.2025e+07	1.91646e+07	1.82733e+07
Q86WB0	NIPA_HUMAN	Nuclear-interacting partner of ALK; AltName: Full=Nuclear-interacting partner of anaplastic lymphoma kinase; Short=hNIPA; AltName: Full=Zinc finger C3HC-type protein 1;	SWDSSSPVDRPEPEAAS[+80]PTTR	SWDSSSPVDrPEPEAAS[+80]PTTr	0.000582932	2.30096e-05	LOCALIZED	Q86WB0	S370				0.569113	0.989598	1	Yes	3	No	0.831739	0.271651	0.0138203	0.00122777	0.00687667	0.383569	0.805472	0.34567	0.929507	0.621551	0.162121	0.0498947	0.113373	0.703359	0.919385	0.67823	0.989598	0.891273	0.766806	0.569113	0.731205	0.941589	1.02023	0.922922	2.63956e+07	2.52259e+07	2.26235e+07	2.43041e+07	2.49197e+07	2.4249e+07	2.17576e+07
Q9UHB6	LIMA1_HUMAN	LIM domain and actin-binding protein 1; AltName: Full=Epithelial protein lost in neoplasm;	AS[+80]SLSESS[+80]PPK	ASS[+80]LSESS[+80]PPK	0.00826327	0.061997	LOCALIZED	Q9UHB6	S369	S374			0.569495	4.18934	1	Yes	6	No	0.0034546	0.814993	0.59014	0.438714	0.841967	0.478048	0.863173	0.0405243	0.0842293	0.923147	0.816719	0.732815	0.933972	0.756148	0.944095	0.273779	4.18934	1.13085	0.707918	0.569495	0.884999	0.60883	0.908685	0.670012	3.90599e+06	1.19498e+07	2.29394e+06	2.65544e+07	2.58637e+07	2.36171e+07	4.86675e+06
Q8TAP8	PPR35_HUMAN	Protein phosphatase 1 regulatory subunit 35;	APVPEPGLDLSLSPRPDS[+80]PQPR	APVPEPGLDLSLSPRPDS[+80]PQPR	1.00816e-07	1.32909e-08	LOCALIZED	Q8TAP8	S52				0.571107	0.948312	2	Yes	3	No	0.00106544	0.0677568	0.020672	0.00321816	0.0438905	0.576357	0.327203	0.267744	0.0466218	0.346625	0.19737	0.0813122	0.285109	0.809498	0.664723	0.618583	0.664425	0.571107	0.703026	0.716783	0.714675	0.948312	1.11731	0.848747	2.71131e+07	2.59332e+07	2.80674e+07	1.77442e+07	1.95796e+07	1.65702e+07	2.25767e+07
Q92625	ANS1A_HUMAN	Ankyrin repeat and SAM domain-containing protein 1A; AltName: Full=Odin;	SES[+80]LSNC[+57]SIGK	SES[+80]LSNC[+57]SIGK	0.000492909	1.96382e-05	LOCALIZED	Q92625	S647				0.571312	0.916834	2	Yes	3	No	0.0221102	0.000596283	0.164268	0.00142973	0.00667771	0.31769	0.418651	0.248247	0.20382	0.0369107	0.510072	0.05442	0.112011	0.657923	0.722205	0.601207	0.820796	0.571312	0.70617	0.605637	0.7421	0.916834	1.14987	0.797335	1.92884e+07	1.77656e+07	2.0418e+07	1.67845e+07	1.54485e+07	1.49398e+07	1.03357e+07
Q9NX63	MIC19_HUMAN	MICOS complex subunit MIC19; AltName: Full=Coiled-coil-helix-coiled-coil-helix domain-containing protein 3;	SQRY[+80]SGAYGASVSDEELK	SQRYS[+80]GAYGASVSDEELK	0.0118865	0.107442	LUMP	Q9NX63	S50				0.572589	0.943916	1	Yes	2	No	0.0231725	0.00990655	0.48033	0.0459896	0.00248799	0.0614018	0.0543092	0.19296	0.208427	0.136768	0.757415	0.291525	0.0712803	0.331682	0.314918	0.543834	0.882201	0.849459	0.943916	0.768738	0.572589	0.791057	0.9137	0.865773	4.00305e+07	3.68761e+07	3.99869e+07	3.49821e+07	3.52471e+07	3.28945e+07	3.24331e+07
Q6NXT1	ANR54_HUMAN	Ankyrin repeat domain-containing protein 54; AltName: Full=Lyn-interacting ankyrin repeat protein;	ASGGAQS[+80]PLR	ASGGAQS[+80]PLR	4.35565e-05	1.33868e-08	LOCALIZED	Q6NXT1	S63				0.572779	1.01941	1	Yes	2	No	0.809387	0.0748814	0.0203085	0.0592466	0.00944302	0.000719429	0.0169456	0.0815632	0.921045	0.36296	0.195727	0.326335	0.133558	0.0402907	0.179519	0.37612	1.01941	0.572779	0.715175	0.604887	0.589797	0.601953	0.705942	0.852693	1.47696e+07	1.36593e+07	1.29159e+07	1.23709e+07	1.43879e+07	1.53883e+07
Q9NYF8	BCLF1_HUMAN	Bcl-2-associated transcription factor 1; Short=Btf;	NTPSQHSHS[+80]IQHSPER	NTPSQHSHSIQHS[+80]PER	0.000473817	1.36473e-08	LOCALIZED	Q9NYF8	S268				0.572942	1.3582	1	Yes	3	No	0.802287	0.465966	0.160611	0.00441357	0.435915	0.346313	0.700006	0.499804	0.917698	0.748983	0.504949	0.0938683	0.731378	0.678853	0.871085	0.767889	1.01994	0.75994	0.659137	0.572942	0.917569	1.3582	1.03094	1.31744	3.28126e+07	3.3784e+07	3.91681e+07		3.55387e+07	3.63769e+07	6.14221e+06
P22234	PUR6_HUMAN	Multifunctional protein ADE2; Includes: Phosphoribosylaminoimidazole-succinocarboxamide synthase; EC=6.3.2.6; AltName: Full=SAICAR synthetase; Includes: Phosphoribosylaminoimidazole carboxylase; EC=4.1.1.21; AltName: Full=AIR carboxylase; Short=AIRC;	EVYELLDS[+80]PGK	EVYELLDS[+80]PGK	9.84676e-08	1.29657e-08	LOCALIZED	P22234	S27				0.57449	0.923052	3	Yes	2	No	0.0988374	0.0428274	0.0332665	0.0040935	0.000182675	0.00040912	0.00594556	0.000936377	0.412301	0.281795	0.249881	0.0903403	0.0232106	0.0316041	0.106599	0.0444504	0.923052	0.887319	0.810374	0.782638	0.57449	0.627859	0.813729	0.771583	6.28283e+07	5.70565e+07	5.7569e+07	5.3268e+07	5.38489e+07	5.6682e+07	5.03297e+07
Q9P2E9	RRBP1_HUMAN	Ribosome-binding protein 1; AltName: Full=180 kDa ribosome receptor homolog; Short=RRp; AltName: Full=ES/130-related protein; AltName: Full=Ribosome receptor protein;	NTDVAQS[+80]PEAPK	NTDVAQS[+80]PEAPK	9.90675e-08	1.30447e-08	LOCALIZED	Q9P2E9	S615				0.574941	0.976759	2	Yes	2	No	0.823439	0.0340988	0.00145215	0.0340673	0.258002	6.81869e-05	0.0145433	0.00848908	0.92635	0.25269	0.0547935	0.25269	0.609591	0.0151315	0.166144	0.126916	0.976759	0.779058	0.746613	0.638901	0.727812	0.574941	0.811094	0.708846	9.98507e+06	1.00358e+07	9.63941e+06	9.39849e+06	1.14279e+07	8.14457e+06	8.51088e+06
Q15154	PCM1_HUMAN	Pericentriolar material 1 protein; Short=PCM-1; Short=hPCM-1;	RVTNDIS[+80]PESS[+80]PGVGR	RVTNDIS[+80]PESS[+80]PGVGR	0.00863396	0.0663615	LOCALIZED	Q15154	S65	S69			0.575598	0.804142	2	Yes	3	No	0.0874606	0.0136462	0.00309735	0.00412678	0.00880965	0.027028	0.775387	0.00629018	0.389299	0.161109	0.0795744	0.0906138	0.129457	0.225101	0.90611	0.108957	0.804142	0.730373	0.575598	0.618829	0.608948	0.759777	1.0214	0.743858	3.53434e+07	4.2283e+07	3.54695e+07	2.68607e+07	2.92971e+07	3.47874e+07	2.89835e+07
Q16666	IF16_HUMAN	Gamma-interferon-inducible protein 16; Short=Ifi-16; AltName: Full=Interferon-inducible myeloid differentiation transcriptional activator;	EVDATS[+80]PAPSTSSTVK	EVDATS[+80]PAPSTSSTVK	0.000776624	0.00052195	LOCALIZED	Q16666	S106				0.576874	1.01512	1	Yes	2	No	0.805942	0.945216	0.809911	0.83494	0.0624293	0.00337977	0.499199	0.000721759	0.919524	0.978383	0.921135	0.930888	0.334172	0.0832144	0.767799	0.0402907	1.01512	1.00431	1.01328	0.987665	0.793285	0.576874	1.03883	0.555309	1.07724e+08	1.14325e+08	1.27387e+08	1.11549e+08	1.22725e+08	1.20444e+08	1.24134e+08
O60333	KIF1B_HUMAN	Kinesin-like protein KIF1B; Short=Klp;	MSDTGS[+80]PGMQR	MSDTGS[+80]PGMQr	0.00185703	0.0149524	LOCALIZED	O60333	S1454				0.5774	0.792262	1	Yes	2	No	0.0318447	0.0772831	0.18944	0.019098	0.00366281	0.010067	0.887914	0.0377791	0.24444	0.367948	0.539463	0.190672	0.086325	0.137995	0.954851	0.26491	0.730001	0.658789	0.792262	0.703955	0.601074	0.5774	0.98101	0.588577	1.73426e+07	1.63142e+07	1.41406e+07	1.16417e+07	1.00021e+07	1.32483e+07	1.46638e+07
P43307	SSRA_HUMAN	Translocon-associated protein subunit alpha; Short=TRAP-alpha; AltName: Full=Signal sequence receptor subunit alpha; Short=SSR-alpha; Flags: Precursor;	VEMGTSSQNDVDMSWIPQETLNQINKAS[+80]PR	VEMGTSSQNDVDMSWIPQETLNQINkAS[+80]Pr	1.00008e-07	1.31686e-08	LOCALIZED	P43307	S268				0.578998	0.868144	2	Yes	2	No	0.0217295	0.182217	0.0237334	0.0691572	0.00305021	0.00405736	0.101781	0.07377	0.202017	0.53181	0.210643	0.349716	0.0792249	0.0899563	0.416913	0.359943	0.704522	0.868144	0.806897	0.812564	0.645638	0.578998	0.795715	0.727644	1.23039e+08	1.05743e+08	1.26202e+08	9.52928e+07	7.05493e+07	8.4252e+07	1.1731e+08
P35611	ADDA_HUMAN	Alpha-adducin; AltName: Full=Erythrocyte adducin subunit alpha;	YSDVEVPASVTGYSFASDGDSGT[+80]C[+57]SPLR	YSDVEVPASVTGYSFASDGDSGT[+80]C[+57]SPLR	0.448853	1	LUMP	P35611	T429				0.57949	0.795896	1	Yes	3	No	0.23664	0.00669601	3.85532e-05	0.022607	0.0919861	0.028088	0.645271	0.247529	0.591008	0.112187	0.0119531	0.206161	0.398511	0.229283	0.844755	0.600764	0.795896	0.642289	0.57949	0.677874	0.785201	0.755158	1.13509	0.665284	9.47521e+06	9.13609e+06	9.47633e+06	6.55347e+06	1.01411e+07	5.66027e+06	7.28822e+06
Q9Y6D6	BIG1_HUMAN	Brefeldin A-inhibited guanine nucleotide-exchange protein 1; Short=Brefeldin A-inhibited GEP 1; AltName: Full=ADP-ribosylation factor guanine nucleotide-exchange factor 1; AltName: Full=p200 ARF guanine nucleotide exchange factor; AltName: Full=p200 ARF-GEP1;	S[+80]VDIHDSIQPR	S[+80]VDIHDSIQPR	9.75892e-08	1.28501e-08	LOCALIZED	Q9Y6D6	S1569				0.580416	0.906924	3	Yes	3	No	0.31464	0.00266846	0.00150882	0.00404711	0.00588658	0.097167	0.708443	0.165211	0.655907	0.0741514	0.0556963	0.0898604	0.106017	0.408718	0.875164	0.511134	0.906924	0.59966	0.580416	0.633843	0.733174	0.791587	0.96875	0.817122	2.05018e+07	1.74036e+07	1.9272e+07	1.69075e+07	1.96216e+07	1.53265e+07	1.12583e+07
Q14195	DPYL3_HUMAN	Dihydropyrimidinase-related protein 3; Short=DRP-3; AltName: Full=Collapsin response mediator protein 4; Short=CRMP-4; AltName: Full=Unc-33-like phosphoprotein 1; Short=ULIP-1;	GMYDGPVFDLTTT[+80]PK	GMYDGPVFDLTTT[+80]PK	0.00109196	0.00538208	LOCALIZED	Q14195	T509				0.581739	1.0817	2	Yes	2	No	0.569023	0.833437	0.337513	0.00602878	0.000795724	0.000285467	0.0211278	3.83698e-06	0.805542	0.93025	0.672324	0.107186	0.0416811	0.0273095	0.199269	0.00686943	1.0817	0.978125	0.929485	0.797112	0.687819	0.581739	1.13189	0.513953	3.28923e+07	2.92922e+07	3.16267e+07	3.06127e+07	2.91137e+07	4.17489e+07	3.62847e+07
Q15233	NONO_HUMAN	Non-POU domain-containing octamer-binding protein; Short=NonO protein; AltName: Full=54 kDa nuclear RNA- and DNA-binding protein; AltName: Full=55 kDa nuclear protein; AltName: Full=DNA-binding p52/p100 complex, 52 kDa subunit; AltName: Full=NMT55; AltName: Full=p54(nrb); Short=p54nrb;	FGQAATMEGIGAIGGT[+80]PPAFNR	FGQAATMEGIGAIGGT[+80]PPAFNR	8.66139e-08	1.14049e-08	LOCALIZED	Q15233	T450				0.581809	1.02743	2	Yes	2	No	0.726287	0.456909	0.0429255	0.00731059	0.00012396	0.000333084	0.0973617	0.00253865	0.883905	0.743649	0.282131	0.117144	0.0189451	0.0295003	0.409107	0.0721427	0.988688	1.02743	0.913401	0.841377	0.581809	0.676699	0.913632	0.740669	1.118e+08	1.20749e+08	1.19769e+08	1.15593e+08	1.20008e+08	1.12732e+08	1.25179e+08
Q13586	STIM1_HUMAN	Stromal interaction molecule 1; Flags: Precursor;	SHS[+80]PSSPDPDTPSPVGDSR	SHS[+80]PSSPDPDTPSPVGDSR	0.0816528	0.749326	LUMP	Q13586	S618				0.582066	0.72881	3	Yes	3	No	0.0388221	0.014685	9.32224e-05	0.00166678	0.00457453	0.0212215	0.184573	0.155928	0.268319	0.166737	0.0171807	0.0587996	0.0953499	0.199561	0.534701	0.498161	0.72881	0.598843	0.582066	0.623022	0.590625	0.639356	0.860361	0.743125	1.17287e+07	1.1319e+07	1.2303e+07	1.01198e+07	8.97757e+06	6.66661e+06	5.45903e+06
P28290	SSFA2_HUMAN	Sperm-specific antigen 2; AltName: Full=Cleavage signal-1 protein; Short=CS-1; AltName: Full=Ki-ras-induced actin-interacting protein;	S[+80]QS[+80]LPTTLLSPVR	S[+80]QS[+80]LPTTLLSPVR	4.35096e-05	1.33533e-08	LOCALIZED	P28290	S737	S739			0.583484	3.84788	1	Yes	6	No	6.18104e-05	0.0244543	0.0571564	0.0376906	0.0295386	0.212314	0.264654	0.0677151	0.0143808	0.213893	0.321607	0.264843	0.235225	0.566182	0.615944	0.346613	3.84788	1.52866	0.583484	0.621822	1.42566	0.741299	1.25434	0.590985	1.17561e+07	8.68244e+06	7.96102e+06	3.83476e+07	3.49723e+07	3.59583e+07	1.28444e+07
Q13501	SQSTM_HUMAN	Sequestosome-1; AltName: Full=EBI3-associated protein of 60 kDa; Short=EBIAP; Short=p60; AltName: Full=Phosphotyrosine-independent ligand for the Lck SH2 domain of 62 kDa; AltName: Full=Ubiquitin-binding protein p62;	RFSFC[+57]C[+57]S[+80]PEPEAEAEAAAGPGPC[+57]ER	RFSFC[+57]C[+57]S[+80]PEPEAEAEAAAGPGPC[+57]ER	0.554604	1	LUMP	Q13501	S28				0.584385	0.957098	2	Yes	2	No	0.766289	0.022051	0.844134	0.0337216	0.00101072	5.89376e-05	0.0344635	0.757978	0.902339	0.203557	0.934896	0.251601	0.0457646	0.0140543	0.25354	0.898855	0.914877	0.69673	0.957098	0.584385	0.711489	0.739101	0.763843	0.967608	1.02538e+07	1.05577e+07	1.02294e+07		5.83877e+06	1.30937e+07	8.19208e+06
O00567	NOP56_HUMAN	Nucleolar protein 56; AltName: Full=Nucleolar protein 5A;	EEPVSS[+80]GPEEAVGK	EEPVSS[+80]GPEEAVGK	0.00578367	0.0469687	LOCALIZED	O00567	S570				0.584449	0.928019	1	Yes	2	No	0.216707	0.0910222	0.458892	0.205117	0.0278505	0.00127107	0.490795	0.00241144	0.57079	0.396391	0.744267	0.558491	0.228199	0.050852	0.763122	0.0698538	0.928019	0.926213	0.922754	0.881091	0.783041	0.584449	0.968148	0.603677	4.85108e+07	4.48808e+07	4.83178e+07	4.01141e+07	4.69587e+07	4.44362e+07	4.33859e+07
Q9H2J7	S6A15_HUMAN	Sodium-dependent neutral amino acid transporter B(0)AT2; AltName: Full=Sodium- and chloride-dependent neurotransmitter transporter NTT73; AltName: Full=Sodium-coupled branched-chain amino-acid transporter 1; AltName: Full=Solute carrier family 6 member 15; AltName: Full=Transporter v7-3;	IPSEMPS[+80]PNFGK	IPSEMPS[+80]PNFGK	9.9485e-08	1.30997e-08	LOCALIZED	Q9H2J7	S687				0.586975	0.714874	5	Yes	3	No	0.00981651	9.99622e-06	0.000818427	0.00410713	0.00122534	0.00076832	0.274794	0.00725851	0.136125	0.0084538	0.042334	0.0905025	0.0498947	0.0413252	0.62418	0.116622	0.705861	0.586975	0.70267	0.714874	0.615752	0.670367	1.09943	0.609742	2.57475e+07	2.59206e+07	2.66582e+07	2.14583e+07	1.58458e+07	1.79834e+07	1.48016e+07
P85037	FOXK1_HUMAN	Forkhead box protein K1; AltName: Full=Myocyte nuclear factor; Short=MNF;	SGGLQT[+80]PEC[+57]LS[+80]REGS[+80]PIPHDPEFGSK	S[+80]GGLQT[+80]PEC[+57]LSREGSPIPHDPEFGS[+80]K	0.00164113	0.0114345	LOCALIZED	P85037	S431	T436	S455		0.589116	0.957797	4	Yes	2	No	0.401217	0.00553075	0.000619796	0.00100385	0.00137456	0.000606804	0.161419	1.96779e-05	0.712523	0.103225	0.0374786	0.0456489	0.0533324	0.037041	0.50593	0.00996397	0.957797	0.758555	0.589116	0.658393	0.672095	0.637101	1.06839	0.596316	1.21627e+08	1.07503e+08	1.12694e+08	1.08507e+08	1.14686e+08	1.04205e+08	9.01666e+07
Q6VY07	PACS1_HUMAN	Phosphofurin acidic cluster sorting protein 1; Short=PACS-1;	TNSS[+80]DSERS[+80]PDLGHSTQIPR	TNS[+80]SDSERS[+80]PDLGHSTQIPR	0.27311	1	LUMP	Q6VY07	S528	S534			0.589876	0.837189	4	Yes	3	No	0.00467901	0.00306502	0.00308927	0.000955757	0.0656481	0.197772	0.888646	0.34211	0.096445	0.0794037	0.0795744	0.0445685	0.342157	0.549675	0.955143	0.675505	0.778677	0.757259	0.837189	0.589876	0.753985	0.830584	0.985535	0.842775	1.8241e+07	1.95188e+07	1.88661e+07	1.42215e+07	1.39197e+07	1.5952e+07	1.39958e+07
Q9H3Q1	BORG4_HUMAN	Cdc42 effector protein 4; AltName: Full=Binder of Rho GTPases 4;	NAMS[+80]LPQLNEK	NAMS[+80]LPQLNEK	8.7055e-08	1.1463e-08	LOCALIZED	Q9H3Q1	S118				0.590229	1.16313	2	Yes	3	No	0.0203745	0.00501556	0.000887948	0.0438871	0.0186848	0.033688	0.0220195	0.00379445	0.195812	0.0987529	0.0437249	0.285109	0.188461	0.251414	0.203534	0.087494	1.16313	0.590229	0.701587	0.671151	0.666687	0.868996	1.15882	0.749899	1.97813e+07	2.09539e+07	2.15935e+07	2.27015e+07	2.50721e+07	2.47227e+07	9.43852e+06
Q9Y6G9	DC1L1_HUMAN	Cytoplasmic dynein 1 light intermediate chain 1; Short=LIC1; AltName: Full=Dynein light chain A; Short=DLC-A; AltName: Full=Dynein light intermediate chain 1, cytosolic;	KPVTVSPTT[+80]PTS[+80]PTEGEAS	KPVTVSPTT[+80]PTS[+80]PTEGEAS	0.00708281	0.0506982	LOCALIZED	Q9Y6G9	T513	S516			0.592088	4.17545	2	Yes	5	No	0.00719134	0.947827	0.00444692	0.0399616	0.0066905	0.00326053	0.278564	0.00290196	0.116474	0.979256	0.094105	0.27206	0.112132	0.0817863	0.627658	0.0771883	0.592088	0.988189	1.85982	2.68163	4.17545	3.32552	0.8048	4.13211	4.31931e+06	5.35342e+06	4.38516e+06	2.52366e+06	3.11455e+06	2.6853e+06	4.06076e+06
Q14814	MEF2D_HUMAN	Myocyte-specific enhancer factor 2D;	LLS[+80]PQQPALQR	LLS[+80]PQQPALQR	8.82612e-08	1.16218e-08	LOCALIZED	Q14814	S180				0.593989	0.969555	2	Yes	3	No	0.106775	0.00815218	0.00448404	0.00404508	0.0100408	0.780541	0.970844	0.796751	0.426308	0.124797	0.0945124	0.0898604	0.137781	0.908384	0.988442	0.915283	0.739147	0.593989	0.603714	0.649778	0.671347	0.969555	0.997019	0.972454	1.34521e+07	1.27369e+07	1.10858e+07	1.18887e+07	8.43813e+06	7.22476e+06	5.86406e+06
Q96L91	EP400_HUMAN	E1A-binding protein p400; EC=3.6.4.-; AltName: Full=CAG repeat protein 32; AltName: Full=Domino homolog; Short=hDomino; AltName: Full=Trinucleotide repeat-containing gene 12 protein; AltName: Full=p400 kDa SWI2/SNF2-related protein;	ALS[+80]PVTSR	ALS[+80]PVTSR	0.000119439	1.34287e-08	LOCALIZED	Q96L91	S736				0.59654	1.24509	1	Yes	1	No	0.544853	0.671904	0.186787	0.40226	0.982404	0.00165511	0.934412	0.0634732	0.792432	0.85748	0.536935	0.712993	0.992783	0.058495	0.974213	0.336686	1.0446	1.03704	1.13579	1.24509	1.0016	0.59654	0.992787	0.600874	8.03087e+06	8.55596e+06	7.95673e+06	8.21516e+06	7.8596e+06	9.56335e+06	7.23134e+06
Q9NQW6	ANLN_HUMAN	Actin-binding protein anillin;	AES[+80]GDSLGSEDRDLLYSIDAYR	AES[+80]GDSLGSEDRDLLYSIDAYR	0.000664094	0.0003688	LOCALIZED	Q9NQW6	S658				0.596787	4.53451	1	Yes	6	No	1.96177e-05	0.026987	0.785272	0.204199	0.30937	0.017439	0.0089477	0.13517	0.00996397	0.225043	0.910383	0.557427	0.652408	0.182353	0.130351	0.470551	4.53451	1.58563	0.968613	0.824347	0.808905	0.596787	0.505108	1.1815	5.5146e+06	7.28817e+06	7.68398e+06	3.15889e+07	3.19006e+07	2.94078e+07	1.10937e+07
Q5HYK7	SH319_HUMAN	SH3 domain-containing protein 19; AltName: Full=ADAM-binding protein Eve-1; AltName: Full=EEN-binding protein; Short=EBP;	SSS[+80]DMDLQK	SSS[+80]DMDLQK	0.00052521	2.10747e-05	LOCALIZED	Q5HYK7	S369				0.598181	2.80735	1	Yes	6	No	0.00237134	0.173477	0.182694	0.297199	0.519483	0.639724	0.995578	0.679375	0.0694194	0.521638	0.53252	0.643248	0.77874	0.841669	0.997748	0.861306	2.80735	0.598181	0.776387	0.83657	1.29475	0.841986	0.998807	0.842991	1.89984e+06	2.15137e+06	1.59877e+06	4.90248e+06		5.67185e+06	701605
O00159	MYO1C_HUMAN	Unconventional myosin-Ic; AltName: Full=Myosin I beta; Short=MMI-beta; Short=MMIb;	DVES[+80]PSWR	DVES[+80]PSWR	0.000121277	1.34692e-08	LOCALIZED	O00159	S408				0.598214	0.886414	3	Yes	2	No	0.0253432	0.232528	0.00339432	0.000951005	0.00251295	0.0258251	0.411124	0.205794	0.2181	0.587221	0.0833528	0.0445636	0.0717495	0.220355	0.718347	0.559159	0.790246	0.886414	0.735372	0.598214	0.649859	0.743122	0.909286	0.817259	1.01943e+07	8.87918e+06	9.50605e+06	6.79096e+06	8.28228e+06	7.51162e+06	9.6784e+06
Q16594	TAF9_HUMAN	Transcription initiation factor TFIID subunit 9; AltName: Full=RNA polymerase II TBP-associated factor subunit G; AltName: Full=STAF31/32; AltName: Full=Transcription initiation factor TFIID 31 kDa subunit; Short=TAFII-31; Short=TAFII31; AltName: Full=Transcription initiation factor TFIID 32 kDa subunit; Short=TAFII-32; Short=TAFII32;	LSVGSVTSRPS[+80]T[+80]PTLGTPTPQTMSVSTK	LSVGSVTS[+80]RPST[+80]PTLGTPTPQTMSVSTK	0.0101889	0.087131	LUMP	Q16594	S155	T159			0.600152	0.965252	2	Yes	2	No	0.436913	0.33912	0.000309973	0.108863	0.141041	0.000952281	0.0581001	4.20083e-05	0.731888	0.673311	0.0287479	0.43033	0.479013	0.0445636	0.323899	0.0126098	0.965252	0.947028	0.600152	0.837288	0.8357	0.748911	1.06318	0.704408	1.6117e+07	1.48716e+07	1.52546e+07	1.52871e+07	1.54648e+07	1.38846e+07	1.57841e+07
Q9NRA8	4ET_HUMAN	Eukaryotic translation initiation factor 4E transporter; Short=4E-T; Short=eIF4E transporter; AltName: Full=Eukaryotic translation initiation factor 4E nuclear import factor 1;	GNSSS[+80]PAPAASITSMLSPSFTPTSVIRK	GNSSS[+80]PAPAASITSMLSPSFTPTSVIRK	0.00950805	0.0775862	LOCALIZED	Q9NRA8	S681				0.600684	1.0109	1	Yes	3	No	0.00293995	0.0295862	0.0129128	0.0215453	0.0192829	0.955757	0.0655211	0.540565	0.0776795	0.235491	0.156337	0.201126	0.191223	0.982327	0.341957	0.79019	0.600684	0.773993	0.741418	0.810969	0.799048	1.0109	0.889842	1.13605	1.17947e+07	1.31119e+07	1.34765e+07	7.21939e+06	6.95658e+06	8.88015e+06	1.11547e+07
O43491	E41L2_HUMAN	Band 4.1-like protein 2; AltName: Full=Generally expressed protein 4.1; Short=4.1G;	KNS[+80]LRVEGDNIYVR	KNS[+80]LRVEGDNIYVR	8.88128e-08	1.16944e-08	LOCALIZED	O43491	S614				0.600808	2.42711	2	Yes	6	No	5.65261e-05	0.0148711	0.00331244	0.195994	0.0199209	0.0124642	0.756393	0.108595	0.0138487	0.167485	0.0822276	0.547657	0.194147	0.153217	0.898278	0.429844	2.42711	1.49939	0.600808	0.835621	0.848303	0.692767	1.05606	0.655989	1.13013e+07	1.18223e+07	1.04881e+07	2.83389e+07	2.56498e+07	2.75907e+07	1.77844e+07
Q8N163	CCAR2_HUMAN	Cell cycle and apoptosis regulator protein 2; AltName: Full=Cell division cycle and apoptosis regulator protein 2; AltName: Full=DBIRD complex subunit KIAA1967; AltName: Full=Deleted in breast cancer gene 1 protein; Short=DBC-1; Short=DBC.1; AltName: Full=NET35; AltName: Full=p30 DBC;	LEDS[+80]EVRS[+80]VASNQSEMEFSSLQDMPK	LEDS[+80]EVRSVAS[+80]NQSEMEFSSLQDMPK	0.000475025	1.36534e-08	LOCALIZED	Q8N163	S671	S678			0.602217	1.22739	1	Yes	6	No	0.0932035	0.153808	0.0569804	0.00278195	0.515325	0.0380814	0.0079376	0.00235575	0.400772	0.495983	0.321265	0.0755347	0.776056	0.265801	0.122751	0.0692628	1.22739	0.82996	0.701952	0.602217	0.92363	0.754226	1.3817	0.545869	1.62734e+07	1.87867e+07	1.86626e+07	1.86557e+07	2.38273e+07	2.34559e+07	1.67827e+07
O14681	EI24_HUMAN	Etoposide-induced protein 2.4 homolog; AltName: Full=p53-induced gene 8 protein;	FPS[+80]PHPS[+80]PAK	FPS[+80]PHPS[+80]PAk	8.89977e-08	1.17188e-08	LOCALIZED	O14681	S326	S330			0.603791	0.86881	1	Yes	2	No	0.176226	0.259644	0.0276857	0.0853517	0.0033505	0.0165679	0.0967696	0.240737	0.525151	0.611669	0.227623	0.38442	0.0827376	0.177091	0.408227	0.594157	0.860305	0.86881	0.795279	0.800185	0.603791	0.648753	0.789677	0.821543	2.12586e+07	1.74209e+07	2.0232e+07	1.91994e+07	1.64152e+07	1.50674e+07	1.98078e+07
Q9Y2J2	E41L3_HUMAN	Band 4.1-like protein 3; AltName: Full=4.1B; AltName: Full=Differentially expressed in adenocarcinoma of the lung protein 1; Short=DAL-1; Contains: Band 4.1-like protein 3, N-terminally processed;	GISQT[+80]NLITTVTPEK	GIS[+80]QTNLITTVTPEK	0.00149659	0.00911078	LOCALIZED	Q9Y2J2	S460				0.605252	1.15806	1	Yes	5	No	0.0409705	0.0027678	0.00535875	0.627446	0.0498563	0.54838	0.0540313	0.0966598	0.275542	0.0754881	0.101681	0.835556	0.301532	0.794417	0.314467	0.408152	0.693977	0.605252	0.73127	0.923087	1.15806	1.07426	1.59076	0.675312	1.75966e+07	1.72016e+07	1.96952e+07	1.28516e+07	9.54389e+06	1.54217e+07	1.00562e+07
P06748	NPM_HUMAN	Nucleophosmin; Short=NPM; AltName: Full=Nucleolar phosphoprotein B23; AltName: Full=Nucleolar protein NO38; AltName: Full=Numatrin;	MQAS[+80]IEK	MQAS[+80]IEK	9.37136e-08	1.23398e-08	LOCALIZED	P06748	S254				0.607126	1.01495	2	Yes	2	No	0.035571	0.458234	0.864058	0.0110874	0.0039759	0.000120192	0.00455915	6.50315e-05	0.257334	0.744066	0.944265	0.144577	0.0891759	0.0186536	0.0952245	0.014954	0.924352	0.975239	1.01495	0.888969	0.624698	0.607126	0.868379	0.699149	5.30366e+07	5.51257e+07	5.73077e+07	5.09833e+07	5.18838e+07	5.00855e+07	5.57654e+07
P29966	MARCS_HUMAN	Myristoylated alanine-rich C-kinase substrate; Short=MARCKS; AltName: Full=Protein kinase C substrate, 80 kDa protein, light chain; Short=80K-L protein; Short=PKCSL;	GEAAAERPGEAAVASSPS[+80]K	GEAAAERPGEAAVAS[+80]SPSK	0.0106483	0.0934046	LUMP	P29966	S26				0.607708	0.790415	2	Yes	3	No	0.00390429	0.0878349	0.226219	0.0932391	0.0734539	0.00350855	0.554326	0.00770677	0.0884679	0.389653	0.580918	0.400787	0.359412	0.0848023	0.797216	0.120911	0.607708	0.72999	0.790415	0.787056	0.715372	0.663118	1.07514	0.616771	3.6826e+07	3.32369e+07		2.02816e+07	2.2876e+07	2.0709e+07
P19338	NUCL_HUMAN	Nucleolin; AltName: Full=Protein C23;	GLS[+80]EDTTEETLK	GLS[+80]EDTTEETLK	1.00777e-07	1.32699e-08	LOCALIZED	P19338	S580				0.607896	7.9503	2	Yes	1	No	0.00177254	0.00139794	0.186969	0.00687893	0.0487015	0.553503	0.331842	0.700832	0.060446	0.0538793	0.537263	0.113373	0.298722	0.796939	0.668726	0.871524	7.30419	7.9503	5.18615	5.57398	2.64816	0.607896	0.448618	1.35504	173481	6.3503e+06	5.26748e+06	3.05718e+07	2.32947e+07	3.2259e+07	2.5807e+07
P17096	HMGA1_HUMAN	High mobility group protein HMG-I/HMG-Y; Short=HMG-I(Y); AltName: Full=High mobility group AT-hook protein 1; Short=High mobility group protein A1; AltName: Full=High mobility group protein R;	KQPPVSPGTALVGSQKEPSEVPT[+80]PK	KQPPVSPGTALVGSQKEPSEVPT[+80]PK	0.000120084	1.34429e-08	LOCALIZED	P17096	T53				0.608049	0.882336	3	Yes	3	No	0.0658278	0.00418465	0.00557802	0.00107899	0.00134957	0.164909	0.888046	0.110085	0.342489	0.0912953	0.103348	0.0467491	0.0527713	0.510953	0.954851	0.432323	0.878317	0.70745	0.681769	0.619038	0.608049	0.882336	1.00686	0.876328	5.88705e+07	5.34035e+07	5.16093e+07	5.07707e+07	4.7503e+07	4.56679e+07	3.80123e+07
O15173	PGRC2_HUMAN	Membrane-associated progesterone receptor component 2; AltName: Full=Progesterone membrane-binding protein; AltName: Full=Steroid receptor protein DG6;	LLKPGEEPS[+80]EYTDEEDTK	LLkPGEEPSEYT[+80]DEEDTk	0.00291984	0.0284091	LOCALIZED	O15173	T211				0.608919	0.838061	3	Yes	2	No	0.00607509	0.0240132	0.00206443	0.0735523	0.00142533	0.000648459	0.00937322	0.129864	0.107353	0.212229	0.0646285	0.359542	0.0543762	0.0383785	0.132934	0.463673	0.817762	0.80955	0.790195	0.838061	0.709997	0.608919	0.723839	0.841235	1.07528e+08	1.0363e+08	1.13695e+08	9.31368e+07	8.61477e+07	8.63677e+07	9.67882e+07
Q9Y5K6	CD2AP_HUMAN	CD2-associated protein; AltName: Full=Adapter protein CMS; AltName: Full=Cas ligand with multiple SH3 domains;	S[+80]VDFDSLTVR	S[+80]VDFDSLTVR	9.83861e-08	1.2955e-08	LOCALIZED	Q9Y5K6	S458				0.611757	1.36154	1	Yes	5	No	0.0101221	0.00324369	0.00586049	0.852883	0.30337	0.524718	0.0478163	0.913503	0.138453	0.0817091	0.105905	0.939308	0.64774	0.781757	0.296583	0.965997	0.654083	0.634245	0.611757	0.977799	1.06358	1.36154	1.30058	1.04687	2.52369e+07	2.51685e+07	2.84157e+07	1.99161e+07	1.41655e+07	1.74738e+07	1.67561e+07
P31350	RIR2_HUMAN	Ribonucleoside-diphosphate reductase subunit M2; EC=1.17.4.1; AltName: Full=Ribonucleotide reductase small chain; AltName: Full=Ribonucleotide reductase small subunit;	VPLAPITDPQQLQLS[+80]PLK	VPLAPITDPQQLQLS[+80]PLK	8.95937e-08	1.17973e-08	LOCALIZED	P31350	S20				0.612948	1.86829	1	Yes	5	No	0.00102937	0.0245526	0.496051	0.0133722	0.00805697	0.00686929	0.00162593	0.461042	0.0461965	0.214462	0.76628	0.159566	0.123892	0.113357	0.0578415	0.745892	0.612948	0.809621	0.958999	1.28075	1.29327	1.86829	1.71679	1.08824	8.13526e+07	8.23978e+07	7.26449e+07	5.01719e+07	4.47339e+07	4.99922e+07	6.10246e+07
Q9NWH9	SLTM_HUMAN	SAFB-like transcription modulator; AltName: Full=Modulator of estrogen-induced transcription;	S[+80]PGHMVILDQTK	S[+80]PGHMVILDQTK	8.98412e-08	1.18299e-08	LOCALIZED	Q9NWH9	S553				0.613621	1.0486	1	Yes	2	No	0.405558	0.363682	0.319675	0.697395	0.0467791	0.000122167	0.6957	0.000220708	0.715209	0.691021	0.659356	0.869741	0.293748	0.0187856	0.869123	0.0242629	1.0486	0.910997	0.956063	0.958073	0.745102	0.613621	1.01522	0.604421	1.12048e+08	1.14879e+08	1.06441e+08	1.08621e+08	1.26488e+08	1.14462e+08	8.27204e+07
P17096	HMGA1_HUMAN	High mobility group protein HMG-I/HMG-Y; Short=HMG-I(Y); AltName: Full=High mobility group AT-hook protein 1; Short=High mobility group protein A1; AltName: Full=High mobility group protein R;	KQPPVS[+80]PGTALVGSQK	KQPPVS[+80]PGTALVGSQK	5.20191e-05	1.33989e-08	LOCALIZED	P17096	S36				0.615758	1.0374	2	Yes	2	No	0.543145	0.817615	0.00678283	0.172071	0.000183355	0.00169265	0.522153	0.0100905	0.791588	0.923924	0.112826	0.519567	0.0232106	0.0591708	0.780077	0.138167	1.03429	0.983326	0.939254	1.0374	0.615758	0.640239	0.96321	0.664693	3.72915e+07	3.65596e+07	3.74722e+07	4.16002e+07	3.50336e+07	3.8507e+07	4.02522e+07
Q86TB9	PATL1_HUMAN	Protein PAT1 homolog 1; AltName: Full=PAT1-like protein 1; AltName: Full=Protein PAT1 homolog b; Short=Pat1b; Short=hPat1b;	RSTS[+80]PIIGS[+80]PPVR	RSTS[+80]PIIGS[+80]PPVR	0.0179456	0.158929	LUMP	Q86TB9	S179	S184			0.616231	0.980807	1	Yes	3	No	0.00103503	0.0512504	0.138795	0.00531115	0.0233916	0.760059	0.304685	0.440696	0.0463671	0.305849	0.476226	0.101273	0.209001	0.899605	0.648724	0.733703	0.616231	0.889952	0.904399	0.787841	0.821353	0.980807	0.91545	1.07139	3.99109e+07	3.7639e+07	3.50751e+07	2.50237e+07	2.20434e+07	2.23359e+07	3.43107e+07
O75175	CNOT3_HUMAN	CCR4-NOT transcription complex subunit 3; AltName: Full=CCR4-associated factor 3; AltName: Full=Leukocyte receptor cluster member 2;	EPSAAAPTGAGGVAPGSGNNSGGPSLLVPLPVNPPSS[+80]PTPSFSDAK	EPSAAAPTGAGGVAPGSGNNSGGPSLLVPLPVNPPS[+80]SPTPSFSDAK	0.0951406	0.880967	LUMP	O75175	S506				0.617311	3.03447	3	Yes	5	No	0.00146647	0.132167	0.0305637	0.000924958	0.0155358	0.00147028	0.00175769	0.688758	0.0549421	0.46629	0.239545	0.0443281	0.171201	0.0549616	0.0602748	0.865672	0.617311	1.12649	1.92328	2.58572	2.15609	3.03447	2.87811	1.05433	1.22152e+07	1.22266e+07	1.15605e+07	6.3189e+06	7.86335e+06	8.04237e+06	1.22045e+07
P05114	HMGN1_HUMAN	Non-histone chromosomal protein HMG-14; AltName: Full=High mobility group nucleosome-binding domain-containing protein 1;	TEES[+80]PAS[+80]DEAGEK	TEES[+80]PAS[+80]DEAGEK	0.000474782	1.36521e-08	LOCALIZED	P05114	S86	S89			0.618654	2.78486	1	Yes	1	No	0.0107157	0.752983	NA	0.00326317	0.614393	0.0320483	0.00328546	0.0159271	0.14205	0.896671	NA	0.0817863	0.828796	0.245325	0.0820204	0.173756	0.792813	1.07212	2.78486	0.618654	1.15756	0.655225	0.937029	0.699258		5.10875e+06	5.02041e+06	3.95816e+06	4.2818e+06	3.80583e+06	6.44209e+06
Q9P0P8	CF203_HUMAN	Uncharacterized protein C6orf203;	VDEEDS[+80]DEES[+80]HHDEMSEQEEELEDDPTVVK	VDEEDS[+80]DEESHHDEMS[+80]EQEEELEDDPTVVK	0.000472398	1.36401e-08	LOCALIZED	Q9P0P8	S106	S116			0.620025	0.985564	2	Yes	2	No	0.519285	0.822742	0.0591973	0.143876	0.00278759	0.00236513	0.00550955	0.0118217	0.778632	0.926148	0.326208	0.48295	0.0755347	0.0693351	0.103132	0.149351	0.967223	0.985564	0.79621	0.806312	0.743503	0.620025	0.78307	0.791788		3.59558e+07	3.51175e+07	3.58643e+07	3.19639e+07	3.52875e+07	3.70228e+07
Q9Y4H2	IRS2_HUMAN	Insulin receptor substrate 2; Short=IRS-2;	GVPGC[+57]C[+57]YSS[+80]LPR	GVPGC[+57]C[+57]YSS[+80]LPR	0.00635504	0.0472138	LOCALIZED	Q9Y4H2	S805				0.624515	0.740658	4	Yes	3	No	0.0196802	7.15535e-05	0.00536248	0.000132725	0.0023896	0.000894918	0.000681662	0.522164	0.193025	0.0151315	0.101709	0.0195114	0.0696444	0.0439386	0.0391946	0.780077	0.683677	0.672155	0.624515	0.629852	0.692897	0.740658	0.766301	0.966537	1.23685e+07	1.26212e+07	1.23061e+07	7.98849e+06	1.05008e+07	7.00894e+06	8.12901e+06
O60271	JIP4_HUMAN	C-Jun-amino-terminal kinase-interacting protein 4; Short=JIP-4; Short=JNK-interacting protein 4; AltName: Full=Cancer/testis antigen 89; Short=CT89; AltName: Full=Human lung cancer oncogene 6 protein; Short=HLC-6; AltName: Full=JNK-associated leucine-zipper protein; Short=JLP; AltName: Full=Mitogen-activated protein kinase 8-interacting protein 4; AltName: Full=Proliferation-inducing protein 6; A…	ERPISLGIFPLPAGDGLLT[+80]PDAQK	ERPISLGIFPLPAGDGLLT[+80]PDAQK	8.91937e-08	1.17446e-08	LOCALIZED	O60271	T217				0.62611	2.93781	3	Yes	4	No	0.0142993	0.0211824	0.00274784	0.000740536	0.000810732	0.00630673	0.0440495	0.0013224	0.164935	0.19941	0.0752302	0.040849	0.0421589	0.109055	0.285688	0.0521151	0.62611	1.33052	2.93781	2.73171	2.44352	1.86874	0.723951	2.58131	9.88796e+06	7.25511e+06	8.41579e+06	5.13909e+06	5.45873e+06	5.40484e+06	1.12849e+07
P46821	MAP1B_HUMAN	Microtubule-associated protein 1B; Short=MAP-1B; Contains: MAP1B heavy chain; Contains: MAP1 light chain LC1;	GAES[+80]PFEEK	GAES[+80]PFEEK	8.76235e-08	1.15378e-08	LOCALIZED	P46821	S1427				0.626264	0.862315	4	Yes	3	No	0.0119687	0.000543184	0.00408742	0.0013369	0.00293231	0.0751821	0.0286005	0.00855719	0.150316	0.0355313	0.0903403	0.0524805	0.0776504	0.363512	0.231468	0.12744	0.746816	0.626264	0.662905	0.679934	0.730055	0.862315	1.26269	0.68292	4.42119e+07	4.94762e+07	4.91457e+07	3.9856e+07	3.2886e+07	3.39286e+07	2.96045e+07
O75962	TRIO_HUMAN	Triple functional domain protein; EC=2.7.11.1; AltName: Full=PTPRF-interacting protein;	AGAAS[+80]PLNS[+80]PLSSAVPSLGK	AGAAS[+80]PLNS[+80]PLSSAVPSLGK	0.00537859	0.0469686	LOCALIZED	O75962	S2455	S2459			0.626606	2.06572	2	Yes	4	TRIO_HUMAN	0.000956888	0.110343	0.25769	0.0883194	0.197361	0.000473786	0.0195427	0.000484327	0.0445798	0.432545	0.609213	0.390488	0.549441	0.0338325	0.192618	0.0341354	0.626606	1.26564	1.56617	2.06572	1.31723	1.4029	0.760174	1.8455	8.06779e+06	8.18469e+06	8.851e+06	5.33333e+06	4.74947e+06	5.64719e+06	9.49185e+06
Q96C19	EFHD2_HUMAN	EF-hand domain-containing protein D2; AltName: Full=Swiprosin-1;	RADLNQGIGEPQS[+80]PSRR	RADLNQGIGEPQS[+80]PSRR	0.000235255	1.36055e-08	LOCALIZED	Q96C19	S74				0.627499	0.816724	2	Yes	3	No	0.00413669	0.00877796	0.00420376	0.00878762	0.00625768	0.0540033	0.840892	0.0147127	0.0907518	0.129243	0.0914629	0.129259	0.108732	0.314463	0.933648	0.166819	0.65209	0.712803	0.630785	0.627499	0.643599	0.816724	0.986656	0.827769	3.98073e+07	3.7957e+07	4.58995e+07	2.63578e+07	2.76592e+07	2.66228e+07	3.02302e+07
Q92499	DDX1_HUMAN	ATP-dependent RNA helicase DDX1; EC=3.6.4.13; AltName: Full=DEAD box protein 1; AltName: Full=DEAD box protein retinoblastoma; Short=DBP-RB;	DNTRPGANS[+80]PEMWSEAIK	DNTRPGANS[+80]PEMWSEAIK	0.00011931	1.34259e-08	LOCALIZED	Q92499	S481				0.630959	0.834256	1	Yes	3	No	0.0168633	0.0370327	0.0317867	0.00461368	0.162446	0.010294	0.625382	0.115984	0.17906	0.262316	0.24428	0.0957508	0.507354	0.139494	0.834393	0.442129	0.730036	0.630959	0.778171	0.723495	0.834256	0.775731	0.948164	0.818141	9.92359e+06	1.03163e+07	8.76752e+06	7.9507e+06	6.87256e+06	6.3532e+06	5.32432e+06
Q6NUK4	REEP3_HUMAN	Receptor expression-enhancing protein 3;	DGDEKT[+80]DEEAEGPY[+80]SDNEMLTHK	DGDEKT[+80]DEEAEGPYSDNEMLT[+80]HK	4.35104e-05	1.33539e-08	LOCALIZED	Q6NUK4	T201	T216			0.631545	0.754006	1	Yes	3	No	0.00831087	0.0078506	0.00529913	0.021675	0.0113878	0.00371824	0.0300265	0.0179396	0.125664	0.122015	0.101273	0.201847	0.146449	0.0868222	0.237307	0.184698	0.68243	0.6709	0.655593	0.754006	0.730452	0.631545	0.778341	0.811399	7.04226e+07	5.89668e+07	5.99154e+07	4.52173e+07	3.92998e+07	4.46701e+07	4.63624e+07
Q9P2E9	RRBP1_HUMAN	Ribosome-binding protein 1; AltName: Full=180 kDa ribosome receptor homolog; Short=RRp; AltName: Full=ES/130-related protein; AltName: Full=Ribosome receptor protein;	NTDVAQS[+80]PEAPKQEAPAK	NTDVAQS[+80]PEAPKQEAPAK	1.00203e-07	1.31943e-08	LOCALIZED	Q9P2E9	S615				0.631808	1.04891	2	Yes	2	No	0.0379568	0.453878	0.00203474	0.789458	0.0388138	3.0109e-05	0.543679	0.0041516	0.265341	0.741919	0.0641645	0.912154	0.268298	0.0117216	0.791771	0.0909596	0.913591	1.04891	0.883216	1.02146	0.712317	0.631808	0.962603	0.656354	1.20631e+07	1.19863e+07	1.24938e+07	1.14202e+07	1.14498e+07	1.05155e+07	1.36672e+07
P28290	SSFA2_HUMAN	Sperm-specific antigen 2; AltName: Full=Cleavage signal-1 protein; Short=CS-1; AltName: Full=Ki-ras-induced actin-interacting protein;	KKES[+80]SSMLATVK	KKES[+80]SSMLATVK	0.00383477	0.0362685	LOCALIZED	P28290	S352				0.6321	4.2131	1	Yes	n/a	No	0.00482977	NA	NA	0.149035	NA	0.580144	0.279809	0.492132	0.0975643	NA	NA	0.489306	NA	0.811576	0.628654	0.764192	4.2131	1.27605		0.6321	1.19355	1.94123	0.732097	2.6516		2.29045e+06	2.26751e+06	1.01122e+07	9.09096e+06		2.9081e+06
Q6GYQ0	RGPA1_HUMAN	Ral GTPase-activating protein subunit alpha-1; AltName: Full=GAP-related-interacting partner to E12; Short=GRIPE; AltName: Full=GTPase-activating Rap/Ran-GAP domain-like 1; AltName: Full=Tuberin-like protein 1; AltName: Full=p240;	SS[+80]STSDILEPFTVER	SSS[+80]TSDILEPFTVEr	0.28864	1	LUMP	Q6GYQ0	S797				0.632938	0.963612	1	Yes	3	No	0.0589897	0.0018926	0.0495195	0.340821	0.491034	0.231601	0.244836	0.0790415	0.325836	0.0619192	0.30071	0.674649	0.763357	0.586109	0.59838	0.37093	0.852504	0.632938	0.802752	0.934518	0.963612	0.869092	1.09861	0.791086	3.43347e+07	2.99652e+07	2.9978e+07	2.59435e+07	2.56244e+07	2.88043e+07	1.91916e+07
Q14247	SRC8_HUMAN	Src substrate cortactin; AltName: Full=Amplaxin; AltName: Full=Oncogene EMS1;	TQT[+80]PPVSPAPQPTEERLPSSPVYEDAASFK	TQTPPVS[+80]PAPQPTEErLPSSPVYEDAASFk	0.00141206	0.00879702	LOCALIZED	Q14247	S405				0.633629	0.99187	2	Yes	3	No	0.874799	0.117949	0.00264107	0.00146807	0.368536	0.0208492	0.236993	0.417088	0.949038	0.445306	0.073634	0.0549611	0.6939	0.198057	0.591291	0.721423	0.99187	0.875492	0.715761	0.633629	0.828521	0.803315	0.878244	0.914683	1.76359e+08	1.85144e+08	1.59868e+08	1.70337e+08	1.66718e+08	1.80077e+08
Q01433	AMPD2_HUMAN	AMP deaminase 2; EC=3.5.4.6; AltName: Full=AMP deaminase isoform L;	S[+80]LPGPAPC[+57]LK	S[+80]LPGPAPC[+57]LK	9.48076e-08	1.24838e-08	LOCALIZED	Q01433	S100				0.635749	5.10294	1	Yes	6	No	0.000829411	0.025089	0.851372	0.438526	0.71926	0.0999135	0.553544	0.0505194	0.0424261	0.216917	0.938627	0.732689	0.88039	0.414205	0.796939	0.303607	5.10294	1.69591	1.03803	0.824488	0.9169	0.635749	1.14393	0.555759	3.18234e+06	4.34654e+06	2.6216e+06	1.49431e+07	1.99283e+07	1.69259e+07	4.85538e+06
P35580	MYH10_HUMAN	Myosin-10; AltName: Full=Cellular myosin heavy chain, type B; AltName: Full=Myosin heavy chain 10; AltName: Full=Myosin heavy chain, non-muscle IIb; AltName: Full=Non-muscle myosin heavy chain B; Short=NMMHC-B; AltName: Full=Non-muscle myosin heavy chain IIb; Short=NMMHC II-b; Short=NMMHC-IIB;	QLHLEGASLELSDDDT[+80]ESK	QLHLEGASLELS[+80]DDDTESK	0.00182064	0.0145086	LOCALIZED	P35580	S1956				0.636289	1.0028	2	Yes	3	No	0.00318461	0.00401714	0.00635731	0.0247403	0.200644	0.977372	0.101345	0.17331	0.080756	0.0897478	0.109589	0.215314	0.553503	0.990631	0.416117	0.521418	0.636289	0.670211	0.708474	0.767088	0.898874	1.0028	0.862733	1.16235	5.26257e+07	5.19637e+07	6.10538e+07	3.60507e+07	3.6638e+07	3.27082e+07	3.87086e+07
Q16666	IF16_HUMAN	Gamma-interferon-inducible protein 16; Short=Ifi-16; AltName: Full=Interferon-inducible myeloid differentiation transcriptional activator;	VSEEQTQPPS[+80]PAGAGMSTAMGRSPS[+80]PK	VSEEQTQPPS[+80]PAGAGMSTAMGRSPS[+80]PK	0.00946517	0.0770103	LOCALIZED	Q16666	S153	S168			0.637973	1.03155	1	Yes	2	No	0.437246	0.616059	0.919331	0.0526914	0.333429	0.00188897	0.138673	0.000244874	0.732065	0.829526	0.968233	0.31052	0.669696	0.0619102	0.476091	0.0250516	1.03155	0.972996	0.99081	0.89868	0.883493	0.637973	1.06628	0.598314	5.1176e+07	5.7482e+07	5.66048e+07	5.674e+07	5.75898e+07	5.61471e+07	5.06049e+07
P19634	SL9A1_HUMAN	Sodium/hydrogen exchanger 1; AltName: Full=APNH; AltName: Full=Na(+)/H(+) antiporter, amiloride-sensitive; AltName: Full=Na(+)/H(+) exchanger 1; Short=NHE-1; AltName: Full=Solute carrier family 9 member 1;	ETSSPGTDDVFTPAPSDS[+80]PSSQR	ETSSPGTDDVFTPAPSDS[+80]PSSQR	0.00137652	0.00879689	LOCALIZED	P19634	S785				0.638011	0.818198	2	Yes	3	No	0.119082	0.185114	0.00290242	0.0617839	0.00309106	0.0532276	0.89993	0.264109	0.446816	0.535339	0.0771883	0.332528	0.0795744	0.312039	0.960558	0.61547	0.704959	0.770966	0.638011	0.818198	0.656958	0.796139	0.980914	0.81163	2.17563e+07	1.83048e+07	2.13638e+07	1.8205e+07	1.62563e+07	8.84073e+06	1.13615e+07
Q14978	NOLC1_HUMAN	Nucleolar and coiled-body phosphoprotein 1; AltName: Full=140 kDa nucleolar phosphoprotein; Short=Nopp140; AltName: Full=Hepatitis C virus NS5A-transactivated protein 13; Short=HCV NS5A-transactivated protein 13; AltName: Full=Nucleolar 130 kDa protein; AltName: Full=Nucleolar phosphoprotein p130;	LQT[+80]PNT[+80]FPK	LQT[+80]PNT[+80]FPK	8.92843e-08	1.17565e-08	LOCALIZED	Q14978	T607	T610			0.638111	0.980879	1	Yes	2	No	0.215774	0.00986353	0.0527578	0.833429	0.00846053	0.00229838	0.153964	0.00225267	0.569571	0.13655	0.310702	0.93025	0.126792	0.0686214	0.496128	0.0677145	0.925485	0.79713	0.8654	0.980879	0.77126	0.638111	0.911681	0.699928	3.31511e+07	3.71335e+07	3.23651e+07	3.01115e+07	3.32739e+07	3.16155e+07	2.75763e+07
Q92974	ARHG2_HUMAN	Rho guanine nucleotide exchange factor 2; AltName: Full=Guanine nucleotide exchange factor H1; Short=GEF-H1; AltName: Full=Microtubule-regulated Rho-GEF; AltName: Full=Proliferating cell nucleolar antigen p40;	ILSQS[+80]TDSLNM[+16]R	ILSQS[+80]TDSLNM[+16]R	0.00082491	0.00356958	LOCALIZED	Q92974	S174				0.638749	1.27459	1	Yes	5	No	0.00382762	0.0280817	0.556999	0.157311	0.183962	0.0300353	0.00249461	0.696081	0.0877689	0.229268	0.798792	0.50037	0.533896	0.237307	0.0714175	0.869267	0.638749	0.830523	0.958855	1.10771	1.0609	1.27459	1.31009	0.972907	9.89586e+06	9.97138e+06	1.08788e+07	7.00099e+06	5.49487e+06	7.14314e+06	9.17273e+06
Q96S90	LYSM1_HUMAN	LysM and putative peptidoglycan-binding domain-containing protein 1;	DLFNGLDS[+80]EEEK	DLFNGLDS[+80]EEEK	8.52704e-08	1.1228e-08	LOCALIZED	Q96S90	S99				0.641345	0.852553	2	Yes	3	No	0.0027338	0.0367268	0.000430856	0.0584201	0.0146772	0.0105502	0.0356045	0.984576	0.0750508	0.261072	0.0325767	0.324676	0.166737	0.141174	0.257352	0.993805	0.757988	0.80779	0.641345	0.852553	0.709774	0.733131	0.735061	0.997375	1.83347e+07	1.66309e+07	1.68872e+07	1.36021e+07	1.32675e+07	1.24341e+07	1.30761e+07
O00264	PGRC1_HUMAN	Membrane-associated progesterone receptor component 1; Short=mPR;	IVRGDQPAASGDS[+80]DDDEPPPLPR	IVRGDQPAASGDS[+80]DDDEPPPLPR	1.00594e-07	1.32457e-08	LOCALIZED	O00264	S57				0.641611	0.837084	1	Yes	2	No	0.0133222	0.0320932	0.0114194	0.0621835	0.00666161	0.00184799	0.0258094	0.184242	0.159234	0.245431	0.146584	0.333332	0.111938	0.061508	0.220269	0.534226	0.776484	0.837084	0.801159	0.819534	0.729283	0.641611	0.743663	0.86277	6.0652e+08	5.61063e+08	6.53021e+08	5.03314e+08	4.69029e+08	4.41327e+08	5.38542e+08
A7E2V4	ZSWM8_HUMAN	Zinc finger SWIM domain-containing protein 8;	HTGMASIDSSAPETT[+80]SDSSPTLSR	HTGMASIDSSAPETTSDSS[+80]PTLSr	0.0192924	0.171652	LUMP	A7E2V4	S1156				0.64189	1.14113	1	Yes	5	No	0.00297169	0.329869	0.0346733	0.0218996	0.337621	0.2728	0.967221	0.376315	0.0780761	0.667138	0.254245	0.202997	0.672332	0.622367	0.986949	0.699066	0.64189	0.825111	0.805418	0.778264	0.941992	1.14113	1.00438	1.13616	2.57955e+07	2.25355e+07	2.53541e+07	1.46355e+07	1.51102e+07	1.7552e+07	1.45371e+07
Q6IAA8	LTOR1_HUMAN	Ragulator complex protein LAMTOR1; AltName: Full=Late endosomal/lysosomal adaptor and MAPK and MTOR activator 1; AltName: Full=Lipid raft adaptor protein p18; AltName: Full=Protein associated with DRMs and endosomes; AltName: Full=p27Kip1-releasing factor from RhoA; Short=p27RF-Rho;	LLLDPSS[+80]PPTK	LLLDPSS[+80]PPTK	0.000664091	0.000223667	LOCALIZED	Q6IAA8	S27				0.642074	0.985943	2	Yes	2	No	0.834676	0.394203	0.0957027	0.147954	0.00146604	0.00173089	0.303444	0.00811928	0.930808	0.708638	0.406463	0.488207	0.0549421	0.0597282	0.647807	0.124473	0.985943	0.956953	0.883281	0.905805	0.642074	0.658788	0.920532	0.71566	4.21925e+07	4.27787e+07	4.82422e+07	4.47281e+07	3.98768e+07	4.67359e+07	4.17907e+07
Q9UHB6	LIMA1_HUMAN	LIM domain and actin-binding protein 1; AltName: Full=Epithelial protein lost in neoplasm;	ASSLSESS[+80]PPK	ASSLSESS[+80]PPk	0.000886014	0.00418518	LOCALIZED	Q9UHB6	S374				0.642901	0.858832	6	Yes	3	No	1.38338e-05	0.000106014	0.000569726	0.000953968	5.07076e-05	2.47821e-05	0.305643	3.87827e-05	0.00894925	0.017954	0.0362894	0.0445636	0.0133085	0.0109532	0.649611	0.0119531	0.642901	0.677799	0.750773	0.732153	0.754137	0.858832	0.990532	0.867042	1.36859e+08	1.38205e+08	1.39511e+08	9.23819e+07	8.71096e+07	8.70391e+07	9.75312e+07
Q9BUJ2	HNRL1_HUMAN	Heterogeneous nuclear ribonucleoprotein U-like protein 1; AltName: Full=Adenovirus early region 1B-associated protein 5; AltName: Full=E1B-55 kDa-associated protein 5; Short=E1B-AP5;	GRS[+80]PQPPAEEDEDDFDDTLVAIDTYNC[+57]DLHFK	GRS[+80]PQPPAEEDEDDFDDTLVAIDTYNC[+57]DLHFK	8.97231e-08	1.18143e-08	LOCALIZED	Q9BUJ2	S194				0.644269	0.919346	1	Yes	2	No	0.00902537	0.353613	0.00910543	0.108213	0.000942865	0.00602288	NA	NA	0.130837	0.684412	0.1312	0.429131	0.0444647	0.107186	NA	NA	0.757851	0.919346	0.745686	0.72725	0.644269	0.756015	0.630281	1.19949	2.68239e+07	2.56905e+07	2.90894e+07	1.88069e+07	2.21041e+07	2.09325e+07	2.85403e+07
Q9Y490	TLN1_HUMAN	Talin-1;	DHFGLEGDEESTM[+16]LEDSVS[+80]PKK	DHFGLEGDEESTM[+16]LEDSVS[+80]PKK	0.000664088	0.0001052	LOCALIZED	Q9Y490	S425				0.646202	0.961601	3	Yes	2	No	0.10629	0.0848511	0.777652	0.00397268	0.00378495	0.00307197	0.317477	0.0375424	0.425407	0.383261	0.907278	0.0891759	0.0874615	0.0794863	0.657818	0.264207	0.865695	0.856972	0.961601	0.646202	0.701902	0.738332	0.936668	0.788254	2.34056e+07	2.21733e+07	2.32279e+07	1.92378e+07	2.25855e+07	1.77424e+07	1.78578e+07
Q9Y5S1	TRPV2_HUMAN	Transient receptor potential cation channel subfamily V member 2; Short=TrpV2; AltName: Full=Osm-9-like TRP channel 2; Short=OTRPC2; AltName: Full=Vanilloid receptor-like protein 1; Short=VRL-1;	TLENPVLAS[+80]PPKEDEDGASEENYVPVQLLQSN	TLENPVLAS[+80]PPKEDEDGASEENYVPVQLLQSN	0.000389177	1.36258e-08	LOCALIZED	Q9Y5S1	S741				0.647444	0.874131	1	Yes	2	No	0.120067	0.0706657	0.0137069	0.225803	0.00414138	0.00731752	0.0761137	0.196154	0.44853	0.352413	0.161361	0.580235	0.0908152	0.117158	0.365505	0.547892	0.827572	0.874131	0.812956	0.865983	0.704775	0.647444	0.792778	0.816677	4.93969e+07	4.25411e+07	4.6332e+07	4.51346e+07	3.40753e+07	3.52185e+07	4.28602e+07
O94806	KPCD3_HUMAN	Serine/threonine-protein kinase D3; EC=2.7.11.13; AltName: Full=Protein kinase C nu type; AltName: Full=Protein kinase EPK2; AltName: Full=nPKC-nu;	SVLPTAIPAVLPAASPC[+57]S[+80]S[+80]PK	SVLPTAIPAVLPAASPC[+57]S[+80]S[+80]PK	0.0161441	0.142127	LUMP	O94806	S30	S31			0.648177	0.844914	3	Yes	3	KPCD3_HUMAN	0.0588602	0.00357039	0.000243901	0.0017901	0.0589647	0.0425216	0.734931	0.043588	0.325603	0.0854181	0.0250084	0.0607643	0.32582	0.280979	0.888125	0.28388	0.844914	0.726121	0.648177	0.651954	0.787038	0.808378	1.01802	0.794071	2.1214e+07	2.33527e+07	2.22494e+07	1.64873e+07	1.9961e+07	2.00055e+07	1.52387e+07
P49790	NU153_HUMAN	Nuclear pore complex protein Nup153; AltName: Full=153 kDa nucleoporin; AltName: Full=Nucleoporin Nup153;	C[+57]IAC[+57]QAAKLS[+80]PR	C[+57]IAC[+57]QAAKLS[+80]PR	8.30402e-08	1.09343e-08	LOCALIZED	P49790	S687				0.648319	1.02464	1	Yes	2	No	0.811006	0.227737	0.145953	0.189578	0.0018834	0.0095624	0.599948	0.0714291	0.921525	0.582273	0.485756	0.539463	0.0619059	0.134122	0.821402	0.354697	1.02464	0.933249	0.717287	0.802578	0.665116	0.648319	0.946795	0.684751	1.8762e+07	2.15138e+07	1.91814e+07	1.68934e+07	2.1841e+07	2.21879e+07	1.90447e+07
Q13884	SNTB1_HUMAN	Beta-1-syntrophin; AltName: Full=59 kDa dystrophin-associated protein A1 basic component 1; Short=DAPA1B; AltName: Full=BSYN2; AltName: Full=Syntrophin-2; AltName: Full=Tax interaction protein 43; Short=TIP-43;	LVHSGPGKGS[+80]PQAGVDLSFATR	LVHS[+80]GPGKGSPQAGVDLSFATR	0.0278314	0.251158	LUMP	Q13884	S383				0.648547	0.939353	1	Yes	2	No	0.755099	0.152071	0.111636	0.0493409	0.00259315	0.0307627	0.493051	0.0699299	0.897592	0.493463	0.434481	0.300244	0.07313	0.240315	0.76478	0.351008	0.939353	0.804002	0.777899	0.678953	0.648547	0.71994	1.16211	0.619512	8.42021e+06	8.87757e+06		8.34592e+06	5.97594e+06	1.00512e+07	8.29986e+06
P30622	CLIP1_HUMAN	CAP-Gly domain-containing linker protein 1; AltName: Full=Cytoplasmic linker protein 1; AltName: Full=Cytoplasmic linker protein 170 alpha-2; Short=CLIP-170; AltName: Full=Reed-Sternberg intermediate filament-associated protein; AltName: Full=Restin;	TASESISNLS[+80]EAGS[+80]IK	TASESISNLS[+80]EAGS[+80]IK	0.000147361	1.35726e-08	LOCALIZED	P30622	S200	S204			0.649954	0.839312	1	Yes	3	No	0.000497541	0.0117135	0.195003	0.0167688	0.024533	0.0163189	0.0274634	0.676697	0.0342599	0.14888	0.546612	0.178318	0.214366	0.175623	0.226876	0.860069	0.649954	0.65265	0.839312	0.782792	0.722409	0.779838	0.739209	1.05496	2.23229e+07	2.11147e+07	2.24804e+07	1.33415e+07	1.54189e+07	1.40832e+07	1.25343e+07
Q9H3Q1	BORG4_HUMAN	Cdc42 effector protein 4; AltName: Full=Binder of Rho GTPases 4;	S[+80]LSSS[+80]PVK	S[+80]LSSS[+80]PVK	0.0889917	0.817747	LUMP	Q9H3Q1	S138	S142			0.652923	0.915217	1	Yes	3	No	0.121158	0.00551987	0.040793	0.247736	0.123389	0.00278488	0.755093	0.0247356	0.450257	0.103225	0.274991	0.601101	0.453808	0.0755347	0.897592	0.21531	0.801507	0.700399	0.652923	0.915217	0.830186	0.737621	0.976549	0.755334	1.34009e+07	1.32587e+07	1.45896e+07	1.23943e+07	8.37139e+06	1.22959e+07
Q9H1B7	I2BPL_HUMAN	Interferon regulatory factor 2-binding protein-like; AltName: Full=Enhanced at puberty protein 1;	NSSS[+80]PVSPASVPGQR	NSSS[+80]PVSPASVPGQR	0.049972	0.45704	LUMP	Q9H1B7	S659				0.653707	1.1886	2	Yes	6	No	0.0417516	0.78971	0.000815047	0.0990486	0.00334639	0.26506	0.536506	0.182202	0.278024	0.912286	0.0422933	0.412667	0.0827176	0.61629	0.787864	0.53181	1.1886	0.977567	0.725927	0.825287	0.653707	0.92128	1.02582	0.898094	1.26836e+07	1.20101e+07	1.29252e+07	1.62623e+07	1.36655e+07	1.47861e+07	1.40565e+07
Q9P2D0	IBTK_HUMAN	Inhibitor of Bruton tyrosine kinase; Short=IBtk;	RSDSSGGY[+80]NLSDIIQSPSSTGLLK	RS[+80]DSSGGYNLSDIIQSPSSTGLLK	0.0242373	0.21787	LUMP	Q9P2D0	S990				0.654265	1.32234	2	Yes	6	No	0.00304298	0.5746	0.220574	0.00163994	0.206305	0.0326102	0.950148	0.182458	0.079152	0.808377	0.574966	0.0581802	0.55943	0.247309	0.980061	0.532234	1.32234	0.957767	0.879897	0.654265	0.884019	0.866415	1.00568	0.861519	8.55303e+06	7.84529e+06	7.90952e+06	1.02775e+07	1.1382e+07	1.04838e+07	8.78624e+06
O75420	PERQ1_HUMAN	PERQ amino acid-rich with GYF domain-containing protein 1; AltName: Full=GRB10-interacting GYF protein 1;	S[+80]IEEGDGAFGR	S[+80]IEEGDGAFGR	8.8761e-08	1.16876e-08	LOCALIZED	O75420	S137				0.655044	10.5697	1	Yes	6	No	4.57833e-05	0.0109013	0.361556	0.395793	0.137913	0.325231	0.279867	0.239211	0.0128718	0.143356	0.689236	0.709202	0.474917	0.663283	0.628691	0.593192	10.5697	2.28767	0.655044	0.725472	1.81342	0.674926	4.22636	0.159694	847184	1.0001e+06	333658	7.11237e+06	8.16444e+06	7.77509e+06	1.56239e+06
P78347	GTF2I_HUMAN	General transcription factor II-I; Short=GTFII-I; Short=TFII-I; AltName: Full=Bruton tyrosine kinase-associated protein 135; Short=BAP-135; Short=BTK-associated protein 135; AltName: Full=SRF-Phox1-interacting protein; Short=SPIN; AltName: Full=Williams-Beuren syndrome chromosomal region 6 protein;	SILS[+80]PGGSC[+57]GPIK	SILS[+80]PGGSC[+57]GPIK	0.000776623	0.000482275	LOCALIZED	P78347	S210				0.655145	1.13757	1	Yes	2	No	0.133294	0.0779453	0.743326	0.185939	0.0697401	0.00451744	0.0587405	0.00537439	0.468026	0.368787	0.891855	0.536097	0.350655	0.0949895	0.325442	0.101853	1.13757	0.852951	0.979426	0.879741	0.746164	0.655145	0.832611	0.786856	1.06325e+07	8.84546e+06	1.05008e+07	1.10107e+07	1.22651e+07	1.08272e+07	8.65513e+06
Q86YP4	P66A_HUMAN	Transcriptional repressor p66-alpha; Short=Hp66alpha; AltName: Full=GATA zinc finger domain-containing protein 2A;	RPPS[+80]PDVIVLS[+80]DNEQPS[+80]SPR	RPPS[+80]PDVIVLS[+80]DNEQPSS[+80]PR	0.000776623	0.000482083	LOCALIZED	Q86YP4	S100	S107	S114		0.65526	1.02692	1	Yes	2	No	0.433437	0.424846	0.498688	0.13192	0.00456373	0.165097	0.756611	0.234062	0.730261	0.725372	0.76775	0.466229	0.0952245	0.511134	0.89832	0.588478	1.02692	0.902756	0.956071	0.671944	0.65526	0.695344	0.97149	0.71575	5.33944e+07	4.99608e+07	5.1978e+07	5.31913e+07	5.09879e+07	5.53362e+07	5.66142e+07
Q9C0C2	TB182_HUMAN	182 kDa tankyrase-1-binding protein;	LDS[+80]PPPS[+80]PITEASEAAEAAEAGNLAVSSR	LDS[+80]PPPS[+80]PITEASEAAEAAEAGNLAVSSR	0.00066405	2.42847e-05	LOCALIZED	Q9C0C2	S494	S498			0.655659	1.0116	1	Yes	3	No	0.00353591	0.0198829	0.283119	0.897082	0.0206158	0.79261	0.866591	0.82666	0.0849884	0.193945	0.631132	0.959254	0.197078	0.913312	0.94547	0.927607	0.655659	0.706317	0.837735	1.0116	0.78332	0.970762	1.04002	0.933409	1.45175e+07	1.70207e+07	1.46058e+07	9.56557e+06	1.03863e+07	1.03028e+07	1.15719e+07
Q15149	PLEC_HUMAN	Plectin; Short=PCN; Short=PLTN; AltName: Full=Hemidesmosomal protein 1; Short=HD1; AltName: Full=Plectin-1;	QIT[+80]MEELVR	QIT[+80]MEELVR	9.1467e-08	1.20439e-08	LOCALIZED	Q15149	T4030				0.657634	3.87816	1	Yes	6	No	0.000806282	NA	0.305225	NA	0.214555	0.906867	0.0901671	0.0684797	0.041971	NA	0.64924	NA	0.568648	0.963471	0.39469	0.348293	3.87816	1.02262	0.657634	0.668932	1.46087	0.973107	1.64832	0.590362	4.05333e+06	4.78552e+06	2.66147e+06	1.29073e+07	1.6446e+07	1.52469e+07
Q13425	SNTB2_HUMAN	Beta-2-syntrophin; AltName: Full=59 kDa dystrophin-associated protein A1 basic component 2; AltName: Full=Syntrophin-3; Short=SNT3; AltName: Full=Syntrophin-like; Short=SNTL;	GLGPPS[+80]PPAPPR	GLGPPS[+80]PPAPPR	8.86913e-08	1.16784e-08	LOCALIZED	Q13425	S95				0.657917	1.32778	1	Yes	6	No	0.343792	0.61289	0.0619217	0.01521	0.00150066	0.92686	0.574075	0.601378	0.677036	0.828106	0.332769	0.169742	0.0556408	0.971457	0.808317	0.821819	1.32778	1.15934	1.19605	0.810409	0.657917	0.978251	1.20412	0.812423	2.19334e+07	2.40934e+07	2.19051e+07	4.37332e+07	2.18386e+07	2.46267e+07	2.32455e+07
Q96C24	SYTL4_HUMAN	Synaptotagmin-like protein 4; AltName: Full=Exophilin-2; AltName: Full=Granuphilin;	SVIDLRPEDVVHES[+80]GSLGDR	SVIDLRPEDVVHES[+80]GSLGDR	0.00335339	0.0334299	LOCALIZED	Q96C24	S287				0.65887	0.825856	1	Yes	3	No	0.00977647	0.0488849	0.00428826	0.0406281	0.0268486	0.0308076	0.691971	0.0880213	0.135902	0.299116	0.0926539	0.274148	0.224502	0.24049	0.867325	0.390031	0.65887	0.771168	0.684304	0.722346	0.766053	0.825856	0.96591	0.855004	2.26797e+07	2.71148e+07	2.46364e+07	1.49081e+07	1.51915e+07	1.89406e+07	2.21374e+07
P28482	MK01_HUMAN	Mitogen-activated protein kinase 1; Short=MAP kinase 1; Short=MAPK 1; EC=2.7.11.24; AltName: Full=ERT1; AltName: Full=Extracellular signal-regulated kinase 2; Short=ERK-2; AltName: Full=MAP kinase isoform p42; Short=p42-MAPK; AltName: Full=Mitogen-activated protein kinase 2; Short=MAP kinase 2; Short=MAPK 2;	VADPDHDHTGFLT[+80]EYVAT[+80]R	VADPDHDHTGFLT[+80]EYVAT[+80]r	0.0012612	0.00831899	LOCALIZED	P28482	T185	T190			0.659132	2.44313	5	Yes	5	MK01_HUMAN	0.0236557	0.00291924	9.29819e-05	0.00464931	0.000407018	8.35068e-05	0.442046	5.06586e-05	0.210304	0.077462	0.0171807	0.0960698	0.0315842	0.0161626	0.734552	0.0133085	0.659132	1.55035	1.89405	1.82767	2.39657	2.44313	0.942801	2.59135	1.83747e+08	1.86822e+08	1.57078e+08	1.39684e+08	9.13389e+07	1.16766e+08	2.62743e+08
O75554	WBP4_HUMAN	WW domain-binding protein 4; Short=WBP-4; AltName: Full=Formin-binding protein 21; AltName: Full=WW domain-containing-binding protein 4;	NSDGGSDPET[+80]QK	NSDGGS[+80]DPETQK	0.00102994	0.00419062	LOCALIZED	O75554	S262				3.90565	91.9078	1	Yes	5	No	0.369792	0.21815	0.0729394	NA	0.255272	0.000584109	0.367953	0.252412	0.694828	0.572576	0.358187	NA	0.606902	0.03685	0.693692	0.604651	15.2633	91.9078	3.90565	5.43892	28.3401	77.1088	28.019	2.75202	106486	18030.1	14227.3	26609.7	2.01087e+06	80210.7	119752
Q15139, O94806	KPCD1_HUMAN	Serine/threonine-protein kinase D1; EC=2.7.11.13; AltName: Full=Protein kinase C mu type; AltName: Full=Protein kinase D; AltName: Full=nPKC-D1; AltName: Full=nPKC-mu;	S[+80]FRRS[+80]VVGTPAYLAPEVLR	S[+80]FRRS[+80]VVGTPAYLAPEVLR	0.000120421	1.34504e-08	LOCALIZED	Q15139	S738	S742			4.2553	32.0254	3	Yes	1	KPCD1_HUMAN	0.0324947	0.0183916	1.5223e-06	3.11974e-05	0.0012686	0.0322744	0.363168	0.0386651	0.246898	0.187035	0.00623058	0.0118607	0.0508345	0.245991	0.690738	0.267763	22.2771	32.0254	22.6606	26.4846	8.97274	4.2553	1.38254	3.07788	1.70649e+06	3.73487e+06	1.11287e+06	6.76828e+07	2.03239e+07	5.80026e+07	7.04284e+07
Q6PJG2	EMSA1_HUMAN	ELM2 and SANT domain-containing protein 1; AltName: Full=MIDEAS {ECO:0000303|PubMed:25653165};	TNS[+80]AEVT[+80]PPVLSVMGEATPVS[+80]IEPR	T[+80]NS[+80]AEVTPPVLSVMGEATPVS[+80]IEPR	0.296183	1	LUMP	Q6PJG2	T698	S700	S718		3.76465	31.3887	2	Yes	1	No	0.186674	0.00320848	0.00729044	0.00751446	0.000986437	NA	0.0898257	NA	0.536876	0.0811083	0.116948	0.119018	0.0450767	NA	0.393746	NA	3.76465	12.6662	31.3887	19.0462	9.47274	6.03859	0.253831	23.7898	176111		287054	357680	1.35775e+06	900051
P30455, P30443, P16188, P13746, P04439	1A36_HUMAN	HLA class I histocompatibility antigen, A-36 alpha chain; AltName: Full=Aw-36; AltName: Full=MHC class I antigen A*36; Flags: Precursor;	KGGSYTQAASS[+80]DSAQGSDVSLTAC[+57]KV	KGGSYTQAASSDS[+80]AQGSDVSLTAC[+57]KV	0.000776623	0.000482683	LOCALIZED	P30455	S352				18.18	28.1569	6	Yes	1	No	5.94759e-05	9.92447e-05	0.000740239	0.000132468	0.000297267	4.96585e-07	0.233478	1.04241e-06	0.0140635	0.0176499	0.040849	0.0195114	0.0279674	0.00623058	0.588142	0.00623058	19.9128	24.6968	28.1569	23.6459	20.9216	18.18	0.675523	26.9125	4.04786e+06	3.14009e+06	3.58833e+06	7.18319e+07	6.47601e+07	7.79934e+07	9.13504e+07
P22681	CBL_HUMAN	E3 ubiquitin-protein ligase CBL; EC=6.3.2.-; AltName: Full=Casitas B-lineage lymphoma proto-oncogene; AltName: Full=Proto-oncogene c-Cbl; AltName: Full=RING finger protein 55; AltName: Full=Signal transduction protein CBL;	IKPSSS[+80]ANAIYSLAARPLPVPK	IKPSSS[+80]ANAIYSLAARPLPVPK	0.205659	1	LUMP	P22681	S669				6.77253	20.5221	2	Yes	4	No	0.0196009	0.0189592	0.00458838	0.00187636	0.0249073	0.0131054	0.684793	0.014016	0.192719	0.189891	0.0954608	0.0619059	0.216091	0.157772	0.864076	0.162904	6.77253	12.9087	17.5336	20.5221	10.9725	8.39965	1.43705	5.84508		1.08189e+06	157382		3.98516e+06	4.40784e+06	1.03985e+07
Q8WWI5	CTL1_HUMAN	Choline transporter-like protein 1; AltName: Full=CDw92; AltName: Full=Solute carrier family 44 member 1; AltName: CD_antigen=CD92;	ELKPMAS[+80]GASS[+80]A	ELKPMAS[+80]GAS[+80]SA	0.568158	1	LUMP	Q8WWI5	S652	S655			4.56102	19.6378	5	Yes	1	No	0.00310116	1.70531e-05	0.000203723	1.50086e-05	0.000328459	0.00772332	0.117753	0.00358451	0.0795744	0.00982592	0.0238751	0.00928847	0.0292977	0.121026	0.444995	0.0856473	11.2189	19.6378	15.6827	11.511	4.56102	4.71288	0.420546	11.2066	1.03812e+06	616623	388605	9.79057e+06	6.58817e+06	6.54537e+06	1.40343e+07
O15355	PPM1G_HUMAN	Protein phosphatase 1G; EC=3.1.3.16; AltName: Full=Protein phosphatase 1C; AltName: Full=Protein phosphatase 2C isoform gamma; Short=PP2C-gamma; AltName: Full=Protein phosphatase magnesium-dependent 1 gamma;	RKLEEVLS[+80]TEGAEENGNSDK	RKLEEVLS[+80]TEGAEENGNSDK	0.000709107	0.000479025	LOCALIZED	O15355	S527				1.45998	17.9035	5	Yes	4	No	0.043357	0.000163246	1.35679e-05	0.000143581	2.61011e-06	6.64287e-06	0.00442943	7.60324e-06	0.283493	0.0218806	0.00894925	0.0206827	0.00623058	0.00788462	0.0939702	0.00828046	1.45998	3.61742	9.15837	15.052	17.9035	11.5449	1.44109	8.01127	4.95135e+06	4.31905e+06	5.37256e+06	5.71537e+06	7.88509e+06	7.77801e+06	1.93969e+07
O60664	PLIN3_HUMAN	Perilipin-3; AltName: Full=47 kDa mannose 6-phosphate receptor-binding protein; Short=47 kDa MPR-binding protein; AltName: Full=Cargo selection protein TIP47; AltName: Full=Mannose-6-phosphate receptor-binding protein 1; AltName: Full=Placental protein 17; Short=PP17;	ELVSSKVS[+80]GAQEMVSSAK	ELVSSKVS[+80]GAQEMVSSAK	0.000298769	1.36129e-08	LOCALIZED	O60664	S130				3.54982	17.7359	2	Yes	1	No	0.0881172	NA	0.000858137	0.00177877	0.00553196	NA	NA	NA	0.390145	NA	0.0431764	0.0604687	0.103225	NA	NA	NA	7.39794	13.0249	17.7359	11.6362	6.10361	3.54982			2.35964e+06	3.26262e+06		1.43468e+07	3.19052e+07	1.61377e+07
P57737	CORO7_HUMAN	Coronin-7; Short=Crn7; AltName: Full=70 kDa WD repeat tumor rejection antigen homolog;	LGNREDPLPQDS[+80]FEGVDEDEWD	LGNREDPLPQDS[+80]FEGVDEDEWD	9.81918e-08	1.29294e-08	LOCALIZED	P57737	S915				0.711261	16.2368	1	Yes	6	No	0.0106704	0.140682	0.00241147	0.366309	0.119412	0.218463	0.266958	0.180463	0.141877	0.47858	0.0698538	0.692701	0.447252	0.572949	0.617893	0.530396	16.2368	3.378	3.73257	1.79811	1.66695	0.711261	1.96256	0.362414	650898	681823	692731	1.33805e+07	8.54407e+06		828822
P22392, O60361	NDKB_HUMAN	Nucleoside diphosphate kinase B; Short=NDK B; Short=NDP kinase B; EC=2.7.4.6; AltName: Full=C-myc purine-binding transcription factor PUF; AltName: Full=Histidine protein kinase NDKB; EC=2.7.13.3; AltName: Full=nm23-H2;	NIIHGSDS[+80]VK	NIIHGSDS[+80]VK	0.000734516	0.000479595	LOCALIZED	P22392	S122				3.21067	16.1956	1	Yes	5	No	0.358127	0.321542	0.0872156	0.00116932	0.0644518	0.0982628	0.397233	0.169275	0.687357	0.660899	0.388766	0.0486851	0.338811	0.410973	0.710134	0.516662	3.21067	8.33849	5.54981	9.78009	11.7605	16.1956	3.54133	4.57331	7.16485e+06	8.35362e+06	1.7931e+07	1.40201e+07	8.27833e+07	1.05916e+07	1.6609e+07
O60716	CTND1_HUMAN	Catenin delta-1; AltName: Full=Cadherin-associated Src substrate; Short=CAS; AltName: Full=p120 catenin; Short=p120(ctn); AltName: Full=p120(cas);	S[+80]DKKPDREEIQMSNMGSNTK	S[+80]DKKPDREEIQMSNMGSNTK	9.91096e-08	1.30503e-08	LOCALIZED	O60716	S879				0.813348	15.9462	4	Yes	6	No	0.00120233	0.000295503	4.82963e-05	0.00712168	0.00452246	0.233406	0.10858	0.0300357	0.049204	0.0278969	0.0132253	0.115722	0.0950115	0.588077	0.429844	0.237307	15.9462	9.40271	5.72657	4.28439	1.73742	0.813348	1.36333	0.596588	4.01583e+06	5.61086e+06	4.41061e+06	6.63366e+07	9.16318e+07	6.58732e+07
P51003	PAPOA_HUMAN	Poly(A) polymerase alpha; Short=PAP-alpha; EC=2.7.7.19; AltName: Full=Polynucleotide adenylyltransferase alpha;	TSS[+80]TDLSDIPALPANPIPVIK	TS[+80]STDLSDIPALPANPIPVIK	1	1	LUMP	P51003	S717				1.94866	15.8313	3	Yes	6	No	0.00374273	0.000693187	0.00359288	0.00926114	0.0499687	0.101445	0.0532883	0.319177	0.0869339	0.0395772	0.0857193	0.13209	0.301829	0.416275	0.312066	0.658843	13.4976	15.8313	10.3492	4.57977	1.94866	3.5578	2.20242	1.6154	254831	65324.5	162693	1.56652e+06	2.26049e+06	2.69026e+06	3.03779e+06
Q5T200	ZC3HD_HUMAN	Zinc finger CCCH domain-containing protein 13;	LRS[+80]PSNDSAHR	LRS[+80]PSNDSAHR	0.0046438	0.0448389	LOCALIZED	Q5T200	S1208				2.97289	15.2454	1	Yes	5	No	0.368019	0.330062	0.115532	0.0101645	NA	0.00303534	0.42917	0.185628	0.693692	0.667246	0.441182	0.138649	NA	0.0791257	0.728116	0.535806	13.0655	2.97289	7.67072	14.6402	13.0844	15.2454	5.82173	2.61871	131425	168830	46455.3	65260.5	205983	4.25868e+06	599778
Q5TCZ1	SPD2A_HUMAN	SH3 and PX domain-containing protein 2A; AltName: Full=Adapter protein TKS5; AltName: Full=Five SH3 domain-containing protein; AltName: Full=SH3 multiple domains protein 1; AltName: Full=Tyrosine kinase substrate with five SH3 domains;	GSKS[+80]EDSELPPQTASEAPSEGSR	GSKS[+80]EDSELPPQTASEAPSEGSR	0.00528319	0.0469686	LOCALIZED	Q5TCZ1	S797				1.58763	14.9218	1	Yes	4	No	0.00262811	0.292744	0.0780822	0.35924	0.137601	0.403601	0.318884	0.517371	0.073537	0.639276	0.368984	0.687885	0.474402	0.713882	0.658636	0.777554	5.62843	8.11391	1.58763	12.8224	14.9218	4.05248	1.69566	2.38992	7.58135e+06	5.90269e+06	4.95412e+06	4.27995e+07	2.8969e+07	3.20093e+07	1.22092e+08
O95292	VAPB_HUMAN	Vesicle-associated membrane protein-associated protein B/C; Short=VAMP-B/VAMP-C; Short=VAMP-associated protein B/C; Short=VAP-B/VAP-C;	S[+80]LSSSLDDTEVK	SLS[+80]SSLDDTEVK	0.00994348	0.0836438	LOCALIZED	O95292	S158				3.10403	14.765	4	Yes	4	No	0.00209028	0.0128398	0.00206578	4.79362e-05	0.00418288	0.00949448	0.165983	0.00499974	0.0650023	0.155922	0.0646285	0.0132253	0.0912953	0.133769	0.512466	0.0986352	3.10403	8.0417	14.765	12.4702	8.92233	4.25074	0.579069	7.34064	3.54863e+06	1.94182e+06	1.71465e+06	8.24836e+06	7.28758e+06	6.82888e+06	1.95226e+07
P04920	B3A2_HUMAN	Anion exchange protein 2; Short=AE 2; Short=Anion exchanger 2; AltName: Full=Non-erythroid band 3-like protein; Short=BND3L; AltName: Full=Solute carrier family 4 member 2;	IGS[+80]MTGAEQALLPR	IGS[+80]MTGAEQALLPR	0.000707037	0.000478978	LOCALIZED	P04920	S243				1.03314	14.2405	1	Yes	5	No	0.204147	0.949825	0.197325	0.298167	7.08225e-05	0.00655833	0.331812	0.731185	0.557391	0.97998	0.549441	0.643871	0.0151315	0.111143	0.668726	0.886123	2.52562	1.03314	4.42623	2.58998	14.2405	12.4678	9.51755	1.30998	3.79261e+06	9.92197e+06	2.3176e+06	1.76026e+07	3.83612e+06	1.90525e+07	7.97811e+06
P22736	NR4A1_HUMAN	Nuclear receptor subfamily 4 group A member 1; AltName: Full=Early response protein NAK1; AltName: Full=Nuclear hormone receptor NUR/77; Short=Nur77; AltName: Full=Orphan nuclear receptor HMR; AltName: Full=Orphan nuclear receptor TR3; AltName: Full=ST-59; AltName: Full=Testicular receptor 3;	ASGPPQPPAFFSFSPPTGPSPSLAQS[+80]PLK	ASGPPQPPAFFSFSPPTGPSPSLAQS[+80]PLK	0.0710783	0.650913	LUMP	P22736	S205				1.09981	13.7415	2	Yes	5	No	0.57753	0.482939	0.727239	0.183165	0.000246626	0.00289304	0.742377	0.00294113	0.810045	0.75891	0.884304	0.533241	0.0251795	0.0771	0.891433	0.0776795	1.09981	1.38444	1.11956	1.39091	3.47838	13.7415	1.06761	12.8713	1.00829e+06	1.44052e+06	901390	1.11879e+06	1.17708e+06	1.38871e+06	578831
Q8NC51	PAIRB_HUMAN	Plasminogen activator inhibitor 1 RNA-binding protein; AltName: Full=PAI1 RNA-binding protein 1; Short=PAI-RBP1; AltName: Full=SERPINE1 mRNA-binding protein 1;	SKS[+80]EEAHAEDSVMDHHFR	SKS[+80]EEAHAEDSVMDHHFR	0.000474721	1.36518e-08	LOCALIZED	Q8NC51	S330				4.0611	11.9099	3	Yes	1	No	0.00160362	0.0367358	0.0390812	0.000415481	0.0018551	0.0136264	0.722694	0.0163677	0.0575843	0.261098	0.269218	0.0317135	0.0615142	0.160952	0.881985	0.175771	7.96854	5.70837	9.83086	11.9099	8.90278	4.0611	1.09793	3.69888	1.58965e+07	2.32959e+07	2.66889e+07	1.611e+08	2.14177e+08	1.49701e+08	5.89704e+07
Q5VT52	RPRD2_HUMAN	Regulation of nuclear pre-mRNA domain-containing protein 2;	SGT[+80]PTQDEM[+16]MDKPTSSSVDTMSLLSK	SGT[+80]PTQDEM[+16]MDKPTSSSVDTMSLLSK	0.032596	0.291575	LUMP	Q5VT52	T732				3.39413	11.8034	1	Yes	5	No	0.118663	0.393546	0.00142101	0.369386	0.00784485	0.134683	0.378167	0.273479	0.446214	0.708506	0.0543762	0.694489	0.122015	0.470147	0.699887	0.623119	3.50085	5.93794	4.87331	3.39413	11.8034	6.37858	2.3604	2.70233	598158	1.10045e+06	1.47408e+06	1.2877e+06	5.7935e+06	4.02589e+06	1.72014e+07
Q15139	KPCD1_HUMAN	Serine/threonine-protein kinase D1; EC=2.7.11.13; AltName: Full=Protein kinase C mu type; AltName: Full=Protein kinase D; AltName: Full=nPKC-D1; AltName: Full=nPKC-mu;	SPS[+80]ESFIGR	SPS[+80]ESFIGR	0.000125455	1.35612e-08	LOCALIZED	Q15139	S237				2.09935	10.9654	3	Yes	1	KPCD1_HUMAN	0.0008806	0.0186832	0.000188586	0.000741091	0.0089151	0.0865596	0.0466202	0.016886	0.0435361	0.188461	0.0233226	0.040849	0.130028	0.38739	0.293332	0.179225	5.5107	9.62055	10.9654	9.21726	4.93063	2.09935	0.351751	5.96828	1.60262e+06	1.03592e+06	775588	5.47218e+06	7.25413e+06	6.08797e+06	1.37433e+07
Q8N6H7	ARFG2_HUMAN	ADP-ribosylation factor GTPase-activating protein 2; Short=ARF GAP 2; AltName: Full=GTPase-activating protein ZNF289; AltName: Full=Zinc finger protein 289;	SSVSHSVLS[+80]EMQVIEQETPVSAK	SSVSHS[+80]VLSEMQVIEQETPVSAK	0.443081	1	LUMP	Q8N6H7	S319				4.85016	10.6838	2	Yes	4	No	3.87861e-05	0.0369204	0.0250173	0.00237357	0.155623	0.156561	0.193964	0.437247	0.0119531	0.261928	0.216558	0.0694194	0.497993	0.499283	0.545115	0.732065	7.21438	6.43482	6.73222	6.28652	10.6838	4.85016	2.10992	2.29874	597107	1.16149e+06	761191	6.46071e+06	5.92695e+06	5.79106e+06	3.7256e+06
O95425	SVIL_HUMAN	Supervillin; AltName: Full=Archvillin; AltName: Full=p205/p250;	Y[+80]GSFEEAEASYPILNR	YGS[+80]FEEAEASYPILNR	0.238066	1	LUMP	O95425	S968				1.00964	10.1168	2	Yes	1	No	0.00118303	0.00640734	0.239569	0.00016896	0.0303707	0.981583	0.102808	0.330473	0.0489649	0.110073	0.593328	0.0222508	0.238564	0.992472	0.419162	0.667431	5.95434	5.48545	10.1168	3.02631	2.04148	1.00964	1.49424	0.67569	6.51883e+06	5.78851e+06	4.7007e+06	3.35947e+07	2.80072e+07	3.96696e+07	2.58061e+07
P16070	CD44_HUMAN	CD44 antigen; AltName: Full=CDw44; AltName: Full=Epican; AltName: Full=Extracellular matrix receptor III; Short=ECMR-III; AltName: Full=GP90 lymphocyte homing/adhesion receptor; AltName: Full=HUTCH-I; AltName: Full=Heparan sulfate proteoglycan; AltName: Full=Hermes antigen; AltName: Full=Hyaluronate receptor; AltName: Full=Phagocytic glycoprotein 1; Short=PGP-1; AltName: Full=Phagocytic glycoprot…	SQEMVHLVNKES[+80]SETPDQFMTADETR	SQEMVHLVNKES[+80]SETPDQFMTADETR	0.0561902	0.511169	LUMP	P16070	S717				3.73909	9.96333	1	Yes	4	No	0.112251	0.117041	0.00373047	0.0300174	0.00614269	0.014317	0.450285	0.00233591	0.435158	0.443767	0.086898	0.237307	0.107889	0.165019	0.739555	0.0692043	3.73909	8.78342	7.00861	9.96333	6.91047	7.89821	0.716146	11.0288		580936	1.07202e+06	1.54201e+06	3.83412e+06	3.8947e+06	1.18112e+07
P60468	SC61B_HUMAN	Protein transport protein Sec61 subunit beta;	TTS[+80]AGTGGMWR	TTS[+80]AGTGGMWR	0.000765711	0.000480539	LOCALIZED	P60468	S49				1.18041	9.51874	2	Yes	4	No	0.596651	0.0471506	1.02871e-05	0.0153535	0.00473405	0.0481482	0.195955	0.00870312	0.819874	0.294568	0.0084538	0.170391	0.0969021	0.297207	0.547641	0.128496	1.18041	4.08377	9.51874	6.08108	3.63485	2.09409	0.571373	3.66502	2.27401e+06	2.97457e+06	5.17656e+06	3.54612e+06	5.40564e+06	3.35421e+06	6.83674e+06
Q9Y243, P31751, P31749	AKT3_HUMAN	RAC-gamma serine/threonine-protein kinase; EC=2.7.11.1; AltName: Full=Protein kinase Akt-3; AltName: Full=Protein kinase B gamma; Short=PKB gamma; AltName: Full=RAC-PK-gamma; AltName: Full=STK-2;	T[+80]FC[+57]GTPEYLAPEVLEDNDYGR	T[+80]FC[+57]GTPEYLAPEVLEDNDYGR	0.000664096	0.000476978	LOCALIZED	Q9Y243	T305				4.04451	9.36117	5	Yes	4	AKT3_HUMAN	0.0355779	0.00181476	7.72251e-05	0.000386539	0.00346019	0.000399922	0.220317	0.000341083	0.257334	0.0609323	0.0154385	0.0310311	0.0842837	0.0313735	0.574735	0.0299442	4.04451	8.93622	6.81195	8.98956	5.55255	9.36117	0.783439	11.9488	2.4858e+06	3.88809e+06	2.75326e+06	9.08033e+06	1.81732e+07	9.66129e+06	3.11501e+07
O60499	STX10_HUMAN	Syntaxin-10; Short=Syn10;	SPS[+80]DLLDASAVSATSR	SPS[+80]DLLDASAVSATSR	0.0927096	0.855183	LUMP	O60499	S134				2.46946	8.65523	3	Yes	4	No	0.275004	0.0452919	0.00110458	0.000259173	0.00208682	0.0483372	0.732999	0.0413483	0.624352	0.28928	0.0474072	0.0258806	0.064935	0.297641	0.886842	0.276883	2.46946	3.30718	8.65523	7.75298	4.62881	2.88165	0.768887	3.74782	1.20391e+06	2.40425e+06	279884		4.79571e+06	1.60519e+06	5.72545e+06
Q9Y2W1	TR150_HUMAN	Thyroid hormone receptor-associated protein 3; AltName: Full=Thyroid hormone receptor-associated protein complex 150 kDa component; Short=Trap150;	MDS[+80]FDEDLARPSGLLAQER	MDS[+80]FDEDLARPSGLLAQER	8.84287e-08	1.16439e-08	LOCALIZED	Q9Y2W1	S575				0.839405	8.53045	5	Yes	6	No	1.54907e-05	1.11782e-05	0.000115435	2.59759e-05	0.000393488	0.120339	0.00328234	0.0434185	0.00935582	0.00875589	0.0184288	0.0110351	0.0312683	0.44901	0.0819833	0.283646	8.53045	8.13219	6.5791	4.33475	2.44474	0.839405	0.585415	1.43386	3.6052e+07	3.4288e+07	3.12534e+07	2.71892e+08	3.07009e+08	2.87736e+08	2.70305e+08
Q9UPY5	XCT_HUMAN	Cystine/glutamate transporter; AltName: Full=Amino acid transport system xc-; AltName: Full=Calcium channel blocker resistance protein CCBR1; AltName: Full=Solute carrier family 7 member 11; AltName: Full=xCT;	LPS[+80]LGNK	LPS[+80]LGNK	9.33158e-08	1.22874e-08	LOCALIZED	Q9UPY5	S26				1.71765	8.38548	3	Yes	6	No	NA	0.00404753	6.7232e-05	9.92894e-05	NA	0.0359949	NA	NA	NA	0.0898604	0.0151315	0.0176499	NA	0.258695	NA	NA	7.69656	8.38548	5.68219	3.97675	1.71765	2.57014	0.989992	2.59612	1.03075e+06	866322	1.15315e+06		7.82541e+06		9.7738e+06
Q8NC51	PAIRB_HUMAN	Plasminogen activator inhibitor 1 RNA-binding protein; AltName: Full=PAI1 RNA-binding protein 1; Short=PAI-RBP1; AltName: Full=SERPINE1 mRNA-binding protein 1;	S[+80]KSEEAHAEDSVM[+16]DHHFR	SKS[+80]EEAHAEDSVM[+16]DHHFR	0.005638	0.0469686	LOCALIZED	Q8NC51	S330				0.931496	8.18972	1	Yes	1	No	0.000869266	0.0983616	0.196231	0.139323	0.547999	0.873162	0.0260664	0.226879	0.0435208	0.41124	0.547995	0.476828	0.794272	0.948202	0.221359	0.581423	4.99253	8.18972	4.66394	5.08297	1.72001	0.931496	0.402631	2.31352	3.52564e+06	2.71648e+06	1.96013e+06	1.30515e+07	1.20518e+07	1.58467e+07	2.44835e+07
Q8NE71	ABCF1_HUMAN	ATP-binding cassette sub-family F member 1; AltName: Full=ATP-binding cassette 50; AltName: Full=TNF-alpha-stimulated ABC protein;	AVS[+80]EEQQPALK	AVS[+80]EEQQPALK	8.4778e-08	1.11632e-08	LOCALIZED	Q8NE71	S166				0.891524	8.18301	4	Yes	6	No	4.65551e-06	0.00339496	0.00473376	0.0022498	0.488551	0.728812	0.577919	0.478554	0.00728068	0.0833528	0.0969021	0.0677145	0.761662	0.885001	0.810174	0.756299	8.18301	5.54593	4.0171	2.34006	1.15395	0.891524	1.3403	0.665166	4.85851e+06	7.27771e+06	3.88708e+06	4.38005e+07	4.27396e+07	4.45787e+07	3.60288e+07
Q8WUA7	TB22A_HUMAN	TBC1 domain family member 22A;	S[+80]VSESHTSC[+57]PAESASDAAPLQR	SVS[+80]ESHTSC[+57]PAESASDAAPLQR	0.0836571	0.767488	LUMP	Q8WUA7	S145				2.95233	7.75535	5	Yes	1	No	0.000998865	0.00197181	1.27899e-05	0.00407103	0.0207952	0.00443335	0.255592	0.655701	0.0455615	0.0631597	0.00894925	0.0902196	0.197829	0.0939702	0.607375	0.849872	6.01667	5.02203	7.75535	4.33881	5.56754	2.95233	2.42041	1.21976	1.6042e+06	2.6052e+06	2.04864e+06	1.33623e+07	1.40644e+07	1.02259e+07
P28290	SSFA2_HUMAN	Sperm-specific antigen 2; AltName: Full=Cleavage signal-1 protein; Short=CS-1; AltName: Full=Ki-ras-induced actin-interacting protein;	LDSDFNISS[+80]HS[+80]ELENSSELK	LDSDFNIS[+80]SHSELENSS[+80]ELK	0.393868	1	LUMP	P28290	S424	S433			1.29902	7.71507	2	Yes	6	No	2.28138e-05	0.266516	0.420241	0.322339	0.000381511	0.0178137	0.068455	0.118197	0.0106882	0.617628	0.723125	0.661649	0.0310311	0.184176	0.348293	0.445635	7.71507	7.10328	1.29902	3.34893	5.12504	5.39799	2.75779	1.95736	4.33587e+06	4.35136e+06	5.67947e+06	3.69067e+07	3.4623e+07	3.93104e+07	7.89516e+07
Q8TEQ6	GEMI5_HUMAN	Gem-associated protein 5; Short=Gemin5;	LES[+80]IDGNEEESMK	LES[+80]IDGNEEESMK	9.42249e-08	1.24071e-08	LOCALIZED	Q8TEQ6	S757				0.761871	7.53637	1	Yes	6	No	0.000682602	0.102361	0.0390135	0.624101	0.260157	0.306789	0.662018	0.369227	0.0391946	0.418246	0.269011	0.833614	0.611862	0.650259	0.852793	0.694364	7.53637	3.27149	1.58551	1.1231	1.29373	0.761871	0.915292	0.832381	2.86911e+06	3.31846e+06	1.87146e+06	2.01334e+07	1.71915e+07	2.34109e+07	5.94993e+06
Q09666	AHNK_HUMAN	Neuroblast differentiation-associated protein AHNAK; AltName: Full=Desmoyokin;	TVIRLPSGS[+80]GAASPTGSAVDIR	TVIrLPSGS[+80]GAASPTGSAVDIr	0.000664385	0.000477218	LOCALIZED	Q09666	S212				2.10663	7.47358	6	Yes	6	No	2.21722e-05	4.59852e-06	1.16112e-05	0.000152721	0.000659981	0.00460715	0.0146227	0.000969313	0.0106872	0.00728068	0.00875589	0.0213252	0.0386498	0.0957116	0.166369	0.0447095	7.47358	6.09335	5.35853	4.2317	2.96118	2.10663	0.611237	3.4465	1.8429e+07	1.76735e+07	1.35741e+07	1.23773e+08	1.31482e+08	1.16007e+08	1.01225e+08
Q09666	AHNK_HUMAN	Neuroblast differentiation-associated protein AHNAK; AltName: Full=Desmoyokin;	TVIRLPS[+80]GSGAASPTGSAVDIR	T[+80]VIRLPSGSGAASPTGSAVDIR	0.000473817	1.36473e-08	LOCALIZED	Q09666	T204				2.00511	7.40185	5	Yes	6	No	6.11755e-07	1.47546e-05	2.47779e-06	6.92371e-05	0.000602616	0.00650758	0.0204347	0.00142906	0.00623058	0.00924542	0.00623058	0.0151315	0.0369107	0.110846	0.196144	0.05442	7.40185	6.07563	5.27825	4.26537	2.87963	2.00511	0.596625	3.36076	1.86174e+07	1.76887e+07	1.36451e+07	1.24093e+08	1.24653e+08	1.20984e+08	1.03844e+08
Q9UHD8	SEPT9_HUMAN	Septin-9; AltName: Full=MLL septin-like fusion protein MSF-A; Short=MLL septin-like fusion protein; AltName: Full=Ovarian/Breast septin; Short=Ov/Br septin; AltName: Full=Septin D1;	RS[+80]FEVEEVETPNSTPPR	RS[+80]FEVEEVETPNSTPPR	4.35161e-05	1.33579e-08	LOCALIZED	Q9UHD8	S30				1.22622	7.34046	1	Yes	6	No	0.0115741	0.00403843	0.0103271	0.016285	0.178344	0.293704	0.0348294	0.0911784	0.147632	0.0898604	0.139726	0.175408	0.527336	0.640265	0.254633	0.396682	7.34046	4.17678	3.32535	2.49908	1.52475	1.22622	1.85037	0.66269	5.96617e+06	4.92052e+06	7.45649e+06	3.74482e+07	6.23275e+07	3.48717e+07	2.31996e+07
Q09666	AHNK_HUMAN	Neuroblast differentiation-associated protein AHNAK; AltName: Full=Desmoyokin;	LPS[+80]GSGAASPTGSAVDIR	LPS[+80]GSGAASPTGSAVDIr	0.000288625	1.36117e-08	LOCALIZED	Q09666	S210				2.06358	7.14665	6	Yes	6	No	2.05477e-06	1.31601e-05	2.51275e-05	1.86256e-05	8.52752e-05	0.00087333	0.041767	3.57267e-05	0.00623058	0.00894925	0.0109532	0.00993279	0.0162866	0.0435208	0.278053	0.0118607	7.14665	6.2254	4.79716	4.10185	2.85867	2.06358	0.645874	3.19501	2.05804e+07	1.88905e+07	1.40988e+07	1.28696e+08	1.24072e+08	1.30075e+08	1.17208e+08
Q15714	T22D1_HUMAN	TSC22 domain family protein 1; AltName: Full=Cerebral protein 2; AltName: Full=Regulatory protein TSC-22; AltName: Full=TGFB-stimulated clone 22 homolog; AltName: Full=Transforming growth factor beta-1-induced transcript 4 protein;	KLS[+80]TTGSSDSITPVAPTSAVSSSGSPASVMTNMR	KLST[+80]TGSSDSITPVAPTSAVSSSGSPASVMTNMR	0.156911	1	LUMP	Q15714	T264				1.6631	7.05147	1	Yes	6	No	0.000224939	0.0564757	0.0438754	0.0801742	0.0107171	0.537108	0.741011	0.372665	0.0244069	0.320243	0.285109	0.373072	0.14205	0.78817	0.890741	0.696602	7.05147	5.1737	4.98775	3.3006	2.85571	1.6631	0.880033	1.88981		3.07965e+06	2.73113e+06	2.02893e+07	2.06852e+07
Q99590	SCAFB_HUMAN	Protein SCAF11; AltName: Full=CTD-associated SR protein 11; AltName: Full=Renal carcinoma antigen NY-REN-40; AltName: Full=SC35-interacting protein 1; AltName: Full=SR-related and CTD-associated factor 11; AltName: Full=SRSF2-interacting protein; AltName: Full=Serine/arginine-rich splicing factor 2-interacting protein; AltName: Full=Splicing factor, arginine/serine-rich 2-interacting protein; Alt…	VETVSQPSES[+80]PK	VETVSQPSES[+80]PK	0.000776623	0.000482533	LOCALIZED	Q99590	S776				1.45287	6.98614	1	Yes	5	No	0.219357	0.442806	0.000913935	0.0527208	0.283713	0.0191875	0.345183	0.837585	0.573666	0.734819	0.0440805	0.310629	0.631563	0.190928	0.67799	0.932235	1.45287	1.47963	2.53643	1.76527	3.75154	6.98614	5.92305	1.17948	3.01652e+06	5.55967e+06	4.24917e+06	5.11668e+06		7.30572e+06	5.72766e+06
P23634	AT2B4_HUMAN	Plasma membrane calcium-transporting ATPase 4; Short=PMCA4; EC=3.6.3.8; AltName: Full=Matrix-remodeling-associated protein 1; AltName: Full=Plasma membrane calcium ATPase isoform 4; AltName: Full=Plasma membrane calcium pump isoform 4;	SIHSFMTHPEFAIEEELPRT[+80]PLLDEEEEENPDK	SIHSFMTHPEFAIEEELPRT[+80]PLLDEEEEENPDK	9.5749e-08	1.26078e-08	LOCALIZED	P23634	T1181				1.58547	6.98297	2	Yes	5	No	0.109652	0.441778	0.00102835	0.00921993	0.00304528	0.0274421	0.739518	0.0252649	0.431538	0.734387	0.0461921	0.131902	0.079152	0.226854	0.89011	0.217755	2.68613	1.58547	4.60487	5.70677	5.74294	6.98297	0.881727	7.91966	1.61261e+06	2.54821e+06	935752	3.6589e+06	2.87395e+06	7.1572e+06	2.84486e+06
P35580	MYH10_HUMAN	Myosin-10; AltName: Full=Cellular myosin heavy chain, type B; AltName: Full=Myosin heavy chain 10; AltName: Full=Myosin heavy chain, non-muscle IIb; AltName: Full=Non-muscle myosin heavy chain B; Short=NMMHC-B; AltName: Full=Non-muscle myosin heavy chain IIb; Short=NMMHC II-b; Short=NMMHC-IIB;	QLHLEGAS[+80]LELS[+80]DDDTESK	QLHLEGAS[+80]LELS[+80]DDDTESK	0.000376033	1.3624e-08	LOCALIZED	P35580	S1952	S1956			1.05714	6.69785	3	Yes	6	No	0.00168712	0.00423372	0.00738925	0.00188235	0.0480576	0.848634	0.0631385	0.232565	0.0590598	0.0920347	0.118004	0.0619059	0.297098	0.937225	0.335995	0.587229	6.69785	4.58599	5.14638	3.16074	2.1288	1.05714	1.43116	0.738658	3.25797e+06	5.01196e+06	5.1165e+06	2.82002e+07	3.63168e+07	2.51434e+07	2.57666e+07
Q9UHD8	SEPT9_HUMAN	Septin-9; AltName: Full=MLL septin-like fusion protein MSF-A; Short=MLL septin-like fusion protein; AltName: Full=Ovarian/Breast septin; Short=Ov/Br septin; AltName: Full=Septin D1;	S[+80]FEVEEVETPNSTPPRR	S[+80]FEVEEVETPNSTPPRR	9.30296e-08	1.22497e-08	LOCALIZED	Q9UHD8	S30				0.703334	6.61301	4	Yes	6	No	5.72772e-05	9.49063e-06	7.24398e-05	0.00105939	0.0202327	0.0824402	0.500962	0.0274577	0.0139381	0.00839885	0.0151939	0.0466218	0.195489	0.377963	0.768444	0.226876	6.61301	4.29493	3.13616	2.00821	1.45716	0.703334	1.11661	0.629882	3.02157e+07	3.22564e+07	2.16877e+07	1.69196e+08	1.94684e+08	1.9267e+08	1.19463e+08
Q9H3N1	TMX1_HUMAN	Thioredoxin-related transmembrane protein 1; AltName: Full=Thioredoxin domain-containing protein 1; AltName: Full=Transmembrane Trx-related protein; Flags: Precursor;	QRS[+80]LGPSLATDKS	QRS[+80]LGPSLATDKS	0.000120618	1.34547e-08	LOCALIZED	Q9H3N1	S270				0.907926	6.51742	4	Yes	1	No	0.000423917	0.000293068	0.00308234	0.00475243	0.0654604	0.739595	0.0480535	0.0813536	0.0321491	0.0277717	0.0795744	0.0970161	0.341899	0.890155	0.297098	0.375868	3.55507	6.44537	6.51742	2.70707	1.51239	0.907926	0.425225	2.13516	2.81086e+06	1.53022e+06	2.12058e+06	8.07287e+06	7.94461e+06	6.95413e+06	1.54316e+07
P35580	MYH10_HUMAN	Myosin-10; AltName: Full=Cellular myosin heavy chain, type B; AltName: Full=Myosin heavy chain 10; AltName: Full=Myosin heavy chain, non-muscle IIb; AltName: Full=Non-muscle myosin heavy chain B; Short=NMMHC-B; AltName: Full=Non-muscle myosin heavy chain IIb; Short=NMMHC II-b; Short=NMMHC-IIB;	RQLHLEGAS[+80]LELS[+80]DDDTESK	RQLHLEGAS[+80]LELS[+80]DDDTESK	0.00663611	0.0481563	LOCALIZED	P35580	S1952	S1956			1.11964	6.50353	3	Yes	6	No	0.0145481	0.00440388	0.00232721	0.00398544	0.0395419	0.658327	0.21775	0.174291	0.166158	0.0938215	0.0691119	0.0893099	0.27057	0.851258	0.571873	0.522643	6.50353	4.17727	4.16438	2.55615	2.11963	1.11964	1.35091	0.828804	5.09582e+06	3.52865e+06	2.27404e+06	2.41614e+07	1.50974e+07	3.162e+07	1.77153e+07
Q9C0C2	TB182_HUMAN	182 kDa tankyrase-1-binding protein;	RFS[+80]EGVLQSPSQDQEK	RFS[+80]EGVLQSPSQDQEK	9.9259e-08	1.30699e-08	LOCALIZED	Q9C0C2	S429				0.866567	6.48289	2	Yes	6	No	0.00389437	0.0984924	0.10678	0.652017	0.00131301	0.148179	0.24345	0.141525	0.0883719	0.411547	0.426308	0.848349	0.0519905	0.488278	0.596768	0.479398	6.48289	1.75035	1.45114	0.965321	1.83631	0.866567	1.35549	0.639303	2.58507e+06	2.82481e+06	2.82288e+06	1.88216e+07	2.15275e+07	1.3023e+07	5.63606e+06
Q9UHD8	SEPT9_HUMAN	Septin-9; AltName: Full=MLL septin-like fusion protein MSF-A; Short=MLL septin-like fusion protein; AltName: Full=Ovarian/Breast septin; Short=Ov/Br septin; AltName: Full=Septin D1;	S[+80]FEVEEVETPNSTPPR	S[+80]FEVEEVETPNSTPPR	9.22728e-08	1.215e-08	LOCALIZED	Q9UHD8	S30				1.39695	6.4116	3	Yes	6	No	3.65012e-06	0.000826469	0.00386292	0.00689559	0.0452993	0.516697	0.661336	0.616786	0.00686195	0.0423653	0.0882347	0.11352	0.28928	0.777042	0.852793	0.829692	6.4116	3.91666	2.49231	1.72255	1.41838	1.39695	1.08914	1.28262	4.37069e+07	4.14249e+07	2.98661e+07	2.53577e+08	2.42339e+08	2.41404e+08	1.66816e+08
P23588	IF4B_HUMAN	Eukaryotic translation initiation factor 4B; Short=eIF-4B;	ARPATDS[+80]FDDYPPR	ARPATDS[+80]FDDYPPR	0.0300408	0.270699	LUMP	P23588	S207				1.10418	6.33691	1	Yes	6	No	0.00360789	0.0144902	0.529155	0.408316	0.0277634	0.877604	0.13385	0.344248	0.0858377	0.165802	0.784167	0.716541	0.227857	0.950366	0.468702	0.6773	6.33691	2.2965	1.31088	1.73592	2.10507	1.10418	1.80408	0.612046	1.30611e+06	1.50561e+06	441461	7.76198e+06	5.09715e+06	7.75593e+06	2.60455e+06
O00767	ACOD_HUMAN	Acyl-CoA desaturase; EC=1.14.19.1 {ECO:0000269|PubMed:15610069, ECO:0000269|PubMed:15907797, ECO:0000269|PubMed:18765284}; AltName: Full=Delta(9)-desaturase; Short=Delta-9 desaturase; AltName: Full=Fatty acid desaturase; AltName: Full=Stearoyl-CoA desaturase {ECO:0000303|PubMed:18765284}; Short=hSCD1 {ECO:0000303|PubMed:15907797};	GS[+80]TLDLSDLEAEK	GST[+80]LDLSDLEAEK	0.102343	0.960888	LUMP	O00767	T199				1.17408	6.16349	1	Yes	6	No	0.0105551	0.254731	0.0045338	0.602978	0.134308	0.250131	0.415855	0.558262	0.141174	0.606442	0.0951035	0.822601	0.469505	0.602856	0.720943	0.799409	6.16349	3.13475	2.15462	1.17408	2.27917	1.34192	2.15156	0.623696	1.25184e+06	2.38852e+06	2.25319e+06	1.02165e+07	1.65117e+07	9.59663e+06	3.13162e+06
P48681	NEST_HUMAN	Nestin;	DGES[+80]DGFADEEESGEEGEEDQEEGREPGAGR	DGESDGFADEEES[+80]GEEGEEDQEEGREPGAGR	1.0068e-07	1.32571e-08	LOCALIZED	P48681	S1418				1.15231	6.14308	2	Yes	5	No	0.0366984	0.00136373	0.06033	0.320449	6.78102e-05	0.341738	0.0550578	0.467983	0.260944	0.0530763	0.329048	0.66001	0.0151315	0.675193	0.317024	0.750361	1.93743	1.34856	1.15231	3.43326	6.14308	2.61416	4.13546	0.632133	4.40974e+07	4.46858e+07	4.08798e+07	1.09879e+08	7.11309e+07	7.02026e+07	5.6433e+07
P98174	FGD1_HUMAN	FYVE, RhoGEF and PH domain-containing protein 1; AltName: Full=Faciogenital dysplasia 1 protein; AltName: Full=Rho/Rac guanine nucleotide exchange factor FGD1; Short=Rho/Rac GEF; AltName: Full=Zinc finger FYVE domain-containing protein 3;	RGS[+80]GSALGGPLDPQFVGPSDTSLGAAPGHR	RGS[+80]GSALGGPLDPQFVGPSDTSLGAAPGHR	0.0050493	0.0469685	LOCALIZED	P98174	S48				1.18357	5.87357	1	Yes	1	No	0.219664	0.0278121	0.312212	0.00372548	0.460579	0.0451106	0.447214	0.511976	0.573945	0.228033	0.654301	0.0868222	0.745435	0.289027	0.73747	0.774319	3.24164	2.12542	5.87357	1.52292	1.18357	1.24983	2.71327	0.460636	1.22408e+07	1.30162e+07	1.11284e+07	7.65078e+07	2.40083e+07	1.74321e+07	2.79033e+07
Q8TF01	PNISR_HUMAN	Arginine/serine-rich protein PNISR; AltName: Full=PNN-interacting serine/arginine-rich protein; AltName: Full=SR-related protein; AltName: Full=SR-rich protein; AltName: Full=Serine/arginine-rich-splicing regulatory protein 130; Short=SRrp130; AltName: Full=Splicing factor, arginine/serine-rich 130; AltName: Full=Splicing factor, arginine/serine-rich 18;	VTRS[+80]PS[+80]PVPQEEHS[+80]DPEM[+16]TEEEK	VTRS[+80]PS[+80]PVPQEEHS[+80]DPEM[+16]TEEEK	0.346589	1	LUMP	Q8TF01	S311	S313	S321		0.916513	5.80523	1	Yes	5	No	0.739411	0.27211	0.868	0.378097	0.00231932	0.0723927	0.51708	0.0502091	0.890063	0.621779	0.945955	0.699886	0.0689593	0.356937	0.777366	0.302661	1.29042	5.80523	0.916513	3.29852	5.42572	4.0856	0.662606	6.16596	276516	993100	392942	552969	130226	1.4622e+06	7.33652e+06
Q15139	KPCD1_HUMAN	Serine/threonine-protein kinase D1; EC=2.7.11.13; AltName: Full=Protein kinase C mu type; AltName: Full=Protein kinase D; AltName: Full=nPKC-D1; AltName: Full=nPKC-mu;	T[+80]SSAELSTSAPDEPLLQK	TSS[+80]AELSTSAPDEPLLQK	0.0577419	0.524895	LUMP	Q15139	S219				2.76265	5.70473	2	Yes	1	KPCD1_HUMAN	0.00891813	0.000315272	0.000969507	0.0178681	0.0085984	0.0237975	0.437766	0.0359717	0.130034	0.0291055	0.0447095	0.184531	0.127705	0.21088	0.732397	0.258601	2.76265	4.10476	5.70473	3.34335	4.42791	3.09474	1.27982	2.4181	9.73262e+06	6.81024e+06	4.0829e+06	2.25334e+07	1.57811e+07	1.86672e+07	2.99219e+07
Q5UIP0	RIF1_HUMAN	Telomere-associated protein RIF1; AltName: Full=Rap1-interacting factor 1 homolog;	RRS[+80]EVVESTTESQDK	RRS[+80]EVVESTTESQDK	9.72139e-08	1.28007e-08	LOCALIZED	Q5UIP0	S1422				1.73842	5.70257	1	Yes	n/a	No	0.162852	0.0368627	0.0788055	0.00165434	NA	NA	0.452392	NA	0.507861	0.261704	0.370562	0.058495	NA	NA	0.741192	NA	1.73842	2.30945	5.70257	2.64233			1.11323		2.81295e+06	3.87836e+06	3.23058e+06	7.44619e+06		4.05276e+06
Q13263	TIF1B_HUMAN	Transcription intermediary factor 1-beta; Short=TIF1-beta; AltName: Full=E3 SUMO-protein ligase TRIM28; EC=6.3.2.-; AltName: Full=KRAB-associated protein 1; Short=KAP-1; AltName: Full=KRAB-interacting protein 1; Short=KRIP-1; AltName: Full=Nuclear corepressor KAP-1; AltName: Full=RING finger protein 96; AltName: Full=Tripartite motif-containing protein 28;	GAAAAAT[+80]GQPGTAPAGTPGAPPLAGMAIVK	GAAAAATGQPGTAPAGT[+80]PGAPPLAGMAIVK	0.000150776	1.35733e-08	LOCALIZED	Q13263	T541				0.902312	5.56613	5	Yes	4	TIF1B_HUMAN	0.153431	0.00126842	0.00037025	2.99313e-05	0.000266843	0.000788082	0.414985	0.00107803	0.495544	0.0508345	0.0309854	0.0117216	0.0263838	0.0414411	0.720367	0.0467478	0.902312	1.35183	3.75182	5.56613	3.82796	1.81852	1.05157	1.72934	2.66377e+07	2.89388e+07	3.04238e+07	2.76853e+07	2.37384e+07	2.61755e+07	3.86693e+07
O14974	MYPT1_HUMAN	Protein phosphatase 1 regulatory subunit 12A; AltName: Full=Myosin phosphatase-targeting subunit 1; Short=Myosin phosphatase target subunit 1; AltName: Full=Protein phosphatase myosin-binding subunit;	SGS[+80]YSYLEER	SGS[+80]YSYLEER	0.00612976	0.0469687	LOCALIZED	O14974	S910				1.7871	5.49439	2	Yes	6	No	0.0123595	0.00114942	0.0171645	0.0259278	0.000166919	0.0756305	0.32275	0.052532	0.152604	0.0482575	0.180727	0.220648	0.0221949	0.364345	0.661736	0.310015	5.49439	2.76608	2.10387	3.07234	2.56389	1.7871	0.800225	2.23325	1.77079e+06	1.95242e+06	2.24285e+06	6.8374e+06	1.25348e+07	1.34077e+07	4.74781e+06
Q9BZQ8	NIBAN_HUMAN	Protein Niban; AltName: Full=Cell growth-inhibiting gene 39 protein; AltName: Full=Protein FAM129A;	HNLFEDNMALPSES[+80]VSSLT[+80]DLKPPTGSNQASPAR	HNLFEDNMALPS[+80]ESVSSLTDLKPPTGSNQAS[+80]PAR	0.00214388	0.0161241	LOCALIZED	Q9BZQ8	S577	S596			1.41744	5.34761	1	Yes	4	No	0.515912	0.123995	0.0370023	0.001453	0.0119298	0.0154818	0.236662	0.0103586	0.776455	0.454848	0.262249	0.0547935	0.150032	0.170915	0.591008	0.139964	1.41744	3.35678	4.17433	5.34761	5.10785	3.26943	1.63623	1.99815	1.28456e+06	1.85731e+06	5.28053e+06	5.93717e+06	3.76823e+06	2.23285e+06	1.56206e+07
P05023	AT1A1_HUMAN	Sodium/potassium-transporting ATPase subunit alpha-1; Short=Na(+)/K(+) ATPase alpha-1 subunit; EC=3.6.3.9; AltName: Full=Sodium pump subunit alpha-1; Flags: Precursor;	Y[+80]GTDLSR	Y[+80]GTDLSR	0.0010903	0.0053397	LOCALIZED	P05023	Y55				1.22653	5.28156	3	Yes	5	No	0.493393	0.0352889	0.0141173	0.00231188	0.00263508	0.00435853	0.00163476	0.249684	0.764839	0.256602	0.163703	0.0688657	0.073631	0.0932914	0.0580787	0.60281	1.22653	2.09013	3.14983	3.91558	5.28156	4.56044	3.64098	1.25253	2.59297e+06	3.95741e+06	3.69159e+06	5.70393e+06	2.47148e+06	4.38664e+06	6.34639e+06
Q9Y4E1, Q641Q2	FA21C_HUMAN	WASH complex subunit FAM21C; AltName: Full=Vaccinia virus penetration factor; Short=VPEF;	RSRPTS[+80]FADELAAR	RSRPTS[+80]FADELAAR	0.0183935	0.163228	LUMP	Q9Y4E1	S288				1.55503	5.10664	2	Yes	6	No	0.106468	0.028173	0.000397056	0.00111896	0.0122671	0.289849	0.826443	0.478475	0.425786	0.229684	0.0312951	0.0476976	0.152201	0.63747	0.92742	0.75626	5.10664	3.65693	3.47492	2.48582	2.46557	1.55503	1.04861	1.48294	4.16848e+06	5.85507e+06	5.87784e+06	1.0398e+07	2.44319e+07	4.63727e+07	2.0214e+07
P04792	HSPB1_HUMAN	Heat shock protein beta-1; Short=HspB1; AltName: Full=28 kDa heat shock protein; AltName: Full=Estrogen-regulated 24 kDa protein; AltName: Full=Heat shock 27 kDa protein; Short=HSP 27; AltName: Full=Stress-responsive protein 27; Short=SRP27;	QLS[+80]SGVSEIR	QLS[+80]SGVSEIr	0.00072319	0.000479338	LOCALIZED	P04792	S82				2.26347	5.10058	6	Yes	1	No	0.000504492	9.2124e-06	1.17027e-05	0.000194105	0.000185631	0.00128425	0.058696	0.000611976	0.0345697	0.00839652	0.00875589	0.0236333	0.023266	0.0512906	0.325304	0.0370952	3.90567	5.10058	4.44024	3.52337	3.32037	2.26347	0.722793	3.13156	4.93747e+07	4.39515e+07	3.8157e+07	1.56451e+08	1.94851e+08	1.62228e+08	2.27399e+08
Q9H3N1	TMX1_HUMAN	Thioredoxin-related transmembrane protein 1; AltName: Full=Thioredoxin domain-containing protein 1; AltName: Full=Transmembrane Trx-related protein; Flags: Precursor;	S[+80]LGPSLATDKS	S[+80]LGPSLATDKS	0.000122038	1.3486e-08	LOCALIZED	Q9H3N1	S270				2.24117	5.09819	6	Yes	1	No	0.000924956	4.86779e-05	0.000231578	0.000332349	0.000395404	0.00177879	0.099332	0.000215815	0.0443281	0.0132253	0.0244911	0.0295003	0.0312683	0.0604687	0.413112	0.0240759	3.80093	5.09819	4.4606	3.42047	3.03672	2.24117	0.724896	3.09172	3.79862e+07	2.99112e+07	2.48492e+07	1.04224e+08	1.34877e+08	1.13423e+08	1.67714e+08
Q15139	KPCD1_HUMAN	Serine/threonine-protein kinase D1; EC=2.7.11.13; AltName: Full=Protein kinase C mu type; AltName: Full=Protein kinase D; AltName: Full=nPKC-D1; AltName: Full=nPKC-mu;	RRLS[+80]NVS[+80]LTGVSTIR	RRLS[+80]NVS[+80]LTGVSTIR	0.000476568	2.10206e-07	LOCALIZED	Q15139	S205	S208			2.40843	5.09049	5	Yes	1	KPCD1_HUMAN	0.0031989	0.000371535	0.000135811	0.0198445	0.00315279	0.00159505	0.186127	0.000325441	0.0809886	0.0309895	0.0199066	0.193945	0.080308	0.0574565	0.536257	0.0292844	3.00143	4.09936	5.09049	5.0068	3.14886	2.40843	0.773208	3.11486	2.80198e+06	1.8025e+06	2.13403e+06	6.89498e+06	7.77825e+06	5.55192e+06	9.16972e+06
Q9Y243	AKT3_HUMAN	RAC-gamma serine/threonine-protein kinase; EC=2.7.11.1; AltName: Full=Protein kinase Akt-3; AltName: Full=Protein kinase B gamma; Short=PKB gamma; AltName: Full=RAC-PK-gamma; AltName: Full=STK-2;	RPHFPQFSYS[+80]ASGRE	RPHFPQFSYSAS[+80]GRE	0.0713619	0.653686	LUMP	Q9Y243	S476				1.97971	5.05806	4	Yes	4	AKT3_HUMAN	0.000464204	9.7176e-06	0.00442785	0.0255505	0.00691631	0.00021216	0.328346	0.00637113	0.0335304	0.00839885	0.0939702	0.218944	0.113749	0.0240759	0.665618	0.10979	1.97971	5.05806	2.94968	3.68578	4.49034	4.40662	1.53903	2.86325	1.71708e+06	2.03875e+06	1.85933e+06	3.95639e+06	3.4451e+06	3.71493e+06	9.87149e+06
P18615	NELFE_HUMAN	Negative elongation factor E; Short=NELF-E; AltName: Full=RNA-binding protein RD;	SIS[+80]ADDDLQESSR	SIS[+80]ADDDLQESSR	0.000776624	0.000482991	LOCALIZED	P18615	S115				0.98581	5.01286	5	Yes	6	No	0.000853018	7.72578e-05	0.00371094	9.7131e-05	0.00330849	0.870773	0.114286	0.0765474	0.0430892	0.0154385	0.0868222	0.0175508	0.0822091	0.94704	0.438943	0.366036	5.01286	3.72226	2.69495	2.37514	1.78304	0.98581	0.850238	1.15945	1.2331e+07	1.14566e+07	9.77795e+06	5.19383e+07	6.59382e+07	5.03826e+07	3.83746e+07
Q96SB3	NEB2_HUMAN	Neurabin-2; AltName: Full=Neurabin-II; AltName: Full=Protein phosphatase 1 regulatory subunit 9B; AltName: Full=Spinophilin;	ASS[+80]LNENVDHSALLK	ASS[+80]LNENVDHSALLK	0.000669589	0.000477789	LOCALIZED	Q96SB3	S100				1.03981	4.98017	1	Yes	6	No	0.000199547	0.200946	0.72506	0.635271	0.296475	0.927597	NA	NA	0.0238159	0.553718	0.883309	0.839233	0.642695	0.971619	NA	NA	4.98017	1.69979	1.11824	1.18029	1.40342	1.03981	0.774994	1.3417	1.39082e+07	9.29088e+06	4.33912e+06	4.65788e+07	4.49914e+07	4.55749e+07	1.0446e+07
Q9ULH1	ASAP1_HUMAN	Arf-GAP with SH3 domain, ANK repeat and PH domain-containing protein 1; AltName: Full=130 kDa phosphatidylinositol 4,5-bisphosphate-dependent ARF1 GTPase-activating protein; AltName: Full=ADP-ribosylation factor-directed GTPase-activating protein 1; Short=ARF GTPase-activating protein 1; AltName: Full=Development and differentiation-enhancing factor 1; Short=DEF-1; Short=Differentiation-enhancing…	QASEDS[+80]NDLTPTLPETPVPLPR	QAS[+80]EDSNDLTPTLPETPVPLPR	0.0098688	0.0826126	LOCALIZED	Q9ULH1	S1041				1.0216	4.94357	3	Yes	6	No	0.00101672	0.000758766	0.261732	0.00612286	0.00336352	0.912888	0.967484	0.9129	0.0458921	0.0410984	0.613532	0.10762	0.0828957	0.965887	0.987057	0.965887	4.94357	4.49554	2.46664	2.3038	2.28993	1.0216	0.985085	1.03707	4.84271e+06	3.1139e+06	2.97547e+06	1.85185e+07	2.04376e+07	1.50873e+07	1.60747e+07
P09496	CLCA_HUMAN	Clathrin light chain A; Short=Lca;	LQS[+80]EPESIR	LQS[+80]EPESIR	0.000123793	1.35246e-08	LOCALIZED	P09496	S105				2.21864	4.8568	6	Yes	1	No	0.000679286	2.26612e-06	1.39051e-05	3.24463e-05	0.000460468	0.00151323	0.500705	0.524854	0.0391401	0.00623058	0.00894925	0.0118607	0.0334113	0.0557359	0.768317	0.781768	3.83302	4.8568	4.48238	3.39107	3.25948	2.21864	1.62544	1.36495	5.99943e+07	5.53764e+07	4.50757e+07	1.79437e+08	2.32315e+08	2.03243e+08	2.6493e+08
O43491	E41L2_HUMAN	Band 4.1-like protein 2; AltName: Full=Generally expressed protein 4.1; Short=4.1G;	SY[+80]TLVVAK	SY[+80]TLVVAK	0.147162	1	LUMP	O43491	Y88				0.735402	4.84319	2	Yes	6	No	0.000137869	0.000682489	0.681892	0.130025	0.0111562	0.0420921	0.440586	0.12613	0.0200908	0.0391946	0.862488	0.463953	0.144996	0.279269	0.733686	0.458305	4.84319	2.25165	1.04149	0.881771	1.55194	0.735402	1.20009	0.612788	1.11488e+07	1.20885e+07	1.02182e+07	4.81324e+07	5.71863e+07	5.67125e+07	2.24623e+07
P42345	MTOR_HUMAN	Serine/threonine-protein kinase mTOR; EC=2.7.11.1; AltName: Full=FK506-binding protein 12-rapamycin complex-associated protein 1; AltName: Full=FKBP12-rapamycin complex-associated protein; AltName: Full=Mammalian target of rapamycin; Short=mTOR; AltName: Full=Mechanistic target of rapamycin; AltName: Full=Rapamycin and FKBP12 target 1; AltName: Full=Rapamycin target protein 1;	TLDQS[+80]PELR	TLDQS[+80]PELr	0.0516433	0.471619	LUMP	P42345	S1166				2.21188	4.83685	6	Yes	1	MTOR_HUMAN	0.000785654	2.32904e-06	1.62149e-05	2.58386e-05	0.000441739	0.00170654	0.063438	0.000633754	0.0414411	0.00623058	0.00956856	0.0110351	0.0330506	0.0594491	0.336686	0.0379696	3.81748	4.83685	4.51151	3.38832	3.28481	2.21188	0.738212	2.99627	6.24427e+07	5.77391e+07	4.68857e+07	1.84757e+08	2.418e+08	2.11218e+08	2.74488e+08
Q96N67	DOCK7_HUMAN	Dedicator of cytokinesis protein 7;	SRS[+80]LSNSNPDISGTPTSPDDEVR	SRS[+80]LSNSNPDISGTPTSPDDEVR	0.00537499	0.0469686	LOCALIZED	Q96N67	S896				0.978441	4.81476	1	Yes	6	No	0.00257722	0.154123	0.448025	0.0160061	0.540954	0.906254	0.0779201	0.104839	0.0728688	0.496128	0.738148	0.174169	0.790413	0.963193	0.368787	0.422874	4.81476	2.73494	1.4516	2.10822	1.09724	0.978441	0.675361	1.44877	7.91345e+06	6.55664e+06	9.83074e+06	3.79586e+07	4.72827e+07	3.17613e+07	8.08969e+06
P21359	NF1_HUMAN	Neurofibromin; AltName: Full=Neurofibromatosis-related protein NF-1; Contains: Neurofibromin truncated;	SMS[+80]LDMGQPSQANTK	SMS[+80]LDMGQPSQANTK	0.157311	1	LUMP	P21359	S2523				1.98052	4.67095	4	Yes	1	No	0.00192079	0.0531057	0.000319871	0.000103987	8.88948e-05	0.0759913	0.0136621	0.0416951	0.0623133	0.311642	0.029272	0.0179256	0.0167527	0.365183	0.161221	0.27787	3.10465	3.85428	4.67095	3.4206	2.80358	1.98052	0.765519	2.58716	2.61483e+06	2.84876e+06	3.05258e+06	1.01203e+07	9.00092e+06	7.31849e+06	7.44658e+06
O15155	BET1_HUMAN	BET1 homolog; Short=hBET1; AltName: Full=Golgi vesicular membrane-trafficking protein p18;	SLS[+80]IEIGHEVK	SLS[+80]IEIGHEVK	0.00154967	0.00976397	LOCALIZED	O15155	S50				1.0054	4.60607	4	Yes	1	No	0.00343141	5.60386e-05	0.00159987	0.00167644	0.0762178	0.979339	0.161084	0.0477653	0.0837392	0.0138487	0.0575321	0.0589189	0.365558	0.991382	0.505625	0.296487	3.51888	4.60607	3.79174	2.48255	1.41165	1.0054	0.697205	1.44204	9.6068e+06	8.59047e+06	5.22356e+06	3.31775e+07	2.52888e+07	2.39487e+07	3.58007e+07
Q5ZPR3	CD276_HUMAN	CD276 antigen; AltName: Full=4Ig-B7-H3; AltName: Full=B7 homolog 3; Short=B7-H3; AltName: Full=Costimulatory molecule; AltName: CD_antigen=CD276; Flags: Precursor;	HSDS[+80]KEDDGQEIA	HSDS[+80]KEDDGQEIA	0.000485011	1.93133e-05	LOCALIZED	Q5ZPR3	S525				1.74348	4.59151	2	Yes	1	No	0.00472846	0.00946147	NA	0.0452	0.0160563	0.00125129	0.113885	0.0090745	0.0969021	0.133603	NA	0.289262	0.174377	0.0504449	0.438374	0.131031	3.41359	4.59151	4.44242	3.18413	2.62732	1.74348	0.751763	2.31919		2.00532e+06	1.9811e+06	5.96314e+06	7.6614e+06	6.78745e+06
P35658	NU214_HUMAN	Nuclear pore complex protein Nup214; AltName: Full=214 kDa nucleoporin; AltName: Full=Nucleoporin Nup214; AltName: Full=Protein CAN;	T[+80]PSIQPSLLPHAAPFAK	TPS[+80]IQPSLLPHAAPFAK	0.00108013	0.00507483	LOCALIZED	P35658	S1023				1.50817	4.5783	3	Yes	1	No	0.0161463	0.000787933	0.0018812	0.000310687	0.0126418	0.245523	0.0315439	0.0319577	0.174745	0.0414411	0.0619059	0.0287479	0.15468	0.598965	0.243646	0.244993	4.5783	3.77359	3.73648	3.46277	2.01374	1.50817	0.435936	3.45962	1.36607e+07	1.16958e+07	7.29687e+06	4.00257e+07	6.89429e+07	4.05279e+07	3.68038e+07
Q9UJU6	DBNL_HUMAN	Drebrin-like protein; AltName: Full=Cervical SH3P7; AltName: Full=Cervical mucin-associated protein; AltName: Full=Drebrin-F; AltName: Full=HPK1-interacting protein of 55 kDa; Short=HIP-55; AltName: Full=SH3 domain-containing protein 7;	ERAMS[+80]TTSISSPQPGK	ERAMS[+80]TTSISSPQPGK	0.000770535	0.000480797	LOCALIZED	Q9UJU6	S269				1.17626	4.54652	1	Yes	6	No	0.00508243	0.111999	0.442367	0.341668	0.070641	0.635325	0.0474463	0.00744509	0.0993664	0.434899	0.734674	0.675193	0.352413	0.839281	0.295274	0.118628	4.54652	1.73273	1.36291	1.4392	2.38865	1.17626	2.09561	0.561299	4.56954e+07	2.21532e+07	1.44511e+07	1.06125e+08	1.53777e+08	1.14276e+08	4.68384e+07
Q8NDI1	EHBP1_HUMAN	EH domain-binding protein 1;	SQQSS[+80]GRTSGSDDPGIC[+57]SNTDSTQAQVLLGK	SQQSSGRTS[+80]GSDDPGIC[+57]SNTDSTQAQVLLGK	0.177861	1	LUMP	Q8NDI1	S664				1.55615	4.51379	4	Yes	4	No	0.129692	0.108796	0.00200909	0.000129399	0.00015835	0.00123087	0.586203	0.00258441	0.463422	0.430249	0.0638642	0.0193055	0.0216292	0.0499504	0.814948	0.0729882	1.55615	3.41944	4.51379	3.94459	4.34641	3.68936	1.18802	3.10547	1.84782e+06	3.0687e+06	1.7788e+06	2.56595e+06	4.28953e+06	3.56342e+06	4.67834e+06
Q86UU0	BCL9L_HUMAN	B-cell CLL/lymphoma 9-like protein; Short=B-cell lymphoma 9-like protein; Short=BCL9-like protein; AltName: Full=Protein BCL9-2;	SVS[+80]VDSGEQREAGTPSLDSEAK	SVS[+80]VDSGEQREAGTPSLDSEAK	0.00245165	0.0182738	LOCALIZED	Q86UU0	S118				1.02512	4.39653	2	Yes	4	No	0.890079	0.0182197	0.000690207	0.00644085	0.0463067	0.00354233	0.783709	0.00374414	0.955761	0.186279	0.039497	0.110426	0.292422	0.0850855	0.909677	0.0869339	1.02512	3.11391	4.39653	3.60863	3.11521	2.08973	1.06384	1.96434	2.39358e+06	1.63194e+06	2.88375e+06	2.3042e+06	2.13825e+06	2.6404e+06	5.56666e+06
P12270	TPR_HUMAN	Nucleoprotein TPR; AltName: Full=Megator; AltName: Full=NPC-associated intranuclear protein; AltName: Full=Translocated promoter region protein;	GLQLT[+80]PGIGGMQQHFFDDEDRT[+80]VPSTPTLVVPHR	GLQLT[+80]PGIGGMQQHFFDDEDRTVPST[+80]PTLVVPHR	0.0287913	0.259771	LUMP	P12270	T2116	T2137			2.37122	4.37843	2	Yes	1	No	0.00741106	0.000489809	0.0176508	0.143601	0.000903239	0.0378733	0.132136	0.369939	0.118315	0.0341354	0.18323	0.48264	0.0440805	0.265156	0.46629	0.694921	2.96386	3.01123	4.37843	4.33058	2.49595	2.37122	1.7874	1.32663	2.40198e+06	3.96345e+06	3.66653e+06	7.48024e+06	1.12841e+07	1.0969e+07	9.77565e+06
Q01970	PLCB3_HUMAN	1-phosphatidylinositol 4,5-bisphosphate phosphodiesterase beta-3; EC=3.1.4.11; AltName: Full=Phosphoinositide phospholipase C-beta-3; AltName: Full=Phospholipase C-beta-3; Short=PLC-beta-3;	SLGDEGLNRGPY[+80]VLGPADREDEEEDEEEEEQTDPK	S[+80]LGDEGLNRGPYVLGPADREDEEEDEEEEEQTDPK	0.000843761	0.00405129	LOCALIZED	Q01970	S537				1.99364	4.37634	4	Yes	1	No	0.00296805	0.000854533	0.000345045	0.0035995	0.0227927	0.0253945	0.111457	0.00425629	0.0780761	0.0430892	0.0300658	0.0857193	0.207171	0.218272	0.43423	0.0923168	3.9312	4.14664	4.37634	2.74896	2.25199	1.99364	0.649441	3.06977	3.40509e+06	4.19797e+06	2.26087e+06	1.13136e+07	1.56794e+07	1.1784e+07	1.52044e+07
Q14155	ARHG7_HUMAN	Rho guanine nucleotide exchange factor 7; AltName: Full=Beta-Pix; AltName: Full=COOL-1; AltName: Full=PAK-interacting exchange factor beta; AltName: Full=p85;	KPS[+80]DEEFASRK	KPS[+80]DEEFASRK	9.80556e-08	1.29115e-08	LOCALIZED	Q14155	S694				2.72042	4.28109	1	Yes	4	No	0.407366	0.203468	0.00866294	0.0106213	0.00489991	0.0558035	0.492105	0.211784	0.716195	0.556686	0.128215	0.14153	0.0979377	0.318461	0.764187	0.565798	2.72042	2.91294	4.28109	4.09764	4.25604	4.24937	1.94594	2.18371	1.61525e+06	5.74959e+06	773202	5.29507e+06	296016	1.65478e+07	2.49923e+06
Q9H8Y8	GORS2_HUMAN	Golgi reassembly-stacking protein 2; Short=GRS2; AltName: Full=Golgi phosphoprotein 6; Short=GOLPH6; AltName: Full=Golgi reassembly-stacking protein of 55 kDa; Short=GRASP55; AltName: Full=p59;	APTTVEDRVGDS[+80]TPVSEKPVSAAVDANASESP	APTTVEDrVGDS[+80]TPVSEkPVSAAVDANASESP	0.00103865	0.00426444	LOCALIZED	Q9H8Y8	S432				0.850954	4.19653	4	Yes	4	No	0.343546	0.343505	0.00177434	3.72862e-05	0.000113178	0.00022696	0.62937	3.39855e-05	0.676821	0.676821	0.0604664	0.0119531	0.0184288	0.0244836	0.836396	0.0118607	0.850954	1.16879	2.4838	3.52874	4.19653	2.89449	0.936803	3.08975	7.52731e+06	9.31392e+06	1.13804e+07	7.22666e+06	7.42147e+06	9.36717e+06	9.04743e+06
Q96LW4	PRIPO_HUMAN	DNA-directed primase/polymerase protein; Short=hPrimpol1; EC=2.7.7.-; AltName: Full=Coiled-coil domain-containing protein 111;	LGS[+80]AEQSSPDLSFLVVK	LGS[+80]AEQSSPDLSFLVVK	4.35331e-05	1.33701e-08	LOCALIZED	Q96LW4	S255				0.703145	4.15775	1	Yes	6	No	0.00259372	0.0500259	0.237945	0.138176	0.393288	0.518786	0.812717	0.714581	0.07313	0.301985	0.592259	0.47526	0.708506	0.778312	0.922207	0.878488	4.00306	4.15775	2.53309	2.6536	1.72442	0.703145	0.911826	0.771139	4.07784e+06	3.04865e+06	3.33174e+06	1.49333e+07	1.09475e+07	1.59841e+07	2.08961e+07
Q8ND56	LS14A_HUMAN	Protein LSM14 homolog A; AltName: Full=Protein FAM61A; AltName: Full=Protein SCD6 homolog; AltName: Full=Putative alpha-synuclein-binding protein; Short=AlphaSNBP; AltName: Full=RNA-associated protein 55A; Short=hRAP55; Short=hRAP55A;	TQLS[+80]QGRSS[+80]PQLDPLRK	TQLS[+80]QGRSS[+80]PQLDPLRK	0.0140508	0.12572	LUMP	Q8ND56	S178	S183			1.21509	4.1557	4	Yes	6	No	0.000554093	0.00376978	0.00848608	0.000712361	0.00198578	0.273731	0.841666	0.320867	0.0358503	0.0872462	0.126909	0.0400785	0.0633238	0.623196	0.933903	0.660321	4.1557	2.47288	2.5991	2.82254	1.9629	1.21509	1.03152	1.17797	2.70315e+07	2.03694e+07	1.91516e+07	1.01837e+08	9.49947e+07	7.97403e+07	5.77242e+07
Q9Y2H2	SAC2_HUMAN	Phosphatidylinositide phosphatase SAC2; EC=3.1.3.-; AltName: Full=Inositol polyphosphate 5-phosphatase F; AltName: Full=Sac domain-containing inositol phosphatase 2; AltName: Full=Sac domain-containing phosphoinositide 5-phosphatase 2; Short=hSAC2;	SQS[+80]LS[+80]STDSSVHAPSEITVAHGSGLGK	SQS[+80]LSSTDSS[+80]VHAPSEITVAHGSGLGk	0.517359	1	LUMP	Q9Y2H2	S907	S914			1.73723	4.13899	3	Yes	1	No	0.000203886	0.000355746	0.00121082	0.00937693	0.027092	0.0346093	0.732873	0.0419732	0.0238751	0.0303802	0.0494682	0.132934	0.22531	0.254053	0.886842	0.278833	3.14449	4.13899	3.34579	2.31186	1.73723	1.81163	1.07937	1.67842	1.25877e+07	8.90396e+06	7.36471e+06	2.98712e+07	2.99049e+07	3.09624e+07	4.1163e+07
Q9NQW6	ANLN_HUMAN	Actin-binding protein anillin;	TQS[+80]LPVTEK	TQS[+80]LPVTEK	0.00047864	1.86606e-05	LOCALIZED	Q9NQW6	S485				1.33142	4.12776	5	Yes	1	No	1.16231e-05	7.90803e-05	0.00094466	0.000160842	5.62694e-05	0.0261787	0.000972206	0.000480579	0.00875589	0.0156072	0.0444647	0.0217915	0.0138487	0.221987	0.0447117	0.0340268	3.32345	4.12776	3.63807	3.74489	2.88358	1.33142	0.4056	3.28258	8.97715e+06	9.19273e+06	7.67625e+06	2.92181e+07	2.92066e+07	2.74736e+07	3.2578e+07
Q15032	R3HD1_HUMAN	R3H domain-containing protein 1;	AS[+80]SFSGISVLTR	ASS[+80]FSGISVLTR	0.00987318	0.0826734	LOCALIZED	Q15032	S381				1.78665	4.08746	5	Yes	1	No	0.00304583	0.000480147	3.0164e-05	0.0063926	0.00506097	0.00207289	0.339369	0.000867125	0.079152	0.0340268	0.0117216	0.109933	0.0992572	0.0647023	0.673458	0.0435208	4.05209	4.08746	3.51986	3.18806	2.93985	1.78665	0.856229	2.08665	4.2407e+06	3.74582e+06	3.01047e+06	1.15039e+07	1.59413e+07	1.71156e+07	1.37814e+07
P36507	MP2K2_HUMAN	Dual specificity mitogen-activated protein kinase kinase 2; Short=MAP kinase kinase 2; Short=MAPKK 2; EC=2.7.12.2 {ECO:0000269|PubMed:10409742}; AltName: Full=ERK activator kinase 2; AltName: Full=MAPK/ERK kinase 2; Short=MEK 2;	RKPVLPALTINPTIAEGPS[+80]PTSEGASEANLVDLQK	RKPVLPALTINPTIAEGPS[+80]PTSEGASEANLVDLQK	0.00151713	0.00933063	LOCALIZED	P36507	S23				0.899453	4.08356	3	Yes	5	MP2K2_HUMAN	0.880857	0.694501	0.308961	0.00433461	0.00456471	0.00132713	0.696933	0.000962658	0.951893	0.868837	0.652095	0.0931773	0.0952245	0.0522197	0.869536	0.0447095	1.03911	0.899453	1.366	2.32879	3.90636	4.08356	1.11018	3.67827	1.77162e+07	1.92417e+07	8.37291e+06	1.27848e+07	1.74506e+07	1.68686e+07	1.18931e+07
Q5VTR2	BRE1A_HUMAN	E3 ubiquitin-protein ligase BRE1A; Short=BRE1-A; Short=hBRE1; EC=6.3.2.-; AltName: Full=RING finger protein 20;	SGSALLQSQSS[+80]TEDPKDEPAELKPDSEDLSSQSSASK	SGSALLQS[+80]QSSTEDPKDEPAELKPDSEDLSSQSSASK	0.00135212	0.00879679	LOCALIZED	Q5VTR2	S522				2.51432	4.07011	6	Yes	6	No	4.50373e-05	0.000486752	0.000157301	0.000175774	0.000250577	0.000540345	0.61643	0.000492922	0.0128718	0.0341354	0.021563	0.0227684	0.025274	0.0355006	0.829692	0.0341354	4.07011	3.1664	3.07243	2.74742	2.59852	2.51432	0.931433	2.69941	1.41361e+07	1.33856e+07	1.05257e+07	5.07945e+07	5.49358e+07	4.91267e+07	3.54215e+07
O60333	KIF1B_HUMAN	Kinesin-like protein KIF1B; Short=Klp;	GDS[+80]LILEHQWELEK	GDS[+80]LILEHQWELEK	8.80466e-08	1.15936e-08	LOCALIZED	O60333	S1487				1.73625	4.06143	1	Yes	1	No	0.121003	0.0669316	0.00477238	NA	0.126476	0.433709	0.637716	0.912653	0.450041	0.344579	0.0971567	NA	0.458863	0.730326	0.840564	0.96585	1.83843	3.50843	2.49033	4.06143	2.33678	1.73625	1.6087	1.07929		3.484e+06	2.39085e+06	6.14345e+06	6.31499e+06	3.74234e+06	1.26721e+07
Q96A57	TM230_HUMAN	Transmembrane protein 230;	LSS[+80]TDDGYIDLQFK	LSS[+80]TDDGYIDLQFK	0.0278665	0.251472	LUMP	Q96A57	S24				0.867345	4.05039	1	Yes	6	No	0.000236872	0.137468	0.204675	0.095714	0.152541	0.445697	0.82689	0.547254	0.0248276	0.474247	0.55783	0.406463	0.494215	0.736683	0.927625	0.794086	4.05039	1.64754	1.30217	1.66582	1.61896	0.867345	1.0651	0.814332	7.76107e+06	5.93856e+06	7.00484e+06	2.69058e+07	2.58565e+07	3.10988e+07	6.82221e+06
O14974	MYPT1_HUMAN	Protein phosphatase 1 regulatory subunit 12A; AltName: Full=Myosin phosphatase-targeting subunit 1; Short=Myosin phosphatase target subunit 1; AltName: Full=Protein phosphatase myosin-binding subunit;	TGS[+80]YGALAEITASK	TGS[+80]YGALAEITASK	0.000843264	0.00404024	LOCALIZED	O14974	S445				1.90594	4.00872	1	Yes	5	No	0.00186195	0.0138989	0.0264026	0.0366359	0.0336334	0.217503	0.516062	0.20629	0.0615684	0.162399	0.222634	0.260684	0.251343	0.571566	0.776565	0.55943	2.91982	2.2835	2.10574	2.58497	1.90594	4.00872	0.910401	4.40324	2.14799e+07	1.61102e+07	1.55384e+07	4.87302e+07	6.00887e+07	4.63069e+07	3.0462e+07
Q8NFZ8	CADM4_HUMAN	Cell adhesion molecule 4; AltName: Full=Immunoglobulin superfamily member 4C; Short=IgSF4C; AltName: Full=Nectin-like protein 4; Short=NECL-4; AltName: Full=TSLC1-like protein 2; Flags: Precursor;	GSYLT[+80]HEASGLDEQGEAR	GSYLTHEAS[+80]GLDEQGEAr	0.000955857	0.00418764	LOCALIZED	Q8NFZ8	S361				2.81455	3.99467	6	Yes	4	No	0.00363273	7.72991e-05	0.00120172	0.000453472	0.00036937	0.000404612	0.677468	0.000585877	0.0861016	0.0154385	0.049204	0.0332827	0.0309635	0.0315027	0.86032	0.03685	2.81455	3.5019	3.67763	3.57177	3.99467	3.81518	0.887548	4.29856	6.22857e+06	4.19786e+06	4.05128e+06	1.45349e+07	1.11062e+07	1.51072e+07	1.72714e+07
O60841	IF2P_HUMAN	Eukaryotic translation initiation factor 5B; Short=eIF-5B; AltName: Full=Translation initiation factor IF-2;	KQS[+80]FDDNDS[+80]EELEDK	KQS[+80]FDDNDS[+80]EELEDK	7.085e-08	9.32919e-09	LOCALIZED	O60841	S107	S113			3.06614	3.97767	6	Yes	1	No	0.000827312	8.90434e-06	0.000125047	0.000746586	0.00147858	0.00409064	0.18944	0.00470195	0.0423653	0.00839652	0.018958	0.0409156	0.0551075	0.0903403	0.539463	0.0967189	3.97767	3.2517	3.26086	3.26267	3.3501	3.06614	1.10138	2.7839	1.75931e+07	1.45025e+07	1.72305e+07	7.42e+07	5.58104e+07	6.61929e+07	5.25551e+07
Q5VT25	MRCKA_HUMAN	Serine/threonine-protein kinase MRCK alpha; EC=2.7.11.1; AltName: Full=CDC42-binding protein kinase alpha; AltName: Full=DMPK-like alpha; AltName: Full=Myotonic dystrophy kinase-related CDC42-binding kinase alpha; Short=MRCK alpha; Short=Myotonic dystrophy protein kinase-like alpha;	SMS[+80]ASSGLSAR	SMS[+80]ASSGLSAR	0.000473817	1.36473e-08	LOCALIZED	Q5VT25	S1629				2.12536	3.96751	1	Yes	6	MRCKA_HUMAN	0.00513643	0.0753087	NA	0.0073227	0.0234212	0.0119028	0.257483	0.000709712	0.0999163	0.363708	NA	0.117166	0.209134	0.14985	0.609178	0.0399988	3.96751	2.56349	2.53384	2.20209	2.12536	2.18983	0.701715	3.12068	2.24317e+06	1.18741e+06	1.2198e+06	7.02503e+06	4.65354e+06	6.77187e+06	3.75221e+06
O60271	JIP4_HUMAN	C-Jun-amino-terminal kinase-interacting protein 4; Short=JIP-4; Short=JNK-interacting protein 4; AltName: Full=Cancer/testis antigen 89; Short=CT89; AltName: Full=Human lung cancer oncogene 6 protein; Short=HLC-6; AltName: Full=JNK-associated leucine-zipper protein; Short=JLP; AltName: Full=Mitogen-activated protein kinase 8-interacting protein 4; AltName: Full=Proliferation-inducing protein 6; A…	ERPIS[+80]LGIFPLPAGDGLLT[+80]PDAQK	ERPIS[+80]LGIFPLPAGDGLLT[+80]PDAQK	7.21371e-08	9.49867e-09	LOCALIZED	O60271	S203	T217			0.666478	3.96537	3	Yes	4	No	0.113796	0.0372368	0.0143791	0.00227098	0.00192665	0.00388918	0.205795	0.000757913	0.438097	0.26313	0.165312	0.068169	0.0623909	0.0883719	0.559159	0.0410984	0.666478	1.90893	3.39609	3.96537	3.27081	2.14737	0.718034	2.99062	1.63307e+06	1.37405e+06	2.28993e+06	1.20382e+06	984084	1.34246e+06	2.73626e+06
Q9UKV3	ACINU_HUMAN	Apoptotic chromatin condensation inducer in the nucleus; Short=Acinus;	RLS[+80]QPESAEK	rLS[+80]QPESAEk	1.00638e-07	1.32515e-08	LOCALIZED	Q9UKV3	S710				1.10607	3.94829	5	Yes	4	No	0.0263211	5.4371e-05	0.000116017	0.000282219	0.000778968	5.7921e-06	0.272757	8.61012e-06	0.222411	0.0136963	0.018444	0.0272065	0.0414411	0.00744493	0.622367	0.00830032	1.10607	2.51109	3.65121	3.94829	3.84109	2.46478	0.938001	2.6277	9.78632e+06	1.03777e+07	1.08238e+07	1.12131e+07	1.15346e+07	1.15271e+07	2.62562e+07
Q4KMP7	TB10B_HUMAN	TBC1 domain family member 10B; AltName: Full=Rab27A-GAP-beta;	RAS[+80]AGPAPGPVVTAEGLHPSLPSPTGNSTPLGSSK	RAS[+80]AGPAPGPVVTAEGLHPSLPSPTGNSTPLGSSK	9.78615e-08	1.28859e-08	LOCALIZED	Q4KMP7	S687				0.857029	3.91488	2	Yes	6	No	1.62264e-06	0.000386552	0.0400607	0.0319071	0.777042	0.154192	0.717407	0.229423	0.00623058	0.0310311	0.272283	0.244717	0.906923	0.496128	0.879539	0.584259	3.91488	2.05756	1.16062	0.857029	0.972749	1.15051	1.01807	1.13009	1.42845e+07	1.39393e+07	1.33435e+07	5.30419e+07	5.37315e+07	5.5958e+07	2.63083e+07
P29966	MARCS_HUMAN	Myristoylated alanine-rich C-kinase substrate; Short=MARCKS; AltName: Full=Protein kinase C substrate, 80 kDa protein, light chain; Short=80K-L protein; Short=PKCSL;	EAPAEGEAAEPGS[+80]PTAAEGEAASAASSTSSPK	EAPAEGEAAEPGSPT[+80]AAEGEAASAASSTSSPK	0.0110736	0.0987396	LUMP	P29966	T120				1.02703	3.91031	5	Yes	4	No	0.839185	0.00334085	0.000238102	0.000327376	0.00107611	0.000882063	0.175142	0.00118497	0.932862	0.0827095	0.0248276	0.0292844	0.0467478	0.0435635	0.523692	0.0489649	1.02703	1.78362	2.61118	3.4811	3.91031	3.0044	1.19379	2.5167	9.60426e+06	7.6244e+06	7.22442e+06	7.13664e+06	9.57041e+06	8.40691e+06	1.31933e+07
Q96N67	DOCK7_HUMAN	Dedicator of cytokinesis protein 7;	TTS[+80]GDDAC[+57]NLTSFRPATLTVTNFFK	TTS[+80]GDDAC[+57]NLTSFrPATLTVTNFFk	0.00157488	0.0101937	LOCALIZED	Q96N67	S452				2.33903	3.90893	6	Yes	1	No	0.000696424	0.000360231	0.000207747	0.000185649	3.36196e-05	0.000310284	0.473737	0.000564471	0.0396122	0.030555	0.0239957	0.023266	0.0118607	0.0287479	0.753784	0.0361736	2.92232	3.59651	3.90893	3.14534	2.86637	2.33903	0.89568	2.61146	1.44692e+07	1.35299e+07	1.1371e+07	4.01451e+07	4.15026e+07	3.34044e+07	4.33076e+07
Q9BZQ8	NIBAN_HUMAN	Protein Niban; AltName: Full=Cell growth-inhibiting gene 39 protein; AltName: Full=Protein FAM129A;	KHNLFEDNMALPSES[+80]VS[+80]SLTDLKPPTGSNQASPAR	KHNLFEDNMALPSES[+80]VSSLTDLKPPTGSNQAS[+80]PAR	0.00439812	0.0421069	LOCALIZED	Q9BZQ8	S579	S596			1.66263	3.88354	3	Yes	4	No	0.00607999	0.00118069	0.0006458	0.0194964	0.0174803	0.00479058	0.916076	0.00481703	0.107387	0.0489552	0.0382663	0.192322	0.182594	0.0972671	0.966982	0.0974126	1.66263	2.52923	3.88354	3.50661	3.01737	2.23271	0.979921	2.27846	5.7442e+06	7.01526e+06	8.79496e+06	1.19467e+07	1.16791e+07	1.22113e+07	1.9086e+07
Q05655	KPCD_HUMAN	Protein kinase C delta type; EC=2.7.11.13; AltName: Full=Tyrosine-protein kinase PRKCD; EC=2.7.10.2; AltName: Full=nPKC-delta; Contains: Protein kinase C delta type regulatory subunit; Contains: Protein kinase C delta type catalytic subunit; AltName: Full=Sphingosine-dependent protein kinase-1; Short=SDK1;	RSDS[+80]ASSEPVGIYQGFEK	RSDS[+80]ASSEPVGIYQGFEK	0.00836512	0.0631587	LOCALIZED	Q05655	S304				1.10342	3.87984	2	Yes	6	KPCD_HUMAN	0.000758359	0.00145878	0.00882703	0.0163231	0.105001	0.530891	0.606081	0.0884155	0.0410984	0.0548184	0.12948	0.17563	0.423217	0.785145	0.824076	0.390673	3.87984	3.44089	2.076	1.81402	1.4242	1.10342	0.906596	1.2171	9.61415e+06	6.92499e+06	5.93691e+06	2.8154e+07	2.60517e+07	3.29978e+07	2.94983e+07
Q6R327	RICTR_HUMAN	Rapamycin-insensitive companion of mTOR; AltName: Full=AVO3 homolog; Short=hAVO3;	SNS[+80]VSLVPPGSSHTLPR	SNS[+80]VSLVPPGSSHTLPR	0.00319044	0.0320997	LOCALIZED	Q6R327	S1284				1.42578	3.85662	3	Yes	1	No	0.00394723	0.00021145	0.0126241	0.00339537	0.00683592	0.17638	0.0315762	0.0377573	0.0888608	0.0240759	0.154603	0.0833528	0.113319	0.525151	0.243746	0.26491	2.4092	3.85662	2.93615	2.0072	1.7112	1.42578	0.671704	2.12263	6.14953e+06	8.37529e+06	8.00863e+06	2.13352e+07	1.68321e+07	1.61202e+07	2.60894e+07
Q96ST2	IWS1_HUMAN	Protein IWS1 homolog; AltName: Full=IWS1-like protein;	AAVLS[+80]DSEDEEK	AAVLSDS[+80]EDEEK	0.000776622	0.000481403	LOCALIZED	Q96ST2	S400				1.06623	3.79988	1	Yes	4	No	0.00563123	0.740428	0.0967044	0.0386066	0.00424357	0.0108164	0.0957579	0.76483	0.103834	0.890585	0.408158	0.267647	0.0921459	0.142876	0.406468	0.901699	1.25564	1.06623	3.79988	1.63364	1.28903	1.4639	1.39704	1.04786	3.99055e+06	4.10286e+06	3.88551e+06	4.66442e+06	5.24516e+06	5.13166e+06	3.80562e+06
P23588	IF4B_HUMAN	Eukaryotic translation initiation factor 4B; Short=eIF-4B;	S[+80]RT[+80]GSESSQTGTSTTSSR	S[+80]RTGSESS[+80]QTGTSTTSSR	0.00869473	0.0671147	LOCALIZED	P23588	S418	S425			1.06673	3.79944	1	Yes	5	No	0.425421	0.109279	0.888024	0.0015592	0.0442408	0.190302	0.0924401	0.412797	0.725742	0.431007	0.954851	0.0565564	0.286309	0.540368	0.399385	0.719006	1.21908	1.72068	1.06673	1.55142	2.22672	3.79944	1.6131	2.35537	9.47247e+06	8.02603e+06	1.00557e+07		8.45489e+06	1.3939e+07	1.05765e+07
O75152	ZC11A_HUMAN	Zinc finger CCCH domain-containing protein 11A;	RLS[+80]S[+80]ASTGKPPLSVEDDFEK	RLS[+80]SASTGKPPLS[+80]VEDDFEK	0.00115357	0.00675732	LOCALIZED	O75152	S758	S768			1.28617	3.79557	2	Yes	1	No	0.00989098	0.00618961	0.00145322	0.000652392	0.0141797	0.185749	0.397392	0.126675	0.13672	0.108258	0.0547935	0.0385658	0.164198	0.535878	0.710183	0.459152	1.36743	2.8999	3.79557	3.00233	1.86341	1.28617	0.884034	1.45489	1.25971e+07	1.3399e+07	1.45392e+07	1.92929e+07	1.94873e+07	1.66491e+07	3.38999e+07
P25205	MCM3_HUMAN	DNA replication licensing factor MCM3; EC=3.6.4.12; AltName: Full=DNA polymerase alpha holoenzyme-associated protein P1; AltName: Full=P1-MCM3; AltName: Full=RLF subunit beta; AltName: Full=p102;	RYSDLT[+80]TLVAFPSSSVYPTK	rYSDLT[+80]TLVAFPSSSVYPTk	0.0204034	0.181677	LUMP	P25205	T163				2.27499	3.7914	4	Yes	6	No	0.0084373	0.00082542	0.00916044	0.00119325	0.000240636	0.000120163	0.714	0.000361537	0.126557	0.0423653	0.131652	0.0491447	0.0248718	0.0186536	0.878342	0.0305807	3.7914	2.37242	2.74831	2.80505	2.64981	2.27499	0.961812	2.36532	6.31843e+06	6.93557e+06	7.22372e+06	2.01035e+07	3.3391e+07	2.41447e+07	1.80646e+07
O94880	PHF14_HUMAN	PHD finger protein 14;	NRPLLDFVSMEELNDMDDYDSEDDNDWRPT[+80]VVK	NRPLLDFVSMEELNDMDDYDSEDDNDWRPT[+80]VVK	0.000990654	0.00418894	LOCALIZED	O94880	T217				1.28174	3.72138	1	Yes	4	No	0.132383	0.764193	0.0437932	0.0231974	0.0116084	0.00125563	0.0464101	0.0604545	0.466651	0.901473	0.284719	0.208541	0.147946	0.050557	0.29265	0.32919	3.16652	1.28174	2.77769	3.72138	3.49643	3.14982	2.28328	1.37951	1.17141e+06	1.01662e+06	482359	2.80229e+06	1.09292e+06	4.56065e+06	238701
O14974	MYPT1_HUMAN	Protein phosphatase 1 regulatory subunit 12A; AltName: Full=Myosin phosphatase-targeting subunit 1; Short=Myosin phosphatase target subunit 1; AltName: Full=Protein phosphatase myosin-binding subunit;	RLAS[+80]TSDIEEK	RLAS[+80]TSDIEEK	0.000664058	2.4695e-05	LOCALIZED	O14974	S507				2.22692	3.69998	4	Yes	4	No	0.00183414	0.000602572	0.000191168	0.0052406	0.00240972	0.1866	0.0119871	0.123869	0.0612957	0.0369107	0.0233733	0.101056	0.0698538	0.536773	0.150346	0.454703	2.33806	2.35144	2.97848	3.69998	2.22692	2.56045	0.657921	3.89173	1.65031e+07	1.31468e+07	1.54287e+07	3.18378e+07	4.01605e+07	3.33981e+07	3.34521e+07
Q8N3V7	SYNPO_HUMAN	Synaptopodin;	VAS[+80]EEEEVPLVVYLK	VAS[+80]EEEEVPLVVYLK	8.93613e-08	1.17667e-08	LOCALIZED	Q8N3V7	S263				0.96924	3.67923	2	Yes	6	No	0.000204321	0.0136432	0.00350771	0.15581	0.0957866	0.87367	0.931039	0.928181	0.0238751	0.161109	0.0848023	0.498031	0.406523	0.948401	0.972952	0.971619	3.67923	3.30155	2.84193	1.80446	1.66053	0.96924	0.987385	0.981623	5.69233e+06	5.07988e+06	4.16282e+06	1.86779e+07	1.97124e+07	1.65592e+07	2.17939e+07
A0MZ66	SHOT1_HUMAN	Shootin-1 {ECO:0000312|HGNC:HGNC:29319}; AltName: Full=Shootin1 {ECO:0000250|UniProtKB:A0MZ67};	RQS[+80]HLLLQSSIPDQQLLK	RQS[+80]HLLLQSSIPDQQLLK	9.54774e-08	1.2572e-08	LOCALIZED	A0MZ66	S249				1.79751	3.66216	3	Yes	1	No	0.0213933	2.452e-06	0.0100309	0.00586314	1.62247e-05	0.002103	0.352796	0.00307296	0.200215	0.00623058	0.137751	0.105915	0.00956856	0.0651957	0.683703	0.0794863	2.37031	3.66216	1.79751	2.33311	2.34747	2.65562	0.819039	3.24236	6.99374e+06	6.43939e+06	6.34847e+06	2.05364e+07	1.31006e+07	1.32515e+07	2.41392e+07
Q86UE4	LYRIC_HUMAN	Protein LYRIC; AltName: Full=3D3/LYRIC; AltName: Full=Astrocyte elevated gene-1 protein; Short=AEG-1; AltName: Full=Lysine-rich CEACAM1 co-isolated protein; AltName: Full=Metadherin; AltName: Full=Metastasis adhesion protein;	LSSQIS[+80]AGEEK	LSSQIS[+80]AGEEk	0.000120467	1.34514e-08	LOCALIZED	Q86UE4	S298				1.47067	3.63039	2	Yes	1	No	0.279198	0.00484601	0.0454406	0.0021679	0.0665544	0.495502	0.747097	0.613513	0.628065	0.0975643	0.289808	0.0665491	0.343874	0.766108	0.893995	0.828478	1.59064	2.26209	3.63039	3.25993	1.56921	1.47067	1.11756	1.31597	1.48261e+07	1.51003e+07	6.97522e+06	1.2399e+07	1.67137e+07	2.95845e+07	2.90402e+07
P11717	MPRI_HUMAN	Cation-independent mannose-6-phosphate receptor; Short=CI Man-6-P receptor; Short=CI-MPR; Short=M6PR; AltName: Full=300 kDa mannose 6-phosphate receptor; Short=MPR 300; AltName: Full=Insulin-like growth factor 2 receptor; AltName: Full=Insulin-like growth factor II receptor; Short=IGF-II receptor; AltName: Full=M6P/IGF2 receptor; Short=M6P/IGF2R; AltName: CD_antigen=CD222; Flags: Precursor;	ALSS[+80]LHGDDQDS[+80]EDEVLTIPEVK	ALSS[+80]LHGDDQDS[+80]EDEVLTIPEVK	0.0145488	0.129564	LUMP	P11717	S2401	S2409			1.12449	3.62208	5	Yes	1	No	0.000359344	0.000536162	4.55876e-06	6.67592e-06	0.00136214	0.412036	0.469914	0.267538	0.0305391	0.0353184	0.00728068	0.00788462	0.0530558	0.718735	0.75099	0.61838	1.53824	2.09104	3.62208	3.00825	1.48122	1.12449	0.914065	1.23021	1.00024e+07	9.86349e+06	8.75897e+06	1.50096e+07	1.47966e+07	1.42257e+07	1.85768e+07
Q9UPN3	MACF1_HUMAN	Microtubule-actin cross-linking factor 1, isoforms 1/2/3/5; AltName: Full=620 kDa actin-binding protein; Short=ABP620; AltName: Full=Actin cross-linking family protein 7; AltName: Full=Macrophin-1; AltName: Full=Trabeculin-alpha;	MLS[+80]SSDAITQEFMDLR	MLS[+80]SSDAITQEFMDLR	0.00229098	0.0163927	LOCALIZED	Q9UPN3	S1376				1.14342	3.62185	2	Yes	4	No	0.329101	0.8081	0.00401752	0.000200148	0.00630455	0.40238	0.132548	0.906966	0.666322	0.920592	0.0897478	0.0238159	0.109055	0.713082	0.46687	0.963554	1.23155	1.14342	3.09782	3.62185	2.45813	1.91838	1.78746	1.07324	1.33047e+06	1.99474e+06	1.99312e+06	1.68028e+06	2.70599e+06	2.16355e+06	179674
O75152	ZC11A_HUMAN	Zinc finger CCCH domain-containing protein 11A;	RLS[+80]SAS[+80]TGKPPLSVEDDFEK	RLS[+80]SAS[+80]TGKPPLSVEDDFEK	0.0025374	0.0200242	LOCALIZED	O75152	S758	S761			1.33433	3.62124	2	Yes	1	No	0.0600614	0.00610634	0.000913318	8.02483e-05	0.0162351	0.0723629	0.185457	0.0426898	0.328226	0.107404	0.0440805	0.0157116	0.175247	0.356893	0.535756	0.281506	1.50052	2.87443	3.62124	3.12867	1.8382	1.33433	0.881434	1.51382	1.37675e+07	1.41052e+07	1.32421e+07	2.55257e+07	1.95799e+07	1.65883e+07	3.42822e+07
Q8NFC6	BD1L1_HUMAN	Biorientation of chromosomes in cell division protein 1-like 1 {ECO:0000305};	RGS[+80]LSQEMAK	RGS[+80]LSQEMAK	0.000440368	1.36335e-08	LOCALIZED	Q8NFC6	S1077				0.974159	3.56933	1	Yes	n/a	No	0.0471572	0.00506857	NA	0.0303076	NA	0.67942	NA	NA	0.294572	0.0993285	NA	0.23832	NA	0.861306	NA	NA	2.05662	3.56933	0.974159	2.50273		1.22887	1.03936	1.18234	3.4325e+06	2.7391e+06		4.97309e+06	7.54952e+06	6.51637e+06
O60343	TBCD4_HUMAN	TBC1 domain family member 4; AltName: Full=Akt substrate of 160 kDa; Short=AS160;	SNS[+80]LAS[+80]EK	SNS[+80]LAS[+80]EK	0.00073113	0.000479516	LOCALIZED	O60343	S597	S600			0.890597	3.5494	1	Yes	6	No	0.00260419	0.00545986	0.0059699	0.0862656	0.908061	0.379179	0.601794	0.743837	0.0732167	0.102701	0.106842	0.386701	0.964067	0.700647	0.822014	0.892092	3.12619	3.5494	2.17057	1.57231	0.971439	0.890597	0.925877	0.961895	4.75354e+06	3.47883e+06	3.71822e+06	1.22857e+07	1.04547e+07	1.46194e+07
Q09666	AHNK_HUMAN	Neuroblast differentiation-associated protein AHNAK; AltName: Full=Desmoyokin;	TVIRLPS[+80]GSGAAS[+80]PTGSAVDIR	TVIRLPS[+80]GSGAAS[+80]PTGSAVDIR	0.000127124	1.35658e-08	LOCALIZED	Q09666	S210	S216			2.09993	3.53286	6	Yes	1	No	0.00019518	0.00175792	0.000954763	0.000310058	0.000467451	0.00464875	0.625052	0.581648	0.0236333	0.0602748	0.0445636	0.0287479	0.0336196	0.0960698	0.83424	0.812547	3.53286	2.83719	2.94128	3.50331	3.09083	2.09993	1.51837	1.38302	1.72094e+07	1.18218e+07	1.00192e+07	4.45964e+07	4.85562e+07	4.48069e+07	4.05619e+07
Q86X10	RLGPB_HUMAN	Ral GTPase-activating protein subunit beta; AltName: Full=p170;	TNSGISSASGGSTEPTT[+80]PDSERPAQALLR	TNSGISSAS[+80]GGSTEPTTPDSERPAQALLR	0.0835943	0.766924	LUMP	Q86X10	S726				1.09965	3.5243	2	Yes	5	No	0.665337	0.245828	0.0635682	0.00409128	0.000207134	0.0904986	0.230563	0.102187	0.854628	0.598988	0.336818	0.0903403	0.0239957	0.395489	0.58515	0.417994	1.09965	1.58353	2.4142	2.82758	3.33585	3.5243	1.1179	3.15261	4.18949e+06	3.87428e+06	3.94474e+06	5.84735e+06	4.45449e+06	2.90331e+06	9.71809e+06
P42858	HD_HUMAN	Huntingtin; AltName: Full=Huntington disease protein; Short=HD protein;	LLSPQMS[+80]GEEEDSDLAAK	LLSPQMS[+80]GEEEDSDLAAK	0.000119063	1.34205e-08	LOCALIZED	P42858	S1874				2.62224	3.50147	3	Yes	1	No	0.0103846	0.000966487	8.62177e-05	0.0088177	0.00570524	0.00316032	0.526877	0.00265307	0.140202	0.0447095	0.0163712	0.129473	0.104561	0.0804352	0.782936	0.0738455	3.50147	3.39645	3.35549	2.64478	2.62224	3.4773	0.927075	3.75083	3.42661e+06	4.09737e+06	4.71052e+06	1.4165e+07	1.81618e+07	1.05118e+07	1.21268e+07
P05023	AT1A1_HUMAN	Sodium/potassium-transporting ATPase subunit alpha-1; Short=Na(+)/K(+) ATPase alpha-1 subunit; EC=3.6.3.9; AltName: Full=Sodium pump subunit alpha-1; Flags: Precursor;	GIVVY[+80]TGDR	GIVVY[+80]TGDr	0.00052354	2.08821e-05	LOCALIZED	P05023	Y260				1.30572	3.49747	2	Yes	4	No	0.135333	0.00211549	0.00195331	0.0109052	0.00602817	0.0181383	0.00101245	0.496684	0.470799	0.0653957	0.0627801	0.143369	0.107186	0.186018	0.0457646	0.766679	1.30572	1.97201	2.29736	3.30284	3.49747	2.62087	2.30732	1.13589	2.55651e+06	3.59063e+06	3.62685e+06	5.03579e+06	4.02518e+06	3.70109e+06	6.47695e+06
Q9H2K8	TAOK3_HUMAN	Serine/threonine-protein kinase TAO3; EC=2.7.11.1; AltName: Full=Cutaneous T-cell lymphoma-associated antigen HD-CL-09; Short=CTCL-associated antigen HD-CL-09; AltName: Full=Dendritic cell-derived protein kinase; AltName: Full=JNK/SAPK-inhibitory kinase; AltName: Full=Jun kinase-inhibitory kinase; AltName: Full=Kinase from chicken homolog A; Short=hKFC-A; AltName: Full=Thousand and one amino acid…	NGPLNES[+80]QEDEEDSEHGTSLNR	NGPLNES[+80]QEDEEDSEHGTSLNR	9.81502e-08	1.29239e-08	LOCALIZED	Q9H2K8	S324				0.841704	3.48179	1	Yes	6	TAOK3_HUMAN	5.86206e-05	0.0720153	0.0831421	0.0941428	0.439602	0.521696	0.61827	0.300092	0.0140543	0.356021	0.379548	0.40291	0.733215	0.779822	0.830607	0.645544	3.48179	2.3038	1.30785	1.32044	1.72886	0.841704	1.07335	0.784186	2.53543e+07	1.85623e+07	1.70647e+07	7.32422e+07	6.93592e+07	6.97223e+07	3.52285e+07
P14921	ETS1_HUMAN	Protein C-ets-1; AltName: Full=p54;	VDLELFPSPDMEC[+57]ADVPLLT[+80]PSSK	VDLELFPSPDMEC[+57]ADVPLLT[+80]PSSK	0.0418287	0.377315	LUMP	P14921	T38				2.50539	3.47303	1	Yes	1	No	0.162838	0.0165151	0.021777	0.00912705	0.00299741	0.0181075	0.592206	0.0209886	0.507861	0.176773	0.202271	0.131312	0.0785043	0.185778	0.817793	0.198608	3.46989	2.88255	3.47303	3.35322	2.52463	2.50539	1.14303	2.19188	1.7377e+06	1.25599e+06	921915	7.97505e+06	4.07589e+06	1.53579e+06
Q8WXE0	CSKI2_HUMAN	Caskin-2; AltName: Full=CASK-interacting protein 2;	S[+80]GEQIFTQDVRPEQLLEGK	S[+80]GEQIFTQDVRPEQLLEGK	9.73658e-08	1.28207e-08	LOCALIZED	Q8WXE0	S471				1.64071	3.46038	2	Yes	6	No	0.00391493	0.0064265	0.00172958	0.00789166	0.00529654	0.0231746	0.0194629	0.00582493	0.0884801	0.110327	0.0597282	0.122326	0.101273	0.208427	0.192219	0.105681	3.46038	3.08926	2.46563	2.26181	1.64071	1.84431	0.453955	4.06276	4.51902e+06	5.19113e+06	4.10955e+06	1.7288e+07	1.82822e+07	1.22512e+07	1.35626e+07
Q15139, O94806	KPCD1_HUMAN	Serine/threonine-protein kinase D1; EC=2.7.11.13; AltName: Full=Protein kinase C mu type; AltName: Full=Protein kinase D; AltName: Full=nPKC-D1; AltName: Full=nPKC-mu;	S[+80]VVGTPAYLAPEVLR	S[+80]VVGTPAYLAPEVLR	0.000121097	1.34653e-08	LOCALIZED	Q15139	S742				1.01768	3.44581	4	Yes	6	KPCD1_HUMAN	7.12545e-05	2.43897e-05	0.000232418	0.00362438	0.188654	0.924957	0.006018	0.0136198	0.0151315	0.0109164	0.0245282	0.0860817	0.539152	0.970654	0.107186	0.160912	3.43129	3.44581	2.47205	1.71863	1.16952	1.01768	0.416628	2.44266	4.6263e+07	3.93808e+07	3.18105e+07	1.38452e+08	1.37745e+08	1.26823e+08	1.33994e+08
Q7Z417	NUFP2_HUMAN	Nuclear fragile X mental retardation-interacting protein 2; AltName: Full=82 kDa FMRP-interacting protein; Short=82-FIP; AltName: Full=Cell proliferation-inducing gene 1 protein; AltName: Full=FMRP-interacting protein 2;	NDS[+80]WGSFDLR	NDS[+80]WGSFDLR	2.00673e-05	1.33159e-08	LOCALIZED	Q7Z417	S652				2.24475	3.4417	5	Yes	4	No	0.0169843	0.00115082	4.72028e-07	0.000854254	0.00231873	0.000230042	0.137909	0.000359434	0.179697	0.0482757	0.00623058	0.0430892	0.0689593	0.0244836	0.474917	0.0305391	2.24475	2.3056	3.12061	2.85938	3.42949	3.4417	1.13076	3.04371	4.19242e+06	4.11232e+06	4.27758e+06	7.55154e+06	1.19776e+07	8.71495e+06	1.04351e+07
Q8IVL0	NAV3_HUMAN	Neuron navigator 3; AltName: Full=Pore membrane and/or filament-interacting-like protein 1; AltName: Full=Steerin-3; AltName: Full=Unc-53 homolog 3; Short=unc53H3;	KTS[+80]LDGSQNQDDVVLHVSSK	KTS[+80]LDGSQNQDDVVLHVSSK	0.00140113	0.00879698	LOCALIZED	Q8IVL0	S1113				1.59204	3.43531	4	Yes	1	No	0.00131261	0.00108318	0.00109145	0.00318885	0.00615349	0.288802	0.0370269	0.230301	0.0519905	0.0468901	0.0470047	0.0808159	0.107889	0.636255	0.262312	0.58496	2.63174	2.63218	2.05768	2.00089	1.59204	3.43531	0.620507	5.53629	5.22966e+06	4.25484e+06	3.60863e+06	1.11469e+07	1.29261e+07	1.03848e+07	1.01163e+07
Q8NFC6	BD1L1_HUMAN	Biorientation of chromosomes in cell division protein 1-like 1 {ECO:0000305};	RLSES[+80]LHVVDENK	rLS[+80]ESLHVVDENk	0.000475025	1.36534e-08	LOCALIZED	Q8NFC6	S635				1.29255	3.42313	5	Yes	1	No	0.00374772	0.000452746	0.000953932	0.00191627	3.57172e-05	0.0510981	0.0809251	0.0229449	0.0869767	0.0332782	0.0445636	0.0622976	0.0118607	0.305413	0.374891	0.207731	2.52722	2.60297	3.42313	2.78539	2.03013	1.29255	0.867317	1.49029	6.84167e+06	6.67472e+06	6.4721e+06	1.76739e+07	1.92325e+07	1.36089e+07	1.74882e+07
O60343	TBCD4_HUMAN	TBC1 domain family member 4; AltName: Full=Akt substrate of 160 kDa; Short=AS160;	GRLGS[+80]VDS[+80]FER	GRLGS[+80]VDS[+80]FER	9.08486e-08	1.19625e-08	LOCALIZED	O60343	S588	S591			0.693223	3.41266	3	Yes	6	No	0.00196938	0.00295166	0.080527	0.0739325	0.0153032	0.00284587	NA	NA	0.0631358	0.0778757	0.373829	0.360306	0.170209	0.0764301	NA	NA	3.41266	2.35005	1.54954	0.849495	0.743947	0.693223	0.959261	0.722663	4.59405e+06	5.05401e+06	4.77423e+06	1.92949e+07	1.6173e+07	1.37505e+07	1.23899e+07
Q15139, O94806	KPCD1_HUMAN	Serine/threonine-protein kinase D1; EC=2.7.11.13; AltName: Full=Protein kinase C mu type; AltName: Full=Protein kinase D; AltName: Full=nPKC-D1; AltName: Full=nPKC-mu;	TIS[+80]PSTS[+80]NNIPLMR	TIS[+80]PSTS[+80]NNIPLMR	0.0194404	0.173003	LUMP	Q15139	S397	S401			1.67057	3.3993	4	Yes	1	KPCD1_HUMAN	0.000101475	0.000121594	0.000490557	0.000517156	0.00978452	0.0176319	0.056473	0.00575436	0.0178486	0.0187856	0.0341354	0.0350642	0.135907	0.183185	0.320243	0.105113	2.90539	3.3993	3.2547	2.43952	2.22814	1.67057	0.732346	2.28112	2.66253e+07	2.33676e+07	2.1022e+07	6.96339e+07	7.24661e+07	6.42258e+07	7.37801e+07
O75569	PRKRA_HUMAN	Interferon-inducible double-stranded RNA-dependent protein kinase activator A; AltName: Full=PKR-associated protein X; AltName: Full=PKR-associating protein X; AltName: Full=Protein activator of the interferon-induced protein kinase; AltName: Full=Protein kinase, interferon-inducible double-stranded RNA-dependent activator;	HRAEAPPLEREDS[+80]GTFSLGK	HRAEAPPLEREDS[+80]GTFSLGK	0.000349939	1.36196e-08	LOCALIZED	O75569	S18				0.999981	3.39588	3	Yes	6	No	0.00417339	1.91523e-05	0.000208243	0.00857245	0.462246	0.999877	0.458878	0.581588	0.0912377	0.00996397	0.0239977	0.127544	0.746632	0.999937	0.744267	0.812519	3.39588	2.88091	2.40566	2.30666	1.4205	0.999981	0.920218	1.08668	3.02733e+07	2.68941e+07	2.54882e+07	7.99111e+07	1.15617e+08	8.51596e+07	7.65272e+07
Q9Y6X9	MORC2_HUMAN	MORC family CW-type zinc finger protein 2; AltName: Full=Zinc finger CW-type coiled-coil domain protein 1;	KRS[+80]VAVS[+80]DEEEVEEEAER	KRS[+80]VAVS[+80]DEEEVEEEAER	6.76926e-08	8.91343e-09	LOCALIZED	Q9Y6X9	S739	S743			1.23027	3.31852	2	Yes	1	No	0.0120923	0.0323366	0.000196895	0.0114224	0.00480427	0.171111	0.577102	0.614649	0.151041	0.246259	0.0237128	0.146584	0.0972671	0.518738	0.809754	0.828888	1.73222	2.29019	3.31852	3.04509	2.07356	1.23027	1.13037	1.08838	6.80403e+06	4.38684e+06	6.27904e+06	1.11739e+07	1.01534e+07	8.93448e+06	1.17404e+07
Q9P035	HACD3_HUMAN	Very-long-chain (3R)-3-hydroxyacyl-CoA dehydratase 3 {ECO:0000305}; EC=4.2.1.134 {ECO:0000269|PubMed:18554506}; AltName: Full=3-hydroxyacyl-CoA dehydratase 3 {ECO:0000303|PubMed:18554506}; Short=HACD3 {ECO:0000303|PubMed:18554506}; AltName: Full=Butyrate-induced protein 1 {ECO:0000303|PubMed:10747961}; Short=B-ind1 {ECO:0000303|PubMed:10747961}; Short=hB-ind1 {ECO:0000303|PubMed:10747961}; AltNam…	RPLFLAPDFDRWLDES[+80]DAEM[+16]ELR	RPLFLAPDFDRWLDES[+80]DAEM[+16]ELR	7.74098e-08	1.0193e-08	LOCALIZED	Q9P035	S114				2.16449	3.31348	2	Yes	1	No	0.170449	0.00562874	0.255222	0.00210131	0.00492238	0.0283616	0.446191	0.0530241	0.51791	0.103834	0.606902	0.0651835	0.0981559	0.230465	0.736826	0.31158	2.83517	3.19622	2.16449	3.31348	2.80739	3.06056	1.35509	2.25857	3.47782e+06	2.09461e+06	1.26582e+06	1.08858e+07	2.54106e+06	5.96073e+06	6.58214e+06
Q9Y243	AKT3_HUMAN	RAC-gamma serine/threonine-protein kinase; EC=2.7.11.1; AltName: Full=Protein kinase Akt-3; AltName: Full=Protein kinase B gamma; Short=PKB gamma; AltName: Full=RAC-PK-gamma; AltName: Full=STK-2;	RPHFPQFSY[+80]SAS[+80]GRE	RPHFPQFS[+80]YSAS[+80]GRE	0.000474542	1.36509e-08	LOCALIZED	Q9Y243	S472	S476			1.13497	3.25645	5	Yes	4	AKT3_HUMAN	0.101966	0.00150484	0.00202464	0.0008783	0.00309965	0.000111402	0.691855	0.000122135	0.417431	0.0556724	0.0640337	0.0435361	0.0795744	0.0183832	0.867268	0.0187856	1.13497	2.06965	2.24688	3.25645	2.74735	2.93478	0.965713	3.03897	1.01682e+07	9.65557e+06	8.55315e+06	1.08623e+07	1.13053e+07	1.00395e+07	1.72158e+07
Q96CB8	INT12_HUMAN	Integrator complex subunit 12; Short=Int12; AltName: Full=PHD finger protein 22;	SVS[+80]C[+57]DNVSK	SVS[+80]C[+57]DNVSK	0.000124198	1.35335e-08	LOCALIZED	Q96CB8	S378				1.15556	3.22984	3	Yes	1	No	0.00172382	3.49069e-05	0.048881	0.000929944	0.260927	0.404303	0.194899	0.157638	0.0596419	0.0118607	0.299116	0.0443551	0.612838	0.714317	0.546461	0.500922	2.89395	2.41017	3.22984	3.11	1.52839	1.15556	0.847862	1.36291	3.00397e+06	2.81257e+06	2.48377e+06	8.61339e+06	8.76871e+06	6.63855e+06	6.60552e+06
P16949	STMN1_HUMAN	Stathmin; AltName: Full=Leukemia-associated phosphoprotein p18; AltName: Full=Metablastin; AltName: Full=Oncoprotein 18; Short=Op18; AltName: Full=Phosphoprotein p19; Short=pp19; AltName: Full=Prosolin; AltName: Full=Protein Pr22; AltName: Full=pp17;	RAS[+80]GQAFELILSPR	RAS[+80]GQAFELILSPR	9.36352e-08	1.23294e-08	LOCALIZED	P16949	S16				1.33151	3.21777	1	Yes	6	No	0.00113229	0.0211178	0.138905	0.071739	0.292336	0.157436	0.0578875	0.0632619	0.0479344	0.199269	0.476267	0.355251	0.639276	0.500672	0.323604	0.336401	3.14873	3.21777	1.59781	1.42666	1.50003	1.33151	0.649176	2.05108	4.78532e+06	3.76623e+06	3.97213e+06	1.22932e+07	1.19453e+07	1.51952e+07	1.56208e+07
Q9UBP9	GULP1_HUMAN	PTB domain-containing engulfment adapter protein 1; AltName: Full=Cell death protein 6 homolog; AltName: Full=PTB domain adapter protein CED-6; AltName: Full=Protein GULP;	S[+80]PSTDIFDMIPFSPISHQSSMPTR	S[+80]PSTDIFDMIPFSPISHQSSMPTr	0.0347319	0.308128	LUMP	Q9UBP9	S211				1.31615	3.1899	3	Yes	4	No	0.107217	0.00309854	0.00157312	0.00034808	0.00617448	0.0418086	0.482929	0.00359819	0.42732	0.0795744	0.0568747	0.0302407	0.108105	0.278219	0.75891	0.0857193	1.31615	2.01769	3.01181	3.1899	2.13312	1.46812	0.867698	1.69198	1.52413e+06	2.39226e+06	2.57399e+06	2.92624e+06	2.89764e+06	2.71842e+06	4.22604e+06
Q969V6	MKL1_HUMAN	MKL/myocardin-like protein 1; AltName: Full=Megakaryoblastic leukemia 1 protein; AltName: Full=Megakaryocytic acute leukemia protein; AltName: Full=Myocardin-related transcription factor A; Short=MRTF-A;	VSEPLLSATSAS[+80]PTQVVSQLPMGR	VSEPLLSATSAS[+80]PTQVVSQLPMGR	0.0460085	0.420705	LUMP	Q969V6	S156				1.18329	3.12675	1	Yes	4	No	0.518433	0.059246	0.0043731	0.0806325	0.0815805	0.110751	0.465309	0.199995	0.77822	0.326335	0.0934039	0.374054	0.37612	0.433331	0.748566	0.552464	1.18329	1.60943	3.12675	2.43707	1.82009	1.71646	1.20885	1.4199	2.9935e+06	4.31501e+06	2.14061e+06	2.8152e+06	3.7646e+06	4.60125e+06	5.31782e+06
P48681	NEST_HUMAN	Nestin;	TLENQSHET[+80]LERENQEC[+57]PRSLEEDLETLK	TLENQSHET[+80]LERENQEC[+57]PRSLEEDLETLK	0.000494541	1.96972e-05	LOCALIZED	P48681	T567				1.29287	3.12014	1	Yes	1	No	0.0223837	0.306001	0.038251	0.0185981	0.0325632	0.00151146	0.336754	0.414864	0.205058	0.649731	0.266475	0.18804	0.247178	0.0557117	0.672207	0.720283	1.30245	3.12014	1.30921	1.29287	1.57093	1.55968	4.35732	0.357945	3.74627e+07	4.49228e+07	4.30111e+07	5.06286e+07	5.30762e+07	5.96182e+07	5.92914e+07
Q08AD1	CAMP2_HUMAN	Calmodulin-regulated spectrin-associated protein 2; AltName: Full=Calmodulin-regulated spectrin-associated protein 1-like protein 1;	S[+80]PTTPIDPEK	S[+80]PTTPIDPEK	0.00108797	0.00527934	LOCALIZED	Q08AD1	S862				1.03203	3.09742	1	Yes	4	No	0.809406	0.0404151	0.00111661	0.00555996	0.00628822	0.0194428	0.463896	0.00368671	0.921045	0.273406	0.0476379	0.10334	0.108957	0.192188	0.747882	0.0866436	1.03203	1.39177	2.42848	2.79126	3.09742	2.07217	1.09153	1.89841	5.08391e+06	6.80415e+06		6.06205e+06	6.61556e+06	5.72569e+06	8.13797e+06
Q8N5J2	FA63A_HUMAN	Protein FAM63A;	VLS[+80]LQGR	VLS[+80]LQGR	9.22993e-08	1.21535e-08	LOCALIZED	Q8N5J2	S441				1.71681	3.08994	4	Yes	6	No	0.0032545	0.00282098	0.0178741	0.00188043	0.000273394	NA	0.890979	NA	0.0817863	0.0761103	0.184536	0.0619059	0.0267153	NA	0.956227	NA	3.08994	1.96376	1.71681	1.74787	2.20164	1.80618	0.979933	1.84317	8.81591e+06	6.83602e+06	7.37831e+06	2.1451e+07	2.59903e+07		1.46906e+07
A0MZ66	SHOT1_HUMAN	Shootin-1 {ECO:0000312|HGNC:HGNC:29319}; AltName: Full=Shootin1 {ECO:0000250|UniProtKB:A0MZ67};	S[+80]LDPENSETELER	S[+80]LDPENSETELER	0.000664066	2.51146e-05	LOCALIZED	A0MZ66	S467				1.72533	3.04286	1	Yes	1	No	0.0229688	0.00179977	0.0130685	0.0648149	0.0311271	0.0175868	0.170293	0.0123523	0.207834	0.0607643	0.157513	0.340144	0.242031	0.183096	0.517742	0.152552	1.72533	3.04286	2.95352	1.95946	1.97258	1.89376	0.801644	2.36234	4.16173e+06	3.73147e+06	3.68534e+06	5.41311e+06	8.05088e+06	6.51276e+06	1.09354e+07
Q13459	MYO9B_HUMAN	Unconventional myosin-IXb; AltName: Full=Unconventional myosin-9b;	VSPPAPGS[+80]APET[+80]PEDK	VSPPAPGS[+80]APET[+80]PEDK	0.000121901	1.3483e-08	LOCALIZED	Q13459	S1267	T1271			0.919772	3.03946	1	Yes	5	No	0.421998	0.917701	0.0114867	0.000378801	0.0318259	0.0591252	0.149419	0.0416373	0.723795	0.967536	0.147117	0.0310311	0.244356	0.326024	0.489782	0.277706	0.919772	0.986741	1.86707	2.41481	3.03946	2.31523	0.828257	2.7953	1.41711e+07	1.11645e+07	1.24144e+07	1.1383e+07	1.29019e+07	1.04366e+07	1.46754e+07
Q14C86	GAPD1_HUMAN	GTPase-activating protein and VPS9 domain-containing protein 1; AltName: Full=GAPex-5; AltName: Full=Rab5-activating protein 6;	SRS[+80]SDIVSSVR	SrS[+80]SDIVSSVr	0.00116924	0.00704215	LOCALIZED	Q14C86	S902				0.940937	3.03129	5	Yes	6	No	0.000162004	0.0012851	0.00033669	0.000774738	0.00499035	0.505994	0.368543	0.59526	0.0218309	0.0512906	0.0297147	0.0414156	0.0985806	0.770972	0.6939	0.819212	3.03129	2.52896	2.18565	1.79667	1.46425	0.940937	0.897587	1.0483	3.76187e+07	3.50722e+07	2.90829e+07	9.80316e+07	1.11468e+08	9.90067e+07
P27361	MK03_HUMAN	Mitogen-activated protein kinase 3; Short=MAP kinase 3; Short=MAPK 3; EC=2.7.11.24; AltName: Full=ERT2; AltName: Full=Extracellular signal-regulated kinase 1; Short=ERK-1; AltName: Full=Insulin-stimulated MAP2 kinase; AltName: Full=MAP kinase isoform p44; Short=p44-MAPK; AltName: Full=Microtubule-associated protein 2 kinase; AltName: Full=p44-ERK1;	IADPEHDHTGFLT[+80]EY[+80]VATR	IADPEHDHTGFLT[+80]EY[+80]VATR	0.000121286	1.34694e-08	LOCALIZED	P27361	T202	Y204			0.819926	2.97582	4	Yes	4	MK03_HUMAN	0.364984	0.001133	0.000481815	0.00696654	0.00132488	0.00159662	0.273426	0.0028809	0.691887	0.0479344	0.0340461	0.114022	0.0521722	0.0574565	0.623104	0.0768991	0.819926	2.09342	2.58731	2.71274	2.43298	2.97582	0.657271	4.52754	2.43534e+07	2.45752e+07	1.89313e+07	1.89898e+07	1.22108e+07	2.44394e+07	4.32605e+07
Q6PJG2	EMSA1_HUMAN	ELM2 and SANT domain-containing protein 1; AltName: Full=MIDEAS {ECO:0000303|PubMed:25653165};	T[+80]NSAEVTPPVLSVMGEATPVSIEPR	T[+80]NSAEVTPPVLSVMGEATPVSIEPR	0.0335658	0.299056	LUMP	Q6PJG2	T698				0.906858	2.9573	2	Yes	6	No	0.00094094	0.000206885	0.0272032	0.218628	0.0378304	0.398041	0.0969444	0.0723526	0.0444647	0.0239957	0.225773	0.573171	0.265061	0.710442	0.408472	0.356879	2.9573	1.93205	1.24777	1.11336	1.20567	0.906858	1.22073	0.742881	7.66668e+06	7.85656e+06	6.8528e+06	1.99572e+07	2.52899e+07	2.09256e+07	1.42542e+07
P47712	PA24A_HUMAN	Cytosolic phospholipase A2; Short=cPLA2; AltName: Full=Phospholipase A2 group IVA; Includes: Phospholipase A2; EC=3.1.1.4; AltName: Full=Phosphatidylcholine 2-acylhydrolase; Includes: Lysophospholipase; EC=3.1.1.5;	QNPSRC[+57]S[+80]VSLSNVEAR	QNPSRC[+57]S[+80]VSLSNVEAR	0.0388816	0.345626	LUMP	P47712	S727				1.50306	2.94826	1	Yes	1	No	0.00556598	0.0297383	0.0493372	0.00323051	0.291406	0.31742	0.708524	0.337961	0.10334	0.23614	0.300244	0.0815831	0.638679	0.657764	0.875164	0.672495	1.96687	2.31696	1.98113	2.94826	1.50306	2.25489	1.06331	2.12064	3.05403e+06	2.34928e+06	3.7024e+06	6.69402e+06	5.45354e+06	5.76217e+06	5.8392e+06
O95425	SVIL_HUMAN	Supervillin; AltName: Full=Archvillin; AltName: Full=p205/p250;	S[+80]FDEQNVPK	S[+80]FDEQNVPK	9.00878e-08	1.18623e-08	LOCALIZED	O95425	S707				0.698644	2.94726	1	Yes	6	No	0.000858722	0.130112	0.103167	0.0476245	0.0194884	0.0849093	0.191047	0.0588316	0.0431764	0.464057	0.419948	0.295922	0.19231	0.383323	0.541105	0.325587	2.94726	1.36527	0.710921	0.698644	1.38395	0.733574	1.43947	0.509612	1.34201e+07	1.03014e+07	9.96329e+06	3.22186e+07	3.7226e+07	2.98334e+07	1.1909e+07
Q5T5C0	STXB5_HUMAN	Syntaxin-binding protein 5; AltName: Full=Lethal(2) giant larvae protein homolog 3; AltName: Full=Tomosyn-1;	KLS[+80]LPTDLKPDLDVK	KLS[+80]LPTDLKPDLDVK	0.000475234	1.36544e-08	LOCALIZED	Q5T5C0	S759				0.951481	2.94045	1	Yes	1	No	0.00341364	0.0251815	0.0680572	0.0528797	0.0500781	0.628122	0.665909	0.893927	0.0836376	0.217524	0.347772	0.310982	0.30209	0.835792	0.854838	0.957844	2.45586	2.94045	2.19556	1.91432	1.26528	0.951481	0.936942	1.01552	5.60965e+06	5.34771e+06	4.12875e+06	1.36626e+07	1.01943e+07	1.31925e+07	1.78288e+07
Q9UGH3	S23A2_HUMAN	Solute carrier family 23 member 2; AltName: Full=Na(+)/L-ascorbic acid transporter 2; AltName: Full=Nucleobase transporter-like 1 protein; AltName: Full=Sodium-dependent vitamin C transporter 2; Short=hSVCT2; AltName: Full=Yolk sac permease-like molecule 2;	SSLAETLDS[+80]TGS[+80]LDPQR	SSLAETLDS[+80]TGS[+80]LDPQr	0.0160586	0.141436	LUMP	Q9UGH3	S78	S81			1.74863	2.92558	3	Yes	1	No	0.00293317	0.00094205	0.00222445	0.0221435	0.0492481	0.0667923	0.0781723	0.418976	0.0776504	0.0444647	0.0674181	0.204013	0.300138	0.344322	0.369217	0.72233	2.55511	2.92558	2.53868	1.74863	2.26901	1.98846	1.62032	1.2272	1.91054e+06	3.54128e+06	3.12043e+06	7.27324e+06	6.48061e+06	8.14915e+06	8.99284e+06
Q9BTC0	DIDO1_HUMAN	Death-inducer obliterator 1; Short=DIO-1; Short=hDido1; AltName: Full=Death-associated transcription factor 1; Short=DATF-1;	RNS[+80]VERPAEPVAGAATPSLVEQQK	rNS[+80]VErPAEPVAGAATPSLVEQQk	8.70833e-08	1.14667e-08	LOCALIZED	Q9BTC0	S1456				1.22931	2.91731	3	Yes	4	No	0.0326934	0.00643583	0.000151655	1.45236e-05	0.000734687	0.0714113	0.657931	0.0634397	0.247678	0.110426	0.021295	0.00921587	0.0407853	0.354644	0.851133	0.336686	1.22931	1.77144	2.82539	2.91731	2.13855	1.34908	0.974848	1.38388	3.10235e+07	3.03584e+07	2.81336e+07	3.5417e+07	4.05018e+07	3.41235e+07	4.46244e+07
Q12929	EPS8_HUMAN	Epidermal growth factor receptor kinase substrate 8;	RKS[+80]QMEEVQDELIHR	RKS[+80]QMEEVQDELIHR	6.72746e-08	8.8584e-09	LOCALIZED	Q12929	S685				1.04995	2.90417	2	Yes	6	No	0.0015298	0.00236917	0.012653	0.0110108	0.400498	NA	NA	NA	0.0561463	0.0694121	0.154702	0.144078	0.711952	NA	NA	NA	2.90417	2.70092	2.00933	1.8673	1.15884	1.04995	0.378846	2.77145	1.1578e+07	8.48035e+06	7.95399e+06	3.08614e+07	2.65281e+07	2.39632e+07
Q9UQC2	GAB2_HUMAN	GRB2-associated-binding protein 2; AltName: Full=GRB2-associated binder 2; AltName: Full=Growth factor receptor bound protein 2-associated protein 2; AltName: Full=pp100;	NNTVIDELPFKS[+80]PITK	NNTVIDELPFKS[+80]PITK	0.00685073	0.0492625	LOCALIZED	Q9UQC2	S543				1.48066	2.87674	3	Yes	1	No	0.00798115	0.0009446	0.00318448	0.00246417	0.00820058	0.0706811	0.601179	0.0504594	0.123011	0.0444647	0.080756	0.0708295	0.124975	0.352414	0.821749	0.303434	2.11963	2.87674	2.08963	2.0734	1.82598	1.48066	0.918425	1.61218	7.43446e+06	5.34438e+06	6.82323e+06	1.35686e+07	1.63234e+07	1.16572e+07	2.12037e+07
Q13459	MYO9B_HUMAN	Unconventional myosin-IXb; AltName: Full=Unconventional myosin-9b;	KKPGDASSLPDAGLS[+80]PGSQVDSK	kkPGDASSLPDAGLS[+80]PGSQVDSk	0.000478118	1.83141e-05	LOCALIZED	Q13459	S1405				0.935101	2.87261	3	Yes	4	No	0.256779	0.852142	1.78262e-05	0.00010186	3.55484e-06	0.028764	0.00979745	0.0118879	0.608722	0.938929	0.00993279	0.0178536	0.00686195	0.232201	0.135968	0.149791	0.935101	1.01106	2.12274	2.72578	2.87261	1.75244	0.772701	2.26795	9.40739e+06	9.20632e+06	1.04201e+07	8.49015e+06	9.4685e+06	9.19091e+06	9.63342e+06
O60861	GAS7_HUMAN	Growth arrest-specific protein 7; Short=GAS-7;	ST[+80]QAGDDLMR	ST[+80]QAGDDLMR	0.131607	1	LUMP	O60861	T377				1.30245	2.85492	3	Yes	4	No	0.108776	0.00162693	0.00779014	0.000409166	0.0466251	0.00284675	0.191371	0.00126523	0.430238	0.0578415	0.121633	0.0316041	0.293332	0.0764301	0.541632	0.0508345	1.30245	2.85492	2.16267	2.17491	2.45069	2.69303	1.25698	2.14247	6.45179e+06	5.57493e+06		8.69453e+06	6.75735e+06	8.04442e+06	1.83349e+07
P48553	TPC10_HUMAN	Trafficking protein particle complex subunit 10; AltName: Full=Epilepsy holoprosencephaly candidate 1 protein; Short=EHOC-1; AltName: Full=Protein GT334; AltName: Full=Trafficking protein particle complex subunit TMEM1; AltName: Full=Transport protein particle subunit TMEM1; Short=TRAPP subunit TMEM1;	RQES[+80]SSS[+80]LEMPSGVALEEGAHVLR	RQES[+80]SSS[+80]LEMPSGVALEEGAHVLR	0.0281277	0.253844	LUMP	P48553	S708	S711			1.72036	2.84677	4	Yes	4	No	0.00593466	0.00245232	0.000445068	0.000139739	0.000868638	0.0605563	0.104171	0.130314	0.106478	0.0706103	0.0331021	0.0202456	0.0435208	0.329351	0.421501	0.464288	1.72036	2.06869	2.4818	2.84677	2.55701	2.08392	1.26931	1.64177	7.0248e+06	8.34435e+06	8.60182e+06	1.23208e+07	1.55765e+07	1.33414e+07	1.43866e+07
Q8IWW6	RHG12_HUMAN	Rho GTPase-activating protein 12; AltName: Full=Rho-type GTPase-activating protein 12;	WRHS[+80]TIVLDTNDK	WRHS[+80]TIVLDTNDK	0.000776623	0.000482417	LOCALIZED	Q8IWW6	S423				1.19944	2.84328	1	Yes	4	No	0.345043	0.302688	0.286339	0.00225314	0.216254	0.137543	0.424884	0.0828459	0.677929	0.647246	0.634089	0.0677145	0.570197	0.474272	0.725372	0.378956	1.19944	1.44644	1.38837	2.84328	1.38942	1.79983	0.86401	2.08311	3.83166e+06	5.48577e+06	6.538e+06	5.15675e+06	6.87136e+06	6.9895e+06	4.99281e+06
Q12888	TP53B_HUMAN	Tumor suppressor p53-binding protein 1; Short=53BP1; Short=p53-binding protein 1; Short=p53BP1;	NS[+80]PEDLGLSLTGDSC[+57]K	NS[+80]PEDLGLSLTGDSC[+57]K	9.82066e-08	1.29314e-08	LOCALIZED	Q12888	S500				1.23595	2.84164	1	Yes	1	No	0.00090643	0.273584	0.683104	0.0409011	0.00540358	0.281425	0.0265315	0.650229	0.0440805	0.623187	0.863205	0.275397	0.102102	0.629773	0.223102	0.847397	1.7865	2.84164	1.23595	1.72882	1.40967	1.78834	2.13782	0.836525	4.95954e+06	4.55875e+06	4.96359e+06	8.67096e+06	9.30641e+06	7.89447e+06	2.75874e+07
Q9ULH7	MKL2_HUMAN	MKL/myocardin-like protein 2; AltName: Full=Megakaryoblastic leukemia 2; AltName: Full=Myocardin-related transcription factor B; Short=MRTF-B;	S[+80]PAAFHEQIK	S[+80]PAAFHEQIK	8.99771e-08	1.18478e-08	LOCALIZED	Q9ULH7	S66				1.7726	2.83907	3	Yes	1	No	0.00022742	0.0131055	0.0102938	0.000565952	0.00104155	0.00952555	0.760584	0.0068726	0.0244836	0.157772	0.139494	0.036187	0.046577	0.134007	0.8998	0.113365	2.7828	2.76896	2.83907	2.62345	2.37965	1.7726	1.05496	1.68026	7.79583e+06	5.24569e+06	5.39628e+06	1.71808e+07	1.66036e+07	1.75243e+07	1.23115e+07
Q5VZ89	DEN4C_HUMAN	DENN domain-containing protein 4C;	RS[+80]SLPLDHGSPAQENPESEK	RSS[+80]LPLDHGSPAQENPESEK	0.00822544	0.0615625	LOCALIZED	Q5VZ89	S1042				1.48663	2.83814	2	Yes	6	No	0.00100631	0.00163756	0.0171724	0.0335973	0.0134246	0.0393036	0.279808	0.00137449	0.045652	0.0581368	0.180727	0.25126	0.159912	0.269917	0.628654	0.0533324	2.83814	2.44944	2.18129	1.68291	1.74666	1.48663	0.770624	1.92913	2.07317e+07	2.02977e+07	1.20052e+07	4.9448e+07	5.48123e+07	4.62589e+07	4.47411e+07
P11169	GTR3_HUMAN	Solute carrier family 2, facilitated glucose transporter member 3; AltName: Full=Glucose transporter type 3, brain; Short=GLUT-3;	DGVMEMNS[+80]IEPAK	DGVMEMNS[+80]IEPAK	8.47307e-08	1.11569e-08	LOCALIZED	P11169	S485				1.45584	2.83544	1	Yes	1	No	0.0383027	0.000239015	0.0135059	0.0113534	0.0519083	0.0228724	0.875191	0.0183839	0.266529	0.0248276	0.160398	0.146303	0.308147	0.207449	0.949271	0.187006	1.45584	2.83544	1.92415	2.34096	1.94903	1.67791	1.02194	1.64188	6.78681e+06	4.6451e+06	5.6407e+06	8.08988e+06	9.38437e+06	7.3808e+06	1.72683e+07
Q15121	PEA15_HUMAN	Astrocytic phosphoprotein PEA-15; AltName: Full=15 kDa phosphoprotein enriched in astrocytes; AltName: Full=Phosphoprotein enriched in diabetes; Short=PED;	DIIRQPS[+80]EEEIIK	DIIRQPS[+80]EEEIIK	8.4676e-08	1.11497e-08	LOCALIZED	Q15121	S116				1.0233	2.83344	5	Yes	1	No	3.37537e-05	1.35026e-05	4.87361e-05	0.000184404	0.000115137	0.72838	0.136888	0.136882	0.0118607	0.00894925	0.0132253	0.023266	0.0184288	0.884909	0.473081	0.473081	2.83344	2.61184	2.3273	2.01282	1.8714	1.0233	1.20818	0.846975	8.67622e+07	8.31363e+07	7.148e+07	2.18052e+08	2.28645e+08	2.37234e+08	2.11226e+08
Q86YR5	GPSM1_HUMAN	G-protein-signaling modulator 1; AltName: Full=Activator of G-protein signaling 3;	APS[+80]SDEEC[+57]FFDLLTK	APS[+80]SDEEC[+57]FFDLLTK	0.0385918	0.342743	LUMP	Q86YR5	S492				1.20414	2.82843	4	Yes	1	No	0.00390637	4.54942e-05	0.00793426	0.00399281	0.000439127	0.158297	0.66356	0.588796	0.0884679	0.0128718	0.122751	0.089395	0.032972	0.501867	0.853493	0.816231	2.82843	2.62168	2.54399	1.79044	1.76982	1.20414	1.08768	1.10708	3.07172e+06	2.41975e+06	2.7204e+06	9.01435e+06	7.98605e+06	6.22626e+06	6.93068e+06
O15027	SC16A_HUMAN	Protein transport protein Sec16A; AltName: Full=SEC16 homolog A;	FTGS[+80]FDDDPDPHRDPYGEEVDRR	FTGS[+80]FDDDPDPHRDPYGEEVDRR	0.000203785	1.35879e-08	LOCALIZED	O15027	S1149				1.0089	2.81832	2	Yes	6	No	0.000492556	0.00299424	0.0549899	0.266539	0.448534	0.955793	0.313748	0.0261622	0.0341354	0.0784622	0.316849	0.617628	0.738609	0.982327	0.655316	0.22191	2.81832	2.10431	1.42145	1.20747	1.12571	1.0089	1.17511	0.858563	2.83724e+07	2.04735e+07	1.74276e+07	6.09572e+07	6.63811e+07	5.94418e+07	4.27882e+07
Q8WUY3	PRUN2_HUMAN	Protein prune homolog 2; AltName: Full=BNIP2 motif-containing molecule at the C-terminal region 1;	RAS[+80]DSVFQPK	RAS[+80]DSVFQPK	0.000121901	1.3483e-08	LOCALIZED	Q8WUY3	S699				1.44868	2.80304	4	Yes	1	No	0.00398502	0.00179055	0.00254691	0.0455105	0.00202933	0.0128345	0.457553	0.0135922	0.0893099	0.0607643	0.0723366	0.290107	0.0640605	0.155919	0.743852	0.160749	2.05491	2.05701	2.10478	2.80304	2.35211	1.44868	0.893191	1.62191	3.02223e+06	3.56093e+06	3.88895e+06	7.53832e+06	7.9149e+06	6.06599e+06	7.99172e+06
P43243	MATR3_HUMAN	Matrin-3;	RDS[+80]FDDRGPSLNPVLDYDHGSR	rDS[+80]FDDrGPSLNPVLDYDHGSr	9.65681e-08	1.27156e-08	LOCALIZED	P43243	S188				1.45585	2.79796	6	Yes	4	No	0.000831596	2.36738e-05	1.52263e-05	2.56912e-06	3.46113e-05	4.93354e-05	0.000471927	2.34482e-05	0.0424512	0.010827	0.00930828	0.00623058	0.0118607	0.0132253	0.0337722	0.010827	1.45585	1.8813	2.67126	2.79796	2.49605	1.74464	0.873626	1.99701	1.43421e+08	1.44642e+08	1.48714e+08	2.03847e+08	2.26257e+08	2.05778e+08	2.68848e+08
Q05209	PTN12_HUMAN	Tyrosine-protein phosphatase non-receptor type 12; EC=3.1.3.48; AltName: Full=PTP-PEST; AltName: Full=Protein-tyrosine phosphatase G1; Short=PTPG1;	NLS[+80]FEIK	NLS[+80]FEIK	9.36148e-08	1.23267e-08	LOCALIZED	Q05209	S435				0.681877	2.78854	3	Yes	6	No	4.46375e-05	0.00614735	0.000411801	0.0794544	0.021478	0.00384988	0.368066	0.0584645	0.0128718	0.107889	0.0316994	0.37158	0.200654	0.0880834	0.693692	0.324775	2.78854	1.82039	1.28315	1.1034	1.28401	0.681877	0.932339	0.731361	9.06626e+06	8.37533e+06	8.91244e+06		2.40503e+07	2.49425e+07	1.34803e+07
Q32MZ4	LRRF1_HUMAN	Leucine-rich repeat flightless-interacting protein 1; Short=LRR FLII-interacting protein 1; AltName: Full=GC-binding factor 2; AltName: Full=TAR RNA-interacting protein;	IDGATQSS[+80]PAEPK	IDGATQSS[+80]PAEPK	0.000833343	0.00380208	LOCALIZED	Q32MZ4	S714				1.23499	2.78408	1	Yes	1	No	0.268634	0.001801	0.189552	0.162161	0.709825	0.502609	0.0593209	0.732644	0.619258	0.0607643	0.539463	0.507191	0.875576	0.769379	0.326529	0.886842	2.01354	2.78408	2.18041	1.95775	1.23499	1.72279	2.10447	0.818635	4.69568e+06	2.53872e+06	4.14875e+06	5.83332e+06	3.72394e+06	1.33632e+07	9.42049e+06
Q96EY5	MB12A_HUMAN	Multivesicular body subunit 12A; AltName: Full=CIN85/CD2AP family-binding protein; AltName: Full=ESCRT-I complex subunit MVB12A; AltName: Full=Protein FAM125A;	DMQGLS[+80]LDAASQPSK	DMQGLS[+80]LDAASQPSK	9.84401e-08	1.29621e-08	LOCALIZED	Q96EY5	S170				0.895549	2.76852	1	Yes	6	No	0.00192067	0.735774	0.691838	0.375717	0.00692355	0.498399	0.050309	0.211114	0.0623133	0.888296	0.867268	0.698576	0.113794	0.767569	0.303081	0.564724	2.76852	1.14069	0.895549	1.41816	2.29941	1.30672	1.91539	0.682222	1.4059e+07	6.92303e+06	7.69722e+06	2.65241e+07	2.74252e+07	2.54498e+07	5.23589e+06
P46013	KI67_HUMAN	Antigen KI-67;	DINTFVGT[+80]PVEK	DINTFVGT[+80]PVEK	0.000123672	1.3522e-08	LOCALIZED	P46013	T1923				1.06264	2.76605	1	Yes	1	No	0.0270854	0.0793641	0.015402	0.00463873	0.890708	0.587871	0.332823	0.437106	0.22531	0.371297	0.170603	0.096049	0.956089	0.815438	0.669398	0.732	1.70458	2.76605	2.30553	2.29962	1.06264	1.13194	1.6796	0.673935	2.6475e+06	2.47912e+06	3.58829e+06	5.43689e+06	3.96857e+06	5.44976e+06	1.23526e+07
Q09666	AHNK_HUMAN	Neuroblast differentiation-associated protein AHNAK; AltName: Full=Desmoyokin;	IS[+80]MSEVDLNVAAPK	IS[+80]MSEVDLNVAAPK	0.000539606	2.22474e-05	LOCALIZED	Q09666	S570				1.40147	2.76357	2	Yes	6	No	0.00240854	0.0268893	0.0597891	0.0413217	0.0139165	0.00434178	0.102389	0.0065795	0.0698538	0.224618	0.327631	0.276883	0.162399	0.0932574	0.418282	0.111237	2.76357	2.07452	1.40147	1.75151	1.87064	2.23513	1.24989	1.78826	5.88067e+06	5.86299e+06	4.16681e+06	1.68245e+07	1.25057e+07	1.46396e+07	1.3962e+07
Q13177	PAK2_HUMAN	Serine/threonine-protein kinase PAK 2; EC=2.7.11.1; AltName: Full=Gamma-PAK; AltName: Full=PAK65; AltName: Full=S6/H4 kinase; AltName: Full=p21-activated kinase 2; Short=PAK-2; AltName: Full=p58; Contains: PAK-2p27; Short=p27; Contains: PAK-2p34; Short=p34; AltName: Full=C-t-PAK2;	S[+80]VIDPVPAPVGDSHVDGAAK	S[+80]VIDPVPAPVGDSHVDGAAK	9.71192e-08	1.27882e-08	LOCALIZED	Q13177	S197				1.77755	2.73519	1	Yes	4	PAK2_HUMAN	0.0248876	0.000138742	0.0179673	0.00645014	0.0361785	0.149444	0.0100327	0.104697	0.215958	0.0201594	0.184864	0.110432	0.259163	0.489807	0.137751	0.422539	1.81463	2.40428	1.78217	2.57006	1.77755	2.73519	0.701174	3.90086	8.0605e+06	6.933e+06	6.67788e+06	1.60008e+07	1.03725e+07	1.29524e+07	1.734e+07
O94804	STK10_HUMAN	Serine/threonine-protein kinase 10; EC=2.7.11.1; AltName: Full=Lymphocyte-oriented kinase;	SRPVS[+80]MDAR	SRPVS[+80]MDAR	0.000120779	1.34583e-08	LOCALIZED	O94804	S417				0.89534	2.73156	1	Yes	4	STK10_HUMAN	0.418891	0.0592418	0.00049222	0.146245	0.0160541	0.0257826	0.195754	0.767419	0.72229	0.326335	0.0341354	0.486294	0.174377	0.220205	0.547493	0.902788	0.89534	2.21609	2.40993	2.73156	2.03566	1.85954	1.70341	1.09166	2.33005e+07	1.79824e+07	1.63348e+07	1.57552e+07	1.75325e+07	1.82997e+07	5.81359e+07
P16333	NCK1_HUMAN	Cytoplasmic protein NCK1; AltName: Full=NCK adaptor protein 1; Short=Nck-1; AltName: Full=SH2/SH3 adaptor protein NCK-alpha;	RKPS[+80]VPDSASPADDSFVDPGER	RKPS[+80]VPDSASPADDSFVDPGER	4.32379e-05	1.33253e-08	LOCALIZED	P16333	S85				1.07775	2.72529	1	Yes	4	No	0.035682	0.813877	0.00608175	0.000145976	0.0177831	0.00779388	0.710747	0.0450372	0.257506	0.92278	0.107387	0.020848	0.184174	0.121637	0.876053	0.288937	2.29146	1.07775	2.58193	2.72529	2.62717	1.85383	1.09698	1.68994	1.66075e+07	1.57828e+07	2.15435e+07	3.93695e+07	5.4535e+07	2.96828e+07	2.97785e+07
Q9Y2H2	SAC2_HUMAN	Phosphatidylinositide phosphatase SAC2; EC=3.1.3.-; AltName: Full=Inositol polyphosphate 5-phosphatase F; AltName: Full=Sac domain-containing inositol phosphatase 2; AltName: Full=Sac domain-containing phosphoinositide 5-phosphatase 2; Short=hSAC2;	SQS[+80]LSSTDSSVHAPSEITVAHGSGLGK	SQS[+80]LSSTDSSVHAPSEITVAHGSGLGK	0.000735005	0.000479606	LOCALIZED	Q9Y2H2	S907				1.31601	2.72013	5	Yes	6	No	4.57695e-05	0.00392017	0.000148219	0.000989523	0.000472268	0.00776055	0.252306	0.00989212	0.0128718	0.0884801	0.0209655	0.0451765	0.0337722	0.121344	0.604651	0.13672	2.72013	2.03482	1.65176	1.40769	1.52337	1.31601	1.06398	1.23688	3.76453e+07	3.79631e+07	4.26647e+07	1.01024e+08	1.11606e+08	1.09089e+08	6.75417e+07
Q5SW79	CE170_HUMAN	Centrosomal protein of 170 kDa; Short=Cep170; AltName: Full=KARP-1-binding protein; Short=KARP1-binding protein;	SES[+80]LDPDSSMDTTLILK	SES[+80]LDPDSSMDTTLILK	0.0274153	0.247421	LUMP	Q5SW79	S881				0.893688	2.71505	2	Yes	6	No	1.20717e-05	0.119302	0.0826265	0.838646	0.000788157	0.268219	0.0249252	0.0467009	0.00877018	0.447173	0.378553	0.932534	0.0414411	0.618822	0.216155	0.293487	2.71505	1.2817	0.893688	0.986457	1.70565	1.08827	1.56048	0.697398	3.53399e+07	3.39902e+07	3.10897e+07	8.77109e+07	9.38213e+07	9.11128e+07	3.47988e+07
Q7Z699	SPRE1_HUMAN	Sprouty-related, EVH1 domain-containing protein 1; Short=Spred-1; Short=hSpred1;	HVS[+80]FQDEDEIVR	HVS[+80]FQDEDEIVR	8.54049e-08	1.12457e-08	LOCALIZED	Q7Z699	S238				1.09851	2.70953	1	Yes	6	No	0.00180628	0.131817	0.354456	0.189042	0.128747	0.621733	0.245803	0.683572	0.0608515	0.466088	0.684818	0.539248	0.462087	0.832136	0.598988	0.863361	2.43699	1.45744	1.3273	1.39606	2.70953	1.09851	1.19872	0.916404	7.31509e+06	6.93699e+06	7.95984e+06	2.06187e+07	1.77611e+07	1.57505e+07	8.40041e+06
Q9H8Y8	GORS2_HUMAN	Golgi reassembly-stacking protein 2; Short=GRS2; AltName: Full=Golgi phosphoprotein 6; Short=GOLPH6; AltName: Full=Golgi reassembly-stacking protein of 55 kDa; Short=GRASP55; AltName: Full=p59;	ISLPGQMAGT[+80]PITPLK	ISLPGQMAGT[+80]PITPLK	0.00012361	1.35206e-08	LOCALIZED	Q9H8Y8	T222				0.860589	2.70405	2	Yes	4	No	0.293976	0.389987	0.00181876	0.0939323	0.00316099	0.00541848	0.907888	0.0166279	0.6403	0.706753	0.0609849	0.40249	0.0804352	0.102191	0.964067	0.177434	0.860589	1.14912	1.67499	2.70405	2.07638	1.52745	0.980984	1.55706	1.13613e+07	1.38814e+07	1.52248e+07	1.13301e+07	9.90978e+06	1.3586e+07	1.88326e+07
Q15418	KS6A1_HUMAN	Ribosomal protein S6 kinase alpha-1; Short=S6K-alpha-1; EC=2.7.11.1; AltName: Full=90 kDa ribosomal protein S6 kinase 1; Short=p90-RSK 1; Short=p90RSK1; Short=p90S6K; AltName: Full=MAP kinase-activated protein kinase 1a; Short=MAPK-activated protein kinase 1a; Short=MAPKAP kinase 1a; Short=MAPKAPK-1a; AltName: Full=Ribosomal S6 kinase 1; Short=RSK-1;	KLPS[+80]TTL	KLPS[+80]TTL	0.00397072	0.0373579	LOCALIZED	Q15418	S732				1.72948	2.68605	3	Yes	1	KS6A1_HUMAN	NA	0.0024183	NA	0.000301464	0.000364597	0.0053271	0.928108	0.0188358	NA	0.0699448	NA	0.0281942	0.0306531	0.101498	0.971619	0.189394	2.68605	2.31696	2.34078	2.54578	2.20832	1.72948	1.01043	1.71162	6.05836e+06	4.80563e+06	5.9104e+06	1.5019e+07			1.21829e+07
Q9Y2J2	E41L3_HUMAN	Band 4.1-like protein 3; AltName: Full=4.1B; AltName: Full=Differentially expressed in adenocarcinoma of the lung protein 1; Short=DAL-1; Contains: Band 4.1-like protein 3, N-terminally processed;	RAS[+80]ALIDRPAPYFER	RAS[+80]ALIDRPAPYFER	9.5746e-08	1.26074e-08	LOCALIZED	Q9Y2J2	S420				1.76981	2.67195	5	Yes	1	No	4.90979e-05	0.000381995	NA	0.00512865	0.000404711	0.000656477	0.418271	0.000107164	0.0132253	0.0310311	NA	0.0998035	0.0315027	0.0385798	0.721925	0.0180876	2.3011	2.67195	1.88042	1.81006	1.88409	1.76981	0.933354	1.89618	1.4067e+07	1.1669e+07	1.15075e+07	2.87689e+07	2.80473e+07	2.88848e+07	3.256e+07
O95155	UBE4B_HUMAN	Ubiquitin conjugation factor E4 B {ECO:0000305}; EC=6.3.2.- {ECO:0000250|UniProtKB:Q9ES00}; AltName: Full=Homozygously deleted in neuroblastoma 1 {ECO:0000312|EMBL:BAB40446.1}; AltName: Full=Ubiquitin fusion degradation protein 2 {ECO:0000312|EMBL:AAD02233.1};	SQS[+80]MDIDGVSC[+57]EK	SQS[+80]MDIDGVSC[+57]EK	0.000664066	2.5145e-05	LOCALIZED	O95155	S105				0.898058	2.66166	1	Yes	6	No	0.00261302	0.118207	0.491276	0.49118	0.0287379	0.47513	0.549042	0.377434	0.0733132	0.445635	0.763491	0.763413	0.232186	0.754563	0.794587	0.699604	2.66166	1.24015	0.934141	1.0722	1.55129	0.898058	1.1572	0.776063	7.6763e+06	9.30369e+06	8.85094e+06	1.98189e+07	2.20462e+07	2.6888e+07	1.0121e+07
P07355, A6NMY6	ANXA2_HUMAN	Annexin A2; AltName: Full=Annexin II; AltName: Full=Annexin-2; AltName: Full=Calpactin I heavy chain; AltName: Full=Calpactin-1 heavy chain; AltName: Full=Chromobindin-8; AltName: Full=Lipocortin II; AltName: Full=Placental anticoagulant protein IV; Short=PAP-IV; AltName: Full=Protein I; AltName: Full=p36;	LS[+80]LEGDHSTPPSAYGSVK	LS[+80]LEGDHSTPPSAYGSVK	1.00586e-07	1.32447e-08	LOCALIZED	P07355	S12				0.981619	2.64372	3	Yes	1	No	0.00653568	0.000653351	0.00427745	0.00333432	0.0343063	0.916872	0.667681	0.535647	0.110974	0.038577	0.092544	0.0826228	0.252922	0.967293	0.85547	0.78734	1.99034	2.64372	2.52575	2.242	1.52481	0.981619	0.908702	1.08024	3.96515e+07	2.74961e+07	2.30136e+07	6.52726e+07	5.56693e+07	5.85097e+07	7.96443e+07
Q9H1H9	KI13A_HUMAN	Kinesin-like protein KIF13A; AltName: Full=Kinesin-like protein RBKIN;	S[+80]LSTPNVHNVSSSRPDLSGFDEDDK	SLS[+80]TPNVHNVSSSRPDLSGFDEDDK	0.00372935	0.0355531	LOCALIZED	Q9H1H9	S1384				1.7014	2.63809	1	Yes	6	No	0.000543078	0.00565222	0.0141508	0.0343841	0.0578939	0.0546672	0.300107	0.320693	0.0355313	0.104016	0.163955	0.253253	0.323604	0.315825	0.645544	0.660117	2.63809	2.08281	2.00464	1.7014	1.74236	1.8311	1.38866	1.31861	7.52117e+06	5.86119e+06	4.30383e+06	1.58292e+07	1.50938e+07	1.57348e+07	1.37145e+07
Q13177	PAK2_HUMAN	Serine/threonine-protein kinase PAK 2; EC=2.7.11.1; AltName: Full=Gamma-PAK; AltName: Full=PAK65; AltName: Full=S6/H4 kinase; AltName: Full=p21-activated kinase 2; Short=PAK-2; AltName: Full=p58; Contains: PAK-2p27; Short=p27; Contains: PAK-2p34; Short=p34; AltName: Full=C-t-PAK2;	DGFPSGT[+80]PALNAK	DGFPS[+80]GTPALNAK	0.0219987	0.196349	LUMP	Q13177	S152				0.93249	2.63117	3	Yes	5	PAK2_HUMAN	0.66862	0.00169885	0.0566761	0.00131979	0.000533269	0.0083144	0.816289	0.00748376	0.856156	0.0593046	0.320668	0.0520676	0.0352384	0.125664	0.923522	0.118763	0.93249	1.70922	1.5955	1.79197	1.96528	2.63117	0.976628	2.69413	6.40488e+06	7.23481e+06	8.39526e+06	5.20207e+06	8.33126e+06	7.01405e+06	1.32962e+07
Q9UKA4	AKA11_HUMAN	A-kinase anchor protein 11; Short=AKAP-11; AltName: Full=A-kinase anchor protein 220 kDa; Short=AKAP 220; Short=hAKAP220; AltName: Full=Protein kinase A-anchoring protein 11; Short=PRKA11;	S[+80]LSEEVESSESGELPEVDVK	S[+80]LSEEVESSESGELPEVDVK	0.250839	1	LUMP	Q9UKA4	S1169				1.94797	2.61521	1	Yes	1	No	0.139094	0.000563829	0.00607554	0.038264	0.0139258	0.034836	0.155149	0.0146137	0.47657	0.0361736	0.107353	0.266475	0.162399	0.254636	0.497377	0.166342	2.01356	2.56827	2.61521	2.60968	1.94797	2.16114	0.641378	3.36952	4.58262e+06	3.42244e+06	5.7408e+06	8.26852e+06	1.38297e+07	5.57987e+06	1.22921e+07
O75152	ZC11A_HUMAN	Zinc finger CCCH domain-containing protein 11A;	RLS[+80]SASTGKPPLSVEDDFEK	rLS[+80]SASTGkPPLSVEDDFEk	0.000771834	0.000480883	LOCALIZED	O75152	S758				1.11491	2.60193	4	Yes	1	No	0.00266998	0.00188727	0.00156428	0.000332526	0.00660587	0.518699	0.367826	0.180554	0.0741514	0.0619102	0.0566999	0.0295003	0.111384	0.778289	0.693692	0.530512	1.91202	2.60193	2.48002	2.21189	1.62989	1.11491	0.874233	1.2753	1.80792e+07	1.27884e+07	1.6508e+07	3.04756e+07	3.26368e+07	2.74707e+07	4.68227e+07
Q96B23	CR025_HUMAN	Uncharacterized protein C18orf25;	RDS[+80]SES[+80]QLASTESDKPTTGR	RDS[+80]SES[+80]QLASTESDKPTTGR	0.00112422	0.00615298	LOCALIZED	Q96B23	S66	S69			0.748081	2.59148	3	Yes	4	No	0.2564	0.237417	0.00144947	0.00499011	0.00479288	0.00632462	0.180251	0.000391164	0.608298	0.591797	0.0547935	0.0985806	0.0972671	0.109214	0.530145	0.031224	0.748081	1.37482	2.59148	2.09982	2.10462	2.13775	0.716314	2.98437	1.20077e+07	1.10985e+07	1.88302e+07	1.2512e+07	8.95004e+06	9.90973e+06	1.44863e+07
Q86UU1	PHLB1_HUMAN	Pleckstrin homology-like domain family B member 1; AltName: Full=Protein LL5-alpha;	TFS[+80]DGLATR	TFS[+80]DGLATr	0.000264807	1.36089e-08	LOCALIZED	Q86UU1	S430				1.13086	2.58242	3	Yes	6	No	0.000152643	0.00259492	0.00432218	0.0365326	0.173474	0.390446	0.00335875	0.000800137	0.0213252	0.07313	0.09299	0.260615	0.521638	0.706927	0.082871	0.0417813	2.58242	2.2689	2.03832	1.44159	1.19196	1.13086	0.293016	3.85937	1.35252e+07	1.14438e+07	9.29232e+06	2.89167e+07	2.92345e+07	3.03262e+07	2.25259e+07
Q9UPQ0	LIMC1_HUMAN	LIM and calponin homology domains-containing protein 1;	S[+80]VSQDLIK	S[+80]VSQDLIK	0.0109395	0.0971134	LUMP	Q9UPQ0	S377				1.49022	2.58201	2	Yes	1	No	0.00184908	0.00058277	0.00894587	0.0701814	0.0193741	0.0119407	0.320155	0.0185818	0.061508	0.0368394	0.130351	0.351566	0.191786	0.150132	0.659748	0.187989	2.16352	2.58201	1.82147	1.8561	1.49022	1.74999	0.811466	2.15658	2.33867e+06	1.72603e+06	1.77914e+06	4.60262e+06	3.77734e+06	4.26328e+06	4.88214e+06
Q69YQ0	CYTSA_HUMAN	Cytospin-A; AltName: Full=Renal carcinoma antigen NY-REN-22; AltName: Full=Sperm antigen with calponin homology and coiled-coil domains 1-like; Short=SPECC1-like protein;	RSS[+80]TSSEPTPTVK	RSS[+80]TSSEPTPTVK	0.000776755	0.000882054	LOCALIZED	Q69YQ0	S832				1.69194	2.5693	1	Yes	1	No	0.0691701	0.13084	NA	0.000676312	0.0264347	0.0687967	0.0925045	0.11878	0.349716	0.464972	NA	0.039053	0.222714	0.348989	0.399385	0.446283	2.13582	2.5693	2.33669	2.52978	1.69194	2.17896	0.710542	3.06662	4.81025e+06	4.68816e+06	3.70327e+06	8.26076e+06	1.32807e+07	6.655e+06	1.80398e+07
Q6NXS1, P41236	IPP2M_HUMAN	Protein phosphatase inhibitor 2-like protein 3; AltName: Full=Protein phosphatase 1, regulatory subunit 2 pseudogene 3;	YRIQEQES[+80]S[+80]GEEDSDLSPEER	YRIQEQES[+80]S[+80]GEEDSDLSPEER	0.000499088	1.98567e-05	LOCALIZED	Q6NXS1	S121	S122			1.75447	2.56794	2	Yes	4	No	0.0542793	0.0588701	0.018308	0.0422579	0.00334111	0.00477556	0.0112007	0.775422	0.314816	0.325603	0.186637	0.279914	0.0827095	0.0971567	0.145337	0.906129	1.75447	1.81897	2.32889	2.25828	2.56794	2.48484	2.41735	1.02792	3.58483e+06	5.30866e+06	8.43822e+06	1.16372e+07	9.69123e+06	9.07944e+06	1.10522e+07
Q9UKX7	NUP50_HUMAN	Nuclear pore complex protein Nup50; AltName: Full=50 kDa nucleoporin; AltName: Full=Nuclear pore-associated protein 60 kDa-like; AltName: Full=Nucleoporin Nup50;	VAAETQS[+80]PSLFGSTK	VAAETQS[+80]PSLFGSTk	0.000567187	2.27671e-05	LOCALIZED	Q9UKX7	S221				0.710954	2.55348	4	Yes	1	No	0.0859588	0.00235177	0.000597671	0.000163005	0.0773277	0.00142316	0.22898	0.0055717	0.385872	0.0692628	0.0369107	0.0218806	0.367951	0.0543762	0.583665	0.103348	1.09836	1.63245	2.55348	1.97336	0.923041	0.710954	0.93331	0.761755	2.07344e+07	2.07494e+07	2.27155e+07	2.24277e+07	2.33976e+07	2.46886e+07	3.12292e+07
Q96B23	CR025_HUMAN	Uncharacterized protein C18orf25;	RDS[+80]SESQLASTESDKPTTGR	RDS[+80]SESQLASTESDKPTTGR	0.000707037	0.000478978	LOCALIZED	Q96B23	S66				1.30703	2.55312	4	Yes	5	No	0.00338706	0.12051	0.0751262	0.000260269	0.00300941	0.00098345	0.690552	0.00349255	0.083312	0.449214	0.363445	0.0259384	0.0785721	0.0449812	0.866673	0.0847016	1.30703	1.37221	1.9196	2.07477	2.55312	2.31558	1.06431	2.17565	1.44993e+07	1.55572e+07	1.31578e+07	1.89001e+07	1.90431e+07	1.85394e+07	2.02727e+07
Q8WWY3	PRP31_HUMAN	U4/U6 small nuclear ribonucleoprotein Prp31; AltName: Full=Pre-mRNA-processing factor 31; AltName: Full=Serologically defined breast cancer antigen NY-BR-99; AltName: Full=U4/U6 snRNP 61 kDa protein; Short=Protein 61K; Short=hPrp31;	SSGT[+80]ASSVAFT[+80]PLQGLEIVNPQAAEK	SSGT[+80]ASSVAFT[+80]PLQGLEIVNPQAAEK	0.244078	1	LUMP	Q8WWY3	T448	T455			0.785522	2.54569	1	Yes	4	No	0.315232	0.23643	0.138694	0.0691999	0.00486059	0.134678	0.318337	0.0917025	0.656323	0.590886	0.476091	0.349758	0.0976375	0.470147	0.658173	0.397787	1.24508	0.785522	1.50368	2.54569	1.80576	1.98184	0.781654	2.53544	1.13696e+07	9.92545e+06	8.22825e+06	9.1464e+06	1.56901e+07	1.19225e+07	5.30699e+06
P18615	NELFE_HUMAN	Negative elongation factor E; Short=NELF-E; AltName: Full=RNA-binding protein RD;	RSLS[+80]EQPVMDTATATEQAK	RSLS[+80]EQPVMDTATATEQAK	0.0823267	0.755474	LUMP	P18615	S51				0.944958	2.54473	2	Yes	1	No	0.00508369	0.0148019	0.000914049	0.0110606	0.012019	0.825024	0.662095	0.571956	0.0993664	0.16708	0.0440805	0.144461	0.150559	0.926945	0.852793	0.807298	2.54473	2.25216	2.29843	2.32255	1.80272	0.944958	1.07446	0.879476	4.81379e+06	6.22707e+06	3.9586e+06	1.08453e+07	1.50063e+07	1.23182e+07	1.04661e+07
Q7Z4S6	KI21A_HUMAN	Kinesin-like protein KIF21A; AltName: Full=Kinesin-like protein KIF2; AltName: Full=Renal carcinoma antigen NY-REN-62;	KLS[+80]SSDAPAQDTGSSAAAVETDASR	KLS[+80]SSDAPAQDTGSSAAAVETDASR	0.0184758	0.164016	LUMP	Q7Z4S6	S853				1.34912	2.53682	5	Yes	1	No	3.1935e-05	4.59626e-05	0.00220006	0.000323424	0.000850377	0.00757051	0.0123333	0.000168129	0.0118607	0.0128718	0.0670846	0.0292844	0.0430892	0.119491	0.152505	0.0222508	2.53682	2.40218	2.27971	2.04671	1.67375	1.34912	0.738068	1.82791	2.29725e+07	2.20037e+07	1.89287e+07	5.44006e+07	5.21489e+07	5.55657e+07	5.01292e+07
Q09666	AHNK_HUMAN	Neuroblast differentiation-associated protein AHNAK; AltName: Full=Desmoyokin;	HRS[+80]NS[+80]FSDEREFSGPSTPTGTLEFEGGEVSLEGGK	HRS[+80]NSFS[+80]DEREFSGPSTPTGTLEFEGGEVSLEGGK	0.256747	1	LUMP	Q09666	S5780	S5784			1.62611	2.50476	4	Yes	4	No	0.00826095	0.00282473	0.0221855	0.00104564	0.00022473	0.0019537	0.868836	0.00314129	0.125413	0.0761211	0.20426	0.046577	0.0244069	0.0627801	0.946288	0.0800558	1.62611	1.90626	2.50476	2.08246	2.3657	1.98156	0.971077	2.04058	1.33606e+07	1.2375e+07	1.70876e+07	2.55044e+07	2.19546e+07	2.21763e+07	2.8429e+07
P46108	CRK_HUMAN	Adapter molecule crk; AltName: Full=Proto-oncogene c-Crk; AltName: Full=p38;	YRPASASVSALIGGNQEGSHPQPLGGPEPGPY[+80]AQPSVNTPLPNLQNGPIYAR	YrPASASVSALIGGNQEGSHPQPLGGPEPGPY[+80]AQPSVNTPLPNLQNGPIYAr	0.403908	1	LUMP	P46108	Y221				1.16652	2.50305	3	Yes	1	No	0.00201965	0.00144671	0.000529614	0.00920717	0.0151672	0.305887	0.0892785	0.0508413	0.0640211	0.0547823	0.0351178	0.131856	0.169487	0.649709	0.392617	0.304786	2.0771	2.50305	2.04047	1.85309	1.39852	1.16652	0.704498	1.65581	1.36229e+07	1.78799e+07	1.81983e+07	3.13904e+07	3.82221e+07	3.36218e+07	4.18111e+07
P30260	CDC27_HUMAN	Cell division cycle protein 27 homolog; AltName: Full=Anaphase-promoting complex subunit 3; Short=APC3; AltName: Full=CDC27 homolog; Short=CDC27Hs; AltName: Full=H-NUC;	EVTPILAQTQSSGPQTSTTPQVLSPT[+80]ITSPPNALPR	EVTPILAQTQSSGPQTSTTPQVLSPT[+80]ITSPPNALPR	0.0160246	0.141162	LUMP	P30260	T366				1.02885	2.48787	3	Yes	1	No	0.0962748	0.00234601	0.00214327	0.000195066	0.0235059	0.803064	0.00928709	0.0422803	0.407547	0.0692628	0.0659547	0.0236333	0.209361	0.918036	0.132222	0.279927	1.25226	2.09457	2.47902	2.48787	1.52754	1.02885	0.747923	1.37561	7.42797e+06	6.30005e+06	7.38089e+06	7.96557e+06	8.19893e+06	1.02694e+07	1.54029e+07
O15085	ARHGB_HUMAN	Rho guanine nucleotide exchange factor 11; AltName: Full=PDZ-RhoGEF;	SLGGESSGGTT[+80]PVGSFHTEAAR	SLGGESSGGTT[+80]PVGSFHTEAAR	0.00519184	0.0469685	LOCALIZED	O15085	T1462				0.966632	2.47889	1	Yes	4	No	0.873443	0.047225	0.00459018	0.00529742	0.0161091	0.16383	0.274132	0.764109	0.948339	0.294629	0.0954608	0.101273	0.174488	0.509281	0.623443	0.901441	0.966632	1.57247	2.47889	2.11904	1.74128	1.31747	1.2578	1.04744	5.33031e+06	8.86972e+06	8.07725e+06	5.66012e+06	9.03862e+06	6.83519e+06	9.63635e+06
Q13263	TIF1B_HUMAN	Transcription intermediary factor 1-beta; Short=TIF1-beta; AltName: Full=E3 SUMO-protein ligase TRIM28; EC=6.3.2.-; AltName: Full=KRAB-associated protein 1; Short=KAP-1; AltName: Full=KRAB-interacting protein 1; Short=KRIP-1; AltName: Full=Nuclear corepressor KAP-1; AltName: Full=RING finger protein 96; AltName: Full=Tripartite motif-containing protein 28;	QGS[+80]GSSQPMEVQEGYGFGSGDDPYSSAEPHVSGVK	QGS[+80]GSSQPMEVQEGYGFGSGDDPYSSAEPHVSGVK	0.0171301	0.15111	LUMP	Q13263	S437				1.45818	2.47362	1	Yes	1	TIF1B_HUMAN	0.0274229	0.0085037	0.022823	0.00582334	0.0016225	0.205836	0.411914	0.742656	0.226808	0.127021	0.207301	0.105681	0.057766	0.559159	0.71867	0.891575	2.00134	2.00613	2.00803	1.9716	2.47362	1.45818	1.76573	0.825823	9.47214e+06	6.72215e+06	6.73212e+06	1.25065e+07	1.93167e+07	1.40603e+07	1.30061e+07
Q96N67	DOCK7_HUMAN	Dedicator of cytokinesis protein 7;	SRS[+80]LS[+80]NSNPDISGTPTSPDDEVR	SRS[+80]LS[+80]NSNPDISGTPTSPDDEVR	0.0242652	0.218138	LUMP	Q96N67	S896	S898			0.836285	2.46918	2	Yes	6	No	0.000320796	0.00475777	0.0370265	0.846732	0.312988	0.651445	0.469424	0.479597	0.029272	0.0970161	0.262312	0.936332	0.654667	0.848017	0.750771	0.757036	2.46918	1.8164	1.44416	1.0308	0.836285	0.939037	0.890467	1.05454	2.89827e+07	2.16722e+07	1.94129e+07	5.64756e+07	5.88847e+07	5.76497e+07	3.97897e+07
P28482	MK01_HUMAN	Mitogen-activated protein kinase 1; Short=MAP kinase 1; Short=MAPK 1; EC=2.7.11.24; AltName: Full=ERT1; AltName: Full=Extracellular signal-regulated kinase 2; Short=ERK-2; AltName: Full=MAP kinase isoform p42; Short=p42-MAPK; AltName: Full=Mitogen-activated protein kinase 2; Short=MAP kinase 2; Short=MAPK 2;	VADPDHDHTGFLT[+80]EY[+80]VATR	VADPDHDHTGFLT[+80]EY[+80]VATR	5.20191e-05	1.33989e-08	LOCALIZED	P28482	T185	Y187			0.661004	2.46105	5	Yes	5	MK01_HUMAN	0.0208941	0.00327467	5.90794e-05	0.00395784	0.000516904	6.3252e-05	0.422111	4.35208e-05	0.198179	0.0819114	0.0140543	0.0890364	0.0350642	0.0146118	0.723864	0.0128333	0.661004	1.54899	1.90758	1.84076	2.41601	2.46105	0.944004	2.60704	1.85398e+08	1.94498e+08	1.64804e+08	1.43971e+08	9.50076e+07	1.2107e+08	2.71114e+08
Q9UPN7	PP6R1_HUMAN	Serine/threonine-protein phosphatase 6 regulatory subunit 1; AltName: Full=SAPS domain family member 1;	GGATPLSYPSPGPQPPGPSWTATFDPVPTDAPTS[+80]PR	GGATPLSYPSPGPQPPGPSWTATFDPVPTDAPTS[+80]PR	0.167494	1	LUMP	Q9UPN7	S726				1.41239	2.45078	3	Yes	4	No	0.170945	0.00646111	0.0050655	0.00132962	0.00439156	0.102635	0.329113	0.154932	0.518542	0.110473	0.0993071	0.0522766	0.0936785	0.418803	0.666322	0.497062	1.41239	1.80892	2.45078	2.17411	1.77005	1.68694	1.12554	1.49878	3.24448e+06	4.38936e+06	3.6302e+06	6.02944e+06	3.57795e+06	6.30183e+06	6.91419e+06
Q9UQC2	GAB2_HUMAN	GRB2-associated-binding protein 2; AltName: Full=GRB2-associated binder 2; AltName: Full=Growth factor receptor bound protein 2-associated protein 2; AltName: Full=pp100;	SAS[+80]FSQGTR	SAS[+80]FSQGTR	0.00052354	2.08821e-05	LOCALIZED	Q9UQC2	S210				1.20531	2.43536	1	Yes	n/a	No	0.056386	0.244006	0.435559	NA	0.00492649	0.0827458	0.971051	0.11703	0.319997	0.597507	0.731174	NA	0.0981559	0.378671	0.988442	0.443767	1.20531	1.27983	2.43536		1.52189	1.39258	1.00341	1.38785	5.70043e+06		5.76145e+06	6.61729e+06	7.19788e+06		6.6262e+06
Q8IWB9	TEX2_HUMAN	Testis-expressed sequence 2 protein; AltName: Full=Transmembrane protein 96;	SLS[+80]TEVEPK	SLS[+80]TEVEPK	0.000664072	2.54672e-05	LOCALIZED	Q8IWB9	S196				0.908982	2.43239	3	Yes	6	No	0.000239199	0.00261381	0.00251178	0.0459978	0.0495741	0.302156	0.602462	0.995284	0.0248276	0.0733132	0.0717495	0.291525	0.300894	0.646808	0.822351	0.997634	2.43239	1.92067	1.54953	1.61004	1.36444	0.908982	0.907965	1.00112	5.37519e+06	4.51316e+06	4.61128e+06	1.121e+07	1.27228e+07	1.1336e+07	8.68089e+06
O14974	MYPT1_HUMAN	Protein phosphatase 1 regulatory subunit 12A; AltName: Full=Myosin phosphatase-targeting subunit 1; Short=Myosin phosphatase target subunit 1; AltName: Full=Protein phosphatase myosin-binding subunit;	KS[+80]PLIESTANMDNNQSQK	KS[+80]PLIESTANMDNNQSQK	1.00437e-07	1.32251e-08	LOCALIZED	O14974	S299				0.965875	2.42661	3	Yes	5	No	0.880459	0.819503	0.904853	0.00430831	0.00371949	0.00191637	0.852999	0.0019735	0.951711	0.924611	0.962634	0.092872	0.0868222	0.0622976	0.939367	0.0631733	1.01338	0.965875	1.00839	1.35954	1.943	2.42661	1.01489	2.39101	1.31097e+07	1.29478e+07	1.10221e+07	1.22981e+07	1.39836e+07	1.1294e+07	1.49697e+07
P55196	AFAD_HUMAN	Afadin; AltName: Full=ALL1-fused gene from chromosome 6 protein; Short=Protein AF-6;	LFS[+80]QGQDVSNK	LFS[+80]QGQDVSNk	9.56952e-08	1.26007e-08	LOCALIZED	P55196	S1799				1.93493	2.42149	6	Yes	4	No	0.00394767	6.91518e-05	0.000855268	0.000157393	0.00176559	0.00137773	0.262849	0.00124785	0.0888608	0.0151315	0.0430892	0.021563	0.0603734	0.0534138	0.614053	0.0504142	1.9711	1.97661	1.93493	2.21707	2.42149	2.28476	0.898067	2.54408	8.30262e+06	8.04292e+06	9.19202e+06	1.80927e+07	1.41e+07	1.81444e+07	1.70586e+07
P55265	DSRAD_HUMAN	Double-stranded RNA-specific adenosine deaminase; Short=DRADA; EC=3.5.4.37; AltName: Full=136 kDa double-stranded RNA-binding protein; Short=p136; AltName: Full=Interferon-inducible protein 4; Short=IFI-4; AltName: Full=K88DSRBP;	TAESQT[+80]PTPSATSFFSGK	TAESQT[+80]PTPSATSFFSGK	0.0010216	0.00419025	LOCALIZED	P55265	T601				1.21968	2.42035	2	Yes	1	No	0.0599992	0.000655133	0.0433887	0.000774384	0.154395	0.109934	0.368939	0.121922	0.328117	0.0385798	0.283503	0.0414156	0.496232	0.432111	0.694162	0.451266	1.27323	1.74806	1.83218	2.42035	1.29246	1.21968	0.802309	1.52021	9.75652e+06	1.14087e+07	1.0946e+07	1.41763e+07	1.50403e+07	1.16686e+07	1.9782e+07
Q15052, Q14155	ARHG6_HUMAN	Rho guanine nucleotide exchange factor 6; AltName: Full=Alpha-Pix; AltName: Full=COOL-2; AltName: Full=PAK-interacting exchange factor alpha; AltName: Full=Rac/Cdc42 guanine nucleotide exchange factor 6;	S[+80]TAALEEDAQILK	ST[+80]AALEEDAQILK	0.235577	1	LUMP	Q15052	T650				1.47174	2.41507	4	Yes	1	No	0.00155653	2.14653e-06	0.0116667	0.00038498	0.00016847	0.0144887	0.00404675	0.00623778	0.0565415	0.00623058	0.148483	0.0310311	0.0222508	0.165802	0.0898604	0.108593	1.47174	2.41507	1.74534	1.99197	1.80493	1.8708	0.764332	2.44763	2.83327e+07	2.75276e+07	3.04553e+07	4.51605e+07	3.98549e+07	4.20188e+07	6.95576e+07
Q01433	AMPD2_HUMAN	AMP deaminase 2; EC=3.5.4.6; AltName: Full=AMP deaminase isoform L;	QIS[+80]QDVK	QIS[+80]QDVK	9.66705e-08	1.27291e-08	LOCALIZED	Q01433	S168				1.26554	2.39186	2	Yes	6	No	0.00300657	0.0407541	0.136472	0.539714	0.00317943	0.108815	0.063593	0.286162	0.0785721	0.274814	0.472221	0.789691	0.080756	0.430258	0.336876	0.633837	2.39186	1.49313	1.31094	1.26554	1.60533	1.58241	1.23063	1.28586	4.48424e+06	5.04595e+06	4.15205e+06	9.28791e+06	1.25843e+07	1.08538e+07	7.08948e+06
Q14678	KANK1_HUMAN	KN motif and ankyrin repeat domain-containing protein 1; AltName: Full=Ankyrin repeat domain-containing protein 15; AltName: Full=Kidney ankyrin repeat-containing protein;	LAS[+80]FGGMGTTSSLPSFVGSGNHNPAK	LAS[+80]FGGMGTTSSLPSFVGSGNHNPAK	9.97573e-08	1.31356e-08	LOCALIZED	Q14678	S186				1.48861	2.38717	2	Yes	5	No	0.0425723	0.0152968	0.0689197	0.00138537	0.0041821	0.0274738	0.180556	0.0403395	0.281062	0.170176	0.349201	0.0535587	0.0912953	0.226892	0.530512	0.27314	1.48861	1.55674	1.7904	1.81468	1.94933	2.38717	1.17828	2.02597	2.55492e+07	2.28229e+07	3.08331e+07	4.67178e+07	3.59091e+07	3.52792e+07	3.7679e+07
P42694	HELZ_HUMAN	Probable helicase with zinc finger domain; EC=3.6.4.-; AltName: Full=Down-regulated in human cancers protein;	RISSS[+80]SVQPC[+57]SEEVSTPQDSLAQC[+57]K	RIS[+80]SSSVQPC[+57]SEEVSTPQDSLAQC[+57]K	0.0209334	0.186516	LUMP	P42694	S1763				0.970386	2.38468	1	Yes	6	No	0.000375464	0.0235159	0.0174034	0.0957899	0.144598	0.853973	0.107731	0.381515	0.0310311	0.209383	0.182284	0.406523	0.484085	0.9398	0.428472	0.70191	2.38468	1.55163	1.34619	1.33349	1.21127	0.970386	0.83586	1.16094	1.4798e+07	1.85755e+07	1.54232e+07	3.95717e+07	4.11898e+07	3.56028e+07	2.78142e+07
Q5UIP0	RIF1_HUMAN	Telomere-associated protein RIF1; AltName: Full=Rap1-interacting factor 1 homolog;	RDS[+80]FDNC[+57]SLGESSK	RDS[+80]FDNC[+57]SLGESSK	9.99016e-08	1.31546e-08	LOCALIZED	Q5UIP0	S1688				0.742526	2.3824	1	Yes	6	No	4.83203e-05	0.0941648	0.171348	0.0186376	0.0971428	0.0465753	0.910329	0.0411109	0.0132253	0.402935	0.518872	0.188281	0.408672	0.29324	0.964857	0.275881	2.3824	1.56757	1.50491	1.29362	1.49125	0.742526	1.00822	0.736474	1.59527e+07	1.79615e+07	1.52617e+07	3.76882e+07	4.07593e+07	3.8709e+07	1.8892e+07
Q92576	PHF3_HUMAN	PHD finger protein 3;	MAPPVDDLS[+80]PK	MAPPVDDLS[+80]PK	9.71214e-08	1.27885e-08	LOCALIZED	Q92576	S1133				1.08533	2.37854	2	Yes	1	No	0.000847738	0.000520146	0.229775	0.0659554	0.635547	0.353874	0.0555186	0.572661	0.0430892	0.0351178	0.584409	0.342868	0.839442	0.68446	0.31785	0.807645	2.09828	1.96335	2.37854	1.52559	1.08533	1.17033	1.26858	0.922548	4.07864e+06	3.15304e+06	3.6904e+06	7.28914e+06	8.34865e+06	7.27975e+06	7.56158e+06
Q9Y2X7	GIT1_HUMAN	ARF GTPase-activating protein GIT1; Short=ARF GAP GIT1; AltName: Full=Cool-associated and tyrosine-phosphorylated protein 1; Short=CAT-1; Short=CAT1; AltName: Full=G protein-coupled receptor kinase-interactor 1; AltName: Full=GRK-interacting protein 1;	HGS[+80]GADSDYENTQSGDPLLGLEGK	HGS[+80]GADSDYENTQSGDPLLGLEGK	0.000664068	2.52147e-05	LOCALIZED	Q9Y2X7	S592				1.08086	2.37765	1	Yes	6	No	0.00777901	0.0639008	0.00362627	0.029706	0.0426966	0.270379	0.917472	0.656243	0.121595	0.337447	0.0860817	0.236006	0.281506	0.620501	0.967507	0.850161	2.37765	1.71705	1.31459	1.26047	1.3014	1.08086	1.01509	1.0648	3.01646e+07	3.51599e+07	3.33331e+07	6.46728e+07	7.45491e+07	9.53517e+07	7.42529e+07
Q12929	EPS8_HUMAN	Epidermal growth factor receptor kinase substrate 8;	S[+80]QMEEVQDELIHR	S[+80]QMEEVQDELIHR	8.47712e-08	1.11623e-08	LOCALIZED	Q12929	S685				0.96106	2.37697	2	Yes	6	No	0.00182115	0.00239211	0.0213958	0.168222	0.298097	0.721178	0.0739608	0.0634682	0.0610242	0.069677	0.200215	0.515283	0.643792	0.881227	0.360307	0.336686	2.37697	2.03334	1.53919	1.25329	1.19732	0.96106	0.564347	1.70296	6.32715e+06	8.89579e+06	7.99226e+06	2.0209e+07	1.6027e+07	1.89459e+07	1.41394e+07
Q9NZN5	ARHGC_HUMAN	Rho guanine nucleotide exchange factor 12; AltName: Full=Leukemia-associated RhoGEF;	YRT[+80]ASQGPQTDSVIQNSENIK	YRT[+80]ASQGPQTDSVIQNSENIK	0.0216888	0.193491	LUMP	Q9NZN5	T1286				1.65215	2.37352	2	Yes	4	No	0.160312	0.0388455	0.00252907	0.000579038	0.0167235	0.0185715	0.0104539	0.0455965	0.504476	0.268393	0.0719522	0.0367425	0.17799	0.187989	0.140569	0.29041	1.65215	2.02282	2.28417	1.91671	2.05338	2.37352	1.34534	1.76425	5.59721e+06	5.66151e+06	4.78287e+06	1.28048e+07	7.34933e+06	6.34898e+06	8.8937e+06
Q9Y2K5	R3HD2_HUMAN	R3H domain-containing protein 2;	AS[+80]SFSGISILTR	ASS[+80]FSGISILTR	0.0320014	0.286886	LUMP	Q9Y2K5	S349				1.02465	2.36198	1	Yes	1	No	0.00438205	0.0799404	0.0195711	0.0600941	0.0367855	0.843815	0.977796	0.929496	0.0935552	0.372646	0.192719	0.328296	0.261341	0.934786	0.990725	0.972438	1.95352	1.99273	2.36198	1.59983	1.54411	1.02465	0.988841	1.03622	2.86584e+06		3.24762e+06	6.00353e+06	5.93921e+06
Q32P44	EMAL3_HUMAN	Echinoderm microtubule-associated protein-like 3; Short=EMAP-3;	AIS[+80]SANLLVR	AIS[+80]SANLLVR	0.000603709	2.3317e-05	LOCALIZED	Q32P44	S176				1.23686	2.34884	3	Yes	6	No	7.54515e-06	0.032686	0.116894	0.00390199	7.5736e-05	0.253702	0.807414	0.360295	0.00828046	0.247659	0.443767	0.0884679	0.0154332	0.605692	0.920281	0.68844	2.34884	1.54183	1.31308	1.41462	1.81445	1.23686	1.0266	1.20482	1.32787e+07	1.39204e+07	1.40094e+07	3.11712e+07	3.24872e+07	3.31337e+07	1.71992e+07
Q15942	ZYX_HUMAN	Zyxin; AltName: Full=Zyxin-2;	S[+80]PGAPGPLTLK	S[+80]PGAPGPLTLk	9.79357e-08	1.28957e-08	LOCALIZED	Q15942	S344				1.14262	2.3419	3	Yes	4	No	0.298047	0.0606102	0.00219754	0.00418961	0.00145516	0.127788	NA	NA	0.643792	0.329572	0.0670846	0.0912953	0.0547935	0.460614	NA	NA	1.14262	1.17095	2.3419	1.2517	1.43892	1.36718	1.62098	0.843428	4.38122e+06	4.01812e+06	4.53482e+06	5.63141e+06	3.98145e+06	5.16594e+06	5.50192e+06
P27987	IP3KB_HUMAN	Inositol-trisphosphate 3-kinase B; EC=2.7.1.127; AltName: Full=Inositol 1,4,5-trisphosphate 3-kinase B; Short=IP3 3-kinase B; Short=IP3K B; Short=InsP 3-kinase B;	AVLS[+80]PGSVFS[+80]PGR	AVLS[+80]PGSVFS[+80]PGR	0.000105867	1.34145e-08	LOCALIZED	P27987	S43	S49			1.28678	2.33421	1	Yes	4	No	0.547911	0.0880513	0.340634	0.223514	0.00093893	0.0677279	0.206198	0.265191	0.794272	0.390085	0.6745	0.578	0.0444647	0.346613	0.559353	0.61642	1.28678	1.87322	1.50608	2.33421	1.99153	2.14171	1.59187	1.3454	3.43232e+06		3.61632e+06	6.84825e+06	3.48314e+06	3.27365e+06	4.75415e+06
P55011	S12A2_HUMAN	Solute carrier family 12 member 2; AltName: Full=Basolateral Na-K-Cl symporter; AltName: Full=Bumetanide-sensitive sodium-(potassium)-chloride cotransporter 1;	EGLDISHLQGQEELLSS[+80]QEK	EGLDISHLQGQEELLSS[+80]QEk	0.00107234	0.00488913	LOCALIZED	P55011	S940				0.828498	2.32548	1	Yes	5	No	0.151417	0.832856	0.00673115	0.00634073	0.000385009	0.0202394	0.0894973	0.0163553	0.49221	0.929939	0.112432	0.109379	0.0310311	0.195489	0.392993	0.175729	0.828498	0.966907	1.45475	1.87502	2.28197	2.32548	0.914125	2.54394	5.18616e+06	5.75969e+06	5.33646e+06	4.91654e+06	3.50637e+06	5.06695e+06	5.23591e+06
Q09161	NCBP1_HUMAN	Nuclear cap-binding protein subunit 1; AltName: Full=80 kDa nuclear cap-binding protein; Short=CBP80; Short=NCBP 80 kDa subunit;	RKT[+80]SDANETEDHLESLIC[+57]K	RKT[+80]SDANETEDHLESLIC[+57]K	0.00162601	0.011144	LOCALIZED	Q09161	T21				1.27866	2.31951	3	Yes	4	No	0.114314	0.0366806	0.00473636	0.0033061	0.000813392	0.0110157	0.422281	0.00860624	0.438943	0.260854	0.0969099	0.0822091	0.0422534	0.14409	0.724033	0.127706	1.27866	2.10207	2.01337	2.31951	2.2986	1.96348	0.918785	2.13704	5.8539e+06	6.64886e+06	5.41182e+06	6.24963e+06	7.86483e+06	8.79222e+06	1.66801e+07
P12270	TPR_HUMAN	Nucleoprotein TPR; AltName: Full=Megator; AltName: Full=NPC-associated intranuclear protein; AltName: Full=Translocated promoter region protein;	TDGFAEAIHS[+80]PQVAGVPR	TDGFAEAIHS[+80]PQVAGVPr	9.5319e-08	1.25512e-08	LOCALIZED	P12270	S2155				1.4208	2.3061	5	Yes	1	No	0.000375505	0.000105489	8.65703e-05	0.000756969	0.000830732	0.00610114	0.211969	0.0569034	0.0310311	0.0179256	0.0163762	0.0410984	0.0424503	0.107389	0.565924	0.321012	1.80485	2.16298	2.3061	2.02449	1.74092	1.4208	1.15089	1.23453	5.90695e+07	6.57037e+07	5.41637e+07	1.05472e+08	1.13108e+08	1.04375e+08	1.22948e+08
Q13263	TIF1B_HUMAN	Transcription intermediary factor 1-beta; Short=TIF1-beta; AltName: Full=E3 SUMO-protein ligase TRIM28; EC=6.3.2.-; AltName: Full=KRAB-associated protein 1; Short=KAP-1; AltName: Full=KRAB-interacting protein 1; Short=KRIP-1; AltName: Full=Nuclear corepressor KAP-1; AltName: Full=RING finger protein 96; AltName: Full=Tripartite motif-containing protein 28;	S[+80]GEGEVSGLMR	S[+80]GEGEVSGLMR	9.49074e-08	1.2497e-08	LOCALIZED	Q13263	S473				1.11996	2.29172	4	Yes	5	TIF1B_HUMAN	0.020391	0.241313	1.84492e-05	5.38609e-06	8.39892e-06	0.000126796	0.293025	0.000321615	0.195895	0.594612	0.00993279	0.00729728	0.00830032	0.0190876	0.639652	0.029272	1.11996	1.18729	1.6531	1.95478	2.29172	1.96508	1.05771	1.85786	3.15662e+07	3.23549e+07	3.32406e+07	3.49635e+07	3.80571e+07	3.57965e+07	3.00831e+07
P50548	ERF_HUMAN	ETS domain-containing transcription factor ERF; AltName: Full=Ets2 repressor factor; AltName: Full=PE-2;	MKT[+80]PADTGFAFPDWAYKPESS[+80]PGSR	MKT[+80]PADTGFAFPDWAYKPESSPGS[+80]R	0.00798944	0.0588889	LOCALIZED	P50548	T3	S24			1.20201	2.2879	4	Yes	4	No	0.443152	0.0725467	0.00476547	0.0024019	0.00216331	0.000113406	0.196944	0.18638	0.735005	0.357296	0.097109	0.0698	0.0664896	0.0184288	0.548845	0.536556	1.20201	1.51402	2.2879	2.22	1.69446	1.81869	1.40754	1.29211	1.19493e+07	1.36461e+07	1.43723e+07	1.5877e+07	2.14213e+07	1.07431e+07	1.48518e+07
Q5VZK9	LR16A_HUMAN	Leucine-rich repeat-containing protein 16A; AltName: Full=CARMIL homolog;	SERPPTILM[+16]TEEPS[+80]SPK	SERPPTILM[+16]TEEPS[+80]SPK	0.290918	1	LUMP	Q5VZK9	S1093				1.01597	2.28757	1	Yes	1	No	0.296767	0.011319	0.961077	0.00293464	0.0167721	0.180329	0.40834	0.677826	0.642954	0.146024	0.984406	0.0776504	0.178318	0.530251	0.716541	0.86032	1.93291	2.08872	1.01597	2.28757	2.14304	1.67227	1.42116	1.1767	2.07412e+06	3.7014e+06	3.92499e+06	1.51372e+06	7.54582e+06	9.69074e+06	6.92662e+06
O75116	ROCK2_HUMAN	Rho-associated protein kinase 2; EC=2.7.11.1; AltName: Full=Rho kinase 2; AltName: Full=Rho-associated, coiled-coil-containing protein kinase 2; AltName: Full=Rho-associated, coiled-coil-containing protein kinase II; Short=ROCK-II; AltName: Full=p164 ROCK-2;	SQLQALHIGLDSSS[+80]IGS[+80]GPGDAEADDGFPESR	SQLQALHIGLDSSS[+80]IGS[+80]GPGDAEADDGFPESr	0.0373017	0.330131	LUMP	O75116	S1134	S1137			1.32974	2.28698	3	Yes	4	ROCK2_HUMAN	0.0493732	0.00203518	0.0021965	0.00773688	0.0248273	0.00355221	0.881291	0.00944082	0.300331	0.0641645	0.0670846	0.121087	0.21569	0.0851597	0.952139	0.133558	1.32974	1.90188	1.99628	2.28698	2.09609	2.10745	1.03365	2.03884	5.81185e+06	6.45909e+06	4.37786e+06	7.04817e+06	7.81883e+06	7.27158e+06	1.01576e+07
P23588	IF4B_HUMAN	Eukaryotic translation initiation factor 4B; Short=eIF-4B;	SQSS[+80]DTEQQSPTSGGGK	SQSS[+80]DTEQQSPTSGGGk	0.000776623	0.000482192	LOCALIZED	P23588	S498				1.24248	2.27733	1	Yes	5	No	0.00115289	0.142054	0.132666	0.0601803	0.0759953	0.336589	0.674707	0.320605	0.048322	0.480047	0.467088	0.328554	0.365183	0.672129	0.858958	0.660117	2.03544	1.86592	1.46637	1.24248	1.92736	2.27733	0.944446	2.41128	3.13999e+07	3.42024e+07	3.20167e+07	6.00231e+07	6.50476e+07	7.36268e+07	3.90435e+07
Q5JSH3	WDR44_HUMAN	WD repeat-containing protein 44; AltName: Full=Rabphilin-11;	RKS[+80]ELEFETLK	RKS[+80]ELEFETLK	9.85093e-08	1.29712e-08	LOCALIZED	Q5JSH3	S262				0.989558	2.21986	1	Yes	6	No	0.000715318	0.0254001	0.0717891	0.923429	0.100348	0.266711	0.0815019	0.0179038	0.0401997	0.218272	0.355429	0.970188	0.414532	0.61772	0.376019	0.184633	2.21986	1.52829	1.22053	0.989558	1.18134	1.09987	0.712003	1.54475	1.02483e+07	9.26101e+06	7.86811e+06	2.00484e+07	2.2021e+07	1.87048e+07	1.1575e+07
P46109	CRKL_HUMAN	Crk-like protein;	NSNSYGIPEPAHAY[+80]AQPQTTTPLPAVSGS[+80]PGAAITPLPSTQNGPVFAK	NSNS[+80]YGIPEPAHAYAQPQTTTPLPAVSGSPGAAIT[+80]PLPSTQNGPVFAK	0.269315	1	LUMP	P46109	S197	T228			1.20622	2.21086	1	Yes	1	No	0.0145765	0.014172	0.0688806	0.00224719	0.141394	0.355886	0.399779	0.239267	0.166225	0.164146	0.349167	0.0676981	0.4793	0.686014	0.71154	0.593257	1.39654	2.21086	1.46546	1.81263	1.20622	1.26926	0.926916	1.36934	6.57736e+06	5.12321e+06	6.35332e+06	9.11849e+06	7.94984e+06	8.14465e+06	1.66239e+07
P48681	NEST_HUMAN	Nestin;	SLRS[+80]LEEQDQETLR	SLRS[+80]LEEQDQETLR	0.000776635	0.000806956	LOCALIZED	P48681	S746				1.12213	2.2017	4	Yes	5	No	0.00558697	0.0247912	0.00388889	3.69592e-06	2.06093e-06	0.000529475	0.67391	0.000528563	0.103348	0.215532	0.0883719	0.00686195	0.00623058	0.0351178	0.858621	0.0351178	1.12213	1.38994	1.59967	1.8692	2.2017	2.02637	0.98609	2.05495	3.17138e+07	3.20254e+07	3.01686e+07	3.59367e+07	3.46413e+07	3.47992e+07	5.01648e+07
Q8NEY1	NAV1_HUMAN	Neuron navigator 1; AltName: Full=Pore membrane and/or filament-interacting-like protein 3; AltName: Full=Steerin-1; AltName: Full=Unc-53 homolog 1; Short=unc53H1;	RQNS[+80]SDSISSLNSITSHSSIGSSK	rQNS[+80]SDSISSLNSITSHSSIGSSk	0.00111585	0.00596283	LOCALIZED	Q8NEY1	S1181				1.17606	2.20088	2	Yes	6	No	6.60127e-05	0.0516295	0.00542072	0.0695272	0.000721008	0.142452	0.0292422	0.290711	0.0151019	0.307197	0.102195	0.350285	0.0402907	0.480584	0.23383	0.638065	2.20088	1.70067	1.50882	1.65874	1.84352	1.17606	1.31115	0.896971	7.8549e+06	9.13266e+06	7.76041e+06	1.79857e+07	1.88559e+07	1.76258e+07	9.92998e+06
P42696	RBM34_HUMAN	RNA-binding protein 34; AltName: Full=RNA-binding motif protein 34;	S[+80]VQEGENPDDGVRGSPPEDYR	S[+80]VQEGENPDDGVRGSPPEDYR	9.24957e-08	1.21794e-08	LOCALIZED	P42696	S14				1.64666	2.19915	2	Yes	1	No	0.0455352	0.037722	0.00235358	0.000604423	0.00649799	0.0061893	0.118467	0.00880427	0.29019	0.26491	0.0692628	0.0369501	0.110757	0.108258	0.445778	0.129457	1.86149	2.19915	2.12151	1.96026	1.85154	1.64666	0.655438	2.5123	7.42423e+06	7.96426e+06	7.12284e+06	1.15687e+07	1.84445e+07	1.18914e+07	1.59132e+07
Q8N556	AFAP1_HUMAN	Actin filament-associated protein 1; AltName: Full=110 kDa actin filament-associated protein; Short=AFAP-110;	KLS[+80]SERPSS[+80]DGEGVVENGITTC[+57]NGK	KLS[+80]SERPSS[+80]DGEGVVENGITTC[+57]NGK	0.0024508	0.0182613	LOCALIZED	Q8N556	S277	S283			1.22803	2.16496	1	Yes	1	No	0.0225021	0.0122724	0.0114076	0.00251443	0.0117985	0.259429	0.823572	0.0927255	0.205706	0.152201	0.146584	0.0717495	0.149204	0.611305	0.926437	0.399612	1.55991	1.92455	2.16496	2.11	1.70521	1.22803	0.957892	1.28202	1.66492e+07	2.61354e+07	1.73484e+07	3.03091e+07	3.11851e+07	3.23082e+07	3.73395e+07
O75533	SF3B1_HUMAN	Splicing factor 3B subunit 1; AltName: Full=Pre-mRNA-splicing factor SF3b 155 kDa subunit; Short=SF3b155; AltName: Full=Spliceosome-associated protein 155; Short=SAP 155;	VVNGAAASQPPS[+80]K	VVNGAAASQPPS[+80]K	0.000150776	1.35733e-08	LOCALIZED	O75533	S194				1.04754	2.16455	1	Yes	4	No	0.768017	0.394417	0.0775225	0.0027777	0.0869656	0.00907744	0.892012	0.00394391	0.903012	0.708638	0.368298	0.0755347	0.388132	0.131031	0.956773	0.088856	1.04754	1.27427	2.01052	2.02963	2.16455	1.97125	0.977609	2.0164	6.58721e+06	4.45526e+06	6.69379e+06	6.84883e+06	5.18666e+06	6.54393e+06
P17812	PYRG1_HUMAN	CTP synthase 1 {ECO:0000305}; EC=6.3.4.2 {ECO:0000269|PubMed:16179339, ECO:0000269|PubMed:24870241}; AltName: Full=CTP synthetase 1; AltName: Full=UTP--ammonia ligase 1;	SGSS[+80]S[+80]PDSEITELK	SGSS[+80]S[+80]PDSEITELK	0.00790076	0.0579194	LOCALIZED	P17812	S574	S575			0.93003	2.16366	1	Yes	5	No	0.06119	0.0934835	0.243207	0.0809132	0.000592211	0.0795545	0.572958	0.0941224	0.330966	0.401506	0.596465	0.37487	0.0369107	0.371762	0.807846	0.402867	1.09643	1.05171	1.06608	0.93003	2.16366	1.5565	1.0302	1.51087	2.02879e+07	2.03783e+07	1.89298e+07	2.13474e+07	2.29207e+07	2.10749e+07	2.08688e+07
P40222	TXLNA_HUMAN	Alpha-taxilin;	RPEGPGAQAPS[+80]SPR	RPEGPGAQAPS[+80]SPR	0.00871115	0.0673201	LOCALIZED	P40222	S514				1.21882	2.15926	1	Yes	6	No	0.00343087	0.2006	0.146925	0.231186	0.298268	0.267107	0.123901	0.647269	0.0837392	0.553503	0.487081	0.586042	0.644032	0.617983	0.45473	0.845963	2.15926	1.50247	1.51284	1.33607	1.31161	1.21882	1.27879	0.953107	5.63986e+07	4.3009e+07	3.61325e+07	1.01856e+08	1.05082e+08	8.57287e+07	8.02398e+07
Q08AD1	CAMP2_HUMAN	Calmodulin-regulated spectrin-associated protein 2; AltName: Full=Calmodulin-regulated spectrin-associated protein 1-like protein 1;	SIS[+80]NEGLTLNNSHVSK	SIS[+80]NEGLTLNNSHVSk	0.000487094	1.94092e-05	LOCALIZED	Q08AD1	S464				0.887043	2.1571	4	Yes	6	No	0.00111167	1.05775e-05	0.00576748	0.00119486	0.00398971	0.249146	0.680709	0.507475	0.0475485	0.00855225	0.105172	0.0491447	0.0893656	0.602104	0.862068	0.7717	2.1571	1.82364	1.56826	1.41796	1.29998	0.887043	0.964988	0.919227	4.33331e+07	4.4511e+07	4.02363e+07	9.8749e+07	9.69081e+07	8.06252e+07	7.76107e+07
P12270	TPR_HUMAN	Nucleoprotein TPR; AltName: Full=Megator; AltName: Full=NPC-associated intranuclear protein; AltName: Full=Translocated promoter region protein;	RPSTSQTVS[+80]TPAPVPVIESTEAIEAK	RPS[+80]TSQTVSTPAPVPVIESTEAIEAK	0.0445423	0.406099	LUMP	P12270	S646				1.06175	2.14466	1	Yes	4	No	0.770198	0.0754206	0.00832332	0.00566745	0.00851039	0.00248352	0.0379008	0.000397826	0.904028	0.363833	0.125675	0.104173	0.127083	0.0712803	0.265242	0.0312951	1.06175	1.40235	2.14466	1.84429	2.0652	2.05083	0.663195	3.09236	8.38302e+06	9.84507e+06	1.18547e+07	7.29264e+06	1.17814e+07	1.28663e+07	1.37854e+07
Q9H8Y8	GORS2_HUMAN	Golgi reassembly-stacking protein 2; Short=GRS2; AltName: Full=Golgi phosphoprotein 6; Short=GOLPH6; AltName: Full=Golgi reassembly-stacking protein of 55 kDa; Short=GRASP55; AltName: Full=p59;	ISLPGQMAGTPIT[+80]PLK	ISLPGQMAGTPIT[+80]PLk	0.000478451	1.85353e-05	LOCALIZED	Q9H8Y8	T225				0.913134	2.13316	2	Yes	4	No	0.534186	0.465301	0.00193814	0.0150024	0.00292053	0.141134	0.886779	0.286784	0.786738	0.748566	0.0625265	0.168433	0.077462	0.479013	0.954262	0.634459	0.913134	1.14033	1.7218	2.03039	2.13316	1.25982	1.02812	1.22537	1.06472e+07	1.32988e+07	1.49815e+07	1.2454e+07	9.75471e+06	1.33373e+07	1.85406e+07
Q8NEY1	NAV1_HUMAN	Neuron navigator 1; AltName: Full=Pore membrane and/or filament-interacting-like protein 3; AltName: Full=Steerin-1; AltName: Full=Unc-53 homolog 1; Short=unc53H1;	VNSNS[+80]LDLPSSSDTTHASK	VNSNS[+80]LDLPSSSDTTHASK	0.000480821	1.90554e-05	LOCALIZED	Q8NEY1	S808				0.823738	2.13277	1	Yes	6	No	0.000620708	0.369454	0.393879	0.283007	0.00899079	0.25983	0.0976456	0.0605179	0.0374885	0.694492	0.708596	0.631084	0.130713	0.611709	0.409579	0.329351	2.13277	1.13956	0.850605	0.879966	1.53781	0.823738	1.76063	0.467865	7.31377e+06	6.52013e+06	8.52818e+06	1.52789e+07	1.52367e+07	1.71775e+07	6.90842e+06
Q09161	NCBP1_HUMAN	Nuclear cap-binding protein subunit 1; AltName: Full=80 kDa nuclear cap-binding protein; Short=CBP80; Short=NCBP 80 kDa subunit;	KTS[+80]DANETEDHLESLIC[+57]K	KTS[+80]DANETEDHLESLIC[+57]K	0.00105273	0.00445996	LOCALIZED	Q09161	S22				1.03923	2.12888	5	Yes	4	No	0.132273	0.000519928	0.000148186	1.77566e-05	0.000374679	0.00018266	0.237665	0.000611958	0.466461	0.0351178	0.0209655	0.00993279	0.0310311	0.0232106	0.592123	0.0370952	1.03923	1.49745	1.95671	2.04939	2.12888	1.77438	0.900228	1.97103	3.08283e+07	3.23006e+07	3.25278e+07	3.26253e+07	3.39131e+07	3.28708e+07	4.5014e+07
Q8NDI1	EHBP1_HUMAN	EH domain-binding protein 1;	AAITETQRKPS[+80]EDEVLNK	AAITETQRKPS[+80]EDEVLNK	9.90106e-08	1.30373e-08	LOCALIZED	Q8NDI1	S1058				1.29818	2.11978	1	Yes	4	No	0.163774	0.0777808	0.00723417	0.0258392	0.00500884	0.0180691	0.347458	0.0721273	0.509257	0.368665	0.116569	0.220363	0.0987264	0.185536	0.679876	0.356364	1.29818	1.59947	2.02453	2.11978	1.89444	1.70232	1.24035	1.37245	1.15004e+07	1.24688e+07	1.8503e+07	1.64542e+07	2.04627e+07	1.82198e+07	2.81864e+07
P38398	BRCA1_HUMAN	Breast cancer type 1 susceptibility protein; EC=6.3.2.-; AltName: Full=RING finger protein 53;	VVDVEEQQLEES[+80]GPHDLTETSYLPR	VVDVEEQQLEES[+80]GPHDLTETSYLPR	0.00050142	1.99372e-05	LOCALIZED	P38398	S1542				0.736211	2.11041	1	Yes	5	No	0.00250083	0.943812	0.467639	0.0920925	0.0916977	0.271414	0.587442	0.475977	0.0715141	0.977992	0.750117	0.398848	0.397787	0.621516	0.815146	0.755105	1.54102	0.971109	0.736211	1.49693	1.40136	2.11041	1.31092	1.60987	9.70678e+06	1.07927e+07	1.03922e+07	1.6967e+07	1.62311e+07	1.44068e+07	9.89453e+06
Q96PU5	NED4L_HUMAN	E3 ubiquitin-protein ligase NEDD4-like; EC=6.3.2.-; AltName: Full=NEDD4.2; AltName: Full=Nedd4-2;	DTLS[+80]NPQSPQPSPYNSPKPQHK	DT[+80]LSNPQSPQPSPYNSPKPQHK	0.0716318	0.656315	LUMP	Q96PU5	T473				1.27337	2.10944	2	Yes	4	No	0.271315	0.561025	0.000202616	0.00424435	0.0104454	0.0821765	0.683484	0.0751076	0.621516	0.800833	0.0238751	0.0921459	0.140531	0.377513	0.863313	0.363445	1.27337	1.4896	2.10944	1.8814	1.49523	1.35081	0.949224	1.42307	1.48154e+07	1.29414e+07	1.61923e+07	1.63337e+07	2.45995e+07	1.50302e+07	3.82303e+07
P40222	TXLNA_HUMAN	Alpha-taxilin;	RPEGPGAQAPSS[+80]PR	RPEGPGAQAPSS[+80]PR	0.0035809	0.0347222	LOCALIZED	P40222	S515				1.18922	2.09941	1	Yes	6	No	0.00277428	0.0665743	0.341742	0.259972	0.275814	0.338472	0.124183	0.496958	0.0755063	0.343874	0.675193	0.611809	0.62534	0.672958	0.454875	0.766833	2.09941	1.57654	1.36683	1.26673	1.42268	1.18922	1.30443	0.911676	5.52377e+07	4.19446e+07	3.65282e+07	9.94323e+07	9.75929e+07	8.36883e+07	7.69746e+07
Q9Y4I1	MYO5A_HUMAN	Unconventional myosin-Va; AltName: Full=Dilute myosin heavy chain, non-muscle; AltName: Full=Myosin heavy chain 12; AltName: Full=Myosin-12; AltName: Full=Myoxin;	RTSS[+80]IADEGTYTLDSILR	RTSS[+80]IADEGTYTLDSILR	0.0276342	0.249394	LUMP	Q9Y4I1	S1652				1.42675	2.09515	1	Yes	4	No	0.00721094	0.0368986	0.0229293	0.0476315	0.000215079	0.00560447	0.951159	0.0568657	0.116474	0.261833	0.207664	0.295922	0.0240759	0.103517	0.9806	0.320899	1.42675	1.60106	1.73113	1.58687	2.09515	1.72562	0.98254	1.75629	3.92889e+06	3.17596e+06	3.15121e+06	4.87908e+06	4.6432e+06	5.11055e+06	6.32834e+06
Q9NTI5	PDS5B_HUMAN	Sister chromatid cohesion protein PDS5 homolog B; AltName: Full=Androgen-induced proliferation inhibitor; AltName: Full=Androgen-induced prostate proliferative shutoff-associated protein AS3;	GRLDS[+80]S[+80]EMDHSENEDYTMSSPLPGK	GrLDS[+80]SEMDHS[+80]ENEDYTMSSPLPGk	0.00079846	0.00253145	LOCALIZED	Q9NTI5	S1176	S1182			1.07812	2.08681	2	Yes	4	No	0.374145	0.528689	0.000841503	0.00275984	0.0250321	0.0149944	0.759613	0.0252561	0.697495	0.783847	0.0428261	0.0754561	0.216591	0.168382	0.89951	0.217723	1.08411	1.07812	1.72514	2.00423	2.08681	1.29569	1.03353	1.25365	1.87072e+07	1.80877e+07	2.25691e+07	2.03761e+07	2.32374e+07	2.07436e+07	1.94999e+07
P48681	NEST_HUMAN	Nestin;	S[+80]LETEILESLK	S[+80]LETEILESLK	0.000123256	1.35128e-08	LOCALIZED	P48681	S820				1.19027	2.08491	2	Yes	4	No	0.109681	0.0038664	0.076982	0.00451284	0.0104065	0.130693	0.190666	0.294693	0.431538	0.0882599	0.367107	0.0949326	0.140457	0.464712	0.54076	0.641128	1.19027	1.64492	2.08491	2.06457	1.97795	1.33946	1.14578	1.16904	4.16803e+06	3.74366e+06	5.0026e+06	5.4036e+06	4.88422e+06	5.08374e+06	7.52618e+06
P27987	IP3KB_HUMAN	Inositol-trisphosphate 3-kinase B; EC=2.7.1.127; AltName: Full=Inositol 1,4,5-trisphosphate 3-kinase B; Short=IP3 3-kinase B; Short=IP3K B; Short=InsP 3-kinase B;	AVLS[+80]PGSVFSPGR	AVLS[+80]PGSVFSPGR	4.35287e-05	1.3367e-08	LOCALIZED	P27987	S43				1.48416	2.0832	1	Yes	4	No	0.152076	0.110978	0.0534882	0.00588347	0.005694	0.000396085	0.236661	0.470552	0.493463	0.433737	0.312798	0.106017	0.104478	0.0312683	0.591008	0.75137	1.48416	1.56024	1.71084	2.00254	2.0832	1.86542	1.55168	1.20219	8.35648e+06	1.01159e+07	8.41518e+06	1.04228e+07	1.61809e+07		1.1224e+07
Q9UGH3	S23A2_HUMAN	Solute carrier family 23 member 2; AltName: Full=Na(+)/L-ascorbic acid transporter 2; AltName: Full=Nucleobase transporter-like 1 protein; AltName: Full=Sodium-dependent vitamin C transporter 2; Short=hSVCT2; AltName: Full=Yolk sac permease-like molecule 2;	SSLAETLDSTGS[+80]LDPQR	SSLAETLDSTGS[+80]LDPQR	0.000475897	1.36578e-08	LOCALIZED	Q9UGH3	S81				1.35787	2.08039	1	Yes	4	No	0.0727137	0.0472922	0.0708889	0.0105241	0.00375661	0.076123	0.49555	0.138319	0.357766	0.294828	0.353064	0.141147	0.0870621	0.365514	0.766108	0.475485	1.35787	1.8769	2.08039	1.96635	1.85298	1.49223	1.13676	1.31271	8.77725e+06	5.42192e+06	6.73014e+06	1.01099e+07	8.98999e+06	9.31931e+06	1.20344e+07
Q96CV9	OPTN_HUMAN	Optineurin; AltName: Full=E3-14.7K-interacting protein; AltName: Full=FIP-2; AltName: Full=Huntingtin yeast partner L; AltName: Full=Huntingtin-interacting protein 7; Short=HIP-7; AltName: Full=Huntingtin-interacting protein L; AltName: Full=NEMO-related protein; AltName: Full=Optic neuropathy-inducing protein; AltName: Full=Transcription factor IIIA-interacting protein; Short=TFIIIA-IntP;	TSDS[+80]DQQAYLVQR	T[+80]SDSDQQAYLVQR	0.255715	1	LUMP	Q96CV9	T525				1.52104	2.07554	2	Yes	4	No	0.0355392	0.00231742	0.156065	0.015111	0.0246053	0.000214646	0.616615	0.000450883	0.257334	0.0689593	0.498337	0.169122	0.214586	0.0240759	0.829692	0.0332387	1.52104	1.5491	2.07554	1.89122	1.90921	1.87065	1.02765	1.82032	9.60601e+06	8.95695e+06	9.12814e+06	1.43016e+07	1.12696e+07	1.6548e+07	1.50439e+07
Q9Y6G9	DC1L1_HUMAN	Cytoplasmic dynein 1 light intermediate chain 1; Short=LIC1; AltName: Full=Dynein light chain A; Short=DLC-A; AltName: Full=Dynein light intermediate chain 1, cytosolic;	KPVTVSPTTPTS[+80]PTEGEAS	KPVTVSPTTPTS[+80]PTEGEAS	0.000677013	0.000478145	LOCALIZED	Q9Y6G9	S516				0.9581	2.07437	5	Yes	5	No	0.110648	6.23151e-06	2.12442e-05	0.000184896	8.55939e-06	5.58294e-06	0.00104455	4.79288e-06	0.433232	0.00780948	0.0105441	0.023266	0.00830032	0.00736493	0.046577	0.00728068	0.9581	1.22047	1.64565	1.9103	2.03899	2.07437	0.906785	2.28761	4.87096e+07	4.87788e+07	4.91393e+07	4.86052e+07	4.51685e+07	4.67102e+07	5.92991e+07
Q09161	NCBP1_HUMAN	Nuclear cap-binding protein subunit 1; AltName: Full=80 kDa nuclear cap-binding protein; Short=CBP80; Short=NCBP 80 kDa subunit;	TS[+80]DANETEDHLESLIC[+57]K	TS[+80]DANETEDHLESLIC[+57]k	0.00203771	0.0160588	LOCALIZED	Q09161	S22				1.01062	2.06685	4	Yes	4	No	0.738853	0.00704947	0.000194806	1.26255e-06	3.57272e-05	1.29763e-06	0.0129729	3.85529e-05	0.889884	0.114921	0.0236333	0.00623058	0.0118607	0.00623058	0.156753	0.0119531	1.01062	1.34713	1.91856	2.06685	1.99539	1.61357	0.843057	1.91395	8.11897e+07	8.14802e+07	8.18181e+07	8.22864e+07	8.65821e+07	7.82164e+07	9.99338e+07
Q9Y6G9	DC1L1_HUMAN	Cytoplasmic dynein 1 light intermediate chain 1; Short=LIC1; AltName: Full=Dynein light chain A; Short=DLC-A; AltName: Full=Dynein light intermediate chain 1, cytosolic;	KPVTVSPTTPT[+80]SPTEGEAS	KPVTVS[+80]PTTPTSPTEGEAS	0.00622479	0.0469688	LOCALIZED	Q9Y6G9	S510				0.954901	2.06287	4	Yes	5	No	0.0838726	4.30641e-05	2.38998e-05	0.000385357	0.0114978	3.02411e-06	0.650707	0.00673035	0.381191	0.0127737	0.010827	0.0310311	0.147146	0.00686195	0.847606	0.112432	0.954901	1.21808	1.6383	1.91619	1.86788	2.06287	1.09114	1.89056	4.59013e+07	4.66163e+07	4.62984e+07	4.58015e+07	4.27415e+07	4.40124e+07	5.58637e+07
Q9H307	PININ_HUMAN	Pinin; AltName: Full=140 kDa nuclear and cell adhesion-related phosphoprotein; AltName: Full=Desmosome-associated protein; AltName: Full=Domain-rich serine protein; Short=DRS protein; Short=DRSP; AltName: Full=Melanoma metastasis clone A protein; AltName: Full=Nuclear protein SDK3; AltName: Full=SR-like protein;	RES[+80]RQES[+80]DPEDDDVK	RES[+80]RQES[+80]DPEDDDVK	7.25799e-08	9.55698e-09	LOCALIZED	Q9H307	S96	S100			1.05425	2.05573	1	Yes	4	No	0.563686	0.00464758	0.32104	0.0117178	0.00667237	0.0084232	0.686375	0.456137	0.802095	0.0960698	0.660509	0.148897	0.112011	0.126421	0.864461	0.742972	1.05425	1.59464	2.01784	1.7438	2.05573	1.4538	1.12874	1.28799	8.5649e+06	9.99795e+06	9.2882e+06	1.11528e+07	9.22064e+06	8.98847e+06	1.57005e+07
P53396	ACLY_HUMAN	ATP-citrate synthase; EC=2.3.3.8; AltName: Full=ATP-citrate (pro-S-)-lyase; Short=ACL; AltName: Full=Citrate cleavage enzyme;	TAS[+80]FSESR	TAS[+80]FSESR	0.000124482	1.35398e-08	LOCALIZED	P53396	S455				1.41786	2.04762	1	Yes	5	No	0.0228641	0.0169367	0.132886	0.0127469	0.00679705	0.00075895	0.848018	0.000172223	0.207448	0.179519	0.46737	0.155434	0.112974	0.0410984	0.937031	0.0224827	1.41786	1.55532	1.58761	1.5527	1.82844	2.04762	1.02155	2.00443	5.11719e+07	7.12744e+07	6.54845e+07	9.02302e+07	9.52206e+07	8.10085e+07	1.07617e+08
Q14C86	GAPD1_HUMAN	GTPase-activating protein and VPS9 domain-containing protein 1; AltName: Full=GAPex-5; AltName: Full=Rab5-activating protein 6;	S[+80]SDIVSSVR	SS[+80]DIVSSVR	0.122898	1	LUMP	Q14C86	S903				0.751555	2.0332	1	Yes	6	No	0.000401564	0.0246023	0.145253	0.224685	0.623406	0.0675115	0.010314	0.808081	0.0314041	0.214586	0.485037	0.579415	0.833289	0.3459	0.139637	0.920592	2.0332	1.4881	0.883286	1.52455	0.963583	0.751555	0.729627	1.03005	9.77368e+06	8.09654e+06	8.6064e+06	1.7211e+07	1.92882e+07	1.73332e+07	1.52676e+07
Q86W92	LIPB1_HUMAN	Liprin-beta-1; AltName: Full=Protein tyrosine phosphatase receptor type f polypeptide-interacting protein-binding protein 1; Short=PTPRF-interacting protein-binding protein 1; AltName: Full=hSGT2;	ALEYSNGIFDC[+57]QSPTSPFMGS[+80]LR	ALEYSNGIFDC[+57]QSPTS[+80]PFMGSLR	0.00658793	0.047965	LOCALIZED	Q86W92	S40				1.43234	2.02566	2	Yes	4	No	0.0164336	0.0286162	0.00276331	0.0513858	0.000128881	0.0060036	0.17868	0.0511872	0.176139	0.231483	0.0754861	0.306438	0.0192856	0.107063	0.527659	0.305726	1.43234	1.47845	2.02566	1.8584	1.63152	1.62875	1.19394	1.36418	3.86806e+06	3.92656e+06	3.4498e+06	5.97058e+06	5.46575e+06	4.66947e+06	4.74593e+06
Q9Y4I1	MYO5A_HUMAN	Unconventional myosin-Va; AltName: Full=Dilute myosin heavy chain, non-muscle; AltName: Full=Myosin heavy chain 12; AltName: Full=Myosin-12; AltName: Full=Myoxin;	T[+80]SSIADEGTYTLDSILR	TSS[+80]IADEGTYTLDSILR	0.261067	1	LUMP	Q9Y4I1	S1652				1.08298	2.02433	1	Yes	5	No	0.366201	0.0332733	0.336677	0.249257	0.0119776	0.000640791	0.512869	0.0437863	0.692701	0.249881	0.672188	0.602228	0.150346	0.0381046	0.774687	0.284719	1.08298	1.49423	1.16787	1.45968	1.46953	2.02433	1.18403	1.7097	2.73544e+06	3.23827e+06	3.53114e+06	3.26738e+06	3.37904e+06	3.64714e+06	4.06735e+06
Q9UHR4	BI2L1_HUMAN	Brain-specific angiogenesis inhibitor 1-associated protein 2-like protein 1; Short=BAI1-associated protein 2-like protein 1; AltName: Full=Insulin receptor tyrosine kinase substrate;	TPASTPVSGTPQAS[+80]PMIER	TPASTPVSGTPQAS[+80]PMIER	1.06588e-07	1.33017e-08	LOCALIZED	Q9UHR4	S261				1.14853	2.00898	3	Yes	4	No	0.0792436	0.0510806	0.00172397	0.000310825	0.000445062	0.021695	0.0333694	0.108412	0.371119	0.305395	0.0596419	0.0287479	0.0331021	0.201922	0.250298	0.429511	1.14853	1.76319	1.521	1.76323	2.00898	2.00232	1.38737	1.44324	1.07813e+07	1.18955e+07	1.12511e+07	1.33854e+07	1.38459e+07	1.17359e+07	2.61533e+07
Q96N67	DOCK7_HUMAN	Dedicator of cytokinesis protein 7;	SPS[+80]GSAFGSQENLR	SPS[+80]GSAFGSQENLR	0.00874346	0.0677222	LOCALIZED	Q96N67	S1432				1.35853	2.00894	4	Yes	6	No	0.00529452	0.000381927	0.000746829	0.00205368	0.00100283	0.0244578	0.0399606	0.00881286	0.101273	0.0310311	0.0409156	0.0645852	0.0456489	0.213893	0.27206	0.129457	2.00894	1.78098	1.64084	1.35853	1.5689	1.38572	0.765394	1.81047	2.41542e+07	2.37138e+07	2.22272e+07	5.23565e+07	4.98773e+07	3.85832e+07	3.87803e+07
O15085	ARHGB_HUMAN	Rho guanine nucleotide exchange factor 11; AltName: Full=PDZ-RhoGEF;	SRS[+80]DVDMDAAAEATR	SRS[+80]DVDMDAAAEATR	0.00137902	0.0087969	LOCALIZED	O15085	S635				1.56629	2.0027	2	Yes	4	No	0.0230771	0.109855	0.0937533	0.00910356	0.00345727	0.0020184	0.100619	0.000574531	0.20812	0.431951	0.402007	0.1312	0.0842535	0.0640211	0.41483	0.0365027	1.69654	1.69694	1.56629	1.58784	2.0027	1.65567	0.769968	2.15031	1.13217e+07	9.16539e+06	1.19501e+07	1.71444e+07	1.57759e+07	2.21107e+07	1.22973e+07
P07814	SYEP_HUMAN	Bifunctional glutamate/proline--tRNA ligase; AltName: Full=Bifunctional aminoacyl-tRNA synthetase; AltName: Full=Cell proliferation-inducing gene 32 protein; AltName: Full=Glutamatyl-prolyl-tRNA synthetase; Includes: Glutamate--tRNA ligase; EC=6.1.1.17; AltName: Full=Glutamyl-tRNA synthetase; Short=GluRS; Includes: Proline--tRNA ligase; EC=6.1.1.15; AltName: Full=Prolyl-tRNA synthetase;	EYIPGQPPLSQSSDSS[+80]PTRNS[+80]EPAGLETPEAK	EYIPGQPPLS[+80]QSSDSSPTRNS[+80]EPAGLETPEAK	0.00483545	0.046513	LOCALIZED	P07814	S880	S891			0.77161	1.99881	1	Yes	5	No	0.851699	0.135765	0.667054	0.148172	0.421659	0.00342674	0.424151	0.00359634	0.938738	0.471651	0.85519	0.488278	0.723534	0.0837392	0.725162	0.0857193	0.99208	0.926535	1.02279	0.92294	1.99881	0.77161	1.04775	0.736443	9.62506e+07	8.61813e+07	8.89366e+07	8.59584e+07	9.06625e+07	9.25983e+07	8.7446e+07
Q9H2G2	SLK_HUMAN	STE20-like serine/threonine-protein kinase; Short=STE20-like kinase; Short=hSLK; EC=2.7.11.1; AltName: Full=CTCL tumor antigen se20-9; AltName: Full=STE20-related serine/threonine-protein kinase; Short=STE20-related kinase; AltName: Full=Serine/threonine-protein kinase 2;	RAS[+80]SDLSIASSEEDK	RAS[+80]SDLSIASSEEDK	0.00151392	0.00928914	LOCALIZED	Q9H2G2	S340				1.46572	1.98548	3	Yes	4	SLK_HUMAN	0.0337587	0.00154306	0.0129504	0.00389599	0.00523915	0.0040945	0.346401	0.00340723	0.251691	0.0563792	0.156689	0.0883719	0.101056	0.0903403	0.678893	0.0835621	1.46572	1.98548	1.95177	1.88397	1.87251	1.92428	1.15867	1.66076	1.53477e+07	1.02454e+07	1.54228e+07	2.19097e+07	1.82984e+07	1.99096e+07	2.68488e+07
P49585	PCY1A_HUMAN	Choline-phosphate cytidylyltransferase A; EC=2.7.7.15; AltName: Full=CCT-alpha; AltName: Full=CTP:phosphocholine cytidylyltransferase A; Short=CCT A; Short=CT A; AltName: Full=Phosphorylcholine transferase A;	SPS[+80]PSFR	SPS[+80]PSFR	0.0068297	0.0491516	LOCALIZED	P49585	S331				1.49804	1.98175	1	Yes	4	No	0.000486737	0.0058913	0.0207652	0.0144536	0.0107427	0.0172501	0.029677	0.248279	0.0341354	0.106035	0.197721	0.165696	0.142202	0.181247	0.235989	0.60124	1.63786	1.49804	1.97915	1.98175	1.84743	1.63388	1.37148	1.19133	5.07249e+06	4.77241e+06	4.73013e+06	8.12714e+06		7.78744e+06	7.69967e+06
Q13459	MYO9B_HUMAN	Unconventional myosin-IXb; AltName: Full=Unconventional myosin-9b;	RTS[+80]FSTSDVSK	RTS[+80]FSTSDVSK	0.00122751	0.00793235	LOCALIZED	Q13459	S1354				1.23072	1.97604	1	Yes	6	No	0.0134194	0.0372335	0.110298	0.152205	0.395927	0.000762231	0.452563	0.000877021	0.159912	0.26313	0.432457	0.493779	0.709298	0.0410984	0.741291	0.0435361	1.97604	1.74349	1.23072	1.23857	1.24927	1.83734	0.91513	2.00773	7.32718e+06	5.98936e+06	7.23288e+06	1.29166e+07	1.12631e+07	1.64268e+07	9.15247e+06
Q5T4S7	UBR4_HUMAN	E3 ubiquitin-protein ligase UBR4; EC=6.3.2.-; AltName: Full=600 kDa retinoblastoma protein-associated factor; AltName: Full=N-recognin-4; AltName: Full=Retinoblastoma-associated factor of 600 kDa; Short=RBAF600; Short=p600; AltName: Full=Zinc finger UBR1-type protein 1;	TGS[+80]TSSKEDDYESDAATIVQK	T[+80]GSTSSKEDDYESDAATIVQK	0.0221947	0.198225	LUMP	Q5T4S7	T360				1.29747	1.97506	2	Yes	4	No	0.240669	0.0295219	0.0450454	0.0055092	0.000104391	0.000469421	0.62556	0.00237872	0.594105	0.235129	0.288937	0.103132	0.0179256	0.0337129	0.834563	0.0695294	1.29747	1.53074	1.50839	1.97506	1.94762	1.76413	1.05446	1.67302	1.60438e+07	1.86537e+07	1.60718e+07	1.87506e+07	2.90525e+07	1.80686e+07	2.07999e+07
Q7Z4V5	HDGR2_HUMAN	Hepatoma-derived growth factor-related protein 2; Short=HRP-2; AltName: Full=Hepatoma-derived growth factor 2; Short=HDGF-2;	KRS[+80]EGFSMDR	KRS[+80]EGFSMDR	9.60891e-08	1.26526e-08	LOCALIZED	Q7Z4V5	S454				1.14786	1.97412	1	Yes	4	No	0.0474823	0.326746	0.0245856	0.0102485	0.00173823	0.00847434	0.0893266	0.000432454	0.295388	0.66444	0.214586	0.139395	0.0598872	0.126846	0.392691	0.0326483	1.14786	1.30944	1.97412	1.72879	1.49215	1.47172	0.861854	1.70762		3.25391e+07	3.64016e+07	4.04378e+07	3.87743e+07	3.94892e+07	4.56897e+07
Q9Y613	FHOD1_HUMAN	FH1/FH2 domain-containing protein 1; AltName: Full=Formin homolog overexpressed in spleen 1; Short=FHOS; AltName: Full=Formin homology 2 domain-containing protein 1;	TPQS[+80]PAPC[+57]VLLR	TPQS[+80]PAPC[+57]VLLR	0.000664084	4.12741e-05	LOCALIZED	Q9Y613	S498				0.825672	1.9715	1	Yes	4	No	0.00589306	0.0118176	0.0228707	0.0541127	3.35241e-05	0.047262	0.0351403	0.340337	0.106035	0.149351	0.207449	0.314514	0.0118607	0.294713	0.256076	0.674341	0.825672	1.64019	1.53937	1.9715	1.4238	1.67962	1.38891	1.20931	8.23956e+06	8.2973e+06	7.79474e+06	6.53204e+06	6.44171e+06	7.11618e+06	1.28525e+07
Q69YQ0	CYTSA_HUMAN	Cytospin-A; AltName: Full=Renal carcinoma antigen NY-REN-22; AltName: Full=Sperm antigen with calponin homology and coiled-coil domains 1-like; Short=SPECC1-like protein;	KGS[+80]SGNASEVSVAC[+57]LTER	KGS[+80]SGNASEVSVAC[+57]LTER	0.00583474	0.0469687	LOCALIZED	Q69YQ0	S384				1.28029	1.96727	3	Yes	4	No	0.0121998	0.00942213	0.0273204	0.00212544	0.00119527	0.000591597	0.35075	7.74126e-05	0.151906	0.133352	0.226334	0.065567	0.0491447	0.0369107	0.682208	0.0154385	1.28029	1.51486	1.70033	1.79189	1.96727	1.68428	0.924516	1.82179	1.67827e+07	1.35427e+07	1.48369e+07	1.94937e+07	1.95276e+07	1.87998e+07	2.45915e+07
P48681	NEST_HUMAN	Nestin;	SAGQENLETLKS[+80]PETQAPLWTPEEINQGAMNPLEK	SAGQENLETLKS[+80]PETQAPLWTPEEINQGAMNPLEK	0.00117981	0.00722574	LOCALIZED	P48681	S842				0.948418	1.96253	3	Yes	5	No	0.0269962	0.221099	0.0355921	0.000105328	1.78595e-05	9.11936e-05	0.00245133	5.66337e-05	0.225061	0.575407	0.257338	0.0179256	0.00993279	0.0170014	0.0706103	0.0138487	0.948418	1.04985	1.17725	1.56419	1.92508	1.96253	0.889645	2.20597	1.58217e+08	1.63329e+08	1.56259e+08	1.5248e+08	1.48744e+08	1.51935e+08	1.76548e+08
Q5SW79, Q00G26	CE170_HUMAN	Centrosomal protein of 170 kDa; Short=Cep170; AltName: Full=KARP-1-binding protein; Short=KARP1-binding protein;	LGS[+80]LSAR	LGS[+80]LSAr	0.000122871	1.35043e-08	LOCALIZED	Q5SW79	S1160				1.54302	1.95775	3	Yes	4	No	0.0287721	0.00139174	0.00750504	0.00192177	0.000331625	0.0158398	0.183225	0.0194723	0.232201	0.0537491	0.118942	0.0623133	0.0295003	0.173228	0.533287	0.192227	1.54302	1.67063	1.75803	1.84036	1.95775	1.83203	1.15348	1.58826	2.1186e+07	2.33169e+07	2.77652e+07	3.96696e+07	4.13977e+07	3.04438e+07	4.00426e+07
P21359	NF1_HUMAN	Neurofibromin; AltName: Full=Neurofibromatosis-related protein NF-1; Contains: Neurofibromin truncated;	S[+80]FDHLISDTK	S[+80]FDHLISDTK	9.72954e-08	1.28114e-08	LOCALIZED	P21359	S2543				0.660007	1.95089	1	Yes	6	No	0.00114681	0.0682414	0.0351864	0.184232	0.511592	0.015486	0.030195	0.478837	0.0482481	0.347933	0.256245	0.534226	0.77416	0.170915	0.237845	0.756472	1.71904	1.95089	1.33201	1.23572	1.11534	0.660007	0.55296	1.19359	1.84324e+07	2.02801e+07	2.25128e+07	3.25397e+07	3.57754e+07	3.69338e+07	5.5196e+07
P48681	NEST_HUMAN	Nestin;	ENQEPLRS[+80]LEDENK	ENQEPLRS[+80]LEDENK	8.34541e-08	1.09888e-08	LOCALIZED	P48681	S702				1.07761	1.95075	4	Yes	5	No	0.0898812	0.0228432	0.0017029	2.90145e-05	0.000201439	0.00424241	0.209643	0.00592367	0.393954	0.207372	0.0593636	0.0116159	0.0238159	0.0921459	0.56312	0.106433	1.07761	1.14794	1.53649	1.80132	1.94867	1.95075	1.06505	1.83161	2.98562e+07	3.17513e+07	3.15447e+07	3.47636e+07	3.17332e+07	3.38847e+07	3.43242e+07
Q7RTP6	MICA3_HUMAN	Protein-methionine sulfoxide oxidase MICAL3; EC=1.14.13.-; AltName: Full=Molecule interacting with CasL protein 3; Short=MICAL-3;	T[+80]SQSEEEEAPR	TS[+80]QSEEEEAPR	0.303604	1	LUMP	Q7RTP6	S685				0.95574	1.94988	1	Yes	4	No	0.818104	0.20026	0.0187739	0.234168	0.00380362	0.0342563	0.107175	0.0156463	0.923935	0.552922	0.188906	0.588515	0.0875444	0.252922	0.427254	0.172154	0.95574	1.0955	1.94988	1.74404	1.34657	1.36378	0.770301	1.77045	5.08667e+06	5.26302e+06	4.53022e+06	5.13361e+06	6.00511e+06	3.08259e+06	5.78398e+06
P98082	DAB2_HUMAN	Disabled homolog 2; AltName: Full=Adaptor molecule disabled-2; AltName: Full=Differentially expressed in ovarian carcinoma 2; Short=DOC-2; AltName: Full=Differentially-expressed protein 2;	SGVDQMDLFGDMSTPPDLNS[+80]PTESK	SGVDQMDLFGDMSTPPDLNS[+80]PTESK	0.118785	1	LUMP	P98082	S227				0.683377	1.94962	1	Yes	5	No	0.4888	0.194904	0.00242428	0.607212	0.0332313	0.221258	0.0978366	0.122455	0.761732	0.546461	0.0700442	0.82459	0.249794	0.575491	0.4099	0.451998	0.924979	0.683377	1.74639	1.22744	1.94962	1.55334	0.785264	1.97811	2.91347e+07	2.79559e+07	2.65205e+07	3.10293e+07	2.36386e+07	2.26705e+07	1.97892e+07
Q9Y2D5	AKAP2_HUMAN	A-kinase anchor protein 2; Short=AKAP-2; AltName: Full=AKAP-KL; AltName: Full=Protein kinase A-anchoring protein 2; Short=PRKA2;	QVLQSTQS[+80]PR	QVLQSTQS[+80]Pr	0.0010192	0.00419014	LOCALIZED	Q9Y2D5	S748				1.33873	1.9426	1	Yes	4	No	0.20713	0.186368	0.0153069	0.000666696	0.0101344	0.0125064	0.97048	0.016703	0.560504	0.536553	0.170212	0.0389066	0.138502	0.153576	0.98837	0.177924	1.33873	1.45987	1.9426	1.75958	1.76892	1.80603	0.995965	1.81335	1.41346e+07	1.22526e+07	1.35962e+07	2.37393e+07	1.50566e+07	1.47312e+07	1.22999e+07
O60784	TOM1_HUMAN	Target of Myb protein 1;	AADRLPNLSS[+80]PSAEGPPGPPSGPAPR	AADRLPNLS[+80]SPSAEGPPGPPSGPAPR	0.00325001	0.0326495	LOCALIZED	O60784	S461				1.00648	1.94229	4	Yes	4	No	0.926637	0.0144043	0.00114704	0.000595512	0.000585572	0.00327982	0.212882	0.00223666	0.97139	0.165347	0.0482481	0.0369107	0.03685	0.0819612	0.56685	0.0675509	1.00648	1.26679	1.67154	1.81911	1.94229	1.50708	0.854669	1.76335	2.17953e+07	2.58229e+07	2.66695e+07	2.41404e+07	2.44173e+07	2.62115e+07	3.11557e+07
Q8TAQ2	SMRC2_HUMAN	SWI/SNF complex subunit SMARCC2; AltName: Full=BRG1-associated factor 170; Short=BAF170; AltName: Full=SWI/SNF complex 170 kDa subunit; AltName: Full=SWI/SNF-related matrix-associated actin-dependent regulator of chromatin subfamily C member 2;	DM[+16]DEPS[+80]PVPNVEEVTLPK	DM[+16]DEPS[+80]PVPNVEEVTLPK	9.77216e-08	1.28675e-08	LOCALIZED	Q8TAQ2	S347				0.978154	1.93898	1	Yes	5	No	0.0377847	0.24526	0.777388	0.104571	0.00049369	0.0384848	0.187078	0.0686634	0.26491	0.598702	0.907052	0.422246	0.0341354	0.267156	0.537344	0.348736	1.19847	1.55785	0.978154	1.45035	1.93898	1.80197	1.13855	1.58269	7.40001e+06	6.38216e+06	6.33453e+06	8.55962e+06	7.74053e+06	7.80911e+06	1.53516e+07
Q96N67	DOCK7_HUMAN	Dedicator of cytokinesis protein 7;	MNS[+80]LTFKK	MNS[+80]LTFKK	0.00078111	0.00143975	LOCALIZED	Q96N67	S1383				1.1895	1.93714	2	Yes	6	No	0.000786813	NA	0.573863	0.0216579	NA	0.000380577	0.375487	0.0604945	0.0414411	NA	0.808184	0.201746	NA	0.0310311	0.69833	0.329265	1.93714	1.69307	1.1895	1.49057	1.61894	1.79722	1.26907	1.41617		6.44914e+06	6.44888e+06	1.2323e+07	1.26623e+07
Q92538	GBF1_HUMAN	Golgi-specific brefeldin A-resistance guanine nucleotide exchange factor 1; Short=BFA-resistant GEF 1;	EDLTDLEQPGSPGY[+80]STATEPGSSELGVPEQPDLQEGTHVEK	EDLTDLEQPGS[+80]PGYSTATEPGSSELGVPEQPDLQEGTHVEK	0.00107908	0.00505027	LOCALIZED	Q92538	S314				1.20497	1.93132	1	Yes	4	No	0.146387	0.12092	0.0828714	0.00486775	0.0185498	0.0803524	0.308233	0.00517516	0.486373	0.449999	0.379038	0.0976452	0.187931	0.373411	0.651712	0.100319	1.20497	1.38444	1.79408	1.93132	1.63774	1.31331	0.871783	1.50646	1.62003e+07	1.20015e+07	1.17014e+07	1.67138e+07	1.52268e+07	1.61416e+07	1.85354e+07
P37173	TGFR2_HUMAN	TGF-beta receptor type-2; Short=TGFR-2; EC=2.7.11.30; AltName: Full=TGF-beta type II receptor; AltName: Full=Transforming growth factor-beta receptor type II; Short=TGF-beta receptor type II; Short=TbetaR-II; Flags: Precursor;	LGS[+80]SLAR	LGS[+80]SLAr	0.000664053	2.44202e-05	LOCALIZED	P37173	S352				1.52436	1.92012	3	Yes	4	TGFR2_HUMAN	0.0285439	0.0175449	0.00111524	0.00122221	0.000587585	0.0150166	0.195493	0.0200629	0.231102	0.182919	0.0476199	0.0498522	0.0368649	0.168479	0.547051	0.194947	1.52436	1.53404	1.67212	1.84228	1.92012	1.80231	1.15057	1.56645	9.16346e+06	1.04392e+07	1.20079e+07	1.73746e+07	1.76042e+07	1.3207e+07	1.37935e+07
Q96N67	DOCK7_HUMAN	Dedicator of cytokinesis protein 7;	SAVRPAS[+80]LNLNR	SAVRPAS[+80]LNLNR	9.65434e-08	1.27124e-08	LOCALIZED	Q96N67	S888				1.33463	1.90407	3	Yes	4	No	0.0188778	0.00326629	0.00101007	NA	0.0119162	0.0012678	0.273186	0.000105015	0.189527	0.0817863	0.0457646	NA	0.149899	0.0508345	0.622733	0.0179256	1.33463	1.61852	1.6494	1.87903	1.90407	1.81202	0.930978	1.94636	1.97716e+07		1.82389e+07	2.46255e+07	2.41899e+07	2.72791e+07	2.88615e+07
P61978	HNRPK_HUMAN	Heterogeneous nuclear ribonucleoprotein K; Short=hnRNP K; AltName: Full=Transformation up-regulated nuclear protein; Short=TUNP;	KIIPTLEEGLQLPS[+80]PTATSQLPLESDAVEC[+57]LNYQHYK	KIIPTLEEGLQLPS[+80]PTATSQLPLESDAVEC[+57]LNYQHYK	0.0038077	0.0360617	LOCALIZED	P61978	S116				1.11827	1.90087	2	Yes	5	No	0.244325	0.0492255	0.0582126	0.0838316	0.00131937	0.000899201	NA	NA	0.597803	0.300138	0.324319	0.381191	0.0520676	0.0440626	NA	NA	1.11827	1.34108	1.35394	1.32207	1.73887	1.90087			2.74276e+07		2.48553e+07	3.06246e+07	2.78418e+07		3.7944e+07
Q8WUY3	PRUN2_HUMAN	Protein prune homolog 2; AltName: Full=BNIP2 motif-containing molecule at the C-terminal region 1;	ISS[+80]GPGNLDMWASPHTDNSSEINTTHNLDENELK	ISS[+80]GPGNLDMWASPHTDNSSEINTTHNLDENELK	0.0259262	0.233766	LUMP	Q8WUY3	S1025				1.15938	1.89567	1	Yes	4	No	0.0196088	0.655837	0.00623627	0.0624002	0.0831176	0.00378304	0.947308	0.00814215	0.192719	0.849965	0.108593	0.334087	0.379507	0.0874615	0.979126	0.124743	1.27312	1.15938	1.79186	1.69253	1.81249	1.89567	0.989485	1.91581	1.27225e+07	1.26148e+07	1.01736e+07	1.4995e+07	1.546e+07	1.47548e+07	6.41527e+06
Q09666	AHNK_HUMAN	Neuroblast differentiation-associated protein AHNAK; AltName: Full=Desmoyokin;	LPS[+80]GSGAASPT[+80]GSAVDIR	LPS[+80]GSGAAS[+80]PTGSAVDIR	0.00429737	0.0408917	LOCALIZED	Q09666	S210	S216			1.51024	1.88865	2	Yes	1	No	0.00516493	0.0101017	0.0017209	0.00581019	0.00472766	0.0306208	0.203027	0.0541511	0.100237	0.138244	0.0596419	0.105567	0.0969021	0.239767	0.5562	0.314514	1.81045	1.72818	1.7423	1.88865	1.76937	1.51024	1.13885	1.32611	1.44416e+07	1.20777e+07	1.61298e+07	2.88657e+07	2.29657e+07	2.53829e+07	2.61388e+07
Q9Y2V2	CHSP1_HUMAN	Calcium-regulated heat stable protein 1; AltName: Full=Calcium-regulated heat-stable protein of 24 kDa; Short=CRHSP-24;	ERS[+80]PS[+80]PLRGNVVPSPLPTR	ERS[+80]PS[+80]PLRGNVVPSPLPTR	4.07991e-05	1.33223e-08	LOCALIZED	Q9Y2V2	S30	S32			1.31251	1.88821	3	Yes	1	No	0.002286	0.000950005	0.0104161	0.0094512	0.00262972	0.0222506	0.0145605	0.000728701	0.0684694	0.0445636	0.140513	0.133572	0.073537	0.204473	0.16619	0.0405428	1.39656	1.88821	1.77205	1.49735	1.38733	1.31251	0.746289	1.75871	2.98497e+07	2.86705e+07	2.4837e+07	3.83102e+07	3.97932e+07	3.83103e+07	4.87189e+07
Q09666	AHNK_HUMAN	Neuroblast differentiation-associated protein AHNAK; AltName: Full=Desmoyokin;	GPRIS[+80]APNVDFNLEGPK	GPrIS[+80]APNVDFNLEGPk	6.60203e-08	8.69324e-09	LOCALIZED	Q09666	S5448				1.32638	1.88562	4	Yes	4	No	0.0544735	0.00719679	0.000247554	0.00192904	1.88479e-06	7.78775e-06	0.00162245	1.20393e-05	0.315442	0.116474	0.0252228	0.0624015	0.00623058	0.00828046	0.057766	0.00877018	1.32638	1.61403	1.63396	1.76077	1.88562	1.70548	1.16412	1.46504	2.44145e+07	2.36929e+07	2.29688e+07	3.67598e+07	3.04482e+07	2.70661e+07	4.13044e+07
Q13263	TIF1B_HUMAN	Transcription intermediary factor 1-beta; Short=TIF1-beta; AltName: Full=E3 SUMO-protein ligase TRIM28; EC=6.3.2.-; AltName: Full=KRAB-associated protein 1; Short=KAP-1; AltName: Full=KRAB-interacting protein 1; Short=KRIP-1; AltName: Full=Nuclear corepressor KAP-1; AltName: Full=RING finger protein 96; AltName: Full=Tripartite motif-containing protein 28;	SRS[+80]GEGEVSGLMR	SRS[+80]GEGEVSGLMR	0.000780815	0.00141389	LOCALIZED	Q13263	S473				1.18205	1.88077	1	Yes	5	TIF1B_HUMAN	0.361661	0.468886	0.308226	0.117417	0.00436708	0.075071	0.996648	0.0212086	0.689342	0.750617	0.651712	0.444392	0.0933642	0.363352	0.998351	0.199543	1.18205	1.26237	1.22355	1.39977	1.88077	1.74853	0.99947	1.74946	3.26463e+07		2.4513e+07	3.93897e+07	2.9511e+07	3.24471e+07	4.91395e+07
Q5VZK9	LR16A_HUMAN	Leucine-rich repeat-containing protein 16A; AltName: Full=CARMIL homolog;	RSS[+80]GFISELPSEEGK	RSS[+80]GFISELPSEEGK	0.000816975	0.00331255	LOCALIZED	Q5VZK9	S968				1.458	1.87997	5	Yes	4	No	0.00380761	0.00075789	0.00695468	0.000157435	0.00154745	0.00217253	0.983829	0.00252389	0.0875599	0.0410984	0.113979	0.021563	0.0564323	0.0666096	0.993481	0.0718992	1.458	1.78214	1.85698	1.87997	1.80575	1.58177	0.998043	1.58487	2.11876e+07	1.94562e+07	1.70904e+07	2.66202e+07	2.95676e+07	2.79888e+07	3.21133e+07
Q8WX93	PALLD_HUMAN	Palladin; AltName: Full=SIH002; AltName: Full=Sarcoma antigen NY-SAR-77;	IAS[+80]DEEIQGTK	IAS[+80]DEEIQGTk	9.41453e-08	1.23966e-08	LOCALIZED	Q8WX93	S893				0.985793	1.86738	4	Yes	5	No	0.82278	0.018814	0.000570557	0.00382919	0.000265403	0.000784085	0.0749201	0.000281912	0.92617	0.189231	0.0362963	0.0877689	0.0262933	0.0414411	0.363011	0.0272065	0.985793	1.19013	1.52991	1.65752	1.86738	1.8276	0.890268	2.05286	3.98397e+07	3.76559e+07	3.40776e+07	3.91965e+07	3.65673e+07	3.42243e+07	4.384e+07
P48681	NEST_HUMAN	Nestin;	S[+80]LGEEIQESLK	S[+80]LGEEIQESLK	9.12001e-08	1.20088e-08	LOCALIZED	P48681	S548				0.984997	1.86413	3	Yes	4	No	0.754342	0.0100901	0.00207008	0.000645368	8.54473e-05	0.00959954	0.388446	0.0100378	0.897245	0.138167	0.0646549	0.0382663	0.0162866	0.134455	0.705697	0.137781	0.984997	1.42369	1.66627	1.82514	1.86413	1.38365	0.925567	1.49492	3.27898e+07	3.44017e+07	3.72378e+07	3.32173e+07	3.59863e+07	3.36589e+07	4.37763e+07
O15085	ARHGB_HUMAN	Rho guanine nucleotide exchange factor 11; AltName: Full=PDZ-RhoGEF;	SSSQSTFHIPLS[+80]PVEVKPGNVR	SSSQSTFHIPLS[+80]PVEVKPGNVR	4.3511e-05	1.33543e-08	LOCALIZED	O15085	S556				1.28478	1.86333	2	Yes	5	No	0.48013	0.212458	0.183815	0.00454446	0.0917896	0.00121443	0.07295	0.341329	0.757415	0.566289	0.53383	0.0952102	0.398073	0.0495751	0.358204	0.675124	1.31719	1.28478	1.3223	1.49407	1.48199	1.86333	1.59554	1.16784	2.05948e+07	2.51935e+07	2.61411e+07	1.66024e+07	4.95463e+07	2.85959e+07	3.65828e+07
Q14315	FLNC_HUMAN	Filamin-C; Short=FLN-C; Short=FLNc; AltName: Full=ABP-280-like protein; AltName: Full=ABP-L; AltName: Full=Actin-binding-like protein; AltName: Full=Filamin-2; AltName: Full=Gamma-filamin;	LGS[+80]FGSITR	LGS[+80]FGSITr	9.97849e-08	1.31392e-08	LOCALIZED	Q14315	S2233				1.3066	1.86274	3	Yes	5	No	0.0207665	0.0103182	0.00109092	0.0771414	0.00191292	0.00372187	0.148245	0.00105798	0.197721	0.139644	0.0470047	0.367585	0.0622976	0.0868222	0.488302	0.0466218	1.6157	1.71538	1.3066	1.52612	1.54778	1.86274	1.1079	1.68132	6.29126e+06	5.95559e+06		8.90393e+06	1.1105e+07	9.67195e+06	1.14855e+07
Q68CZ2	TENS3_HUMAN	Tensin-3; AltName: Full=Tensin-like SH2 domain-containing protein 1; AltName: Full=Tumor endothelial marker 6;	KLS[+80]LGQYDNDAGGQLPFSK	KLS[+80]LGQYDNDAGGQLPFSK	1.74495e-05	1.33152e-08	LOCALIZED	Q68CZ2	S776				1.51178	1.86107	6	Yes	4	No	0.00452417	0.0013741	0.000658665	0.0021208	0.00165453	0.00185234	0.717313	0.00196716	0.0950115	0.0533324	0.0386178	0.065464	0.058495	0.0615142	0.879536	0.0631317	1.55675	1.51178	1.86107	1.56868	1.68622	1.63712	1.02433	1.59823	5.14308e+07	4.63379e+07	4.40486e+07	8.13584e+07	7.15092e+07	6.79068e+07	7.42375e+07
Q63HR2	TNS2_HUMAN	Tensin-2; EC=3.1.3.-; AltName: Full=C1 domain-containing phosphatase and tensin homolog; Short=C1-TEN; AltName: Full=Tensin-like C1 domain-containing phosphatase;	SFS[+80]LDPLMER	SFS[+80]LDPLMER	0.000524432	2.09688e-05	LOCALIZED	Q63HR2	S120				1.11922	1.84963	1	Yes	4	No	NA	0.167696	0.00962748	0.00498592	NA	0.0373561	0.323082	0.0692218	NA	0.514627	0.134696	0.0985806	NA	0.263549	0.661916	0.349758	1.44188	1.11922	1.84963	1.71097	1.55165	1.803	1.11668	1.6146	2.92492e+06	3.43576e+06	3.19931e+06		4.5948e+06
P35611	ADDA_HUMAN	Alpha-adducin; AltName: Full=Erythrocyte adducin subunit alpha;	AAVVT[+80]SPPPTTAPHK	AAVVTS[+80]PPPTTAPHK	0.00440211	0.0421546	LOCALIZED	P35611	S12				1.22877	1.84621	2	Yes	1	No	0.0406167	0.00205568	0.00211598	0.0206163	0.0261378	0.0877477	0.758265	0.0544547	0.274108	0.0646078	0.0653957	0.197078	0.221777	0.389503	0.898904	0.315397	1.33744	1.84621	1.5596	1.49086	1.35136	1.22877	1.02486	1.19896	3.7608e+07	2.99394e+07	3.128e+07	3.94165e+07	4.34265e+07	4.93332e+07	6.6904e+07
Q14123	PDE1C_HUMAN	Calcium/calmodulin-dependent 3',5'-cyclic nucleotide phosphodiesterase 1C; Short=Cam-PDE 1C; EC=3.1.4.17; AltName: Full=hCam-3;	RS[+80]SLNSISSSDAK	rSS[+80]LNSISSSDAk	0.00183069	0.014633	LOCALIZED	Q14123	S469				1.25165	1.83438	2	Yes	1	No	0.00445	NA	0.0528636	0.00371687	0.107245	0.0065826	0.0290314	0.000317513	0.094105	NA	0.310982	0.0868222	0.42732	0.111237	0.232969	0.0292048	1.25165	1.83438	1.42089	1.28132	1.59376	1.42079	0.845751	1.67991	7.77371e+06	8.32036e+06		9.96099e+06	9.93112e+06	1.0324e+07
Q69YQ0	CYTSA_HUMAN	Cytospin-A; AltName: Full=Renal carcinoma antigen NY-REN-22; AltName: Full=Sperm antigen with calponin homology and coiled-coil domains 1-like; Short=SPECC1-like protein;	TPLS[+80]PSPMK	TPLS[+80]PSPMK	0.000551136	2.24936e-05	LOCALIZED	Q69YQ0	S868				0.933588	1.83098	1	Yes	4	No	0.424886	0.651653	0.00378955	0.0738964	0.00685872	0.192475	0.873197	0.434569	0.725372	0.848068	0.0874615	0.36024	0.113357	0.543124	0.948211	0.730885	0.933588	1.10179	1.64168	1.83098	1.5059	1.28538	0.937201	1.37151	4.21307e+06	4.80279e+06	5.28726e+06	4.62968e+06	4.62333e+06	4.10021e+06
Q09666	AHNK_HUMAN	Neuroblast differentiation-associated protein AHNAK; AltName: Full=Desmoyokin;	GDRS[+80]PEPGQTWTR	GDRS[+80]PEPGQTWTR	9.44697e-08	1.24393e-08	LOCALIZED	Q09666	S93				0.814766	1.82802	1	Yes	5	No	0.397366	0.336962	0.95402	0.0594198	0.161552	0.00431114	0.419668	0.263855	0.71017	0.672268	0.981792	0.326679	0.506058	0.092872	0.722914	0.615285	1.21235	0.814766	1.0292	1.61261	1.47944	1.82802	1.33863	1.36559	1.49926e+07	1.17068e+07	1.08715e+07	1.47222e+07	1.97453e+07	1.10817e+07	9.65024e+06
P62753	RS6_HUMAN	40S ribosomal protein S6; AltName: Full=Phosphoprotein NP33;	RLS[+80]S[+80]LRAS[+80]TSK	RLS[+80]S[+80]LRAS[+80]TSK	0.00621427	0.0469688	LOCALIZED	P62753	S235	S236	S240		0.875811	1.82395	4	Yes	4	No	0.0147634	0.00686212	0.000209455	0.000104127	6.79951e-05	0.000911545	0.000111482	7.17243e-05	0.166979	0.113357	0.0240222	0.0179256	0.0151315	0.0440805	0.0183832	0.0151315	0.875811	1.15742	1.64524	1.82395	1.60666	1.48169	0.597487	2.47988	4.57922e+08	4.51403e+08	4.26018e+08	3.81815e+08	4.08372e+08	3.79321e+08	5.19278e+08
Q01082	SPTB2_HUMAN	Spectrin beta chain, non-erythrocytic 1; AltName: Full=Beta-II spectrin; AltName: Full=Fodrin beta chain; AltName: Full=Spectrin, non-erythroid beta chain 1;	AQT[+80]LPTSVVTITSESSPGKR	AQT[+80]LPTSVVTITSESSPGKR	0.000130629	1.3568e-08	LOCALIZED	Q01082	T2328				0.950123	1.82175	1	Yes	5	No	0.225351	0.769987	0.0864615	0.00385697	0.298113	0.235452	0.989606	0.240786	0.579983	0.903971	0.387123	0.088165	0.643792	0.590002	0.995946	0.594178	1.20317	0.950123	1.38543	1.56414	1.35347	1.82175	1.00187	1.81834	8.59559e+06	6.66904e+06	6.87901e+06	1.04889e+07	7.59441e+06	8.55928e+06	5.00503e+06
O60318	GANP_HUMAN	Germinal-center associated nuclear protein; Short=GANP; AltName: Full=80 kDa MCM3-associated protein; AltName: Full=MCM3 acetylating protein; Short=MCM3AP; EC=2.3.1.-; AltName: Full=MCM3 acetyltransferase;	KPGDGEVS[+80]PSTEDAPFQHSPLGK	KPGDGEVS[+80]PSTEDAPFQHSPLGK	0.000279986	1.36107e-08	LOCALIZED	O60318	S527				0.939659	1.8185	3	Yes	5	No	0.364756	0.293278	0.0417446	0.00179669	0.000112159	0.000915395	0.0216513	0.000755742	0.691796	0.639846	0.278024	0.0607643	0.0184288	0.0440805	0.201746	0.0410984	0.939659	0.943627	1.36159	1.47366	1.8185	1.74208	0.753135	2.31311	1.03682e+07	1.04119e+07	1.00474e+07	1.01302e+07	1.03656e+07	8.47151e+06	9.89615e+06
Q06210	GFPT1_HUMAN	Glutamine--fructose-6-phosphate aminotransferase [isomerizing] 1; EC=2.6.1.16; AltName: Full=D-fructose-6-phosphate amidotransferase 1; AltName: Full=Glutamine:fructose-6-phosphate amidotransferase 1; Short=GFAT 1; Short=GFAT1; AltName: Full=Hexosephosphate aminotransferase 1;	VDS[+80]TTC[+57]LFPVEEK	VDS[+80]TTC[+57]LFPVEEK	0.000776623	0.00048174	LOCALIZED	Q06210	S261				1.25861	1.81843	5	Yes	1	No	0.000350929	0.000309003	3.66691e-05	5.50518e-05	0.00021738	0.0198867	0.889196	0.0236274	0.0302783	0.0287479	0.0119531	0.0137985	0.0240759	0.193945	0.955397	0.210115	1.81843	1.72702	1.72259	1.71368	1.52753	1.25861	1.00706	1.24978	9.28795e+07	8.49874e+07	9.41931e+07	1.5673e+08	1.76395e+08	1.61597e+08	1.54843e+08
P48681	NEST_HUMAN	Nestin;	SAGQENLETLKSPET[+80]QAPLWTPEEINQGAMNPLEK	SAGQENLETLKSPET[+80]QAPLWTPEEINQGAMNPLEK	0.0015545	0.00984812	LOCALIZED	P48681	T845				0.864059	1.81445	2	Yes	5	No	0.137524	0.716984	0.197386	0.133452	0.000743168	0.000971075	0.0618218	7.46428e-05	0.474272	0.879413	0.549465	0.468179	0.040849	0.0447095	0.332589	0.0153351	0.864059	0.969907	1.1241	1.31287	1.78257	1.81445	0.811689	2.23539	1.97531e+08	1.64807e+08	1.56273e+08	1.52492e+08	1.48777e+08	1.46842e+08	1.76423e+08
Q92934	BAD_HUMAN	Bcl2-associated agonist of cell death; Short=BAD; AltName: Full=Bcl-2-binding component 6; AltName: Full=Bcl-2-like protein 8; Short=Bcl2-L-8; AltName: Full=Bcl-xL/Bcl-2-associated death promoter; AltName: Full=Bcl2 antagonist of cell death;	HSSY[+80]PAGTEDDEGMGEEPSPFR	HSSY[+80]PAGTEDDEGMGEEPSPFR	0.0855446	0.784925	LUMP	Q92934	Y76				0.977232	1.81278	1	Yes	4	No	0.899626	0.299825	0.0965666	0.0949226	0.00463452	0.0809418	0.587947	0.0541684	0.960376	0.645281	0.408118	0.404589	0.0960387	0.374919	0.815438	0.314514	0.977232	1.29275	1.54866	1.4013	1.81278	1.55169	0.875636	1.77207	9.87123e+06	1.35206e+07	8.59143e+06	8.57591e+06	1.04986e+07	1.21805e+07	1.12029e+07
Q9Y4H2	IRS2_HUMAN	Insulin receptor substrate 2; Short=IRS-2;	T[+80]ASEGDGGAAAGAAAAGARPVSVAGSPLSPGPVR	TAS[+80]EGDGGAAAGAAAAGArPVSVAGSPLSPGPVr	0.00973941	0.0807899	LOCALIZED	Q9Y4H2	S365				1.27311	1.80744	3	Yes	4	No	0.0660406	0.00382401	0.0105842	0.00610032	0.00313172	0.00168447	0.354236	0.00102809	0.343062	0.0877689	0.14125	0.107389	0.0799419	0.0590474	0.684699	0.0461921	1.27311	1.56906	1.61566	1.60134	1.79565	1.80744	0.88931	2.03241	8.87724e+06	7.82858e+06	1.01464e+07	1.2685e+07	1.12511e+07	1.025e+07	1.44742e+07
P51610	HCFC1_HUMAN	Host cell factor 1; Short=HCF; Short=HCF-1; AltName: Full=C1 factor; AltName: Full=CFF; AltName: Full=VCAF; AltName: Full=VP16 accessory protein; Contains: HCF N-terminal chain 1; Contains: HCF N-terminal chain 2; Contains: HCF N-terminal chain 3; Contains: HCF N-terminal chain 4; Contains: HCF N-terminal chain 5; Contains: HCF N-terminal chain 6; Contains: HCF C-terminal chain 1; Contains: HCF C…	S[+80]PISVPGGSALISNLGK	S[+80]PISVPGGSALISNLGK	0.000473235	1.36443e-08	LOCALIZED	P51610	S666				0.992911	1.80651	2	Yes	4	No	0.954511	0.902769	0.00824432	0.00296712	0.000907463	0.017287	0.01647	0.509252	0.98191	0.962051	0.125274	0.0780761	0.0440805	0.181539	0.17644	0.772992	0.992911	1.00549	1.62995	1.80651	1.76365	1.33155	1.43076	0.930659	1.04513e+07	1.05385e+07	1.02661e+07	9.43471e+06	1.27495e+07	8.85015e+06	9.67796e+06
P49327	FAS_HUMAN	Fatty acid synthase; EC=2.3.1.85; Includes: [Acyl-carrier-protein] S-acetyltransferase; EC=2.3.1.38; Includes: [Acyl-carrier-protein] S-malonyltransferase; EC=2.3.1.39; Includes: 3-oxoacyl-[acyl-carrier-protein] synthase; EC=2.3.1.41; Includes: 3-oxoacyl-[acyl-carrier-protein] reductase; EC=1.1.1.100; Includes: 3-hydroxyacyl-[acyl-carrier-protein] dehydratase; EC=4.2.1.59; Includes: Enoyl-[acyl-c…	ADEASELAC[+57]PT[+80]PK	ADEASELAC[+57]PT[+80]PK	9.94956e-08	1.31011e-08	LOCALIZED	P49327	T2204				1.03624	1.80468	1	Yes	5	No	0.754857	0.271165	0.6395	0.0370472	0.00332641	0.0150702	0.469472	0.0322313	0.897538	0.621396	0.841536	0.262382	0.0825013	0.168778	0.750771	0.24594	1.05078	1.63521	1.03624	1.4785	1.57749	1.80468	1.1058	1.63202	1.15124e+07	1.3754e+07	1.45439e+07	1.40186e+07	1.70213e+07	1.07918e+07	1.67445e+07
Q08AD1	CAMP2_HUMAN	Calmodulin-regulated spectrin-associated protein 2; AltName: Full=Calmodulin-regulated spectrin-associated protein 1-like protein 1;	S[+80]SSMSYVDGFIGTWPK	SSSMS[+80]YVDGFIGTWPK	0.0356463	0.315586	LUMP	Q08AD1	S418				1.21928	1.78291	1	Yes	6	No	0.00114808	0.19565	0.00885515	0.00600953	0.022999	0.327513	0.274938	0.864472	0.0482481	0.547306	0.129627	0.107093	0.207965	0.664934	0.624315	0.944395	1.78291	1.40117	1.46121	1.43978	1.45418	1.21928	1.17831	1.03477	4.52364e+06	4.86413e+06	5.58918e+06	9.4728e+06	8.9655e+06	8.2642e+06	4.58884e+06
Q14160	SCRIB_HUMAN	Protein scribble homolog; Short=Scribble; Short=hScrib; AltName: Full=Protein LAP4;	RVS[+80]LVGADDLRK	RVS[+80]LVGADDLRK	7.49356e-08	9.86716e-09	LOCALIZED	Q14160	S1378				1.43028	1.77468	3	Yes	1	No	0.037745	0.000421695	0.00864033	0.00180127	0.0033449	0.0052879	0.124162	0.0361616	0.26491	0.0320776	0.127956	0.0607643	0.0827176	0.101273	0.454875	0.259163	1.68181	1.77468	1.43028	1.5479	1.59193	1.45352	1.15665	1.25666	1.04443e+07	8.73026e+06	1.02167e+07	1.57287e+07	1.32411e+07	2.04608e+07	1.7219e+07
P98174	FGD1_HUMAN	FYVE, RhoGEF and PH domain-containing protein 1; AltName: Full=Faciogenital dysplasia 1 protein; AltName: Full=Rho/Rac guanine nucleotide exchange factor FGD1; Short=Rho/Rac GEF; AltName: Full=Zinc finger FYVE domain-containing protein 3;	S[+80]LSLDPGQSLEPHPEGPQR	SLS[+80]LDPGQSLEPHPEGPQR	0.00204251	0.0160661	LOCALIZED	P98174	S116				1.23955	1.77365	1	Yes	1	No	0.0103515	0.00414814	0.0117598	0.126978	0.169728	0.173976	0.467325	0.238598	0.139935	0.0909236	0.149054	0.459554	0.517178	0.522101	0.749867	0.592581	1.60755	1.77365	1.53397	1.40271	1.56562	1.23955	1.10626	1.12048	1.3771e+07	1.71062e+07	1.12379e+07	2.28909e+07	2.37327e+07	2.10785e+07	2.61585e+07
Q9Y6G9	DC1L1_HUMAN	Cytoplasmic dynein 1 light intermediate chain 1; Short=LIC1; AltName: Full=Dynein light chain A; Short=DLC-A; AltName: Full=Dynein light intermediate chain 1, cytosolic;	KPVTVS[+80]PTTPT[+80]SPTEGEAS	KPVTVS[+80]PTTPTS[+80]PTEGEAS	0.00718534	0.0514357	LOCALIZED	Q9Y6G9	S510	S516			0.924147	1.77238	3	Yes	5	No	0.279761	0.457203	0.0801591	0.00367254	0.00179167	0.0036982	0.0450623	0.00242922	0.62864	0.743761	0.373072	0.0863917	0.0607643	0.0868222	0.288937	0.0701231	0.924147	1.02836	1.16855	1.38134	1.69084	1.77238	0.762224	2.32527	1.37061e+07	1.39174e+07	1.29424e+07	1.2134e+07	1.13884e+07	1.39664e+07	1.35984e+07
Q12888	TP53B_HUMAN	Tumor suppressor p53-binding protein 1; Short=53BP1; Short=p53-binding protein 1; Short=p53BP1;	SLVQDSLSTNSSDLVAPS[+80]PDAFR	SLVQDSLSTNSSDLVAPS[+80]PDAFR	9.69483e-08	1.27657e-08	LOCALIZED	Q12888	S366				1.07974	1.76781	2	Yes	4	No	0.369935	0.0210913	0.000762463	0.00131893	0.00881402	0.00801101	0.191546	0.00228915	0.694921	0.199075	0.0410984	0.0520676	0.129457	0.123337	0.541874	0.0684935	1.07974	1.48995	1.76781	1.74484	1.61653	1.47351	0.860408	1.71258	2.38419e+07	2.01151e+07	1.91107e+07	2.35919e+07	2.10422e+07	2.34628e+07	3.5335e+07
Q9UGV2	NDRG3_HUMAN	Protein NDRG3; AltName: Full=N-myc downstream-regulated gene 3 protein;	SRT[+80]HSTSSSLGSGESPFSR	SRT[+80]HSTSSSLGSGESPFSR	0.112639	1	LUMP	Q9UGV2	T329				1.33615	1.76522	2	Yes	4	No	0.289767	0.00749761	0.170516	0.00427996	0.000744863	0.0705082	0.0175667	0.0556409	0.637318	0.118939	0.517959	0.0925583	0.0408973	0.352219	0.183006	0.318078	1.45341	1.34816	1.44289	1.39349	1.76522	1.33615	0.801966	1.6661	5.44374e+06	5.17274e+06	5.67172e+06	9.67513e+06	1.01269e+07	3.87141e+06	7.89132e+06
Q96TA1	NIBL1_HUMAN	Niban-like protein 1; AltName: Full=Meg-3; AltName: Full=Melanoma invasion by ERK; Short=MINERVA; AltName: Full=Protein FAM129B;	QVVSVVQDEEVGLPFEASPES[+80]PPPAS[+80]PDGVTEIR	QVVS[+80]VVQDEEVGLPFEASPESPPPAS[+80]PDGVTEIR	0.00149043	0.0090658	LOCALIZED	Q96TA1	S624	S646			1.02437	1.76253	4	Yes	4	No	0.455479	0.0261898	0.00194049	0.00198239	0.000635491	0.00188529	0.0452736	0.000584743	0.742738	0.222016	0.0625562	0.0632965	0.0379696	0.0619059	0.28928	0.03685	1.02437	1.35981	1.48536	1.60455	1.76253	1.36945	0.891757	1.53567	2.11962e+07	2.23368e+07	2.34232e+07	2.27566e+07	2.26832e+07	2.31483e+07	2.7433e+07
Q9H7D0	DOCK5_HUMAN	Dedicator of cytokinesis protein 5;	S[+80]LQLMDNR	S[+80]LQLMDNR	9.33221e-08	1.22882e-08	LOCALIZED	Q9H7D0	S1766				1.3137	1.75651	5	Yes	1	No	6.03032e-05	0.000698657	0.0393023	0.00180924	0.000105244	0.00334292	0.735607	0.0966742	0.0141922	0.0396122	0.269917	0.0609101	0.0179256	0.0827134	0.888296	0.408152	1.54154	1.75651	1.41347	1.41218	1.49998	1.3137	1.04203	1.26071	9.16638e+06	9.4053e+06	9.09487e+06	1.43906e+07	1.45658e+07	1.36927e+07	1.67458e+07
Q9H6B4	CLMP_HUMAN	CXADR-like membrane protein; AltName: Full=Adipocyte adhesion molecule; AltName: Full=Coxsackie- and adenovirus receptor-like membrane protein; Short=CAR-like membrane protein; Flags: Precursor;	TLST[+80]DAAPQPGLATQAYSLVGPEVR	TLST[+80]DAAPQPGLATQAYSLVGPEVR	0.260217	1	LUMP	Q9H6B4	T320				1.1123	1.74599	1	Yes	1	No	0.135123	0.00447395	0.180577	0.281196	0.0282733	0.522139	0.0866826	0.0804635	0.470487	0.0943917	0.530512	0.629645	0.229972	0.780077	0.387525	0.373616	1.74599	1.64921	1.72646	1.12268	1.31902	1.1123	0.685336	1.623	3.20809e+06	2.57908e+06	2.57323e+06	3.8747e+06	3.67435e+06	7.04807e+06	4.87159e+06
Q6P0N0	M18BP_HUMAN	Mis18-binding protein 1; AltName: Full=Kinetochore-associated protein KNL-2 homolog; Short=HsKNL-2; AltName: Full=P243;	S[+80]NGGIVWGNIK	S[+80]NGGIVWGNIk	9.57625e-08	1.26096e-08	LOCALIZED	Q6P0N0	S1067				1.09384	1.73944	4	Yes	1	No	0.0996093	3.14708e-05	4.46644e-05	1.82532e-05	0.000146997	0.0359374	5.23669e-05	0.00380954	0.413479	0.0118607	0.0128718	0.00993279	0.0209341	0.258466	0.0135314	0.0875599	1.09384	1.73944	1.60407	1.40424	1.17382	1.3212	0.698419	1.89169	1.52448e+09	1.50666e+09	1.46388e+09	1.74231e+09	1.65069e+09	1.52383e+09	2.56171e+09
Q12929	EPS8_HUMAN	Epidermal growth factor receptor kinase substrate 8;	QNS[+80]SSSDSGGSIVR	QNS[+80]SSSDSGGSIVr	0.0012903	0.00856758	LOCALIZED	Q12929	S659				0.989157	1.73757	1	Yes	6	No	0.00125062	0.24994	0.925121	0.824219	0.940022	0.881719	0.968592	0.888219	0.0504449	0.602811	0.97071	0.926729	0.976528	0.952349	0.987641	0.954868	1.73757	1.30688	0.989157	1.02987	1.01389	1.02412	1.00432	1.01972	1.48976e+07	1.41865e+07	1.09814e+07	2.29228e+07	2.33911e+07	2.3303e+07	1.20859e+07
Q9BZQ8	NIBAN_HUMAN	Protein Niban; AltName: Full=Cell growth-inhibiting gene 39 protein; AltName: Full=Protein FAM129A;	RAS[+80]AILPGVLGSETLSNEVFQESEEEK	RAS[+80]AILPGVLGSETLSNEVFQESEEEK	9.57213e-08	1.26041e-08	LOCALIZED	Q9BZQ8	S602				1.35518	1.72491	5	Yes	4	No	0.0169482	0.000757011	0.00211944	0.000526604	0.000364174	0.000665577	0.34999	0.000553073	0.179519	0.0410984	0.0654624	0.0351178	0.0306531	0.0388866	0.681665	0.0358503	1.35518	1.72491	1.66338	1.66822	1.54977	1.6251	1.03528	1.56971	5.683e+07	5.37112e+07	5.10425e+07	8.20497e+07	6.75826e+07	6.93434e+07	9.25583e+07
Q9BQI7	PSD2_HUMAN	PH and SEC7 domain-containing protein 2; AltName: Full=Pleckstrin homology and SEC7 domain-containing protein 2;	LLNS[+80]ASDPSLK	LLNS[+80]ASDPSLK	0.000122647	1.34994e-08	LOCALIZED	Q9BQI7	S272				1.09917	1.72259	2	Yes	1	No	0.210488	0.000153943	0.0147729	0.00039451	0.0106677	0.016894	0.00067605	0.00111407	0.563893	0.0214361	0.166979	0.0312683	0.141877	0.179272	0.039053	0.0476107	1.09917	1.72259	1.72063	1.40414	1.14845	1.31544	0.697636	1.88557	2.12817e+09	1.95913e+09	1.92584e+09	2.39762e+09	2.22108e+09	1.99076e+09	3.41755e+09
Q9Y2K7	KDM2A_HUMAN	Lysine-specific demethylase 2A; EC=1.14.11.27; AltName: Full=CXXC-type zinc finger protein 8; AltName: Full=F-box and leucine-rich repeat protein 11; AltName: Full=F-box protein FBL7; AltName: Full=F-box protein Lilina; AltName: Full=F-box/LRR-repeat protein 11; AltName: Full=JmjC domain-containing histone demethylation protein 1A; AltName: Full=[Histone-H3]-lysine-36 demethylase 1A;	SC[+57]DEPLT[+80]PPPHS[+80]PTSMLQLIHDPVS[+80]PR	S[+80]C[+57]DEPLTPPPHSPTS[+80]MLQLIHDPVS[+80]PR	0.371402	1	LUMP	Q9Y2K7	S707	S721	S731		0.963055	1.7154	1	Yes	4	No	0.701076	0.52279	0.215819	0.0401963	0.000190938	0.57121	0.106166	0.469557	0.871633	0.780526	0.569589	0.272629	0.0233733	0.806778	0.425215	0.750771	0.963055	1.08935	1.7154	1.28508	1.42376	1.08639	1.22332	0.888074	7.94712e+06	7.29124e+06	7.2646e+06	6.01149e+06	7.51112e+06	8.14898e+06	6.51123e+06
Q8WWI1	LMO7_HUMAN	LIM domain only protein 7; Short=LMO-7; AltName: Full=F-box only protein 20; AltName: Full=LOMP;	SAS[+80]VNKEPVSLPGIMR	SAS[+80]VNkEPVSLPGIMr	0.000776624	0.000483311	LOCALIZED	Q8WWI1	S1493				1.07659	1.71352	1	Yes	6	No	0.000907662	0.408421	0.214673	0.141877	0.0228414	0.00873649	0.665393	0.00693144	0.0440805	0.716541	0.568686	0.479577	0.207372	0.128847	0.854628	0.113849	1.71352	1.07659	1.09942	1.18862	1.45027	1.41125	1.03786	1.35978	1.52452e+07	1.79353e+07	1.44943e+07	2.65437e+07	2.64258e+07	2.87225e+07	1.58703e+07
O43149	ZZEF1_HUMAN	Zinc finger ZZ-type and EF-hand domain-containing protein 1;	TS[+80]SVVEEHFQASVSPTEAAPPATGDQSPGLGTQPK	TS[+80]SVVEEHFQASVSPTEAAPPATGDQSPGLGTQPK	0.163949	1	LUMP	O43149	S1463				1.10352	1.71156	2	Yes	1	No	0.0924618	0.000223616	0.00119693	0.0169096	0.0269405	0.707078	0.0317376	0.192673	0.399385	0.0244069	0.0491447	0.1794	0.224858	0.874524	0.24419	0.543407	1.70143	1.34074	1.66886	1.5612	1.71156	1.10352	1.59408	0.692265	7.14877e+06	6.62791e+06	6.69556e+06	1.58887e+07	1.0081e+07	8.86236e+06	8.98252e+06
Q8WUX9	CHMP7_HUMAN	Charged multivesicular body protein 7; AltName: Full=Chromatin-modifying protein 7;	IS[+80]DAELEAELEK	IS[+80]DAELEAELEK	8.29694e-08	1.0925e-08	LOCALIZED	Q8WUX9	S417				1.29946	1.70917	1	Yes	4	No	0.0580555	0.0509921	0.0139125	0.0121262	0.00088064	0.0156733	0.727229	0.0271837	0.323758	0.305289	0.162399	0.151288	0.0435361	0.172338	0.884304	0.225654	1.29946	1.5365	1.37081	1.69459	1.70917	1.64077	0.93741	1.75032	7.69726e+06	6.29163e+06	6.1858e+06	7.955e+06	9.89442e+06	8.3667e+06	1.06114e+07
O14908	GIPC1_HUMAN	PDZ domain-containing protein GIPC1; AltName: Full=GAIP C-terminus-interacting protein; AltName: Full=RGS-GAIP-interacting protein; AltName: Full=RGS19-interacting protein 1; AltName: Full=Synectin; AltName: Full=Tax interaction protein 2; Short=TIP-2;	SAGGRPGS[+80]GPQLGTGR	SAGGRPGS[+80]GPQLGTGR	9.88999e-08	1.30227e-08	LOCALIZED	O14908	S232				1.12226	1.70581	1	Yes	6	No	0.0412081	0.0327816	NA	0.014278	0.654766	0.00123369	0.972022	0.00312826	0.276387	0.248122	NA	0.164848	0.849567	0.0499726	0.988888	0.0799419	1.70581	1.68805	1.22376	1.30684	1.12226	1.46854	0.996624	1.47351	1.33192e+07	1.38312e+07	1.15066e+07	2.07315e+07	2.76547e+07	1.75552e+07	1.821e+07
P35611	ADDA_HUMAN	Alpha-adducin; AltName: Full=Erythrocyte adducin subunit alpha;	YSDVEVPASVTGYSFASDGDSGTC[+57]SPLRHS[+80]FQK	YSDVEVPASVTGYSFASDGDSGTC[+57]SPLRHS[+80]FQK	0.000204019	1.35957e-08	LOCALIZED	P35611	S436				1.20384	1.70266	1	Yes	1	No	0.0131799	0.005767	0.132883	0.376599	0.0737421	0.000950647	0.789301	0.0143795	0.158288	0.105172	0.46737	0.699291	0.359943	0.0445636	0.912154	0.165312	1.52323	1.70266	1.48421	1.20384	1.26587	1.40709	1.02595	1.3715	2.49443e+07	2.69985e+07	2.43864e+07	3.66518e+07	3.4883e+07	4.47323e+07	4.64107e+07
Q5PRF9	SMAG2_HUMAN	Protein Smaug homolog 2; Short=Smaug 2; Short=hSmaug2; AltName: Full=Sterile alpha motif domain-containing protein 4B; Short=SAM domain-containing protein 4B;	AAFTTPDHAPLSPQS[+80]SVASSGSEQTEEQGSSR	AAFTTPDHAPLS[+80]PQSSVASSGSEQTEEQGSSR	0.000120919	1.34613e-08	LOCALIZED	Q5PRF9	S271				1.33099	1.70194	1	Yes	1	No	0.0104091	0.00547895	0.0104835	0.00235547	0.00923132	0.014293	0.279449	0.227276	0.140457	0.102867	0.14093	0.0692628	0.131915	0.164901	0.628267	0.581845	1.39061	1.51464	1.70194	1.56505	1.56138	1.33099	1.162	1.14543	1.31106e+07	1.49697e+07	1.18777e+07	1.72883e+07	1.8542e+07	1.97357e+07	1.84229e+07
Q9NWS9	ZN446_HUMAN	Zinc finger protein 446; AltName: Full=Zinc finger protein with KRAB and SCAN domains 20;	TEEPLGS[+80]PHPSGTVESPGEGPQDTR	TEEPLGS[+80]PHPSGTVESPGEGPQDTR	0.000474542	1.36509e-08	LOCALIZED	Q9NWS9	S137				0.974992	1.69861	1	Yes	5	No	0.0730027	0.0704834	0.774546	0.0361239	0.0600732	0.00229057	0.0761542	0.0196258	0.358233	0.352219	0.905738	0.259063	0.328226	0.0684935	0.365558	0.192719	1.35923	1.40033	0.974992	1.20739	1.44971	1.69861	1.25606	1.35233	8.76588e+06	7.07761e+06	8.3803e+06	1.30753e+07	1.04055e+07	9.445e+06	1.32147e+07
Q09666	AHNK_HUMAN	Neuroblast differentiation-associated protein AHNAK; AltName: Full=Desmoyokin;	IS[+80]APNVDFNLEGPK	IS[+80]APNVDFNLEGPK	8.78472e-08	1.15673e-08	LOCALIZED	Q09666	S5448				1.29133	1.69734	1	Yes	4	No	0.106104	0.0115636	0.0528441	0.0762083	0.000325983	0.168031	0.9945	0.268203	0.425137	0.147548	0.310918	0.365558	0.0292844	0.51515	0.997365	0.618822	1.34424	1.30755	1.29133	1.69734	1.63197	1.32635	1.00129	1.32465	1.10183e+07	1.16371e+07	9.87978e+06	1.55116e+07	1.12442e+07	1.69792e+07	1.48721e+07
Q96QU8	XPO6_HUMAN	Exportin-6; Short=Exp6; AltName: Full=Ran-binding protein 20;	HSVTAATPPPSPT[+80]SGESGDLLSNLLQSPSSAK	HSVTAATPPPSPT[+80]SGESGDLLSNLLQSPSSAK	0.00603838	0.0469687	LOCALIZED	Q96QU8	T210				1.16099	1.69636	2	Yes	4	No	0.0374051	0.0230781	0.290671	0.0409081	0.00303048	0.000799747	0.885948	0.00395903	0.26365	0.20812	0.638065	0.275407	0.07904	0.0417813	0.9539	0.0890364	1.16099	1.45703	1.39793	1.63692	1.39792	1.69636	0.983819	1.72426	1.70856e+07	1.5884e+07	1.80785e+07	1.88036e+07	1.95197e+07	2.09431e+07	2.30244e+07
P48960	CD97_HUMAN	CD97 antigen; AltName: Full=Leukocyte antigen CD97; AltName: CD_antigen=CD97; Contains: CD97 antigen subunit alpha; Contains: CD97 antigen subunit beta; Flags: Precursor;	ALRAS[+80]ESGI	ALRAS[+80]ESGI	0.000124335	1.35366e-08	LOCALIZED	P48960	S831				1.11198	1.69319	2	Yes	1	No	0.0192368	0.0482327	0.00550627	0.0048733	0.0035353	0.228719	0.666391	0.161775	0.191095	0.29729	0.103132	0.0976784	0.0849884	0.583423	0.854886	0.506409	1.64062	1.22715	1.47909	1.69319	1.58835	1.11198	1.03049	1.07908	6.12453e+06	6.11844e+06	7.38322e+06	8.71843e+06	1.14405e+07	1.20403e+07	8.65121e+06
Q12955	ANK3_HUMAN	Ankyrin-3; Short=ANK-3; AltName: Full=Ankyrin-G;	MNDPVES[+80]S[+80]LRC[+57]FC[+57]M[+16]T[+80]DDK	MNDPVES[+80]S[+80]LRC[+57]FC[+57]M[+16]T[+80]DDK	9.98446e-08	1.31471e-08	LOCALIZED	Q12955	S1326	S1327	T1334		1.04909	1.6912	1	Yes	5	No	0.0040141	0.83525	0.120063	0.0371257	0.0505919	0.266395	0.0171702	0.579174	0.0897478	0.930988	0.44853	0.262641	0.303909	0.617482	0.180727	0.811027	1.40525	1.04909	1.30337	1.5112	1.31625	1.6912	1.36854	1.23576	3.00416e+07	2.57691e+07	2.39907e+07	3.69816e+07	3.73141e+07	3.78455e+07	2.93842e+07
P51532	SMCA4_HUMAN	Transcription activator BRG1; EC=3.6.4.-; AltName: Full=ATP-dependent helicase SMARCA4; AltName: Full=BRG1-associated factor 190A; Short=BAF190A; AltName: Full=Mitotic growth and transcription activator; AltName: Full=Protein BRG-1; AltName: Full=Protein brahma homolog 1; AltName: Full=SNF2-beta; AltName: Full=SWI/SNF-related matrix-associated actin-dependent regulator of chromatin subfamily A me…	KAENAEGQTPAIGPDGEPLDET[+80]SQMSDLPVK	KAENAEGQTPAIGPDGEPLDETSQMS[+80]DLPVK	0.00263172	0.0222266	LOCALIZED	P51532	S613				1.09561	1.6891	2	Yes	1	No	0.0681189	0.000235801	0.00236516	0.24407	0.225962	0.077349	0.163748	0.843088	0.347837	0.0247941	0.0693351	0.59761	0.580468	0.367957	0.509257	0.934511	1.19808	1.6891	1.3214	1.21959	1.09561	1.21802	1.18976	1.02375	2.45251e+07	2.64091e+07	2.80638e+07	2.97467e+07	3.52219e+07	2.9677e+07	4.57317e+07
Q5SW79	CE170_HUMAN	Centrosomal protein of 170 kDa; Short=Cep170; AltName: Full=KARP-1-binding protein; Short=KARP1-binding protein;	LGS[+80]LS[+80]ARSDSEATISR	LGS[+80]LSARS[+80]DSEATISR	0.000776624	0.000482938	LOCALIZED	Q5SW79	S1160	S1165			0.864244	1.68624	3	Yes	4	No	0.0770601	0.0122218	0.00106465	0.000878524	0.0144634	0.000626237	0.989575	0.00103135	0.367323	0.151951	0.0466218	0.0435361	0.165696	0.0376652	0.995946	0.046244	0.864244	1.36609	1.45955	1.46404	1.36666	1.68624	0.998851	1.68818	5.25333e+07	6.17733e+07	6.14496e+07	5.34108e+07	5.0003e+07	4.84824e+07	7.43274e+07
O43318	M3K7_HUMAN	Mitogen-activated protein kinase kinase kinase 7; EC=2.7.11.25; AltName: Full=Transforming growth factor-beta-activated kinase 1; Short=TGF-beta-activated kinase 1;	RMS[+80]ADMSEIEAR	RMS[+80]ADMSEIEAR	9.9049e-08	1.30423e-08	LOCALIZED	O43318	S389				1.02648	1.66875	1	Yes	1	M3K7_HUMAN	0.0464733	0.0908623	0.00409043	0.0807018	0.110962	0.899604	0.0628754	0.294931	0.292929	0.395832	0.0903403	0.374162	0.433716	0.960374	0.335449	0.641251	1.3096	1.66875	1.55117	1.36158	1.27539	1.02648	1.27259	0.806614	1.53441e+07	1.22628e+07	1.43732e+07	1.59387e+07	1.90889e+07	1.99497e+07	3.03603e+07
Q07666	KHDR1_HUMAN	KH domain-containing, RNA-binding, signal transduction-associated protein 1; AltName: Full=GAP-associated tyrosine phosphoprotein p62; AltName: Full=Src-associated in mitosis 68 kDa protein; Short=Sam68; AltName: Full=p21 Ras GTPase-activating protein-associated p62; AltName: Full=p68;	SGS[+80]MDPSGAHPSVR	SGS[+80]MDPSGAHPSVR	0.000478489	1.85603e-05	LOCALIZED	Q07666	S20				0.693922	1.65816	3	Yes	1	No	0.291659	0.146247	0.000893272	0.00111031	0.0204623	0.00150751	0.00479774	0.0998411	0.638809	0.486294	0.0439053	0.0475485	0.196144	0.0556963	0.0972671	0.414022	1.14804	1.17941	1.65816	1.4318	0.871359	0.693922	0.776057	0.894163	7.66034e+07	7.10239e+07	6.9856e+07	6.86863e+07	9.8436e+07	8.25568e+07	7.18622e+07
Q15750	TAB1_HUMAN	TGF-beta-activated kinase 1 and MAP3K7-binding protein 1; AltName: Full=Mitogen-activated protein kinase kinase kinase 7-interacting protein 1; AltName: Full=TGF-beta-activated kinase 1-binding protein 1; Short=TAK1-binding protein 1;	S[+80]LLQSEQQPSWTDDLPLC[+57]HLSGVGSASNR	S[+80]LLQSEQQPSWTDDLPLC[+57]HLSGVGSASNR	0.000138741	1.35706e-08	LOCALIZED	Q15750	S7				1.12622	1.65796	1	Yes	4	No	0.168856	0.0295179	0.00119703	0.0873298	0.00676293	0.07934	0.699008	0.0738137	0.51604	0.235129	0.0491447	0.38897	0.112706	0.371288	0.870487	0.359977	1.12622	1.65796	1.44756	1.26064	1.53804	1.50423	0.963394	1.56139	9.13417e+06	1.05979e+07	9.84431e+06	1.21713e+07	1.00589e+07	1.10793e+07	1.2654e+07
Q6PJG2	EMSA1_HUMAN	ELM2 and SANT domain-containing protein 1; AltName: Full=MIDEAS {ECO:0000303|PubMed:25653165};	RAS[+80]QEANLLTLAQK	rAS[+80]QEANLLTLAQk	9.37021e-08	1.23382e-08	LOCALIZED	Q6PJG2	S461				0.886745	1.6558	2	Yes	1	No	0.0362406	0.00973436	0.00494508	0.00361765	0.419051	0.489014	0.81903	0.56673	0.259275	0.135435	0.0983307	0.0860291	0.722397	0.76187	0.924304	0.804175	1.43163	1.6558	1.60968	1.56756	1.12786	0.886745	0.972198	0.912103	1.24275e+07	1.03077e+07	1.41474e+07	1.66844e+07	2.01719e+07	1.59459e+07	2.299e+07
Q9UHB6	LIMA1_HUMAN	LIM domain and actin-binding protein 1; AltName: Full=Epithelial protein lost in neoplasm;	KIS[+80]ENSYSLDDLEIGPGQLSSSTFDSEK	KIS[+80]ENSYSLDDLEIGPGQLSSSTFDSEK	0.000479596	1.89287e-05	LOCALIZED	Q9UHB6	S225				0.977169	1.65491	5	Yes	4	No	0.601629	0.00107624	0.000209891	0.00044097	0.000361754	0.000216189	0.00750727	1.9481e-06	0.821897	0.0467478	0.0240222	0.0330424	0.0305807	0.0240759	0.118942	0.00623058	0.977169	1.35828	1.65491	1.54616	1.51342	1.48872	0.801762	1.85681	1.51048e+08	1.54225e+08	1.36438e+08	1.48433e+08	1.42095e+08	1.41098e+08	2.03065e+08
Q92917	GPKOW_HUMAN	G patch domain and KOW motifs-containing protein; AltName: Full=G patch domain-containing protein 5; AltName: Full=Protein MOS2 homolog; AltName: Full=Protein T54;	LADSGDGAGPS[+80]PEEK	LADSGDGAGPS[+80]PEEK	1.00815e-07	1.32875e-08	LOCALIZED	Q92917	S42				0.996524	1.65234	1	Yes	5	No	0.12579	0.56308	0.989687	0.658086	0.165749	0.00455224	0.136669	0.143141	0.457686	0.801765	0.995965	0.851224	0.511898	0.0952102	0.472684	0.481747	1.36429	1.12974	0.996524	1.22361	1.54408	1.65234	1.34668	1.22697	3.44325e+06	3.28213e+06	2.46705e+06	4.5146e+06	3.20974e+06	4.81684e+06	2.88634e+06
Q9HAU0	PKHA5_HUMAN	Pleckstrin homology domain-containing family A member 5; Short=PH domain-containing family A member 5; AltName: Full=Phosphoinositol 3-phosphate-binding protein 2; Short=PEPP-2;	TNS[+80]MQQLEQWIK	TNS[+80]MQQLEQWIK	0.00190721	0.0154233	LOCALIZED	Q9HAU0	S410				0.947997	1.65013	1	Yes	6	No	0.000249585	0.0785211	0.182871	0.0152823	0.178112	0.117096	0.0566848	0.172114	0.0252502	0.370047	0.532871	0.17009	0.527198	0.443778	0.320681	0.519659	1.65013	1.17988	0.947997	1.12563	1.16916	1.11605	1.34297	0.831027	1.63544e+07	1.53414e+07	1.49748e+07	2.63043e+07	2.42536e+07	2.64545e+07	1.72566e+07
Q15434	RBMS2_HUMAN	RNA-binding motif, single-stranded-interacting protein 2; AltName: Full=Suppressor of CDC2 with RNA-binding motif 3;	KPYVSLAQQMAPPS[+80]PSNSTPNSSSGSNGNDQLSK	KPYVSLAQQMAPPSPS[+80]NSTPNSSSGSNGNDQLSK	0.410587	1	LUMP	Q15434	S37				0.854947	1.64493	2	Yes	5	No	0.0846973	0.199	0.995055	0.258018	0.00346211	0.00251479	0.733929	0.636071	0.382814	0.551106	0.997559	0.609591	0.0842895	0.0717495	0.887516	0.839648	0.854947	0.874615	0.999019	1.22677	1.64493	1.31609	1.11084	1.18477	5.9056e+06	5.49364e+06	5.44914e+06	4.72539e+06	4.27831e+06	5.40077e+06
P53396	ACLY_HUMAN	ATP-citrate synthase; EC=2.3.3.8; AltName: Full=ATP-citrate (pro-S-)-lyase; Short=ACL; AltName: Full=Citrate cleavage enzyme;	TAS[+80]FSESRADEVAPAKK	TAS[+80]FSESRADEVAPAKK	0.00066407	2.53542e-05	LOCALIZED	P53396	S455				1.1923	1.64372	5	Yes	5	No	0.0114948	0.00222056	0.00150877	0.00326582	0.000411919	0.000252914	0.0674768	0.000117696	0.147146	0.0673817	0.0556963	0.0817863	0.0316994	0.0254075	0.345854	0.0184952	1.1923	1.30888	1.28424	1.26054	1.48303	1.64372	0.928337	1.77061	2.13058e+08	1.99722e+08	2.17354e+08	2.37833e+08	2.63568e+08	2.49906e+08	2.62789e+08
O00459	P85B_HUMAN	Phosphatidylinositol 3-kinase regulatory subunit beta; Short=PI3-kinase regulatory subunit beta; Short=PI3K regulatory subunit beta; Short=PtdIns-3-kinase regulatory subunit beta; AltName: Full=Phosphatidylinositol 3-kinase 85 kDa regulatory subunit beta; Short=PI3-kinase subunit p85-beta; Short=PtdIns-3-kinase regulatory subunit p85-beta;	APPPPS[+80]SPPPGGAPDGSEPSPDFPALLVEK	APPPPSS[+80]PPPGGAPDGSEPSPDFPALLVEK	0.220596	1	LUMP	O00459	S263				1.02225	1.63755	2	Yes	4	No	0.820046	0.485381	0.00252424	0.00076134	0.07682	0.184537	0.268482	0.101632	0.924877	0.760104	0.0718992	0.0410984	0.366684	0.534697	0.619105	0.416507	1.02225	1.10253	1.44113	1.63755	1.28513	1.3698	0.848962	1.61349	1.17266e+07	1.42465e+07	1.36723e+07	1.50059e+07	1.17743e+07	1.37474e+07	1.13977e+07
Q99961	SH3G1_HUMAN	Endophilin-A2; AltName: Full=EEN fusion partner of MLL; AltName: Full=Endophilin-2; AltName: Full=Extra eleven-nineteen leukemia fusion gene protein; Short=EEN; AltName: Full=SH3 domain protein 2B; AltName: Full=SH3 domain-containing GRB2-like protein 1;	IAASSS[+80]FR	IAASSS[+80]FR	0.000776622	0.000481643	LOCALIZED	Q99961	S288				1.07596	1.6251	2	Yes	6	No	0.000228118	0.00327619	0.0359072	0.0165347	0.259174	0.018849	0.0016221	0.00076454	0.0244836	0.0819114	0.258342	0.176919	0.611009	0.189405	0.057766	0.0411661	1.56108	1.6251	1.29755	1.17063	1.07596	1.29066	0.614895	2.099	7.77317e+07	7.99632e+07	7.01958e+07	1.15705e+08	1.18652e+08	1.214e+08	1.36634e+08
P21333	FLNA_HUMAN	Filamin-A; Short=FLN-A; AltName: Full=Actin-binding protein 280; Short=ABP-280; AltName: Full=Alpha-filamin; AltName: Full=Endothelial actin-binding protein; AltName: Full=Filamin-1; AltName: Full=Non-muscle filamin;	RAPS[+80]VANVGSHC[+57]DLSLK	RAPS[+80]VANVGSHC[+57]DLSLK	9.23224e-08	1.21566e-08	LOCALIZED	P21333	S2152				0.984014	1.62322	3	Yes	5	No	0.613761	0.109125	0.00528537	0.000443273	0.000298466	0.000156707	0.0478055	0.000408233	0.828572	0.430801	0.101273	0.0330667	0.0280071	0.021563	0.296583	0.0316041	0.984014	1.09887	1.2527	1.28238	1.40299	1.62322	0.820447	1.97846	2.67704e+08	2.81884e+08	2.67608e+08	2.75409e+08	2.73434e+08	2.5529e+08	2.99677e+08
P85037	FOXK1_HUMAN	Forkhead box protein K1; AltName: Full=Myocyte nuclear factor; Short=MNF;	EGS[+80]PIPHDPEFGSK	EGS[+80]PIPHDPEFGSK	4.32379e-05	1.33253e-08	LOCALIZED	P85037	S445				1.07721	1.61465	4	Yes	4	No	0.402342	0.00682834	0.00017214	0.00237237	0.00471342	0.00161489	0.2398	0.000463537	0.713063	0.11328	0.0224827	0.0694194	0.0968646	0.057766	0.593404	0.0335304	1.07721	1.24386	1.61465	1.54051	1.49877	1.55122	0.938064	1.65364	2.7519e+07	2.61179e+07	3.03129e+07	2.69213e+07	2.9847e+07	3.3663e+07	3.55967e+07
Q96KR1	ZFR_HUMAN	Zinc finger RNA-binding protein; Short=hZFR; AltName: Full=M-phase phosphoprotein homolog;	RRDS[+80]DGVDGFEAEGK	RRDS[+80]DGVDGFEAEGK	6.6489e-08	8.75495e-09	LOCALIZED	Q96KR1	S1054				1.08259	1.61452	1	Yes	4	No	0.290981	0.412889	0.0109394	0.00161778	0.0162678	0.0112851	0.768776	0.0010619	0.638195	0.719019	0.143581	0.057766	0.175407	0.145839	0.903396	0.0466218	1.08259	1.15388	1.58456	1.61452	1.49799	1.58744	0.981044	1.61811		4.74001e+07	4.09259e+07	4.57051e+07	4.97816e+07	4.79442e+07	5.25594e+07
O60825	F262_HUMAN	6-phosphofructo-2-kinase/fructose-2,6-bisphosphatase 2; Short=6PF-2-K/Fru-2,6-P2ase 2; Short=PFK/FBPase 2; AltName: Full=6PF-2-K/Fru-2,6-P2ase heart-type isozyme; Includes: 6-phosphofructo-2-kinase; EC=2.7.1.105; Includes: Fructose-2,6-bisphosphatase; EC=3.1.3.46;	RNS[+80]FTPLSSSNTIR	RNS[+80]FTPLSSSNTIR	0.000475897	1.36578e-08	LOCALIZED	O60825	S466				1.15171	1.60393	2	Yes	4	No	0.0656839	0.283969	0.0349129	0.0113649	0.000609911	0.00487208	0.941188	0.0150412	0.342177	0.631785	0.255022	0.146326	0.0370952	0.0976784	0.977152	0.168491	1.24738	1.15171	1.49133	1.4582	1.49013	1.60393	1.0094	1.589	1.54057e+07	1.8113e+07	1.62842e+07	2.12351e+07	2.28692e+07	1.8019e+07	2.28407e+07
Q92614	MY18A_HUMAN	Unconventional myosin-XVIIIa; AltName: Full=Molecule associated with JAK3 N-terminus; Short=MAJN; AltName: Full=Myosin containing a PDZ domain;	NKLEGDS[+80]DVDSELEDRVDGVK	NKLEGDS[+80]DVDSELEDRVDGVK	9.98186e-08	1.31436e-08	LOCALIZED	Q92614	S1970				1.13784	1.6003	2	Yes	6	No	0.00169657	0.00352362	0.0112196	0.0554771	0.0453643	0.0664031	0.993257	0.0472035	0.0592665	0.0849184	0.145347	0.317825	0.289506	0.343772	0.997003	0.294581	1.6003	1.42569	1.31199	1.35046	1.21242	1.13784	0.9994	1.13852	3.44488e+07	3.22105e+07	2.89165e+07	4.99416e+07	4.81899e+07	5.48181e+07	4.41408e+07
O43765	SGTA_HUMAN	Small glutamine-rich tetratricopeptide repeat-containing protein alpha; AltName: Full=Alpha-SGT; AltName: Full=Vpu-binding protein; Short=UBP;	SRTPS[+80]ASNDDQQE	SrTPS[+80]ASNDDQQE	0.000389177	1.36258e-08	LOCALIZED	O43765	S305				1.11111	1.59931	3	Yes	4	No	0.176975	0.00350089	0.0288969	0.00712067	0.00026245	0.000699331	0.0332115	0.000607387	0.525696	0.0847696	0.232516	0.115722	0.0260522	0.0396122	0.249794	0.037041	1.11111	1.27053	1.59931	1.4193	1.55023	1.36673	0.902737	1.51399	2.71138e+07	2.79805e+07	2.78727e+07	2.80244e+07	3.42856e+07	2.9875e+07	3.74916e+07
P02545	LMNA_HUMAN	Prelamin-A/C; Contains: Lamin-A/C; AltName: Full=70 kDa lamin; AltName: Full=Renal carcinoma antigen NY-REN-32; Flags: Precursor;	AS[+80]S[+80]HSSQTQGGGSVTK	AS[+80]SHSS[+80]QTQGGGSVTk	0.0743635	0.682514	LUMP	P02545	S403	S407			0.912427	1.59893	3	Yes	5	No	0.39075	0.0896905	0.00229797	5.29745e-06	9.58761e-06	0.00720428	0.00427237	0.00390745	0.707196	0.393435	0.0686214	0.00729728	0.00839885	0.116474	0.0925138	0.0884679	0.912427	1.08214	1.32849	1.38016	1.50493	1.59893	0.88662	1.8034	1.32373e+08	1.27186e+08	1.30335e+08	1.34287e+08	1.2585e+08	9.5613e+07	1.35202e+08
O94804	STK10_HUMAN	Serine/threonine-protein kinase 10; EC=2.7.11.1; AltName: Full=Lymphocyte-oriented kinase;	ASQSRPNS[+80]SALETLGGEK	ASQSRPNS[+80]SALETLGGEK	0.000664058	2.46874e-05	LOCALIZED	O94804	S454				1.16103	1.59445	5	Yes	4	STK10_HUMAN	0.0631104	0.000345467	0.000188528	0.000102554	0.000270023	0.000426527	0.60941	0.000294274	0.335916	0.0300658	0.0233226	0.0179126	0.0265265	0.0322981	0.826053	0.0278333	1.16103	1.59445	1.48592	1.54755	1.46863	1.36307	1.02289	1.33257	4.21097e+07	3.78732e+07	4.11711e+07	4.92459e+07	4.24923e+07	4.89247e+07	6.77445e+07
O75382	TRIM3_HUMAN	Tripartite motif-containing protein 3; AltName: Full=Brain-expressed RING finger protein; AltName: Full=RING finger protein 22; AltName: Full=RING finger protein 97;	T[+80]MEFY[+80]C[+57]EAC[+57]ET[+80]AMC[+57]GEC[+57]R	T[+80]MEFY[+80]C[+57]EAC[+57]ET[+80]AMC[+57]GEC[+57]r	9.68773e-08	1.27563e-08	LOCALIZED	O75382	T122	Y126	T132		1.31372	1.5887	6	Yes	4	No	0.00448533	0.00290138	0.00211577	0.000674791	0.00191756	0.000827377	0.00820388	0.00575793	0.0945124	0.0771883	0.0653957	0.039053	0.0622976	0.0423653	0.124975	0.105113	1.31372	1.36367	1.39433	1.44479	1.58594	1.5887	1.27226	1.24872	6.73155e+06	7.04561e+06	7.80198e+06	9.36389e+06	9.10395e+06	9.88104e+06	9.46244e+06
P48681	NEST_HUMAN	Nestin;	GEYQES[+80]LRSLEEEGQELPQSADVQR	GEYQES[+80]LRSLEEEGQELPQSADVQR	0.000779108	0.00125871	LOCALIZED	P48681	S931				0.995321	1.58599	2	Yes	5	No	0.868711	0.00755979	0.0114246	0.00381823	0.00113192	0.0876595	0.419816	0.0728012	0.946201	0.119426	0.146584	0.0876793	0.0479344	0.389479	0.723027	0.35793	0.995321	1.0867	1.10536	1.21188	1.33043	1.58599	0.931524	1.70258	1.77574e+08	1.69247e+08	1.77165e+08	1.79051e+08	1.75953e+08	1.6653e+08	1.90532e+08
Q96TA1	NIBL1_HUMAN	Niban-like protein 1; AltName: Full=Meg-3; AltName: Full=Melanoma invasion by ERK; Short=MINERVA; AltName: Full=Protein FAM129B;	AAPEASS[+80]PPAS[+80]PLQHLLPGK	AAPEASS[+80]PPAS[+80]PLQHLLPGk	0.000782321	0.00153642	LOCALIZED	Q96TA1	S692	S696			1.03506	1.58293	5	Yes	4	No	0.40978	0.00353659	0.000550745	0.000113838	0.000178305	0.000337284	0.346863	5.3246e-05	0.717534	0.0849884	0.0358188	0.0184288	0.0229186	0.0297148	0.679294	0.0135823	1.03506	1.25975	1.42524	1.53183	1.58293	1.47185	0.963125	1.5282	2.67583e+08	2.83849e+08	2.99669e+08	3.03354e+08	2.84023e+08	2.93561e+08	3.42217e+08
Q96QU8	XPO6_HUMAN	Exportin-6; Short=Exp6; AltName: Full=Ran-binding protein 20;	HSVTAATPPPSPTS[+80]GESGDLLSNLLQSPSSAK	HSVTAAT[+80]PPPSPTSGESGDLLSNLLQSPSSAK	0.00688173	0.0494254	LOCALIZED	Q96QU8	T204				1.04094	1.58036	1	Yes	4	No	0.727062	0.0393382	0.0916784	0.0232557	0.0377611	0.00502275	0.690277	0.00764806	0.884304	0.270024	0.397787	0.208586	0.26491	0.0988314	0.866658	0.120248	1.04094	1.44405	1.45586	1.44262	1.33534	1.58036	0.93064	1.69814	1.47827e+07	2.03159e+07	1.58615e+07	1.71044e+07	1.91939e+07	1.67484e+07	2.2346e+07
Q96TA1	NIBL1_HUMAN	Niban-like protein 1; AltName: Full=Meg-3; AltName: Full=Melanoma invasion by ERK; Short=MINERVA; AltName: Full=Protein FAM129B;	AAPEAS[+80]SPPAS[+80]PLQHLLPGK	AAPEAS[+80]SPPAS[+80]PLQHLLPGK	0.00157463	0.0101895	LOCALIZED	Q96TA1	S691	S696			1.04032	1.58034	4	Yes	4	No	0.354703	0.0105991	0.00131749	0.000321424	0.00022996	0.000598107	0.389691	0.00011652	0.685014	0.141347	0.0520676	0.029272	0.0244836	0.0369107	0.706606	0.018444	1.04032	1.21336	1.42309	1.53367	1.58034	1.46917	0.961239	1.52841	2.78532e+08	2.96235e+08	3.16573e+08	3.15543e+08	3.05508e+08	3.06229e+08	3.52781e+08
P08670	VIME_HUMAN	Vimentin;	ETNLDS[+80]LPLVDTHSK	ETNLDS[+80]LPLVDTHSK	4.34912e-05	1.33402e-08	LOCALIZED	P08670	S430				0.876994	1.57196	4	Yes	1	No	0.00730556	2.21469e-05	0.00024202	0.000178246	3.48844e-06	0.0692346	0.00271767	0.670764	0.117117	0.0106872	0.0249122	0.0229186	0.00686195	0.349759	0.074895	0.856987	0.876994	1.42547	1.57196	1.52312	1.26461	0.918604	0.933932	0.983588	3.72976e+08	3.67588e+08	3.74881e+08	3.14466e+08	3.43376e+08	3.20396e+08	5.42377e+08
Q9NYF8	BCLF1_HUMAN	Bcl-2-associated transcription factor 1; Short=Btf;	DTFEHDPSES[+80]IDEFNK	DTFEHDPSES[+80]IDEFNK	0.000125248	1.35567e-08	LOCALIZED	Q9NYF8	S198				0.79954	1.57015	2	Yes	1	No	0.0286152	0.000609115	0.00323701	0.37024	0.00540094	0.50541	0.899164	0.697057	0.231483	0.0370952	0.0816649	0.695217	0.10209	0.770901	0.960229	0.869569	1.46195	1.52982	1.57015	1.14686	0.79954	0.937896	0.988312	0.948988	1.66636e+07	1.7004e+07	1.64106e+07	2.28949e+07	2.14013e+07	2.89154e+07	2.41687e+07
O60825	F262_HUMAN	6-phosphofructo-2-kinase/fructose-2,6-bisphosphatase 2; Short=6PF-2-K/Fru-2,6-P2ase 2; Short=PFK/FBPase 2; AltName: Full=6PF-2-K/Fru-2,6-P2ase heart-type isozyme; Includes: 6-phosphofructo-2-kinase; EC=2.7.1.105; Includes: Fructose-2,6-bisphosphatase; EC=3.1.3.46;	RNSFT[+80]PLSSSNTIR	RNSFT[+80]PLSSSNTIR	0.00429498	0.0408647	LOCALIZED	O60825	T468				1.08133	1.56578	1	Yes	4	No	0.568765	0.529683	0.031661	0.0477095	0.00297779	0.00830526	0.888011	0.00529664	0.805384	0.784485	0.24402	0.296214	0.0781537	0.125664	0.954851	0.101273	1.08133	1.11649	1.51203	1.44725	1.56578	1.48284	1.01513	1.46074	8.73885e+06	1.13286e+07	9.31378e+06	9.51566e+06	1.26225e+07	9.63275e+06	1.38032e+07
Q9Y4H2	IRS2_HUMAN	Insulin receptor substrate 2; Short=IRS-2;	HSS[+80]ETFSSTTTVTPVSPSFAHNPK	HSS[+80]ETFSSTTTVTPVSPSFAHNPK	0.00684168	0.0492149	LOCALIZED	Q9Y4H2	S1149				1.01031	1.56325	2	Yes	1	No	0.016069	0.0774751	0.001552	0.734977	0.0638178	0.000980768	0.551196	0.00781823	0.174377	0.368181	0.0564996	0.888125	0.337212	0.044946	0.795767	0.121828	1.34831	1.56325	1.26017	1.01031	1.24437	1.39771	1.04195	1.34143	1.71431e+07	1.78188e+07	1.64318e+07	2.57162e+07	2.28087e+07	2.07698e+07	3.49029e+07
P48681	NEST_HUMAN	Nestin;	SAGQENLETLKSPET[+80]QAPLWTPEEINQGAM[+16]NPLEK	S[+80]AGQENLETLKSPETQAPLWTPEEINQGAM[+16]NPLEK	0.00580908	0.0469687	LOCALIZED	P48681	S831				0.924689	1.55393	1	Yes	5	No	0.589244	0.174432	0.606862	0.121223	6.62774e-05	0.019447	0.941223	0.0721925	0.816253	0.522726	0.824549	0.450388	0.0151019	0.192188	0.977152	0.356544	1.0917	0.924689	1.12536	1.12629	1.55393	1.49161	1.0122	1.47364	3.32812e+07	3.22833e+07	2.9843e+07	4.0762e+07	2.50836e+07	3.83109e+07	2.96639e+07
P15056	BRAF_HUMAN	Serine/threonine-protein kinase B-raf; EC=2.7.11.1; AltName: Full=Proto-oncogene B-Raf; AltName: Full=p94; AltName: Full=v-Raf murine sarcoma viral oncogene homolog B1;	RDSS[+80]DDWEIPDGQITVGQR	RDSS[+80]DDWEIPDGQITVGQR	0.00314761	0.0316969	LOCALIZED	P15056	S447				1.27057	1.55098	2	Yes	4	BRAF_HUMAN	0.00238105	0.00470758	0.00829568	0.0186379	0.00535476	0.0522845	0.263155	0.152832	0.0695569	0.096795	0.125588	0.188281	0.101681	0.30924	0.614509	0.494739	1.36658	1.50463	1.44952	1.27057	1.55098	1.4391	1.12391	1.28044	1.23246e+07	1.29208e+07	1.40242e+07	1.69169e+07	1.82254e+07	1.85227e+07	1.76092e+07
P53396	ACLY_HUMAN	ATP-citrate synthase; EC=2.3.3.8; AltName: Full=ATP-citrate (pro-S-)-lyase; Short=ACL; AltName: Full=Citrate cleavage enzyme;	TAS[+80]FSESRADEVAPAK	TAS[+80]FSESRADEVAPAK	0.000123613	1.35207e-08	LOCALIZED	P53396	S455				1.15462	1.55019	6	Yes	5	No	0.00137006	0.000909207	0.000934552	3.52362e-05	0.00448389	7.42042e-05	0.0151662	7.0429e-05	0.0532813	0.0440805	0.044448	0.0118607	0.0945124	0.0153077	0.169487	0.0151315	1.15462	1.26433	1.19148	1.22599	1.34995	1.55019	0.925629	1.67474	4.74232e+08	4.76051e+08	4.82727e+08	5.40335e+08	5.69221e+08	5.45022e+08	6.26982e+08
Q14247	SRC8_HUMAN	Src substrate cortactin; AltName: Full=Amplaxin; AltName: Full=Oncogene EMS1;	T[+80]QTPPVS[+80]PAPQPTEERLPS[+80]SPVYEDAASFK	T[+80]QTPPVS[+80]PAPQPTEERLPS[+80]SPVYEDAASFK	0.0442249	0.402843	LUMP	Q14247	T399	S405	S417		0.891321	1.54513	2	Yes	5	No	0.036169	0.0810736	0.34264	3.88668e-05	0.0490711	5.12757e-05	0.0992163	0.000774909	0.259163	0.375163	0.675857	0.0119531	0.299694	0.0133875	0.412967	0.0414156	0.891321	1.05528	1.14193	1.34842	1.41081	1.54513	0.846236	1.82588	1.50629e+08	1.52363e+08	1.5669e+08	1.44254e+08	1.38437e+08	1.27033e+08	1.64405e+08
P49327	FAS_HUMAN	Fatty acid synthase; EC=2.3.1.85; Includes: [Acyl-carrier-protein] S-acetyltransferase; EC=2.3.1.38; Includes: [Acyl-carrier-protein] S-malonyltransferase; EC=2.3.1.39; Includes: 3-oxoacyl-[acyl-carrier-protein] synthase; EC=2.3.1.41; Includes: 3-oxoacyl-[acyl-carrier-protein] reductase; EC=1.1.1.100; Includes: 3-hydroxyacyl-[acyl-carrier-protein] dehydratase; EC=4.2.1.59; Includes: Enoyl-[acyl-c…	ADEASELAC[+57]PT[+80]PKEDGLAQQQTQLNLR	ADEASELAC[+57]PT[+80]PkEDGLAQQQTQLNLr	1.00807e-07	1.32738e-08	LOCALIZED	P49327	T2204				1.0293	1.54203	2	Yes	5	No	0.551447	0.519584	0.272734	0.00807731	0.00202404	0.000496654	0.128984	0.00035565	0.795806	0.778773	0.622353	0.124086	0.0640337	0.0342459	0.462431	0.0303802	1.0293	1.03679	1.13063	1.26776	1.31932	1.54203	0.92807	1.66154	5.02417e+07	5.42286e+07	5.40041e+07	5.15037e+07	5.82244e+07	5.3389e+07	5.67639e+07
Q9C0C9	UBE2O_HUMAN	(E3-independent) E2 ubiquitin-conjugating enzyme; EC=2.3.2.24 {ECO:0000269|PubMed:23455153, ECO:0000269|PubMed:24703950}; AltName: Full=E2/E3 hybrid ubiquitin-protein ligase UBE2O; AltName: Full=Ubiquitin carrier protein O; AltName: Full=Ubiquitin-conjugating enzyme E2 O; AltName: Full=Ubiquitin-conjugating enzyme E2 of 230 kDa; Short=Ubiquitin-conjugating enzyme E2-230K; AltName: Full=Ubiquitin-…	NMTVEQLLTGSPTS[+80]PTVEPEKPTR	NMTVEQLLTGSPTS[+80]PTVEPEKPTR	0.00109318	0.00541281	LOCALIZED	Q9C0C9	S839				0.941754	1.53944	2	Yes	5	No	0.476983	0.436264	0.0269163	0.0119617	0.000517614	0.00284704	0.182252	0.0010887	0.755495	0.731489	0.224769	0.150316	0.0350642	0.0764301	0.53182	0.0469666	0.941754	1.07161	1.26907	1.38666	1.53944	1.47872	0.902265	1.63889	3.94287e+07	4.11038e+07	4.60006e+07	4.43612e+07	3.86905e+07	3.61114e+07	4.39188e+07
Q6NYC8	PPR18_HUMAN	Phostensin; AltName: Full=Protein phosphatase 1 F-actin cytoskeleton-targeting subunit; AltName: Full=Protein phosphatase 1 regulatory subunit 18;	LLES[+80]PGVEAGEGEAEK	LLES[+80]PGVEAGEGEAEK	7.72269e-08	1.01689e-08	LOCALIZED	Q6NYC8	S368				1.075	1.53148	1	Yes	5	No	0.0976	0.61704	0.0554223	0.0473669	0.011516	0.00271929	0.976314	0.00324243	0.40949	0.829822	0.317697	0.295137	0.147213	0.0748984	0.990238	0.0817091	1.10925	1.075	1.17491	1.25319	1.26793	1.53148	1.00234	1.5279	3.36958e+07	2.83669e+07	3.15932e+07	3.39772e+07	3.49892e+07	3.49209e+07	3.57078e+07
Q86SQ0	PHLB2_HUMAN	Pleckstrin homology-like domain family B member 2; AltName: Full=Protein LL5-beta;	AHLPLGQS[+80]NSC[+57]GSVLPPSLAAMAK	AHLPLGQSNS[+80]C[+57]GSVLPPSLAAMAK	0.000503476	2.00081e-05	LOCALIZED	Q86SQ0	S934				1.19633	1.52709	1	Yes	1	No	0.0157748	0.0090905	0.0320037	0.0276355	0.00366729	0.0424674	0.0101907	0.00419021	0.172847	0.13112	0.245105	0.22744	0.0863617	0.280777	0.138856	0.0912953	1.44261	1.52709	1.24981	1.36708	1.20405	1.19633	0.724277	1.65176	2.26782e+07	2.37681e+07	2.50378e+07	3.74968e+07	2.93677e+07	3.62589e+07	4.04605e+07
P49841	GSK3B_HUMAN	Glycogen synthase kinase-3 beta; Short=GSK-3 beta; EC=2.7.11.26; AltName: Full=Serine/threonine-protein kinase GSK3B; EC=2.7.11.1;	T[+80]TSFAESC[+57]KPVQQPSAFGSMK	TTS[+80]FAESC[+57]KPVQQPSAFGSMK	0.00668682	0.0483898	LOCALIZED	P49841	S9				1.20622	1.52468	2	Yes	5	GSK3B_HUMAN	0.0207835	0.0340484	0.0398692	0.0737348	0.00184868	0.000252136	0.0974953	0.000276293	0.197798	0.25269	0.271882	0.359943	0.061508	0.0253802	0.409356	0.0269461	1.20622	1.33045	1.33191	1.27159	1.39744	1.52468	0.900984	1.69224	3.43383e+07	3.24984e+07	3.53975e+07	4.13412e+07	3.80532e+07	4.39224e+07	5.20211e+07
Q9Y4E1, Q641Q2	FA21C_HUMAN	WASH complex subunit FAM21C; AltName: Full=Vaccinia virus penetration factor; Short=VPEF;	TVLS[+80]LFDEEEDKMEDQNIIQAPQK	TVLS[+80]LFDEEEDkMEDQNIIQAPQk	0.000664067	2.51975e-05	LOCALIZED	Q9Y4E1	S800				1.12285	1.51837	2	Yes	4	No	0.0774318	0.0063997	0.045282	5.91565e-05	0.00381323	0.192697	0.052696	0.0315355	0.368132	0.110002	0.28928	0.0140543	0.0876048	0.543445	0.31052	0.243627	1.2536	1.29383	1.28515	1.51837	1.4419	1.12285	0.699268	1.60575	1.58128e+07	1.61204e+07	1.48062e+07	2.21363e+07	1.65472e+07	1.9909e+07	2.12619e+07
P48681	NEST_HUMAN	Nestin;	SAGQENLETLKS[+80]PETQAPLWTPEEINQGAM[+16]NPLEK	SAGQENLETLKS[+80]PETQAPLWTPEEINQGAM[+16]NPLEK	0.00590504	0.0469687	LOCALIZED	P48681	S842				0.979861	1.51478	1	Yes	5	No	0.53071	0.535754	0.287231	0.218796	0.000115306	0.0388875	0.773989	0.147496	0.78508	0.787397	0.634691	0.573243	0.0184288	0.268475	0.905468	0.487977	1.10689	0.979861	1.15252	1.25092	1.51478	1.4986	1.05711	1.41765	3.37426e+07	3.21732e+07	3.12363e+07	4.09967e+07	2.58537e+07	4.06864e+07	3.05661e+07
P48681	NEST_HUMAN	Nestin;	SAGQENLET[+80]LKSPETQAPLWTPEEINQGAM[+16]NPLEK	SAGQENLET[+80]LKSPETQAPLWTPEEINQGAM[+16]NPLEK	0.00276055	0.0252258	LOCALIZED	P48681	T839				0.993927	1.51177	1	Yes	5	No	0.555253	0.835147	0.222868	0.0866692	2.83557e-05	0.0289735	0.835532	0.130048	0.797864	0.930958	0.577164	0.387525	0.0115963	0.232758	0.931159	0.463953	1.10594	0.993927	1.10448	1.10271	1.51177	1.48913	1.04117	1.43025	3.24574e+07	3.15705e+07	3.06512e+07	4.02288e+07	2.45567e+07	3.99243e+07	2.99936e+07
Q6ZRV2	FA83H_HUMAN	Protein FAM83H {ECO:0000305};	RGS[+80]PVPPVPERR	RGS[+80]PVPPVPERR	8.50648e-08	1.12009e-08	LOCALIZED	Q6ZRV2	S914				1.15982	1.50973	2	Yes	4	No	0.0683353	0.56175	0.339848	0.0018405	0.00838492	0.000286023	0.386458	0.320706	0.348115	0.80116	0.673908	0.0613854	0.126208	0.0273106	0.704702	0.660117	1.17675	1.15982	1.50973	1.37031	1.40579	1.41667	1.1934	1.18708	5.14424e+06	5.54021e+06	5.73527e+06	7.0624e+06	6.40619e+06	5.85326e+06	9.02258e+06
Q9Y613	FHOD1_HUMAN	FH1/FH2 domain-containing protein 1; AltName: Full=Formin homolog overexpressed in spleen 1; Short=FHOS; AltName: Full=Formin homology 2 domain-containing protein 1;	S[+80]LEGGGC[+57]PAR	S[+80]LEGGGC[+57]PAR	8.63996e-08	1.13767e-08	LOCALIZED	Q9Y613	S367				1.06756	1.50952	3	Yes	4	No	0.0575021	0.0549669	0.00209985	0.000438437	0.000209893	0.0136075	0.225627	0.00940832	0.32259	0.316789	0.0651784	0.032972	0.0240222	0.160879	0.580112	0.133276	1.06756	1.37738	1.41561	1.44798	1.50952	1.32003	0.947556	1.39309	1.44645e+07	1.39957e+07	1.34913e+07	1.50754e+07	1.44935e+07	1.52169e+07	2.2801e+07
P61978	HNRPK_HUMAN	Heterogeneous nuclear ribonucleoprotein K; Short=hnRNP K; AltName: Full=Transformation up-regulated nuclear protein; Short=TUNP;	IIPTLEEGLQLPS[+80]PTATSQLPLESDAVEC[+57]LNYQHYK	IIPTLEEGLQLPS[+80]PTATSQLPLESDAVEC[+57]LNYQHYK	0.000958991	0.00418775	LOCALIZED	P61978	S116				0.906448	1.50943	3	Yes	5	No	0.0688751	0.368292	0.0920958	0.00223692	0.00107281	0.000965774	0.280928	0.00264872	0.349167	0.693812	0.398848	0.0675509	0.0467234	0.0447095	0.629532	0.0738063	0.906448	1.03745	1.114	1.25142	1.44982	1.50943	0.941194	1.60374	9.70215e+07	1.06374e+08	9.52831e+07	8.84049e+07	9.32874e+07	8.90441e+07	1.05407e+08
Q02952	AKA12_HUMAN	A-kinase anchor protein 12; Short=AKAP-12; AltName: Full=A-kinase anchor protein 250 kDa; Short=AKAP 250; AltName: Full=Gravin; AltName: Full=Myasthenia gravis autoantigen;	SPPS[+80]PVER	SPPS[+80]PVER	0.000147361	1.35726e-08	LOCALIZED	Q02952	S1331				0.988379	1.50829	1	Yes	5	No	0.872016	0.910801	0.941722	0.190359	0.36254	0.00402057	0.978198	0.0500152	0.947593	0.964986	0.977403	0.540438	0.690279	0.089776	0.990828	0.301964	0.988379	1.01711	1.01045	1.14285	1.50829	1.13135	1.00147	1.12969	1.4071e+07	1.35202e+07	1.45237e+07	1.47887e+07	1.20657e+07	1.47712e+07	1.28722e+07
Q9UQ35	SRRM2_HUMAN	Serine/arginine repetitive matrix protein 2; AltName: Full=300 kDa nuclear matrix antigen; AltName: Full=Serine/arginine-rich splicing factor-related nuclear matrix protein of 300 kDa; Short=SR-related nuclear matrix protein of 300 kDa; Short=Ser/Arg-related nuclear matrix protein of 300 kDa; AltName: Full=Splicing coactivator subunit SRm300; AltName: Full=Tax-responsive enhancer element-binding …	TPAAAAAMNLAS[+80]PR	TPAAAAAMNLAS[+80]PR	9.395e-08	1.23709e-08	LOCALIZED	Q9UQ35	S2272				1.00141	1.50249	1	Yes	4	No	0.978665	0.182678	0.000125557	0.0205817	0.0420109	0.652427	0.832372	0.750781	0.991126	0.53252	0.018958	0.197009	0.278991	0.848538	0.929703	0.895742	1.00141	1.14144	1.50249	1.48707	1.10016	1.04807	1.01204	1.0356	3.68004e+07	3.52168e+07	3.35584e+07	3.29008e+07	3.79518e+07	3.48717e+07	3.60403e+07
Q8NEY1	NAV1_HUMAN	Neuron navigator 1; AltName: Full=Pore membrane and/or filament-interacting-like protein 3; AltName: Full=Steerin-1; AltName: Full=Unc-53 homolog 1; Short=unc53H1;	S[+80]LTNLSFLTDSEK	S[+80]LTNLSFLTDSEK	0.00527084	0.0469686	LOCALIZED	Q8NEY1	S90				0.835702	1.49538	1	No	6	No	0.000505644	0.216998	0.0520535	0.279987	0.0164984	0.727171	0.0704354	0.169604	0.0345804	0.571087	0.308585	0.628744	0.176644	0.884304	0.352065	0.517084	1.49538	0.911231	0.835702	1.05164	1.25462	0.939233	1.25352	0.749274	6.00208e+06	6.17988e+06	6.63049e+06	9.29032e+06	9.82516e+06	9.01636e+06	5.67149e+06
Q9HB20	PKHA3_HUMAN	Pleckstrin homology domain-containing family A member 3; Short=PH domain-containing family A member 3; AltName: Full=Phosphatidylinositol-four-phosphate adapter protein 1; Short=FAPP-1; Short=Phosphoinositol 4-phosphate adapter protein 1;	TYSDT[+80]DSC[+57]SDIPLEDPDRPVHC[+57]SK	TYS[+80]DTDSC[+57]SDIPLEDPDRPVHC[+57]SK	0.00232984	0.0166996	LOCALIZED	Q9HB20	S244				1.06708	1.49469	2	No	4	No	0.605981	0.210347	0.0962064	0.00069888	0.000511584	0.0220325	0.315893	0.0482104	0.824057	0.563723	0.407429	0.0396122	0.0347967	0.203543	0.656875	0.29729	1.06708	1.16313	1.33928	1.49469	1.40314	1.25887	1.05711	1.19087	1.07496e+07	9.71461e+06	9.69327e+06	9.09041e+06	1.29565e+07	1.01335e+07	1.06586e+07
Q96RK0	CIC_HUMAN	Protein capicua homolog;	SS[+80]SEAKPTSLGLAGGHK	SS[+80]SEAkPTSLGLAGGHk	0.0417985	0.376988	LUMP	Q96RK0	S278				1.16019	1.49066	1	No	1	No	0.0829431	0.133445	0.00825558	0.00324534	0.0874844	0.0299942	0.104734	0.175858	0.379248	0.468179	0.125369	0.0817091	0.389299	0.237307	0.422581	0.52464	1.20274	1.37654	1.42746	1.49066	1.3129	1.16019	1.08673	1.0676	1.88209e+07	1.79524e+07	1.68303e+07	2.41345e+07	2.12647e+07	1.90718e+07	2.94261e+07
[truncated: 5,161 more rows]
[truncated: 33 more columns]

## Sheet: Table S2b Phosphosites
Accessions	Uniprot accession	Description	Initial peptide ID	Corrected peptide ID	gFLR	lFLR	Type	Accession position assigment	Site	n PO4	MinFC	MaxFC	n reg	Target site	Kinase	2min p	10min p	20min p	30min p	60min p	90min p	M¦C p	M¦90min p	2min q	10min q	20min q	30min q	60min q	90min q	M|C q	M|90min q	2minFC	10minFC	20minFC	30minFC	60minFC	90minFC	M/CFC	90min/MFC	Ctr1	Ctr2	Ctr3	2min1	2min2	2min3	10min1	10min2	10min3	20min1
[truncated: 6,220 more rows]
[truncated: 30 more columns]
