# Supplementary material for: Elucidating essential kinases of endothelin signalling by logic modelling of phosphoproteomics data
Source: Mol Syst Biol. 2019 Aug 6;15(8):e8828. doi: 10.15252/msb.20198828 (PMC6683863; doi:10.15252/msb.20198828)
Supplement: Supplementary file 5 — Table EV3 [file MSB-15-e8828-s005.zip]

Archive with 2 entries (2 files):
- TableEV3_SWATHs.xlsx
- readme.txt
