# Supplementary material for: Elucidating essential kinases of endothelin signalling by logic modelling of phosphoproteomics data
Source: Mol Syst Biol. 2019 Aug 6;15(8):e8828. doi: 10.15252/msb.20198828 (PMC6683863; doi:10.15252/msb.20198828)
Supplement: Supplementary file 5 — Table EV3 [file MSB-15-e8828-s005.zip › TableEV3_SWATHs.xlsx]

## Sheet: Short_term
Accession	Description	n Pep A2058	n Fr A2058	n Pep UACC257	n Pep UACC257	A2058_90min_1	A2058_90min_2	A2058_90min_3	A2058_Mock_1	A2058_Mock_2	A2058_Mock_3	UACC257_WT_90min_1	UACC257_WT_90min_2	UACC257_WT_90min_3	UACC257_WT_Ctr_1	UACC257_WT_Ctr_2	UACC257_WT_Ctr_3	p_A2058	p_UACC257	q_A2058	q_UACC257	FC_A2058	FC_UACC257
Q5TDH0	Protein DDI1 homolog 2	3	17	4	24	70632.5	72584.1	71458.2	65179	65851.1	64219.3	89601.9	95270.2	91311.8	119561	102558	100800	0.000908641	0.0548366	0.345454	0.657682	1.09949	0.855271
Q96QR8	Transcriptional activator protein Pur-beta (Purine-rich element-binding protein B)	4	22	2	12	86496.1	80808	82609.3	106544	112018	105140	54675.4	52705.7	55569.7	50090	53877.6	48314.3	0.000743466	0.127208	0.345454	0.657682	0.772048	1.07006
Q9Y237	Peptidyl-prolyl cis-trans isomerase NIMA-interacting 4 (EC 5.2.1.8) (Parvulin-14) (Par14) (hPar14) (Parvulin-17) (Par17) (hPar17) (Peptidyl-prolyl cis-trans isomerase Pin4) (PPIase Pin4) (Peptidyl-prolyl cis/trans isomerase EPVH) (hEPVH) (Rotamase Pin4)	1	6	3	15	10006.3	9921.43	9395.76	12420.7	12386.2	12528.4	57377.1	61378	59865.5	48372.1	44825.9	52319.5	0.000268771	0.0133111	0.345454	0.657682	0.78541	1.22748
O95861	3'(2'),5'-bisphosphate nucleotidase 1 (EC 3.1.3.7) (Bisphosphate 3'-nucleotidase 1) (PAP-inositol 1,4-phosphatase) (PIP)	10	67	9	56	440169	450340	444171	395717	387799	381111	290169	286261	281121	327252	280265	298453	0.00043109	0.312995	0.345454	0.666212	1.14601	0.946555
Q92888	Rho guanine nucleotide exchange factor 1 (115 kDa guanine nucleotide exchange factor) (p115-RhoGEF) (p115RhoGEF) (Sub1.5)	9	52	4	19	217393	216783	206471	260865	261900	254037	89493.5	51448.3	89599.5	41364.2	74092.3	70552.6	0.000560635	0.458297	0.345454	0.721557	0.824724	1.23941
Q01780	Exosome component 10 (EC 3.1.13.-) (Autoantigen PM/Scl 2) (P100 polymyositis-scleroderma overlap syndrome-associated autoantigen) (Polymyositis/scleroderma autoantigen 100 kDa) (PM/Scl-100) (Polymyositis/scleroderma autoantigen 2)	4	24	2	12	54219.1	54614.4	55813.2	63387.5	61173.9	63614.9	123674	143626	111496	84330.5	159359	148721	0.000932085	0.989366	0.345454	0.993852	0.87496	0.965304
P40938	Replication factor C subunit 3 (Activator 1 38 kDa subunit) (A1 38 kDa subunit) (Activator 1 subunit 3) (Replication factor C 38 kDa subunit) (RF-C 38 kDa subunit) (RFC38)	2	12	NA	NA	34080.4	38772.1	35816.2	53055.8	58411.2	54960.6	NA	NA	NA	NA	NA	NA	0.000808027	NA	0.345454	NA	0.652949	NA
Q9UBR2	Cathepsin Z (EC 3.4.18.1) (Cathepsin P) (Cathepsin X)	3	16	NA	NA	48416.6	46560.4	48380.3	37100.7	35907.9	33705.7	NA	NA	NA	NA	NA	NA	0.000672441	NA	0.345454	NA	1.34338	NA
Q13423	NAD(P) transhydrogenase, mitochondrial (EC 1.6.1.2) (Nicotinamide nucleotide transhydrogenase) (Pyridine nucleotide transhydrogenase)	30	173	18	111	2.24141e+06	2.21576e+06	2.27138e+06	2.41844e+06	2.37967e+06	2.40688e+06	727511	516236	712289	485226	495468	553457	0.00136089	0.120398	0.40574	0.657682	0.933872	1.275
O94905	Erlin-2 (Endoplasmic reticulum lipid raft-associated protein 2) (Stomatin-prohibitin-flotillin-HflC/K domain-containing protein 2) (SPFH domain-containing protein 2)	3	24	2	12	49474	46071.1	45304	58272.9	59704.8	61632	27444.8	27718	35016.2	15072.2	31320.2	30635.9	0.00150527	0.466183	0.40574	0.729631	0.784195	1.17072
Q9BTE1	Dynactin subunit 5 (Dynactin subunit p25)	1	6	NA	NA	12206.4	12085.7	11547.3	8949.99	9017.08	9771.98	NA	NA	NA	NA	NA	NA	0.0014573	NA	0.40574	NA	1.29202	NA
Q13185	Chromobox protein homolog 3 (HECH) (Heterochromatin protein 1 homolog gamma) (HP1 gamma) (Modifier 2 protein)	5	36	6	47	290211	288729	273805	243930	237723	229926	337688	418075	330932	424361	422582	379507	0.00201647	0.206438	0.459909	0.657682	1.19838	0.886049
P14618	Pyruvate kinase PKM (EC 2.7.1.40) (Cytosolic thyroid hormone-binding protein) (CTHBP) (Opa-interacting protein 3) (OIP-3) (Pyruvate kinase 2/3) (Pyruvate kinase muscle isozyme) (Thyroid hormone-binding protein 1) (THBP1) (Tumor M2-PK) (p58)	46	400	44	427	2.60547e+07	2.60916e+07	2.67029e+07	2.44594e+07	2.47559e+07	2.47482e+07	3.47433e+07	3.20927e+07	3.62791e+07	3.40936e+07	3.47044e+07	3.47509e+07	0.00198975	0.888482	0.459909	0.951994	1.06605	0.995811
Q16650	T-box brain protein 1 (T-brain-1) (TBR-1) (TES-56)	1	6	1	6	82239.4	77948.2	80559.1	90624.6	94203.7	96315.3	116699	78288.9	112501	70456.1	83919.6	95210.6	0.00280794	0.263641	0.594681	0.657682	0.856312	1.23199
A1L0T0	Acetolactate synthase-like protein (EC 2.2.1.-) (IlvB-like protein)	5	33	2	12	88314.7	112512	98542.4	123454	126893	123998	50442.6	44228.1	50390.5	45151.4	40923.6	26968	0.0317405	0.173316	0.601865	0.657682	0.799714	1.28324
A6NDG6	Glycerol-3-phosphate phosphatase (G3PP) (EC 3.1.3.21) (Aspartate-based ubiquitous Mg(2+)-dependent phosphatase) (AUM) (EC 3.1.3.48) (Phosphoglycolate phosphatase) (PGP)	4	24	4	24	178065	187253	175239	173240	168757	161117	232230	218256	230612	232890	244744	232932	0.0692945	0.173199	0.601865	0.657682	1.07442	0.958529
A6NHR9	Structural maintenance of chromosomes flexible hinge domain-containing protein 1 (SMC hinge domain-containing protein 1)	3	14	1	6	31061.2	31999.8	33417.5	34296	37416.9	40938.6	21853.9	21334.3	22451.4	10723.9	13203.7	19305.5	0.0507846	0.0606302	0.601865	0.657682	0.856434	1.51827
O00217	NADH dehydrogenase [ubiquinone] iron-sulfur protein 8, mitochondrial (EC 1.6.5.3) (EC 1.6.99.3) (Complex I-23kD) (CI-23kD) (NADH-ubiquinone oxidoreductase 23 kDa subunit) (TYKY subunit)	1	6	3	18	14725.6	15895.5	9270.36	20881.4	20941.2	24384.9	89120.5	103172	94035.7	86801.2	63867.9	90138.4	0.0393871	0.193859	0.601865	0.657682	0.602521	1.18904
O00232	26S proteasome non-ATPase regulatory subunit 12 (26S proteasome regulatory subunit RPN5) (26S proteasome regulatory subunit p55)	13	86	11	56	563300	510243	547023	568906	594508	604148	368155	306274	366384	272433	318004	299067	0.0640119	0.108216	0.601865	0.657682	0.916837	1.17011
O00425	Insulin-like growth factor 2 mRNA-binding protein 3 (IGF2 mRNA-binding protein 3) (IMP-3) (IGF-II mRNA-binding protein 3) (KH domain-containing protein overexpressed in cancer) (hKOC) (VICKZ family member 3)	9	53	10	77	203876	186973	185980	211182	217195	211564	350203	325125	352809	301188	311106	305457	0.0282626	0.0151575	0.601865	0.657682	0.901378	1.12028
O43169	Cytochrome b5 type B (Cytochrome b5 outer mitochondrial membrane isoform)	3	18	3	18	152800	145741	154651	136084	135724	147122	138664	141072	185433	108151	114922	154797	0.0693758	0.21968	0.601865	0.657682	1.08178	1.23103
O43759	Synaptogyrin-1	1	6	1	6	44997.6	46933.5	48904.7	52039.2	53016.5	49885.8	78901.1	62516.1	73329.2	57652.8	62554.2	57685.4	0.0333242	0.0670638	0.601865	0.657682	0.908961	1.20717
O43813	LanC-like protein 1 (40 kDa erythrocyte membrane protein) (p40)	4	22	5	29	111709	108990	116014	104324	102153	103075	171759	139959	161367	123598	133152	149924	0.0119256	0.142097	0.601865	0.657682	1.08774	1.1633
O75489	NADH dehydrogenase [ubiquinone] iron-sulfur protein 3, mitochondrial (EC 1.6.5.3) (EC 1.6.99.3) (Complex I-30kD) (CI-30kD) (NADH-ubiquinone oxidoreductase 30 kDa subunit)	8	53	8	58	263587	262402	268603	276554	276024	286078	430738	377453	412173	351325	400182	385975	0.0168268	0.269325	0.601865	0.657682	0.947458	1.07286
O75569	Interferon-inducible double-stranded RNA-dependent protein kinase activator A (PKR-associated protein X) (PKR-associating protein X) (Protein activator of the interferon-induced protein kinase) (Protein kinase, interferon-inducible double-stranded RNA-dependent activator)	2	9	4	23	25819.4	25825.3	25706.7	24087.9	21792.5	19816	76063.3	74744.4	77781.1	72329	68466.4	67374.9	0.0418473	0.0182688	0.601865	0.657682	1.17741	1.09809
O75695	Protein XRP2	1	5	1	6	4289.15	7531.55	3445.95	8147.89	8699.44	8362.86	13881.1	11188.6	13213.5	11044.6	9600.21	10829.7	0.0755122	0.0694606	0.601865	0.657682	0.605574	1.21633
O75844	CAAX prenyl protease 1 homolog (EC 3.4.24.84) (Farnesylated proteins-converting enzyme 1) (FACE-1) (Prenyl protein-specific endoprotease 1) (Zinc metalloproteinase Ste24 homolog)	4	24	4	23	71853.9	80101.9	83610.5	90465.8	94455.9	88188.2	120246	73236.9	114396	60004.6	86678.2	83554.2	0.0388082	0.226509	0.601865	0.657682	0.862533	1.33723
O95202	Mitochondrial proton/calcium exchanger protein (Leucine zipper-EF-hand-containing transmembrane protein 1)	13	68	3	17	316659	336799	344908	359645	365674	348139	76886.4	57447.3	80145.7	36403.7	43294.5	64142	0.0672848	0.102038	0.601865	0.657682	0.930046	1.4911
O95372	Acyl-protein thioesterase 2 (APT-2) (EC 3.1.2.-) (Lysophospholipase II) (LPL-II) (LysoPLA II)	5	28	3	18	197093	208837	186828	166266	181624	172151	121716	122444	111801	135175	142129	137010	0.0338375	0.00985803	0.601865	0.657682	1.13983	0.859158
O96000	NADH dehydrogenase [ubiquinone] 1 beta subcomplex subunit 10 (Complex I-PDSW) (CI-PDSW) (NADH-ubiquinone oxidoreductase PDSW subunit)	4	24	4	30	138440	157503	146281	108362	116154	104706	276258	292819	258038	332563	280546	295580	0.00364074	0.209703	0.601865	0.657682	1.34324	0.910228
P00403	Cytochrome c oxidase subunit 2 (Cytochrome c oxidase polypeptide II)	4	23	5	29	505906	466938	498453	554297	541458	537864	523807	319071	494357	324619	350134	340783	0.0160569	0.185324	0.601865	0.657682	0.900636	1.31678
P01023	Alpha-2-macroglobulin (Alpha-2-M) (C3 and PZP-like alpha-2-macroglobulin domain-containing protein 5)	2	9	12	66	102470	91676.3	66744.3	128431	122398	126206	378736	352952	432680	250902	315101	322126	0.0410719	0.0518114	0.601865	0.657682	0.691954	1.31103
P02765	Alpha-2-HS-glycoprotein (Alpha-2-Z-globulin) (Ba-alpha-2-glycoprotein) (Fetuin-A) [Cleaved into: Alpha-2-HS-glycoprotein chain A; Alpha-2-HS-glycoprotein chain B]	3	24	3	24	213586	175171	118456	385569	453139	431545	152434	223967	180383	409253	248351	263807	0.00626364	0.0637644	0.601865	0.657682	0.399301	0.604273
P04004	Vitronectin (VN) (S-protein) (Serum-spreading factor) (V75) [Cleaved into: Vitronectin V65 subunit; Vitronectin V10 subunit; Somatomedin-B]	1	6	1	6	58627	68579.2	37045.8	80775.1	91026.4	94856.1	47313.9	25378.9	57139.6	80913.7	100583	97284.9	0.0543789	0.0327431	0.601865	0.657682	0.615966	0.465714
P04075	Fructose-bisphosphate aldolase A (EC 4.1.2.13) (Lung cancer antigen NY-LU-1) (Muscle-type aldolase)	26	253	28	289	1.0341e+07	1.11918e+07	1.01636e+07	9.60429e+06	9.55225e+06	9.38003e+06	1.63359e+07	1.83149e+07	1.6289e+07	1.97717e+07	1.79969e+07	1.76004e+07	0.0269088	0.186837	0.601865	0.657682	1.11073	0.920006
P04406	Glyceraldehyde-3-phosphate dehydrogenase (GAPDH) (EC 1.2.1.12) (Peptidyl-cysteine S-nitrosylase GAPDH) (EC 2.6.99.-)	29	337	29	363	3.70172e+07	4.03706e+07	3.73909e+07	3.54888e+07	3.50731e+07	3.50163e+07	4.15938e+07	4.42009e+07	4.10148e+07	5.05781e+07	4.60367e+07	4.5679e+07	0.0403912	0.0455906	0.601865	0.657682	1.08714	0.891182
P05023	Sodium/potassium-transporting ATPase subunit alpha-1 (Na(+)/K(+) ATPase alpha-1 subunit) (EC 3.6.3.9) (Sodium pump subunit alpha-1)	21	145	17	112	1.35303e+06	1.38388e+06	1.59374e+06	1.61133e+06	1.61983e+06	1.68585e+06	1.7723e+06	1.24744e+06	1.85125e+06	1.16883e+06	1.27018e+06	1.37076e+06	0.0716905	0.155204	0.601865	0.657682	0.880748	1.27855
P05362	Intercellular adhesion molecule 1 (ICAM-1) (Major group rhinovirus receptor) (CD antigen CD54)	5	26	11	59	72459	69550.6	80473	85858.4	89853.1	81625.4	381433	316287	382039	331482	320125	333576	0.0465822	0.241125	0.601865	0.657682	0.864557	1.096
P06756	Integrin alpha-V (Vitronectin receptor) (Vitronectin receptor subunit alpha) (CD antigen CD51) [Cleaved into: Integrin alpha-V heavy chain; Integrin alpha-V light chain]	7	39	12	66	146079	152408	156101	161455	158344	161066	336017	282414	321009	278270	285299	285671	0.0498741	0.1355	0.601865	0.657682	0.945356	1.10621
P07093	Glia-derived nexin (GDN) (Peptidase inhibitor 7) (PI-7) (Protease nexin 1) (PN-1) (Protease nexin I) (Serpin E2)	2	12	3	18	21742.5	34718.5	31502.6	40016.2	50549.6	42005.7	79478.6	90793.5	95422.4	104745	99787.7	107460	0.056191	0.0499875	0.601865	0.657682	0.663518	0.851606
P07686	Beta-hexosaminidase subunit beta (EC 3.2.1.52) (Beta-N-acetylhexosaminidase subunit beta) (Hexosaminidase subunit B) (Cervical cancer proto-oncogene 7 protein) (HCC-7) (N-acetyl-beta-glucosaminidase subunit beta) [Cleaved into: Beta-hexosaminidase subunit beta chain B; Beta-hexosaminidase subunit beta chain A]	13	81	16	95	846957	864560	815088	805160	727452	780822	1.38855e+06	1.58251e+06	1.43266e+06	1.56445e+06	1.60392e+06	1.56028e+06	0.0626035	0.146302	0.601865	0.657682	1.09214	0.931284
P07741	Adenine phosphoribosyltransferase (APRT) (EC 2.4.2.7)	6	35	6	42	448168	439212	404492	389739	405661	393594	873263	977582	822640	997718	902047	981491	0.070786	0.267864	0.601865	0.657682	1.08653	0.927889
P08107	#N/A	14	105	12	96	3.92997e+06	4.25324e+06	3.95026e+06	3.75273e+06	3.57401e+06	3.70481e+06	1.54412e+06	1.73047e+06	1.59016e+06	1.85159e+06	1.77634e+06	1.68841e+06	0.0322311	0.108556	0.601865	0.657682	1.09989	0.915056
P08559	Pyruvate dehydrogenase E1 component subunit alpha, somatic form, mitochondrial (EC 1.2.4.1) (PDHE1-A type I)	9	50	8	45	435511	480115	446200	431056	417643	403946	303750	286090	290186	356083	314714	298723	0.0754119	0.161852	0.601865	0.657682	1.08716	0.907693
P08865	40S ribosomal protein SA (37 kDa laminin receptor precursor) (37LRP) (37/67 kDa laminin receptor) (LRP/LR) (67 kDa laminin receptor) (67LR) (Colon carcinoma laminin-binding protein) (Laminin receptor 1) (LamR) (Laminin-binding protein precursor p40) (LBP/p40) (Multidrug resistance-associated protein MGr1-Ag) (NEM/1CHD4) (Small ribosomal subunit protein uS2)	15	115	13	102	4.89783e+06	4.84613e+06	4.75205e+06	4.6704e+06	4.62572e+06	4.58926e+06	3.61637e+06	3.72338e+06	3.54012e+06	3.94615e+06	3.79829e+06	3.86126e+06	0.0135327	0.0243025	0.601865	0.657682	1.04398	0.937459
P09211	Glutathione S-transferase P (EC 2.5.1.18) (GST class-pi) (GSTP1-1)	17	132	13	102	3.61146e+06	3.63067e+06	3.53583e+06	3.31289e+06	3.15592e+06	3.44068e+06	1.48943e+06	1.6178e+06	1.46487e+06	1.62696e+06	1.65219e+06	1.54663e+06	0.0323277	0.21047	0.601865	0.657682	1.08764	0.947431
P11182	Lipoamide acyltransferase component of branched-chain alpha-keto acid dehydrogenase complex, mitochondrial (EC 2.3.1.168) (52 kDa mitochondrial autoantigen of primary biliary cirrhosis) (Branched chain 2-oxo-acid dehydrogenase complex component E2) (BCOADC-E2) (Branched-chain alpha-keto acid dehydrogenase complex component E2) (BCKAD-E2) (BCKADE2) (Dihydrolipoamide acetyltransferase component of …	6	32	4	24	126527	99884.4	111703	139975	134419	128765	67703.7	60245	66654.7	49455.4	60760.7	57336.5	0.0677713	0.100187	0.601865	0.657682	0.838664	1.16145
P11498	Pyruvate carboxylase, mitochondrial (EC 6.4.1.1) (Pyruvic carboxylase) (PCB)	18	101	6	32	985370	1.13734e+06	1.02907e+06	968146	912146	889067	134772	97809.2	130893	91888.4	104783	92695.5	0.0603941	0.118299	0.601865	0.657682	1.13809	1.2561
P12004	Proliferating cell nuclear antigen (PCNA) (Cyclin)	17	111	17	117	1.65062e+06	1.82064e+06	1.71629e+06	1.6194e+06	1.58444e+06	1.58203e+06	1.7837e+06	1.85298e+06	1.80201e+06	2.08558e+06	1.97715e+06	1.97018e+06	0.053632	0.00877731	0.601865	0.657682	1.08393	0.901503
P12081	Histidine--tRNA ligase, cytoplasmic (EC 6.1.1.21) (Histidyl-tRNA synthetase) (HisRS)	12	69	11	62	571907	563410	597176	630042	692081	658399	516497	442171	537018	436556	467406	468536	0.0144396	0.262557	0.601865	0.657682	0.874766	1.08975
P12235	ADP/ATP translocase 1 (ADP,ATP carrier protein 1) (ADP,ATP carrier protein, heart/skeletal muscle isoform T1) (Adenine nucleotide translocator 1) (ANT 1) (Solute carrier family 25 member 4)	3	17	3	17	112514	107810	100262	130375	123248	132626	135074	108107	150446	84450.8	101273	121158	0.00972591	0.153755	0.601865	0.657682	0.83	1.28266
P13611	Versican core protein (Chondroitin sulfate proteoglycan core protein 2) (Chondroitin sulfate proteoglycan 2) (Glial hyaluronate-binding protein) (GHAP) (Large fibroblast proteoglycan) (PG-M)	1	6	1	6	64451.1	62843.4	66369	59533.2	51644.9	42486.8	118782	123475	111198	126797	140984	142892	0.0720814	0.037046	0.601865	0.657682	1.2603	0.860674
P14314	Glucosidase 2 subunit beta (80K-H protein) (Glucosidase II subunit beta) (Protein kinase C substrate 60.1 kDa protein heavy chain) (PKCSH)	21	142	23	150	1.61311e+06	1.74513e+06	1.57102e+06	1.45515e+06	1.40535e+06	1.43805e+06	2.28956e+06	2.41992e+06	2.21817e+06	2.90871e+06	2.45864e+06	2.37063e+06	0.0148634	0.189619	0.601865	0.657682	1.14673	0.89528
P15586	N-acetylglucosamine-6-sulfatase (EC 3.1.6.14) (Glucosamine-6-sulfatase) (G6S)	1	6	9	53	13722.6	15556.1	12975.6	16692.4	15476.5	16988.8	248862	380820	217214	493120	483064	405335	0.0650487	0.045964	0.601865	0.657682	0.859567	0.613018
P17174	Aspartate aminotransferase, cytoplasmic (cAspAT) (EC 2.6.1.1) (EC 2.6.1.3) (Cysteine aminotransferase, cytoplasmic) (Cysteine transaminase, cytoplasmic) (cCAT) (Glutamate oxaloacetate transaminase 1) (Transaminase A)	16	98	7	42	818580	787035	832707	768894	741028	784603	223560	193402	227760	192233	201813	199545	0.0618641	0.209753	0.601865	0.657682	1.06267	1.08614
P20742	Pregnancy zone protein (C3 and PZP-like alpha-2-macroglobulin domain-containing protein 6)	1	6	1	6	33137.2	26711.3	20606.9	44708.1	50260.8	40308.7	36142.4	28255.9	37273.7	23018.6	24899	31529	0.0242641	0.126341	0.601865	0.657682	0.594743	1.27975
P20839	Inosine-5'-monophosphate dehydrogenase 1 (IMP dehydrogenase 1) (IMPD 1) (IMPDH 1) (EC 1.1.1.205) (IMPDH-I)	4	23	5	29	276714	292844	284693	257045	249456	260658	308559	303718	295389	372711	316961	315101	0.0067515	0.155359	0.601865	0.657682	1.11352	0.903355
P21283	V-type proton ATPase subunit C 1 (V-ATPase subunit C 1) (Vacuolar proton pump subunit C 1)	11	65	10	56	328109	299928	348870	369141	375739	354312	387812	311440	393275	327930	314123	305361	0.0645043	0.154328	0.601865	0.657682	0.888751	1.15317
P22087	rRNA 2'-O-methyltransferase fibrillarin (EC 2.1.1.-) (34 kDa nucleolar scleroderma antigen) (Histone-glutamine methyltransferase)	10	64	12	72	364531	337621	364308	393272	408684	435181	459542	412532	469107	341232	408786	424526	0.019059	0.158448	0.601865	0.657682	0.862039	1.14187
P23193	Transcription elongation factor A protein 1 (Transcription elongation factor S-II protein 1) (Transcription elongation factor TFIIS.o)	9	60	11	66	472639	533290	490633	419445	444794	462262	624589	703974	564793	833041	726040	662367	0.0576228	0.158718	0.601865	0.657682	1.1282	0.852308
P25705	ATP synthase subunit alpha, mitochondrial	26	202	24	175	7.70884e+06	8.19099e+06	7.94847e+06	7.24028e+06	7.37556e+06	7.54156e+06	5.63397e+06	5.31742e+06	5.60128e+06	6.20285e+06	6.05871e+06	5.60399e+06	0.025449	0.101668	0.601865	0.657682	1.07631	0.926513
P27824	Calnexin (IP90) (Major histocompatibility complex class I antigen-binding protein p88) (p90)	19	130	18	144	1.27566e+06	1.2916e+06	1.44434e+06	1.61066e+06	1.54083e+06	1.63819e+06	2.41244e+06	1.74757e+06	2.40235e+06	1.59863e+06	1.91641e+06	1.97837e+06	0.0148157	0.245081	0.601865	0.657682	0.83755	1.19459
P28288	ATP-binding cassette sub-family D member 3 (70 kDa peroxisomal membrane protein) (PMP70)	5	27	1	6	97919.5	74878.9	89369.8	111779	112651	113368	27695	20858.7	24418.1	16189.9	11263.8	16483.9	0.0301678	0.0256852	0.601865	0.657682	0.776109	1.66081
P31943	Heterogeneous nuclear ribonucleoprotein H (hnRNP H) [Cleaved into: Heterogeneous nuclear ribonucleoprotein H, N-terminally processed]	9	57	9	71	736784	800279	692015	676473	603588	636977	989219	1.19661e+06	1.03191e+06	1.30095e+06	1.23049e+06	1.21967e+06	0.0483636	0.0628286	0.601865	0.657682	1.16277	0.85781
P33121	Long-chain-fatty-acid--CoA ligase 1 (EC 6.2.1.3) (Acyl-CoA synthetase 1) (ACS1) (Long-chain acyl-CoA synthetase 1) (LACS 1) (Long-chain acyl-CoA synthetase 2) (LACS 2) (Long-chain fatty acid-CoA ligase 2) (Palmitoyl-CoA ligase 1) (Palmitoyl-CoA ligase 2)	6	36	1	6	147128	147051	155648	158846	170358	159140	22417.8	17021.9	20812.7	8339.05	16510	18597.1	0.0511097	0.224791	0.601865	0.657682	0.921129	1.38683
P35080	Profilin-2 (Profilin II)	3	17	3	18	182484	215634	180939	167819	163179	170427	136265	177051	137436	194849	173731	171440	0.0738606	0.12103	0.601865	0.657682	1.15482	0.834696
P40616	ADP-ribosylation factor-like protein 1	3	18	3	16	116750	111614	110148	106183	100260	106467	94333.7	90376.8	106210	65085.8	74378.9	83429.4	0.0404518	0.0357993	0.601865	0.657682	1.08182	1.30519
P43007	Neutral amino acid transporter A (Alanine/serine/cysteine/threonine transporter 1) (ASCT-1) (SATT) (Solute carrier family 1 member 4)	5	24	2	12	154651	162445	184665	184165	199073	199310	96856	79278.7	114576	69733.3	81201	89295.1	0.0621406	0.224189	0.601865	0.657682	0.86132	1.21014
P47755	F-actin-capping protein subunit alpha-2 (CapZ alpha-2)	8	55	6	42	452732	463850	442256	421297	409315	416191	339706	309886	333100	339530	347993	345909	0.00594249	0.151977	0.601865	0.657682	1.08986	0.950901
P48643	T-complex protein 1 subunit epsilon (TCP-1-epsilon) (CCT-epsilon)	23	175	23	154	3.10815e+06	3.26004e+06	3.08669e+06	2.89822e+06	3.03296e+06	3.00169e+06	1.49969e+06	1.52064e+06	1.45e+06	1.66913e+06	1.58084e+06	1.55519e+06	0.0615636	0.0483388	0.601865	0.657682	1.05844	0.930321
P49354	Protein farnesyltransferase/geranylgeranyltransferase type-1 subunit alpha (EC 2.5.1.58) (EC 2.5.1.59) (CAAX farnesyltransferase subunit alpha) (FTase-alpha) (Ras proteins prenyltransferase subunit alpha) (Type I protein geranyl-geranyltransferase subunit alpha) (GGTase-I-alpha)	3	17	1	4	59269.3	54220.1	57537.2	43525.6	51042.3	52149.7	10085.1	8890.91	9417.56	5496.07	4787.17	10067.8	0.0679472	0.169912	0.601865	0.657682	1.16569	1.39519
P51610	Host cell factor 1 (HCF) (HCF-1) (C1 factor) (CFF) (VCAF) (VP16 accessory protein) [Cleaved into: HCF N-terminal chain 1; HCF N-terminal chain 2; HCF N-terminal chain 3; HCF N-terminal chain 4; HCF N-terminal chain 5; HCF N-terminal chain 6; HCF C-terminal chain 1; HCF C-terminal chain 2; HCF C-terminal chain 3; HCF C-terminal chain 4; HCF C-terminal chain 5; HCF C-terminal chain 6]	9	53	9	53	192704	199495	196905	188812	189198	180300	205796	178505	200462	152431	172368	169456	0.045012	0.0449555	0.601865	0.657682	1.05515	1.18312
P53582	Methionine aminopeptidase 1 (MAP 1) (MetAP 1) (EC 3.4.11.18) (Peptidase M 1)	5	28	2	12	90739.7	101782	92722.4	75031.6	77090.8	64143.7	33833.8	30413.8	30951.9	43573.7	33758.5	32621.5	0.0143259	0.232154	0.601865	0.657682	1.31895	0.865815
P55795	Heterogeneous nuclear ribonucleoprotein H2 (hnRNP H2) (FTP-3) (Heterogeneous nuclear ribonucleoprotein H') (hnRNP H') [Cleaved into: Heterogeneous nuclear ribonucleoprotein H2, N-terminally processed]	7	47	8	47	254606	267445	244003	242932	220923	222597	226289	297471	249840	300870	298968	296088	0.0528554	0.128234	0.601865	0.657682	1.11596	0.863465
P57678	Gem-associated protein 4 (Gemin-4) (Component of gems 4) (p97)	2	10	1	4	72323.9	49790.7	43953.7	97726.8	98697.1	92735	5139.98	7149.19	6812.95	2244.26	2369.16	8565.8	0.0186729	0.275087	0.601865	0.657682	0.574315	1.44941
P60983	Glia maturation factor beta (GMF-beta)	2	11	4	22	105190	102437	88380	87292.4	79758.6	82181.8	157453	204537	149231	206778	189916	185093	0.0480529	0.251548	0.601865	0.657682	1.18767	0.878708
P62195	26S proteasome regulatory subunit 8 (26S proteasome AAA-ATPase subunit RPT6) (Proteasome 26S subunit ATPase 5) (Proteasome subunit p45) (Thyroid hormone receptor-interacting protein 1) (TRIP1) (p45/SUG)	15	95	15	91	917429	980640	886723	855192	872047	840008	793762	846666	800234	899745	860212	815235	0.0626568	0.202686	0.601865	0.657682	1.08474	0.947759
P62318	Small nuclear ribonucleoprotein Sm D3 (Sm-D3) (snRNP core protein D3)	5	33	5	36	717038	737741	760679	873967	904144	803321	950314	784034	895844	795647	803740	832317	0.017701	0.266644	0.601865	0.657682	0.858228	1.08162
P69905	Hemoglobin subunit alpha (Alpha-globin) (Hemoglobin alpha chain)	4	22	5	36	303778	385571	251798	418765	857127	904371	616124	820462	732526	1.50856e+06	1.38711e+06	1.22941e+06	0.0447883	0.00321243	0.601865	0.657682	0.431667	0.525835
Q01518	Adenylyl cyclase-associated protein 1 (CAP 1)	21	154	20	148	2.73624e+06	2.75197e+06	2.81237e+06	2.63676e+06	2.68539e+06	2.66742e+06	3.00962e+06	2.76357e+06	2.89374e+06	3.31705e+06	3.01986e+06	3.00156e+06	0.0183447	0.142221	0.601865	0.657682	1.03893	0.928089
Q03701	CCAAT/enhancer-binding protein zeta (CCAAT-box-binding transcription factor) (CBF) (CCAAT-binding factor)	5	27	3	16	75328.7	72337.1	68102.5	79907.7	79783.1	90006.9	48279.2	34488.2	47691.9	28199	32997.8	42076.9	0.0426712	0.215301	0.601865	0.657682	0.864118	1.26324
Q08379	Golgin subfamily A member 2 (130 kDa cis-Golgi matrix protein) (GM130) (GM130 autoantigen) (Golgin-95)	2	12	1	6	31533.7	33732.4	30769.9	22889	27758.7	28822.6	16032.3	16281.3	15333.4	14150.9	16265.1	14382.9	0.0646555	0.2536	0.601865	0.657682	1.20845	1.06358
Q08722	Leukocyte surface antigen CD47 (Antigenic surface determinant protein OA3) (Integrin-associated protein) (IAP) (Protein MER6) (CD antigen CD47)	1	6	2	12	25319.4	31069.9	30885.9	34178.2	33804.7	34745.9	52177.1	46340.1	51341.9	26329.3	45267.5	42514.3	0.0688422	0.16329	0.601865	0.657682	0.849569	1.31328
Q12849	G-rich sequence factor 1 (GRSF-1)	6	32	5	29	154864	177946	148334	141672	126742	133675	85645	122090	100066	109846	124021	125173	0.0493798	0.215984	0.601865	0.657682	1.19661	0.857287
Q12905	Interleukin enhancer-binding factor 2 (Nuclear factor of activated T-cells 45 kDa)	14	92	10	67	834330	758082	830866	872633	883342	888733	1.28657e+06	1.01419e+06	1.23774e+06	1.01896e+06	1.05167e+06	1.03635e+06	0.0495654	0.168065	0.601865	0.657682	0.916275	1.13889
Q13247	Serine/arginine-rich splicing factor 6 (Pre-mRNA-splicing factor SRP55) (Splicing factor, arginine/serine-rich 6)	2	12	2	12	52127.9	47795.2	58937.2	62295.2	63205	69898.6	96283.8	78335.4	100950	72259.8	66223.7	64965.9	0.0415758	0.0241233	0.601865	0.657682	0.813005	1.35449
Q13425	Beta-2-syntrophin (59 kDa dystrophin-associated protein A1 basic component 2) (Syntrophin-3) (SNT3) (Syntrophin-like) (SNTL)	2	12	1	5	49516.1	49767.8	51799.5	55319.1	57762.2	53592.8	10920	9878.42	13625.9	6555.88	9748.7	10160.3	0.0195952	0.182232	0.601865	0.657682	0.90646	1.30075
Q13427	Peptidyl-prolyl cis-trans isomerase G (PPIase G) (Peptidyl-prolyl isomerase G) (EC 5.2.1.8) (CASP10) (Clk-associating RS-cyclophilin) (CARS-Cyp) (CARS-cyclophilin) (SR-cyclophilin) (SR-cyp) (SRcyp) (Cyclophilin G) (Rotamase G)	2	12	2	11	54344.9	52359.3	55386.8	58978.6	56026.9	57100.8	40955.3	43433.1	58156.2	38174.8	31981	46103.9	0.0546046	0.25119	0.601865	0.657682	0.941807	1.22609
Q13445	Transmembrane emp24 domain-containing protein 1 (Interleukin-1 receptor-like 1 ligand) (Putative T1/ST2 receptor-binding protein) (p24 family protein gamma-1) (Tp24) (p24gamma1)	1	6	1	6	17655.8	16684	19230.9	19786.2	23179.4	22909.3	16726.6	12406.1	15851.9	9974.47	13436.5	13069.6	0.0348116	0.187402	0.601865	0.657682	0.81322	1.23311
Q13492	Phosphatidylinositol-binding clathrin assembly protein (Clathrin assembly lymphoid myeloid leukemia protein)	3	17	2	12	52547.6	48999.1	49683.2	57554.6	57111.5	57328.4	45043.2	40848.8	44554.3	38212.1	35294.7	36651	0.00386279	0.0118762	0.601865	0.657682	0.879273	1.18418
Q13501	Sequestosome-1 (EBI3-associated protein of 60 kDa) (EBIAP) (p60) (Phosphotyrosine-independent ligand for the Lck SH2 domain of 62 kDa) (Ubiquitin-binding protein p62)	8	54	8	53	273144	300074	269646	259025	241013	235537	289413	297791	256228	369106	305307	305398	0.0372327	0.131658	0.601865	0.657682	1.14586	0.860812
Q13601	KRR1 small subunit processome component homolog (HIV-1 Rev-binding protein 2) (KRR-R motif-containing protein 1) (Rev-interacting protein 1) (Rip-1)	1	6	2	11	20787.8	20322.3	17909	21604.6	26332.4	23243.8	60232.4	44617.6	51174.1	39236.1	40034.4	47935.2	0.0658963	0.135406	0.601865	0.657682	0.829145	1.22655
Q14019	Coactosin-like protein	8	48	8	45	911352	1.01634e+06	915988	844700	814468	848599	652590	669913	606471	750108	688397	717548	0.0301051	0.0450373	0.601865	0.657682	1.13395	0.894679
Q14165	Malectin	6	36	6	37	132838	127505	136569	139556	151804	146023	252779	207962	278909	188846	209618	210821	0.0368778	0.114596	0.601865	0.657682	0.907472	1.21396
Q14980	Nuclear mitotic apparatus protein 1 (Nuclear matrix protein-22) (NMP-22) (Nuclear mitotic apparatus protein) (NuMA protein) (SP-H antigen)	20	112	7	38	295999	286197	290468	301771	330004	326994	115736	96047.8	110556	74535.2	86606.3	79106.2	0.0358776	0.0146271	0.601865	0.657682	0.910191	1.3417
Q15366	Poly(rC)-binding protein 2 (Alpha-CP2) (Heterogeneous nuclear ribonucleoprotein E2) (hnRNP E2)	8	47	6	42	1.31979e+06	1.37011e+06	1.30839e+06	1.24727e+06	1.28648e+06	1.29316e+06	1.37486e+06	1.19568e+06	1.15474e+06	1.31724e+06	1.3568e+06	1.34537e+06	0.072946	0.218481	0.601865	0.657682	1.04478	0.926823
Q15691	Microtubule-associated protein RP/EB family member 1 (APC-binding protein EB1) (End-binding protein 1) (EB1)	7	47	8	66	321207	336980	343636	359658	359417	351452	550857	567169	511981	661740	595123	556690	0.0358697	0.148592	0.601865	0.657682	0.935823	0.898792
Q562R1	Beta-actin-like protein 2 (Kappa-actin)	3	40	3	35	1.19023e+07	1.15553e+07	1.17237e+07	1.0591e+07	1.07868e+07	1.11443e+07	1.099e+07	1.03711e+07	1.11825e+07	1.13294e+07	1.12072e+07	1.12991e+07	0.0101316	0.161605	0.601865	0.657682	1.08177	0.961814
Q5TA45	Integrator complex subunit 11 (Int11) (EC 3.1.27.-) (Cleavage and polyadenylation-specific factor 3-like protein) (CPSF3-like protein) (Protein related to CPSF subunits of 68 kDa) (RC-68)	3	15	1	5	40777.4	37307.5	40486.6	44684.6	50443.8	49400.6	11923.3	7293.02	10086.8	7160.45	7854.35	7994.66	0.013749	0.207492	0.601865	0.657682	0.820399	1.27353
Q68CZ2	Tensin-3 (Tensin-like SH2 domain-containing protein 1) (Tumor endothelial marker 6)	1	6	1	6	15379.9	18450.9	18085.8	14401.1	7312.58	11151.3	29646.2	28005.7	28177.9	29173.7	25839	25913.7	0.0752901	0.242432	0.601865	0.657682	1.57969	1.06059
Q6IAA8	Ragulator complex protein LAMTOR1 (Late endosomal/lysosomal adaptor and MAPK and MTOR activator 1) (Lipid raft adaptor protein p18) (Protein associated with DRMs and endosomes) (p27Kip1-releasing factor from RhoA) (p27RF-Rho)	3	18	4	24	125833	125373	134878	136662	146845	142650	164956	133310	159571	114482	120265	142312	0.0353281	0.105982	0.601865	0.657682	0.905965	1.21423
Q6NUK4	Receptor expression-enhancing protein 3	1	6	1	5	20606.9	19819.4	28970.7	42991.8	36800.8	28696	24907.7	28388.4	39032.8	9976.82	10218.2	23160.1	0.0563958	0.0559755	0.601865	0.657682	0.639671	2.1296
Q6YN16	Hydroxysteroid dehydrogenase-like protein 2 (EC 1.-.-.-) (Short chain dehydrogenase/reductase family 13C member 1)	6	35	1	5	105035	113147	117644	98532.2	102026	105092	3590.62	9471.87	3496.16	9008.62	10105.7	9689.84	0.0704146	0.112615	0.601865	0.657682	1.09873	0.574871
Q86Y82	Syntaxin-12	1	6	1	5	31698.9	35126.8	36230.1	41146.8	38116.8	40178.5	44021.4	35052.9	39533.2	24001.5	30293.6	31937.3	0.032506	0.0425848	0.601865	0.657682	0.86281	1.37544
Q8IY81	pre-rRNA processing protein FTSJ3 (EC 2.1.1.-) (2'-O-ribose RNA methyltransferase SPB1 homolog) (Protein ftsJ homolog 3) (Putative rRNA methyltransferase 3)	12	73	10	65	331927	344513	384867	388884	407059	414221	324602	269564	328555	209163	282065	289772	0.0511836	0.230255	0.601865	0.657682	0.876995	1.18146
Q8N128	Protein FAM177A1	1	6	1	5	495282	461084	453348	502937	548374	526390	376663	300328	394181	251129	317136	326870	0.0377691	0.20419	0.601865	0.657682	0.893524	1.19666
Q8N983	39S ribosomal protein L43, mitochondrial (L43mt) (MRP-L43) (Mitochondrial large ribosomal subunit protein mL43) (Mitochondrial ribosomal protein bMRP36a)	3	18	2	11	60089.5	68035.2	67304.1	44829.7	57622.8	55676.2	43779.2	41413.2	41074.3	40861.7	33257.5	38278.1	0.0699968	0.134891	0.601865	0.657682	1.23588	1.1234
Q92820	Gamma-glutamyl hydrolase (EC 3.4.19.9) (Conjugase) (GH) (Gamma-Glu-X carboxypeptidase)	6	43	5	45	280141	299240	308903	263618	275804	279544	380759	356330	374176	364624	344724	340289	0.075334	0.120602	0.601865	0.657682	1.08464	1.05871
Q92905	COP9 signalosome complex subunit 5 (SGN5) (Signalosome subunit 5) (EC 3.4.-.-) (Jun activation domain-binding protein 1)	7	40	4	22	161447	163581	158865	136794	152528	136656	75536.1	69753.7	71443.2	55345.2	70249.7	67434	0.0262988	0.193903	0.601865	0.657682	1.13596	1.1228
Q96A33	Coiled-coil domain-containing protein 47	6	31	3	18	163529	155518	125135	200255	189280	170316	65762.4	55173.2	68101.7	42670.1	59107.6	55222.6	0.0677847	0.18274	0.601865	0.657682	0.793395	1.20406
Q96IU4	Protein ABHD14B (EC 3.-.-.-) (Alpha/beta hydrolase domain-containing protein 14B) (Abhydrolase domain-containing protein 14B) (CCG1-interacting factor B)	6	36	7	40	177335	189293	178559	160496	166899	168740	174802	218957	197570	231150	210602	212052	0.0215198	0.221241	0.601865	0.657682	1.09887	0.904444
Q96JJ7	Protein disulfide-isomerase TMX3 (EC 5.3.4.1) (Thioredoxin domain-containing protein 10) (Thioredoxin-related transmembrane protein 3)	7	35	2	12	210774	226416	221147	229802	244001	237439	78519.3	60084.7	71159.9	32718.9	43530.1	56538.6	0.0469176	0.0540611	0.601865	0.657682	0.925616	1.57969
Q96PU8	Protein quaking (Hqk) (HqkI)	5	29	5	30	158938	178258	160452	138852	145078	110430	138582	168311	145296	173011	165480	160387	0.0611693	0.180596	0.601865	0.657682	1.26191	0.906412
Q96RS6	NudC domain-containing protein 1 (Chronic myelogenous leukemia tumor antigen 66) (Tumor antigen CML66)	5	29	3	16	265025	282196	262444	244908	248801	254723	215501	223511	203051	277677	235814	212237	0.0370772	0.231275	0.601865	0.657682	1.08181	0.884716
Q96S52	GPI transamidase component PIG-S (Phosphatidylinositol-glycan biosynthesis class S protein)	1	6	1	4	11409.2	12067.7	11252.9	12215	14451.2	14024	7883.53	5895.56	8450.49	4107.76	3739.55	8272.94	0.0493535	0.241334	0.601865	0.657682	0.853517	1.37898
Q99459	Cell division cycle 5-like protein (Cdc5-like protein) (Pombe cdc5-related protein)	7	41	3	16	175460	161803	182343	185390	191526	190603	98884.7	74463.4	89607.9	59638.7	80159.6	66958	0.0714204	0.114123	0.601865	0.657682	0.915576	1.27182
Q99627	COP9 signalosome complex subunit 8 (SGN8) (Signalosome subunit 8) (COP9 homolog) (hCOP9) (JAB1-containing signalosome subunit 8)	4	23	4	23	133031	140578	124412	124127	109324	112460	125086	147123	118941	152536	144043	143933	0.054602	0.140998	0.601865	0.657682	1.15065	0.887942
Q9BQA1	Methylosome protein 50 (MEP-50) (Androgen receptor cofactor p44) (WD repeat-containing protein 77) (p44/Mep50)	7	45	9	53	284526	268291	277070	257036	264560	251718	416855	416661	398026	452104	439550	433652	0.0340267	0.0201121	0.601865	0.657682	1.07316	0.929252
Q9BUJ2	Heterogeneous nuclear ribonucleoprotein U-like protein 1 (Adenovirus early region 1B-associated protein 5) (E1B-55 kDa-associated protein 5) (E1B-AP5)	10	54	8	48	208435	204248	209613	247745	240049	226892	273520	255751	279961	229396	230812	262591	0.00686328	0.0918983	0.601865	0.657682	0.870726	1.11958
Q9H0R6	Glutamyl-tRNA(Gln) amidotransferase subunit A, mitochondrial (Glu-AdT subunit A) (EC 6.3.5.7) (Glutaminyl-tRNA synthase-like protein 1)	1	6	1	4	6022.37	6118.39	5849.94	6492.35	6493.63	6112.61	2925.76	3873	3605.44	1684.59	3828.09	1340.46	0.0684272	0.19126	0.601865	0.657682	0.941991	1.51817
Q9H3N1	Thioredoxin-related transmembrane protein 1 (Thioredoxin domain-containing protein 1) (Transmembrane Trx-related protein)	6	40	5	34	273380	291611	343038	346763	354184	367263	377905	236364	392421	232159	266570	283488	0.0745571	0.254216	0.601865	0.657682	0.850046	1.28697
Q9HAB8	Phosphopantothenate--cysteine ligase (EC 6.3.2.5) (Phosphopantothenoylcysteine synthetase) (PPC synthetase)	2	8	4	24	16499.2	15270.3	17577	18894.1	21953.3	19899	99833.5	69475.6	94273.9	60054.4	70452.2	76522.1	0.0257426	0.153171	0.601865	0.657682	0.812335	1.27317
Q9HAV4	Exportin-5 (Exp5) (Ran-binding protein 21)	14	84	7	41	250559	219455	244936	262108	270243	272005	151542	127159	154737	73815.4	111321	127720	0.0483785	0.119229	0.601865	0.657682	0.888848	1.38542
Q9HB71	Calcyclin-binding protein (CacyBP) (hCacyBP) (S100A6-binding protein) (Siah-interacting protein)	13	94	13	84	1.79923e+06	1.89487e+06	1.75782e+06	1.6845e+06	1.71662e+06	1.68354e+06	1.244e+06	1.34216e+06	1.15155e+06	1.43176e+06	1.3697e+06	1.30437e+06	0.039913	0.139834	0.601865	0.657682	1.07223	0.910342
Q9HC38	Glyoxalase domain-containing protein 4	10	60	10	59	478882	529153	473573	414417	443161	453782	602474	649767	556987	754911	641247	623093	0.0524836	0.220136	0.601865	0.657682	1.12983	0.89599
Q9HD42	Charged multivesicular body protein 1a (Chromatin-modifying protein 1a) (CHMP1a) (Vacuolar protein sorting-associated protein 46-1) (Vps46-1) (hVps46-1)	1	4	1	6	14535	16332.3	16053.6	4042.59	7451.66	4121.85	18441.4	7952.26	14667.4	22456	19267.2	21328.8	0.00500497	0.129767	0.601865	0.657682	3.00465	0.651225
Q9HD89	Resistin (Adipose tissue-specific secretory factor) (ADSF) (C/EBP-epsilon-regulated myeloid-specific secreted cysteine-rich protein) (Cysteine-rich secreted protein A12-alpha-like 2) (Cysteine-rich secreted protein FIZZ3)	1	5	1	5	74252.3	79505.7	69055.2	67396.4	60684.3	57272.8	49686.1	56185.7	56849	30675.7	29973.1	64986.5	0.0420417	0.275197	0.601865	0.657682	1.2021	1.29518
Q9NP79	Vacuolar protein sorting-associated protein VTA1 homolog (Dopamine-responsive gene 1 protein) (DRG-1) (LYST-interacting protein 5) (LIP5) (SKD1-binding protein 1) (SBP1)	4	24	2	12	194858	184217	203083	175686	173582	169056	75407.9	67646.1	72002.8	63603.4	69081.5	50766.6	0.0192394	0.162684	0.601865	0.657682	1.12315	1.17228
Q9NQC3	Reticulon-4 (Foocen) (Neurite outgrowth inhibitor) (Nogo protein) (Neuroendocrine-specific protein) (NSP) (Neuroendocrine-specific protein C homolog) (RTN-x) (Reticulon-5)	7	64	6	54	969422	905018	994323	1.03727e+06	1.12138e+06	1.07246e+06	899326	595247	831530	586309	622810	702281	0.029766	0.251358	0.601865	0.657682	0.887855	1.21696
Q9NR12	PDZ and LIM domain protein 7 (LIM mineralization protein) (LMP) (Protein enigma)	7	41	6	34	183596	183370	173288	169271	148285	157760	157833	135071	142611	167118	166741	172939	0.0390362	0.0311634	0.601865	0.657682	1.13662	0.859345
Q9NTK5	Obg-like ATPase 1 (DNA damage-regulated overexpressed in cancer 45) (DOC45) (GTP-binding protein 9)	13	88	11	70	747627	743015	755941	693478	722906	730486	643307	638071	654314	672054	666097	685672	0.0519984	0.0170897	0.601865	0.657682	1.04645	0.956453
Q9NYF8	Bcl-2-associated transcription factor 1 (Btf)	9	51	8	46	197849	185446	215169	227273	248597	253633	226345	191209	205676	152054	185480	190789	0.0220771	0.124455	0.601865	0.657682	0.820373	1.17964
Q9NZL9	Methionine adenosyltransferase 2 subunit beta (Methionine adenosyltransferase II beta) (MAT II beta) (Putative dTDP-4-keto-6-deoxy-D-glucose 4-reductase)	9	50	9	48	330857	359721	318234	297157	317442	288137	442408	511080	437316	565117	507793	476233	0.0743302	0.202019	0.601865	0.657682	1.1175	0.897789
Q9P246	Stromal interaction molecule 2	1	6	1	5	142092	173710	89127.3	229208	278222	273498	143429	255003	160762	319476	235840	234077	0.0290555	0.146465	0.601865	0.657682	0.518523	0.708384
Q9UBU9	Nuclear RNA export factor 1 (Tip-associated protein) (Tip-associating protein) (mRNA export factor TAP)	3	17	1	5	47738.9	41669.2	55181.5	69150.3	64770.3	71635.4	39438.5	43650.4	42529.7	28201.7	36233.9	37638.9	0.0143409	0.0879971	0.601865	0.657682	0.703407	1.23066
Q9UHD9	Ubiquilin-2 (Chap1) (DSK2 homolog) (Protein linking IAP with cytoskeleton 2) (PLIC-2) (hPLIC-2) (Ubiquitin-like product Chap1/Dsk2)	2	11	2	12	36671.8	39985.2	32221.1	32420	29317.8	29019.7	18160.2	42733.2	27235	47288.3	46676.8	35214.7	0.0673804	0.177005	0.601865	0.657682	1.19966	0.682215
Q9UHY1	Nuclear receptor-binding protein	3	16	3	18	57504.2	57919.7	61486.1	47331.8	45905.2	54561.6	65623.9	59132.3	65557.8	52379.6	59636.1	53934.5	0.0335294	0.0584711	0.601865	0.657682	1.19697	1.14681
Q9UJS0	Calcium-binding mitochondrial carrier protein Aralar2 (Citrin) (Mitochondrial aspartate glutamate carrier 2) (Solute carrier family 25 member 13)	16	99	16	99	658361	680046	683629	721529	743440	731623	974190	617099	929537	653481	671614	719634	0.00476409	0.267621	0.601865	0.657682	0.920533	1.23284
Q9Y3B8	Oligoribonuclease, mitochondrial (EC 3.1.-.-) (RNA exonuclease 2 homolog) (Small fragment nuclease)	2	12	2	12	86630	98334.2	82114.7	60405.3	67190.5	66299.2	69833.7	80586.7	52336.2	97313.6	83788.4	77989	0.00723443	0.146614	0.601865	0.657682	1.37744	0.782569
Q9Y3D6	Mitochondrial fission 1 protein (FIS1 homolog) (hFis1) (Tetratricopeptide repeat protein 11) (TPR repeat protein 11)	1	6	2	12	30355.2	38622.7	29984	25177.8	23769.4	21802.4	66127.1	97335.7	78280.3	93480.8	95058.4	95675.9	0.0232843	0.194803	0.601865	0.657682	1.39876	0.850564
Q9Y3F4	Serine-threonine kinase receptor-associated protein (MAP activator with WD repeats) (UNR-interacting protein) (WD-40 repeat protein PT-WD)	14	108	15	112	872212	916206	833274	816732	782265	805497	837863	1.01554e+06	883564	1.05032e+06	950358	972451	0.0466752	0.259205	0.601865	0.657682	1.09033	0.920567
Q9Y3I0	tRNA-splicing ligase RtcB homolog (EC 6.5.1.3)	17	111	17	113	928901	961125	910399	851702	864585	867720	1.38147e+06	1.41172e+06	1.29375e+06	1.49356e+06	1.38795e+06	1.41199e+06	0.0088506	0.222833	0.601865	0.657682	1.08375	0.951891
Q9Y4W2	Ribosomal biogenesis protein LAS1L (Protein LAS1 homolog)	3	17	2	10	39460.2	36289.3	29721.6	47557.9	48225.4	46669.7	31439.6	26096.3	26551	15000.3	27882.2	20037.5	0.0220867	0.166767	0.601865	0.657682	0.740392	1.33641
Q9Y5S9	RNA-binding protein 8A (Binder of OVCA1-1) (BOV-1) (RNA-binding motif protein 8A) (RNA-binding protein Y14) (Ribonucleoprotein RBM8A)	5	25	3	18	136374	114014	104141	155545	140544	148432	111480	131880	107611	125833	132015	122928	0.0517517	0.267878	0.601865	0.657682	0.797556	0.921727
Q9Y6C9	Mitochondrial carrier homolog 2 (Met-induced mitochondrial protein)	5	31	6	34	158563	179299	181484	192812	214131	197070	247020	168598	250356	154210	194512	181867	0.0473972	0.215331	0.601865	0.657682	0.859825	1.25516
Q8N6T3	ADP-ribosylation factor GTPase-activating protein 1 (ARF GAP 1) (ADP-ribosylation factor 1 GTPase-activating protein) (ARF1 GAP) (ARF1-directed GTPase-activating protein)	3	17	3	18	76077.7	88028.9	78403.7	72654.5	70531.6	72261.1	95783.5	99834.8	84887.3	124130	102074	92641.6	0.062367	0.281503	0.601865	0.658308	1.12561	0.879753
P05141	ADP/ATP translocase 2 (ADP,ATP carrier protein 2) (ADP,ATP carrier protein, fibroblast isoform) (Adenine nucleotide translocator 2) (ANT 2) (Solute carrier family 25 member 5) [Cleaved into: ADP/ATP translocase 2, N-terminally processed]	7	46	6	40	924887	877834	907021	973545	979659	948551	1.21959e+06	999691	1.49684e+06	921438	1.07202e+06	1.13943e+06	0.0194667	0.290976	0.601865	0.658475	0.933829	1.18617
P07099	Epoxide hydrolase 1 (EC 3.3.2.9) (Epoxide hydratase) (Microsomal epoxide hydrolase)	9	54	4	24	277551	280978	312013	312183	329203	319518	125152	74918.6	116710	65447.9	86005.3	94463.1	0.0677667	0.284316	0.601865	0.658475	0.905961	1.28816
Q96CB9	5-methylcytosine rRNA methyltransferase NSUN4 (EC 2.1.1.-) (NOL1/NOP2/Sun domain family member 4)	1	6	1	6	21162	20634.1	25191.6	19515.9	18749.8	18955	25684.9	18453.4	21867.8	11885.5	20254.4	20436.9	0.0737909	0.288355	0.601865	0.658475	1.17069	1.25542
Q9NPE3	H/ACA ribonucleoprotein complex subunit 3 (Nucleolar protein 10) (Nucleolar protein family A member 3) (snoRNP protein NOP10)	1	6	1	6	22429.8	21842.9	21429.2	23257.5	22650.1	22844.7	25509.6	25185.8	27432.7	14284.7	26550.4	23039.8	0.0414591	0.284449	0.601865	0.658475	0.955633	1.22314
O75223	Gamma-glutamylcyclotransferase (EC 2.3.2.4) (Cytochrome c-releasing factor 21)	7	38	6	36	312383	320500	292404	286912	272722	287913	184202	205145	185747	221226	206028	189231	0.0546555	0.29379	0.601865	0.658724	1.09172	0.93286
P27348	14-3-3 protein theta (14-3-3 protein T-cell) (14-3-3 protein tau) (Protein HS1)	10	84	8	65	1.19552e+06	1.12891e+06	1.21734e+06	1.26618e+06	1.30447e+06	1.2582e+06	789358	759638	749341	748136	830220	828291	0.0364124	0.297263	0.601865	0.659364	0.925022	0.954995
P40227	T-complex protein 1 subunit zeta (TCP-1-zeta) (Acute morphine dependence-related protein 2) (CCT-zeta-1) (HTR3) (Tcp20)	12	78	12	81	1.66658e+06	1.72974e+06	1.64703e+06	1.52518e+06	1.5715e+06	1.59363e+06	937280	965336	953960	1.02136e+06	992047	937092	0.0209714	0.299657	0.601865	0.660799	1.07527	0.968167
Q07812	Apoptosis regulator BAX (Bcl-2-like protein 4) (Bcl2-L-4)	4	19	5	36	91939.8	92366.1	91350.5	98318.1	105937	105618	231444	234524	242045	185853	222913	240472	0.00908649	0.300342	0.601865	0.660799	0.88958	1.09053
Q9H078	Caseinolytic peptidase B protein homolog (EC 3.6.1.3) (Suppressor of potassium transport defect 3)	3	18	3	17	40318	36380.8	44007.7	47529.6	53347.5	49844	66579.9	55240.1	39893.3	32957.1	45990.4	48753	0.0254111	0.301877	0.601865	0.662056	0.80086	1.26635
Q13363	C-terminal-binding protein 1 (CtBP1) (EC 1.1.1.-)	4	24	3	18	84326.7	90796.3	88075	74735.9	84397.4	78594.7	49794.5	48478.9	49487.4	33518.8	50587.4	45579	0.0678627	0.306061	0.601865	0.662559	1.10714	1.13938
Q3ZCQ8	Mitochondrial import inner membrane translocase subunit TIM50	7	44	4	30	222184	215262	221538	224141	233615	231003	228628	170965	217676	181500	188192	180828	0.0505659	0.304508	0.601865	0.662559	0.956771	1.12124
P12110	Collagen alpha-2(VI) chain	1	6	1	6	33845.1	32138.7	31206.4	36178.1	35717.1	34860.6	30096	28006.2	18976.3	30287	28683.5	30516.8	0.0224781	0.308745	0.601865	0.662811	0.910396	0.861334
P13798	Acylamino-acid-releasing enzyme (AARE) (EC 3.4.19.1) (Acyl-peptide hydrolase) (APH) (Acylaminoacyl-peptidase) (Oxidized protein hydrolase) (OPH)	13	70	12	68	456161	432318	457857	487778	475198	471948	422108	450070	419984	362039	414323	434000	0.0386822	0.312704	0.601865	0.666212	0.938263	1.06758
P61088	Ubiquitin-conjugating enzyme E2 N (EC 2.3.2.23) (Bendless-like ubiquitin-conjugating enzyme) (E2 ubiquitin-conjugating enzyme N) (Ubc13) (UbcH13) (Ubiquitin carrier protein N) (Ubiquitin-protein ligase N)	3	17	3	14	324699	342947	308873	254773	265661	283882	171457	210108	181951	191572	205960	208418	0.0112765	0.31493	0.601865	0.666212	1.2141	0.929973
Q04446	1,4-alpha-glucan-branching enzyme (EC 2.4.1.18) (Brancher enzyme) (Glycogen-branching enzyme)	7	39	8	48	171581	182786	180265	188124	193508	188349	337695	258800	331716	251940	287046	287861	0.039158	0.316347	0.601865	0.666212	0.937981	1.12259
Q9BZL1	Ubiquitin-like protein 5	2	12	2	9	28943.4	31366.6	42538.7	54097.6	51319.3	45982.5	30311.5	20829.4	14415.8	30798.3	22441.6	29957.1	0.034639	0.312421	0.601865	0.666212	0.67932	0.78797
P11766	Alcohol dehydrogenase class-3 (EC 1.1.1.1) (Alcohol dehydrogenase 5) (Alcohol dehydrogenase class chi chain) (Alcohol dehydrogenase class-III) (Glutathione-dependent formaldehyde dehydrogenase) (FALDH) (FDH) (GSH-FDH) (EC 1.1.1.-) (S-(hydroxymethyl)glutathione dehydrogenase) (EC 1.1.1.284)	9	58	7	45	764696	754676	771392	706703	753544	717374	436921	378872	409520	401650	376273	385080	0.0668289	0.325493	0.601865	0.667555	1.05196	1.05358
O95218	Zinc finger Ran-binding domain-containing protein 2 (Zinc finger protein 265) (Zinc finger, splicing)	1	6	2	11	9047	5864.7	8889.31	10029.9	13685.1	15602.4	20584.1	14181.8	20783.7	22655.7	19081.4	22090.6	0.0591804	0.330829	0.601865	0.667586	0.605355	0.870308
P16070	CD44 antigen (CDw44) (Epican) (Extracellular matrix receptor III) (ECMR-III) (GP90 lymphocyte homing/adhesion receptor) (HUTCH-I) (Heparan sulfate proteoglycan) (Hermes antigen) (Hyaluronate receptor) (Phagocytic glycoprotein 1) (PGP-1) (Phagocytic glycoprotein I) (PGP-I) (CD antigen CD44)	9	59	8	53	607934	634021	651737	700498	706927	679304	834034	650846	916585	646893	699808	756613	0.0144542	0.327507	0.601865	0.667586	0.907493	1.14175
Q07955	Serine/arginine-rich splicing factor 1 (Alternative-splicing factor 1) (ASF-1) (Splicing factor, arginine/serine-rich 1) (pre-mRNA-splicing factor SF2, P33 subunit)	12	75	10	65	955065	948198	1.1078e+06	1.22263e+06	1.21188e+06	1.16145e+06	955387	854459	1.22127e+06	791249	979305	856768	0.0276169	0.33051	0.601865	0.667586	0.837345	1.15369
Q8ND56	Protein LSM14 homolog A (Protein FAM61A) (Protein SCD6 homolog) (Putative alpha-synuclein-binding protein) (AlphaSNBP) (RNA-associated protein 55A) (hRAP55) (hRAP55A)	1	6	2	11	15794.7	14436.8	17290.7	20821.9	22651.9	20017.3	34530.2	33045.1	25806.8	16090.7	25324.5	33624	0.010194	0.335169	0.601865	0.667586	0.748486	1.24445
Q9H0A0	RNA cytidine acetyltransferase (EC 2.3.1.-) (18S rRNA cytosine acetyltransferase) (N-acetyltransferase 10)	11	66	10	59	1.60199e+06	1.77347e+06	1.6172e+06	1.54012e+06	1.4953e+06	1.52468e+06	2.30329e+06	2.67835e+06	2.39166e+06	2.42791e+06	2.81829e+06	2.64904e+06	0.0558191	0.334993	0.601865	0.667586	1.09486	0.933892
Q9UHQ9	NADH-cytochrome b5 reductase 1 (b5R.1) (EC 1.6.2.2) (Humb5R2) (NAD(P)H:quinone oxidoreductase type 3 polypeptide A2)	3	18	4	24	117778	114051	118258	121019	137860	129617	177677	133459	181565	142325	150369	143734	0.0591689	0.327827	0.601865	0.667586	0.901132	1.12894
Q9NX63	MICOS complex subunit MIC19 (Coiled-coil-helix-coiled-coil-helix domain-containing protein 3)	6	42	6	36	261612	308982	265380	251101	232614	238969	268046	288826	277523	371030	284885	277511	0.0682307	0.337021	0.601865	0.667752	1.15676	0.893906
Q5SYB0	FERM and PDZ domain-containing protein 1 (FERM domain-containing protein 2)	1	6	1	6	51204.8	55260.3	54199.4	59421.1	73746.9	69131.2	64590.5	50568.6	60583.5	36844.2	54395.7	58491.5	0.0288757	0.33968	0.601865	0.66862	0.794192	1.17372
Q9Y639	Neuroplastin (Stromal cell-derived receptor 1) (SDR-1)	1	6	1	6	17286.7	18830.4	20713.5	10450.4	10965	17285.5	16806.7	21469.8	19398.1	15195.7	16839.9	19658	0.072647	0.345962	0.601865	0.670275	1.46846	1.1157
P55072	Transitional endoplasmic reticulum ATPase (TER ATPase) (EC 3.6.4.6) (15S Mg(2+)-ATPase p97 subunit) (Valosin-containing protein) (VCP)	49	372	47	353	4.60573e+06	4.92289e+06	4.50909e+06	4.21995e+06	4.28365e+06	4.22997e+06	4.15287e+06	4.3277e+06	4.18669e+06	4.7431e+06	4.29563e+06	4.19202e+06	0.0226541	0.348527	0.601865	0.671699	1.10242	0.957411
Q9HAV0	Guanine nucleotide-binding protein subunit beta-4 (Transducin beta chain 4)	1	6	1	6	11122.1	10200.4	10797.2	7887.82	9869.17	8866.25	11150.7	8135.57	10618.6	11374	9925.25	12341.4	0.0513247	0.35156	0.601865	0.673925	1.20645	0.888948
Q8WXF1	Paraspeckle component 1 (Paraspeckle protein 1)	5	29	7	42	262371	304320	245622	235477	223198	225798	343491	369120	335378	428973	351117	353096	0.0626682	0.358066	0.601865	0.680278	1.18677	0.924817
Q6FI81	Anamorsin (Cytokine-induced apoptosis inhibitor 1) (Fe-S cluster assembly protein DRE2 homolog)	6	34	9	55	166693	188688	158219	155410	141899	146114	325446	349919	309202	402512	342067	322895	0.0690941	0.35926	0.601865	0.681414	1.15826	0.922333
P53367	Arfaptin-1 (ADP-ribosylation factor-interacting protein 1)	6	36	3	17	163825	173563	169177	148091	156805	147489	60484.9	64863.7	60456.9	75149.8	65409.8	59921.7	0.011925	0.360313	0.601865	0.681789	1.11977	0.926797
O75674	TOM1-like protein 1 (Src-activating and signaling molecule protein) (Target of Myb-like protein 1)	1	6	1	6	19749.4	21830.2	22524.2	17728.5	17450	17628.7	16704.7	18950.5	17276	21911.9	19256.1	16837.5	0.0085371	0.362294	0.601865	0.683225	1.21392	0.912518
Q6P1N0	Coiled-coil and C2 domain-containing protein 1A (Akt kinase-interacting protein 1) (Five prime repressor element under dual repression-binding protein 1) (FRE under dual repression-binding protein 1) (Freud-1) (Putative NF-kappa-B-activating protein 023N)	3	16	4	23	49673.9	54598.9	56469.4	60188	64973	70527.3	101815	90126.5	81070.1	73746.4	83325	91594.1	0.0304235	0.364344	0.601865	0.683568	0.82142	1.09791
Q7Z406	Myosin-14 (Myosin heavy chain 14) (Myosin heavy chain, non-muscle IIc) (Non-muscle myosin heavy chain IIc) (NMHC II-C)	5	29	4	24	253962	185959	183741	259672	279752	275204	224496	195711	193186	229786	225223	200048	0.0620988	0.363599	0.601865	0.683568	0.765579	0.936397
Q96M27	Protein PRRC1 (Proline-rich and coiled-coil-containing protein 1)	2	11	2	10	56146.1	61099.5	57342.7	51107.4	48691.6	53829.5	77514.9	79412.3	65175.3	82818.5	73581.7	82401.3	0.0292596	0.364667	0.601865	0.683568	1.13643	0.930072
Q99747	Gamma-soluble NSF attachment protein (SNAP-gamma) (N-ethylmaleimide-sensitive factor attachment protein gamma)	2	11	2	11	62347.2	72767.5	63535.4	59692	54645.7	57429.5	77652.2	88349.7	56988.7	86429.9	82498.3	82020.9	0.0592471	0.363903	0.601865	0.683568	1.15651	0.888589
Q9BT73	Proteasome assembly chaperone 3 (PAC-3) (hPAC3)	3	18	1	6	64430.4	55841.1	47096.7	68464.6	70286.2	76342.5	19548.5	21182.6	20764.5	10058.2	20184.3	20518.3	0.0553786	0.364233	0.601865	0.683568	0.778119	1.21148
P61086	Ubiquitin-conjugating enzyme E2 K (EC 2.3.2.23) (E2 ubiquitin-conjugating enzyme K) (Huntingtin-interacting protein 2) (HIP-2) (Ubiquitin carrier protein) (Ubiquitin-conjugating enzyme E2-25 kDa) (Ubiquitin-conjugating enzyme E2(25K)) (Ubiquitin-conjugating enzyme E2-25K) (Ubiquitin-protein ligase)	8	44	5	29	296223	281892	257681	250438	224841	244627	158776	156009	133014	149013	164935	163330	0.0467474	0.36802	0.601865	0.684824	1.16098	0.938235
Q9BTW9	Tubulin-specific chaperone D (Beta-tubulin cofactor D) (tfcD) (SSD-1) (Tubulin-folding cofactor D)	3	16	1	6	26334.7	25137.1	26591.3	29026.3	31176.4	28534.9	8174.39	12513.6	14495.3	5138.27	9737.62	11787.2	0.0165783	0.369532	0.601865	0.685481	0.879706	1.31955
O14776	Transcription elongation regulator 1 (TATA box-binding protein-associated factor 2S) (Transcription factor CA150)	5	29	5	29	166387	163738	161352	156708	154681	148917	155828	145259	149445	157154	134298	136762	0.0205788	0.380152	0.601865	0.686714	1.06772	1.05212
P27695	DNA-(apurinic or apyrimidinic site) lyase (EC 3.1.-.-) (EC 4.2.99.18) (APEX nuclease) (APEN) (Apurinic-apyrimidinic endonuclease 1) (AP endonuclease 1) (APE-1) (REF-1) (Redox factor-1) [Cleaved into: DNA-(apurinic or apyrimidinic site) lyase, mitochondrial]	10	62	10	64	487165	459515	534964	547376	554269	593967	787780	602174	778381	635051	647182	685975	0.0558965	0.377284	0.601865	0.686714	0.87381	1.10168
P46109	Crk-like protein	4	24	7	40	208543	224014	182755	182539	174673	169164	275250	397195	292753	414298	339443	336744	0.0737057	0.378837	0.601865	0.686714	1.16896	0.885108
Q6NYC8	Phostensin (Protein phosphatase 1 F-actin cytoskeleton-targeting subunit) (Protein phosphatase 1 regulatory subunit 18)	4	22	1	6	57084.3	50584.1	52611.8	44440.2	46339.8	44548.2	17194.8	7780.79	16899.8	19971.3	15423.1	16538.6	0.0115749	0.376852	0.601865	0.686714	1.18438	0.806334
P83881	60S ribosomal protein L36a (60S ribosomal protein L44) (Cell growth-inhibiting gene 15 protein) (Cell migration-inducing gene 6 protein) (Large ribosomal subunit protein eL42)	1	5	1	4	58945.4	18026.2	40617.3	101333	91523.9	93081.9	11955.6	9742.52	12508.1	11389	8282.22	10741	0.0467063	0.385722	0.601865	0.689877	0.411238	1.12476
Q9H270	Vacuolar protein sorting-associated protein 11 homolog (hVPS11) (RING finger protein 108)	1	6	1	6	913520	948415	913298	868173	874763	821684	768208	713659	919093	528663	795348	772208	0.0276177	0.388178	0.601865	0.692506	1.08212	1.14538
Q96MW1	Coiled-coil domain-containing protein 43	3	18	3	17	76217.9	86010	80009	72107.1	70554.4	71388.8	73735.3	89730.1	66933.4	91183.2	83240.5	77487	0.0264381	0.390247	0.601865	0.692747	1.13168	0.914605
Q96DV4	39S ribosomal protein L38, mitochondrial (L38mt) (MRP-L38) (Mitochondrial large ribosomal subunit protein mL38)	1	6	1	5	41409.2	37078.7	40510.7	41973.3	44624.7	47104	35014.6	26192.5	37230.1	19004.5	33987.6	29414.7	0.069942	0.395855	0.601865	0.695161	0.890029	1.19453
Q01130	Serine/arginine-rich splicing factor 2 (Protein PR264) (Splicing component, 35 kDa) (Splicing factor SC35) (SC-35) (Splicing factor, arginine/serine-rich 2)	1	6	2	18	45499.7	36116	40016.5	45581.3	49825.7	51590.8	137837	131910	126600	88627.4	142736	121811	0.0651448	0.400252	0.601865	0.69575	0.827443	1.12224
Q92541	RNA polymerase-associated protein RTF1 homolog	1	6	1	6	25228.5	19173	23060.2	26112.2	31938.9	40342.3	23047.5	17366.2	26619.2	23460.6	16061.6	17504.2	0.0694635	0.400256	0.601865	0.69575	0.685632	1.17547
P68036	Ubiquitin-conjugating enzyme E2 L3 (EC 2.3.2.23) (E2 ubiquitin-conjugating enzyme L3) (L-UBC) (UbcH7) (Ubiquitin carrier protein L3) (Ubiquitin-conjugating enzyme E2-F1) (Ubiquitin-protein ligase L3)	8	54	6	36	370409	415851	355028	347824	286905	311186	304228	366246	303556	394929	327094	333510	0.0613609	0.403023	0.601865	0.696628	1.20654	0.922787
Q9UKM9	RNA-binding protein Raly (Autoantigen p542) (Heterogeneous nuclear ribonucleoprotein C-like 2) (hnRNP core protein C-like 2) (hnRNP associated with lethal yellow protein homolog)	9	60	8	49	454789	439706	486114	501186	514086	525206	547700	462878	527005	494188	489136	478241	0.0272951	0.404503	0.601865	0.696628	0.896221	1.05201
Q15907	Ras-related protein Rab-11B (GTP-binding protein YPT3)	1	5	1	6	44553.9	42331.8	41487.6	55347.1	53263.1	44878.3	57784.1	51727	57292.8	58208.7	49501.7	49885.6	0.0613342	0.410975	0.601865	0.702185	0.83637	1.05843
P63279	SUMO-conjugating enzyme UBC9 (EC 2.3.2.-) (RING-type E3 SUMO transferase UBC9) (SUMO-protein ligase) (Ubiquitin carrier protein 9) (Ubiquitin carrier protein I) (Ubiquitin-conjugating enzyme E2 I) (Ubiquitin-protein ligase I) (p18)	4	25	6	42	253920	258031	235604	227962	213476	218105	408732	474210	413381	439246	336969	418976	0.0214262	0.417554	0.601865	0.705046	1.13344	1.08462
P12236	ADP/ATP translocase 3 (ADP,ATP carrier protein 3) (ADP,ATP carrier protein, isoform T2) (ANT 2) (Adenine nucleotide translocator 3) (ANT 3) (Solute carrier family 25 member 6) [Cleaved into: ADP/ATP translocase 3, N-terminally processed]	1	12	1	11	399951	385312	374528	410785	425458	435565	170460	153519	263009	139382	171182	176900	0.0224439	0.418504	0.601865	0.705871	0.911924	1.20417
Q9Y3C0	WASH complex subunit 3 (Coiled-coil domain-containing protein 53)	1	6	1	6	17912.9	17601.5	16407.8	21130.9	19398.4	19153.3	23639.1	21648	20499.8	22326.3	22330.9	23884.3	0.0272395	0.42131	0.601865	0.705875	0.869974	0.959811
P38159	RNA-binding motif protein, X chromosome (Glycoprotein p43) (Heterogeneous nuclear ribonucleoprotein G) (hnRNP G) [Cleaved into: RNA-binding motif protein, X chromosome, N-terminally processed]	3	24	3	21	314849	287393	329528	341968	367099	340818	302070	238962	283970	258476	254254	258559	0.0623927	0.424323	0.601865	0.706567	0.887496	1.06964
Q9BRA2	Thioredoxin domain-containing protein 17 (14 kDa thioredoxin-related protein) (TRP14) (Protein 42-9-9) (Thioredoxin-like protein 5)	5	40	5	40	817408	941947	725749	723003	585039	591907	700591	938899	688476	1.00113e+06	781631	810581	0.0585569	0.425846	0.601865	0.707141	1.30798	0.897672
Q9UQ80	Proliferation-associated protein 2G4 (Cell cycle protein p38-2G4 homolog) (hG4-1) (ErbB3-binding protein 1)	25	169	26	167	2.78438e+06	2.85095e+06	2.8264e+06	2.53942e+06	2.65302e+06	2.65227e+06	4.72469e+06	4.39823e+06	4.47705e+06	4.77182e+06	4.58174e+06	4.55799e+06	0.00921112	0.427265	0.601865	0.707406	1.07865	0.977603
P02792	Ferritin light chain (Ferritin L subunit)	1	5	1	6	109012	98872.9	109726	116899	133305	121234	144295	118143	144641	130451	126515	124735	0.0390359	0.428474	0.601865	0.707993	0.855084	1.06649
Q9BT78	COP9 signalosome complex subunit 4 (SGN4) (Signalosome subunit 4) (JAB1-containing signalosome subunit 4)	7	44	5	28	228965	243959	223112	198518	210440	207692	137307	145499	109622	131358	145838	146064	0.0193233	0.430394	0.601865	0.708723	1.12874	0.927156
P62917	60S ribosomal protein L8 (Large ribosomal subunit protein uL2)	12	99	10	80	1.40594e+06	1.42964e+06	1.59585e+06	1.63944e+06	1.70424e+06	1.77848e+06	1.16933e+06	943268	1.22817e+06	994049	1.01487e+06	1.07749e+06	0.0341903	0.434539	0.601865	0.7107	0.865147	1.08241
O14908	PDZ domain-containing protein GIPC1 (GAIP C-terminus-interacting protein) (RGS-GAIP-interacting protein) (RGS19-interacting protein 1) (Synectin) (Tax interaction protein 2) (TIP-2)	2	11	5	28	61688.6	67915.4	65652.1	54385.2	56323.9	54313.5	190884	215691	198029	228715	220178	191479	0.00539304	0.438273	0.601865	0.711533	1.18321	0.944145
O95757	Heat shock 70 kDa protein 4L (Heat shock 70-related protein APG-1) (Osmotic stress protein 94)	9	49	2	11	350970	377860	356387	315620	272095	256568	173946	147694	160108	159311	175293	169729	0.0178847	0.438216	0.601865	0.711533	1.28537	0.955218
O43172	U4/U6 small nuclear ribonucleoprotein Prp4 (PRP4 homolog) (hPrp4) (U4/U6 snRNP 60 kDa protein) (WD splicing factor Prp4)	6	36	5	29	148922	157599	148619	121650	135273	122609	92819.5	75698.7	77797.9	107777	98509.8	72241.7	0.00961621	0.456157	0.601865	0.721352	1.19921	0.884348
P57088	Transmembrane protein 33 (Protein DB83) (SHINC-3)	4	21	4	20	248377	247251	274682	284125	301735	301969	219534	137284	225796	153831	165834	176473	0.0230666	0.453843	0.601865	0.721352	0.867634	1.1743
P34932	Heat shock 70 kDa protein 4 (HSP70RY) (Heat shock 70-related protein APG-2)	40	288	42	301	3.20209e+06	3.20989e+06	3.11223e+06	3.02551e+06	3.0345e+06	2.99942e+06	2.95482e+06	2.78976e+06	2.89191e+06	2.93502e+06	2.93861e+06	2.88714e+06	0.00896838	0.457861	0.601865	0.721557	1.0513	0.985814
Q16836	Hydroxyacyl-coenzyme A dehydrogenase, mitochondrial (HCDH) (EC 1.1.1.35) (Medium and short-chain L-3-hydroxyacyl-coenzyme A dehydrogenase) (Short-chain 3-hydroxyacyl-CoA dehydrogenase)	8	53	6	36	485096	534817	493133	439702	445496	441960	265483	259752	250563	313467	250123	262166	0.0128272	0.459546	0.601865	0.722512	1.14007	0.939501
P62854	40S ribosomal protein S26 (Small ribosomal subunit protein eS26)	1	6	1	6	209541	193242	204198	184472	185754	176716	126562	120346	141484	127747	135731	143073	0.0219639	0.463397	0.601865	0.726937	1.10978	0.955335
O14972	Down syndrome critical region protein 3 (Down syndrome critical region protein A)	1	5	1	6	3672.64	3919	4096.55	4245.48	4606.27	4154.57	6654.19	4179.13	5639.1	2798.9	5147.18	5789.11	0.0748943	0.468653	0.601865	0.730692	0.898655	1.19929
O95292	Vesicle-associated membrane protein-associated protein B/C (VAMP-B/VAMP-C) (VAMP-associated protein B/C) (VAP-B/VAP-C)	3	18	3	16	53585.3	69655.4	51090.6	70488.4	73635.7	77351.9	91869.2	45173.7	75804.1	45394.2	58151	66930.9	0.0681421	0.468614	0.601865	0.730692	0.787134	1.24855
O60271	C-Jun-amino-terminal kinase-interacting protein 4 (JIP-4) (JNK-interacting protein 4) (Cancer/testis antigen 89) (CT89) (Human lung cancer oncogene 6 protein) (HLC-6) (JNK-associated leucine-zipper protein) (JLP) (Mitogen-activated protein kinase 8-interacting protein 4) (Proliferation-inducing protein 6) (Protein highly expressed in testis) (PHET) (Sperm surface protein) (Sperm-associated antige…	4	24	9	54	42127	48906	58814.9	64483.5	62221.8	64822.8	204300	168187	184133	167081	183664	177669	0.0591189	0.472879	0.601865	0.733137	0.782381	1.05338
P35625	Metalloproteinase inhibitor 3 (Protein MIG-5) (Tissue inhibitor of metalloproteinases 3) (TIMP-3)	1	6	3	16	16512.8	19165.5	23437.4	24619.1	31897.6	25417.2	122233	92999.5	147066	124314	136210	136204	0.0643302	0.476123	0.601865	0.734994	0.721505	0.913218
Q5RKV6	Exosome complex component MTR3 (Exosome component 6) (mRNA transport regulator 3 homolog) (hMtr3) (p11)	3	17	2	12	50802.8	50065.6	46233.3	52082.2	63946.9	62590.7	36855.2	34473.1	33073.6	24559.4	35623.4	35606	0.0556746	0.47875	0.601865	0.736524	0.823547	1.08992
O43678	NADH dehydrogenase [ubiquinone] 1 alpha subcomplex subunit 2 (Complex I-B8) (CI-B8) (NADH-ubiquinone oxidoreductase B8 subunit)	1	5	1	6	27076.1	38531.5	30179.6	17217	25070.3	21592.1	82692.8	92579.4	69571.8	113685	82301.4	79179.9	0.0548674	0.480658	0.601865	0.73816	1.4995	0.889803
P30876	DNA-directed RNA polymerase II subunit RPB2 (EC 2.7.7.6) (DNA-directed RNA polymerase II 140 kDa polypeptide) (DNA-directed RNA polymerase II subunit B) (RNA polymerase II subunit 2) (RNA polymerase II subunit B2)	5	29	2	12	64882.1	68768.7	75638.5	76017	80328.4	79764.2	42372.3	32447.1	44791.9	41282.5	32594.1	34474.6	0.0632876	0.483437	0.601865	0.738971	0.886407	1.10392
Q9Y5J9	Mitochondrial import inner membrane translocase subunit Tim8 B (DDP-like protein) (Deafness dystonia protein 2)	1	5	1	6	81456.5	78556.9	83544.7	58976.9	69425.9	66786.1	90394.2	89132.3	85784.2	88722.3	87884.7	84137.8	0.0129589	0.485037	0.601865	0.739405	1.24781	1.01751
Q9BUQ8	Probable ATP-dependent RNA helicase DDX23 (EC 3.6.4.13) (100 kDa U5 snRNP-specific protein) (DEAD box protein 23) (PRP28 homolog) (U5-100kD)	6	28	6	32	164667	149489	155528	193932	195756	170343	156252	117773	178307	119992	140625	143303	0.0298946	0.491951	0.601865	0.743487	0.838676	1.11986
P05204	Non-histone chromosomal protein HMG-17 (High mobility group nucleosome-binding domain-containing protein 2)	2	11	2	10	106612	92711.3	90679.9	121249	116305	108925	155636	120641	130948	119429	164731	169258	0.0392443	0.494997	0.601865	0.743672	0.837	0.898124
P63104	14-3-3 protein zeta/delta (Protein kinase C inhibitor protein 1) (KCIP-1)	13	108	10	84	5.59197e+06	5.47336e+06	5.43673e+06	5.28772e+06	5.3147e+06	5.39522e+06	5.1696e+06	5.03155e+06	5.31934e+06	5.48562e+06	5.13518e+06	5.20531e+06	0.0409025	0.49415	0.601865	0.743672	1.03153	0.980689
Q9H6R4	Nucleolar protein 6 (Nucleolar RNA-associated protein) (Nrap)	1	6	1	6	16411.4	12175.8	15547.9	17219.7	19495.2	20592.6	9112.89	8246.54	10836.8	4900.78	9480.35	10110.3	0.0656808	0.495325	0.601865	0.743672	0.770145	1.15127
Q8NC51	Plasminogen activator inhibitor 1 RNA-binding protein (PAI1 RNA-binding protein 1) (PAI-RBP1) (SERPINE1 mRNA-binding protein 1)	13	97	11	73	738854	710403	807180	801046	870419	867586	621064	520888	556809	480324	503778	610029	0.0631815	0.498407	0.601865	0.746017	0.888693	1.06563
O75525	KH domain-containing, RNA-binding, signal transduction-associated protein 3 (RNA-binding protein T-Star) (Sam68-like mammalian protein 2) (SLM-2) (Sam68-like phosphotyrosine protein)	2	15	1	6	85829.7	87510.6	85925.6	62040.5	73267.9	58439.2	65044.9	55148.3	52810.7	38331.8	56569.5	61429.8	0.0121078	0.500484	0.601865	0.746056	1.33816	1.10665
Q9UBQ5	Eukaryotic translation initiation factor 3 subunit K (eIF3k) (Eukaryotic translation initiation factor 3 subunit 12) (Muscle-specific gene M9 protein) (PLAC-24) (eIF-3 p25) (eIF-3 p28)	4	35	3	18	181286	178086	192269	211092	236997	231933	132871	103921	141502	119199	114483	115941	0.00795033	0.499825	0.601865	0.746056	0.81121	1.08201
O76031	ATP-dependent Clp protease ATP-binding subunit clpX-like, mitochondrial	7	39	7	41	195834	214289	207618	187925	187922	193771	241376	200278	224576	229388	203124	199767	0.0465684	0.50231	0.601865	0.746891	1.08448	1.0537
Q13362	Serine/threonine-protein phosphatase 2A 56 kDa regulatory subunit gamma isoform (PP2A B subunit isoform B'-gamma) (PP2A B subunit isoform B56-gamma) (PP2A B subunit isoform PR61-gamma) (PP2A B subunit isoform R5-gamma) (Renal carcinoma antigen NY-REN-29)	2	12	2	8	24962.5	20825	26086.1	32212.4	31393.8	34289.8	17204	13768.8	18784.5	10633.9	16375.8	17217.9	0.0132193	0.502412	0.601865	0.746891	0.734183	1.12503
Q96HY6	DDRGK domain-containing protein 1 (Dashurin) (UFM1-binding and PCI domain-containing protein 1)	2	12	1	6	17798.8	18372.6	21605.8	22170.8	23285.6	24194.6	11821.8	12659.7	16099.1	10780.8	13691.3	12607.5	0.0434121	0.502449	0.601865	0.746891	0.829524	1.09442
P62913	60S ribosomal protein L11 (CLL-associated antigen KW-12) (Large ribosomal subunit protein uL5)	4	28	3	23	794269	804834	891186	721083	741849	719493	662632	544833	643665	605613	570348	585645	0.0256136	0.506379	0.601865	0.749843	1.14107	1.05082
P62316	Small nuclear ribonucleoprotein Sm D2 (Sm-D2) (snRNP core protein D2)	8	49	7	47	683134	704838	717253	723836	734796	734061	657403	622116	682628	635454	624072	658255	0.053258	0.512278	0.601865	0.750574	0.960109	1.02313
P22694	cAMP-dependent protein kinase catalytic subunit beta (PKA C-beta) (EC 2.7.11.11)	2	12	2	12	20965.3	22174.8	22715.9	22760.4	24464.8	24252	26107	19113.4	27425.5	15439.6	24178.5	24753.2	0.0673809	0.530152	0.601865	0.755779	0.921355	1.12854
Q14444	Caprin-1 (Cell cycle-associated protein 1) (Cytoplasmic activation- and proliferation-associated protein 1) (GPI-anchored membrane protein 1) (GPI-anchored protein p137) (GPI-p137) (p137GPI) (Membrane component chromosome 11 surface marker 1) (RNA granule protein 105)	13	74	13	72	630059	667377	611310	569117	599361	580002	486140	595956	524418	591488	537371	546807	0.0431085	0.53639	0.601865	0.760314	1.09166	0.958732
P49458	Signal recognition particle 9 kDa protein (SRP9)	3	18	3	18	344059	370930	319325	297396	265463	259199	376476	478536	337880	482238	400358	401700	0.0192471	0.53732	0.601865	0.761108	1.2582	0.92883
P51570	Galactokinase (EC 2.7.1.6) (Galactose kinase)	11	69	6	41	593684	648008	553370	536900	520490	528507	295186	316237	287304	308402	269566	292585	0.0588602	0.538569	0.601865	0.761108	1.13189	1.03236
Q9P2R7	Succinate--CoA ligase [ADP-forming] subunit beta, mitochondrial (EC 6.2.1.5) (ATP-specific succinyl-CoA synthetase subunit beta) (A-SCS) (Succinyl-CoA synthetase beta-A chain) (SCS-betaA)	11	63	8	48	319804	326529	320600	339619	372663	349454	244924	181410	221996	185793	217434	200123	0.0302796	0.541079	0.601865	0.763109	0.91071	1.07455
Q9BQ69	O-acetyl-ADP-ribose deacetylase MACROD1 (EC 3.2.2.-) (EC 3.5.1.-) (MACRO domain-containing protein 1) (Protein LRP16) ([Protein ADP-ribosylglutamate] hydrolase)	2	12	2	11	38284.5	42379.4	39637.5	44087.7	43146.6	44209.2	52216.7	37399.7	48911	37434.5	44403.7	45406.4	0.0439705	0.54528	0.601865	0.765372	0.915232	1.08867
P19823	Inter-alpha-trypsin inhibitor heavy chain H2 (ITI heavy chain H2) (ITI-HC2) (Inter-alpha-inhibitor heavy chain 2) (Inter-alpha-trypsin inhibitor complex component II) (Serum-derived hyaluronan-associated protein) (SHAP)	2	12	1	6	27484.6	21263.1	14609.9	35010.5	40955	40899.4	20193.2	21548.4	17936.8	21327.6	19872.8	20605.8	0.028104	0.549749	0.601865	0.7663	0.542144	0.965571
P23786	Carnitine O-palmitoyltransferase 2, mitochondrial (EC 2.3.1.21) (Carnitine palmitoyltransferase II) (CPT II)	6	36	4	23	87594.6	91727.9	81511.1	101795	93057.2	105684	72729	64031.3	56546.4	73662.2	50223.3	54263.8	0.0502778	0.547039	0.601865	0.7663	0.867894	1.08508
Q96BY6	Dedicator of cytokinesis protein 10 (Zizimin-3)	1	5	1	6	28098.5	31275.5	35078.7	27398.7	20942.1	18551	39198.5	35155.4	35356.2	37755.7	36215.4	38538.2	0.0547411	0.547615	0.601865	0.7663	1.41202	0.975121
Q14166	Tubulin--tyrosine ligase-like protein 12	14	93	6	34	357852	342690	341523	356823	388264	371798	162648	103747	150908	109929	132614	130296	0.0737057	0.553845	0.601865	0.768189	0.93301	1.11926
Q9BUF5	Tubulin beta-6 chain (Tubulin beta class V)	8	58	5	46	965323	1.02058e+06	1.13024e+06	1.22753e+06	1.20061e+06	1.32094e+06	388279	505758	496381	388139	594905	574461	0.026795	0.558783	0.601865	0.772177	0.831179	0.892722
Q9H0R4	Haloacid dehalogenase-like hydrolase domain-containing protein 2	2	12	2	12	36458.8	40403	37131.8	34065.2	35073.7	34383.6	41771	40559.7	34891	46713.9	36858	40639.7	0.0436584	0.559854	0.601865	0.772896	1.10115	0.943726
O00567	Nucleolar protein 56 (Nucleolar protein 5A)	10	65	10	66	249901	253259	273043	273683	290314	290829	290968	192964	315776	211628	260847	236078	0.0466089	0.565262	0.601865	0.778305	0.908025	1.12865
P48634	Protein PRRC2A (HLA-B-associated transcript 2) (Large proline-rich protein BAT2) (Proline-rich and coiled-coil-containing protein 2A) (Protein G2)	3	18	2	12	45673.7	53051.6	46192.4	53539.2	57896.3	56167.8	40865	25476.9	40323.1	31187.3	30330.5	33261.9	0.0505813	0.575083	0.601865	0.782909	0.864647	1.1254
Q9UBQ7	Glyoxylate reductase/hydroxypyruvate reductase (EC 1.1.1.79) (EC 1.1.1.81)	8	52	7	45	223723	233550	216397	207659	208556	208919	153758	174321	166973	115175	168258	179042	0.0284755	0.584142	0.601865	0.785468	1.07764	1.07044
Q9UGI8	Testin (TESS)	13	77	3	18	458901	493374	447436	440542	416599	400201	68189.8	77652.5	67696.7	92921.1	66894.3	70435.6	0.0568579	0.581648	0.601865	0.785468	1.11323	0.927418
Q92499	ATP-dependent RNA helicase DDX1 (EC 3.6.4.13) (DEAD box protein 1) (DEAD box protein retinoblastoma) (DBP-RB)	21	127	23	153	1.07273e+06	1.09879e+06	1.0631e+06	984054	1.02314e+06	1.03062e+06	1.51567e+06	1.52478e+06	1.54094e+06	1.54284e+06	1.51266e+06	1.50016e+06	0.0225169	0.586788	0.601865	0.786868	1.06479	1.00565
P49321	Nuclear autoantigenic sperm protein (NASP)	13	86	10	59	601545	637793	592209	560813	571808	527144	513808	583107	485989	626162	529714	507818	0.0416491	0.592734	0.601865	0.792783	1.1035	0.95144
Q16658	Fascin (55 kDa actin-bundling protein) (Singed-like protein) (p55)	16	99	1	6	1.03725e+06	1.08891e+06	1.03468e+06	963047	1.00887e+06	988426	60410	61704.2	68821.8	61982.6	67682	66529.9	0.0376759	0.593682	0.601865	0.792783	1.06773	0.973197
Q9H0U6	39S ribosomal protein L18, mitochondrial (L18mt) (MRP-L18) (Mitochondrial large ribosomal subunit protein uL18m)	2	12	2	12	49751.4	51843.9	52346.4	56293.5	60202.6	53530.6	65665.3	61450.8	56281.1	64731	59841.3	50702.1	0.058135	0.598237	0.601865	0.79604	0.905398	1.04634
P63167	Dynein light chain 1, cytoplasmic (8 kDa dynein light chain) (DLC8) (Dynein light chain LC8-type 1) (Protein inhibitor of neuronal nitric oxide synthase) (PIN)	3	18	3	18	198540	178243	197617	152643	126837	135098	208948	162080	177407	186941	117545	200136	0.00716975	0.600135	0.601865	0.796327	1.3855	1.08682
Q9BV57	1,2-dihydroxy-3-keto-5-methylthiopentene dioxygenase (EC 1.13.11.54) (Acireductone dioxygenase (Fe(2+)-requiring)) (ARD) (Fe-ARD) (Membrane-type 1 matrix metalloproteinase cytoplasmic tail-binding protein 1) (MTCBP-1) (Submergence-induced protein-like factor) (Sip-L)	1	3	3	22	12313.9	10470.8	10613.3	5577.69	5318.03	9882.12	64083	98729.8	51202.3	86473	68770.6	76969.5	0.0670226	0.60188	0.601865	0.796922	1.60738	0.921632
Q9BYD2	39S ribosomal protein L9, mitochondrial (L9mt) (MRP-L9) (Mitochondrial large ribosomal subunit protein bL9m)	2	12	2	12	25181.7	28714.3	33390.4	33067.1	39242.5	41564.8	30097.2	22671.8	21760.9	12645.2	28384.5	26227.2	0.0658186	0.612346	0.601865	0.800869	0.766513	1.10814
P49588	Alanine--tRNA ligase, cytoplasmic (EC 6.1.1.7) (Alanyl-tRNA synthetase) (AlaRS) (Renal carcinoma antigen NY-REN-42)	31	189	26	176	2.35989e+06	2.36268e+06	2.40567e+06	2.23714e+06	2.20071e+06	2.2754e+06	2.4132e+06	2.44032e+06	2.33269e+06	2.2747e+06	2.43295e+06	2.38574e+06	0.00635997	0.613225	0.601865	0.801273	1.06182	1.01309
P10412	Histone H1.4 (Histone H1b) (Histone H1s-4)	1	5	1	6	20076.2	26200.8	24577.3	32638.3	31042.8	29822.1	84676.4	75199.6	84955.9	76221.7	89596.8	88135.8	0.0284738	0.614223	0.601865	0.801458	0.757775	0.964079
Q09161	Nuclear cap-binding protein subunit 1 (80 kDa nuclear cap-binding protein) (CBP80) (NCBP 80 kDa subunit)	11	58	2	11	185994	161642	187410	203233	207706	219150	41758.8	26318.9	46755	34639.5	28090.6	38439.8	0.0356876	0.622054	0.601865	0.806058	0.849159	1.13505
P28331	NADH-ubiquinone oxidoreductase 75 kDa subunit, mitochondrial (EC 1.6.5.3) (EC 1.6.99.3) (Complex I-75kD) (CI-75kD)	9	49	15	100	207371	221606	216541	195259	199297	205162	725997	667521	742592	679406	726297	685961	0.0385176	0.62421	0.601865	0.807263	1.07637	1.02125
Q8IUE6	Histone H2A type 2-B	1	5	1	5	65344.2	63681.4	72848.9	88475.6	117381	116612	76382.4	53471.1	78185.1	75319.6	51922.9	63071.5	0.010559	0.625952	0.601865	0.807263	0.626028	1.09313
Q92626	Peroxidasin homolog (EC 1.11.1.7) (Melanoma-associated antigen MG50) (Vascular peroxidase 1) (p53-responsive gene 2 protein)	2	12	2	11	167368	154763	163100	183138	190526	169156	109100	168164	189035	124190	205054	196580	0.0563142	0.625581	0.601865	0.807263	0.89391	0.886797
Q6NZI2	Caveolae-associated protein 1 (Cavin-1) (Polymerase I and transcript release factor)	2	12	2	16	38556.6	42089.9	41279.7	46141.8	45849.2	46513.8	56653.5	67296.2	65469	63153.8	64499.4	66789.4	0.0088859	0.634149	0.601865	0.811618	0.880304	0.974162
Q96G03	Phosphoglucomutase-2 (PGM 2) (EC 5.4.2.2) (Glucose phosphomutase 2) (Phosphodeoxyribomutase) (Phosphopentomutase) (EC 5.4.2.7)	13	76	7	38	1.51665e+06	1.58512e+06	1.5935e+06	1.30653e+06	1.38969e+06	1.45367e+06	958429	913579	1.13303e+06	965354	951674	978202	0.0231376	0.642429	0.601865	0.817003	1.13142	1.03793
Q9BTZ2	Dehydrogenase/reductase SDR family member 4 (EC 1.1.1.184) (NADPH-dependent carbonyl reductase/NADP-retinol dehydrogenase) (CR) (PHCR) (NADPH-dependent retinol dehydrogenase/reductase) (NRDR) (humNRDR) (Peroxisomal short-chain alcohol dehydrogenase) (PSCD) (SCAD-SRL) (Short chain dehydrogenase/reductase family 25C member 2) (Short-chain dehydrogenase/reductase family member 4)	1	6	1	5	67839.7	89878.3	77112.7	103937	114887	106033	254650	247036	260691	313786	254912	233926	0.0190953	0.645683	0.601865	0.818081	0.722875	0.949855
Q9P0J1	[Pyruvate dehydrogenase [acetyl-transferring]]-phosphatase 1, mitochondrial (PDP 1) (EC 3.1.3.43) (Protein phosphatase 2C) (Pyruvate dehydrogenase phosphatase catalytic subunit 1) (PDPC 1)	4	24	2	8	76549.2	56283.4	54768.2	78061.8	79263.6	89507.2	7980.4	5692.56	6997.54	5659.76	8975.69	8028.62	0.06992	0.651022	0.601865	0.820207	0.760032	0.912039
Q9P0V9	Septin-10	3	15	3	15	77718	79080.6	78391.6	72580.5	73938.9	75461.3	41399.7	57589.9	57568.9	36811.1	51105.6	57004.1	0.00928063	0.656239	0.601865	0.823938	1.05951	1.0803
P11387	DNA topoisomerase 1 (EC 5.99.1.2) (DNA topoisomerase I)	11	62	4	22	226001	244332	253757	298205	318288	293100	128116	92672.5	126818	94806.5	114345	116368	0.00569847	0.661386	0.601865	0.82688	0.79606	1.06785
Q9BWM7	Sideroflexin-3	2	12	2	11	38629.2	35963.6	42019.5	48281.1	48963.7	54489.1	57351.7	31042.7	45199.4	33517.8	46908.2	38607.5	0.0110646	0.668244	0.601865	0.830303	0.768532	1.12232
P31689	DnaJ homolog subfamily A member 1 (DnaJ protein homolog 2) (HSDJ) (Heat shock 40 kDa protein 4) (Heat shock protein J2) (HSJ-2) (Human DnaJ protein 2) (hDj-2)	11	77	10	60	523896	579549	551294	480536	505166	515285	361692	372952	335016	371043	356417	358042	0.0533634	0.674153	0.601865	0.833563	1.10243	0.985405
Q9BWD1	Acetyl-CoA acetyltransferase, cytosolic (EC 2.3.1.9) (Acetyl-CoA transferase-like protein) (Cytosolic acetoacetyl-CoA thiolase)	7	48	6	40	373075	377849	370682	394301	393117	381070	273198	286250	262268	284651	243094	275497	0.029141	0.676862	0.601865	0.835439	0.959878	1.023
Q8NBQ5	Estradiol 17-beta-dehydrogenase 11 (EC 1.1.1.62) (17-beta-hydroxysteroid dehydrogenase 11) (17-beta-HSD 11) (17bHSD11) (17betaHSD11) (17-beta-hydroxysteroid dehydrogenase XI) (17-beta-HSD XI) (17betaHSDXI) (Cutaneous T-cell lymphoma-associated antigen HD-CL-03) (CTCL-associated antigen HD-CL-03) (Dehydrogenase/reductase SDR family member 8) (Retinal short-chain dehydrogenase/reductase 2) (retSDR2…	5	29	2	12	116958	125353	106532	131816	132697	137972	47750.9	34770.7	55441.8	26771.6	50669.8	48835.7	0.0421408	0.681655	0.601865	0.837736	0.866722	1.09255
Q9UPN3	Microtubule-actin cross-linking factor 1, isoforms 1/2/3/5 (620 kDa actin-binding protein) (ABP620) (Actin cross-linking family protein 7) (Macrophin-1) (Trabeculin-alpha)	10	50	3	17	154204	148987	173977	185812	184876	196780	71011.8	38778.6	68768.7	46357.1	58511.9	53350.6	0.0265867	0.688452	0.601865	0.841608	0.840874	1.12855
Q9H2P9	Diphthine methyl ester synthase (EC 2.1.1.314) (Diphthamide biosynthesis methyltransferase)	1	3	1	6	5612.46	8724.42	5949.58	9649.78	8819.64	9651.83	12815.8	18922.2	18461.2	9867.14	18858.6	17627.4	0.0711501	0.689337	0.601865	0.841957	0.721392	1.08297
P61026	Ras-related protein Rab-10	6	36	5	36	162429	159550	168405	174129	180635	192951	207240	125544	197449	142962	162569	177399	0.0318107	0.691015	0.601865	0.842541	0.895327	1.09795
Q8WXX5	DnaJ homolog subfamily C member 9 (HDJC9) (DnaJ protein SB73)	5	28	3	18	148293	158451	157285	144081	145032	149039	50564.9	61389.3	56777.9	52677.2	61400.8	59704.2	0.0712048	0.699667	0.601865	0.847244	1.05906	0.97094
Q86W92	Liprin-beta-1 (Protein tyrosine phosphatase receptor type f polypeptide-interacting protein-binding protein 1) (PTPRF-interacting protein-binding protein 1) (hSGT2)	6	35	6	36	91416.4	87572	80439.7	90828.6	110338	110166	139824	112063	123961	106152	123999	132075	0.073995	0.705828	0.601865	0.850566	0.833283	1.03761
Q00653	Nuclear factor NF-kappa-B p100 subunit (DNA-binding factor KBF2) (H2TF1) (Lymphocyte translocation chromosome 10 protein) (Nuclear factor of kappa light polypeptide gene enhancer in B-cells 2) (Oncogene Lyt-10) (Lyt10) [Cleaved into: Nuclear factor NF-kappa-B p52 subunit]	1	5	1	6	981570	1.03137e+06	1.05443e+06	945955	890843	935692	1.45869e+06	1.26687e+06	1.47625e+06	1.5166e+06	1.37147e+06	1.40645e+06	0.0228634	0.707069	0.601865	0.850664	1.10636	0.978408
P40123	Adenylyl cyclase-associated protein 2 (CAP 2)	3	16	5	29	37873.6	39647.1	41957.8	28699.1	32985.1	26898.4	108198	86775.4	98622.4	105682	102405	93425.3	0.0108028	0.711764	0.601865	0.854847	1.34878	0.973742
Q15363	Transmembrane emp24 domain-containing protein 2 (Membrane protein p24A) (p24) (p24 family protein beta-1) (p24beta1)	4	28	2	12	116522	101660	111683	127032	121559	143324	33651.9	42574.7	47396.5	26097.8	39057.6	51300	0.0543496	0.713393	0.601865	0.855706	0.841677	1.06155
Q92688	Acidic leucine-rich nuclear phosphoprotein 32 family member B (Acidic protein rich in leucines) (Putative HLA-DR-associated protein I-2) (PHAPI2) (Silver-stainable protein SSP29)	5	30	5	24	543893	521789	578574	524787	445340	454274	320831	239421	293700	260484	275685	283154	0.0719441	0.720251	0.601865	0.860902	1.15435	1.04226
P21281	V-type proton ATPase subunit B, brain isoform (V-ATPase subunit B 2) (Endomembrane proton pump 58 kDa subunit) (HO57) (Vacuolar proton pump subunit B 2)	11	71	11	74	776503	780255	791014	757171	743823	767904	902662	773676	824093	870777	771985	801795	0.0334889	0.721566	0.601865	0.861299	1.03476	1.02286
P43897	Elongation factor Ts, mitochondrial (EF-Ts) (EF-TsMt)	9	52	9	48	254725	248601	260814	269196	274806	270734	293920	269241	277374	283907	271333	275633	0.0132416	0.721737	0.601865	0.861299	0.937899	1.01163
O75937	DnaJ homolog subfamily C member 8 (Splicing protein spf31)	6	35	5	29	134449	140000	149999	168648	171343	169132	170269	189742	199011	177924	185709	184538	0.0048059	0.731648	0.601865	0.868697	0.833685	1.01979
P51116	Fragile X mental retardation syndrome-related protein 2	4	24	5	30	62179.9	58424.5	69560.9	69017.7	83734.5	75789.9	74607.3	76613.6	68362.1	67740.6	72199.5	75945.1	0.0724413	0.741197	0.601865	0.872509	0.83208	1.01713
Q15052	Rho guanine nucleotide exchange factor 6 (Alpha-Pix) (COOL-2) (PAK-interacting exchange factor alpha) (Rac/Cdc42 guanine nucleotide exchange factor 6)	1	5	1	6	25296.2	27930.2	28693.9	20972.4	23598.3	24577.9	27353.8	29173.2	29440.4	33997	26640.6	22843.5	0.0494344	0.737811	0.601865	0.872509	1.1847	1.02978
Q9NZM1	Myoferlin (Fer-1-like protein 3)	18	106	2	11	352596	380295	390136	404002	413535	425808	44552.5	35694.2	46044.3	48067	44980.2	37972.5	0.0393079	0.738079	0.601865	0.872509	0.903231	0.963908
Q9BU61	NADH dehydrogenase [ubiquinone] 1 alpha subcomplex assembly factor 3	2	10	4	21	39254.1	47318.5	39282.1	30860	33773.4	33828.3	72156	97366.2	86499.8	83940.8	78365.7	84348	0.024792	0.75385	0.601865	0.880439	1.27821	1.03798
Q9Y4Z0	U6 snRNA-associated Sm-like protein LSm4 (Glycine-rich protein) (GRP)	2	12	2	12	61511.7	57887.8	63748.5	67481.2	75302.4	75918.4	74274.3	69956.3	68958	76734.2	70952.6	68541	0.0201364	0.754181	0.601865	0.880439	0.837432	0.985944
Q5HYI8	Rab-like protein 3	1	5	2	12	111800	111404	120789	125783	132956	121961	168111	109246	191559	220267	169176	118545	0.049944	0.774004	0.601865	0.892568	0.90358	0.923084
Q8WZA9	Immunity-related GTPase family Q protein	4	24	3	18	102928	113688	97451.2	81748.6	90123.1	93459.6	75097.6	65500.7	69899	79239.7	66174.2	69667.4	0.049302	0.776666	0.601865	0.894903	1.18368	0.978687
P49419	Alpha-aminoadipic semialdehyde dehydrogenase (Alpha-AASA dehydrogenase) (EC 1.2.1.31) (Aldehyde dehydrogenase family 7 member A1) (EC 1.2.1.3) (Antiquitin-1) (Betaine aldehyde dehydrogenase) (EC 1.2.1.8) (Delta1-piperideine-6-carboxylate dehydrogenase) (P6c dehydrogenase)	14	82	6	36	444372	452862	448031	395136	431434	429292	112546	104979	129039	97629	121274	119144	0.0746736	0.792853	0.601865	0.904222	1.07119	1.02519
O76071	Probable cytosolic iron-sulfur protein assembly protein CIAO1 (WD repeat-containing protein 39)	4	20	2	12	72865.8	78560.1	71792.8	68228.1	69130.9	64679.6	39897.4	47641.3	46969.6	58466.6	25493.9	48936.5	0.045144	0.807369	0.601865	0.909748	1.10483	1.01212
O00303	Eukaryotic translation initiation factor 3 subunit F (eIF3f) (Deubiquitinating enzyme eIF3f) (EC 3.4.19.12) (Eukaryotic translation initiation factor 3 subunit 5) (eIF-3-epsilon) (eIF3 p47)	13	87	9	64	966148	1.04679e+06	975639	935534	922686	934459	760790	771682	732516	784567	728224	768806	0.0587878	0.80772	0.601865	0.909779	1.07015	0.99272
P35998	26S proteasome regulatory subunit 7 (26S proteasome AAA-ATPase subunit RPT1) (Proteasome 26S subunit ATPase 2) (Protein MSS1)	21	146	19	124	1.23849e+06	1.24105e+06	1.21292e+06	1.16624e+06	1.20396e+06	1.20462e+06	1.09455e+06	1.05958e+06	1.03644e+06	1.03829e+06	1.07984e+06	1.05655e+06	0.0666553	0.81491	0.601865	0.914548	1.03291	1.00501
Q92506	Estradiol 17-beta-dehydrogenase 8 (EC 1.1.1.62) (17-beta-hydroxysteroid dehydrogenase 8) (17-beta-HSD 8) (3-ketoacyl-[acyl-carrier-protein] reductase alpha subunit) (KAR alpha subunit) (3-oxoacyl-[acyl-carrier-protein] reductase) (EC 1.1.1.-) (Protein Ke6) (Ke-6) (Really interesting new gene 2 protein) (Short chain dehydrogenase/reductase family 30C member 1) (Testosterone 17-beta-dehydrogenase 8…	3	16	1	5	62275.2	61599.5	65857	52803.1	54155.6	58427.1	7879.8	11623.5	12519	7817.56	14337.5	12161.5	0.020004	0.815279	0.601865	0.914548	1.14721	0.933144
Q6NVY1	3-hydroxyisobutyryl-CoA hydrolase, mitochondrial (EC 3.1.2.4) (3-hydroxyisobutyryl-coenzyme A hydrolase) (HIB-CoA hydrolase) (HIBYL-CoA-H)	4	23	6	36	50396.9	62120.5	53789.8	72129.2	71337.5	73302.2	110537	108197	124944	107669	117055	114213	0.0124949	0.81971	0.601865	0.917395	0.76721	1.01399
O75683	Surfeit locus protein 6	2	12	1	6	44752.2	37863.6	45199.9	50059.8	54807.9	50320.1	41516.6	27773.5	33912.8	35456.2	34822	34393.2	0.0382525	0.824949	0.601865	0.919325	0.82362	0.98597
Q96DI7	U5 small nuclear ribonucleoprotein 40 kDa protein (U5 snRNP 40 kDa protein) (U5-40K) (38 kDa-splicing factor) (Prp8-binding protein) (hPRP8BP) (U5 snRNP-specific 40 kDa protein) (WD repeat-containing protein 57)	7	39	7	40	188614	172735	178704	162888	159808	173116	169417	204379	188442	181836	197692	189363	0.0721618	0.823933	0.601865	0.919325	1.08923	0.988304
Q9GZT8	NIF3-like protein 1 (Amyotrophic lateral sclerosis 2 chromosomal region candidate gene 1 protein)	2	12	2	12	60732.5	69839.9	63130	57385	59251.1	56059.4	43195.4	55250.3	57781.1	53746.2	60577.3	46046.5	0.0640923	0.828289	0.601865	0.921123	1.12164	0.974165
P53611	Geranylgeranyl transferase type-2 subunit beta (EC 2.5.1.60) (Geranylgeranyl transferase type II subunit beta) (GGTase-II-beta) (Rab geranyl-geranyltransferase subunit beta) (Rab GG transferase beta) (Rab GGTase beta) (Rab geranylgeranyltransferase subunit beta) (Type II protein geranyl-geranyltransferase subunit beta)	2	10	2	10	27731.3	27491.3	26251.8	30270.9	31141.4	27843.1	30532.5	23649.7	28548.1	27900	26886.5	28982	0.0743879	0.83436	0.601865	0.924579	0.912823	0.987607
Q9Y5K5	Ubiquitin carboxyl-terminal hydrolase isozyme L5 (UCH-L5) (EC 3.4.19.12) (Ubiquitin C-terminal hydrolase UCH37) (Ubiquitin thioesterase L5)	10	58	6	35	403618	424146	386465	326828	367822	360348	173569	164867	180109	163323	184905	175660	0.0356338	0.838444	0.601865	0.926545	1.15093	0.989801
Q92522	Histone H1x	2	12	3	18	69252.1	67285.5	73889.6	52059	63786.3	60445.2	119361	103667	118280	119312	110619	107038	0.0544617	0.842815	0.601865	0.929911	1.19364	1.01288
Q10471	Polypeptide N-acetylgalactosaminyltransferase 2 (EC 2.4.1.41) (Polypeptide GalNAc transferase 2) (GalNAc-T2) (pp-GaNTase 2) (Protein-UDP acetylgalactosaminyltransferase 2) (UDP-GalNAc:polypeptide N-acetylgalactosaminyltransferase 2) [Cleaved into: Polypeptide N-acetylgalactosaminyltransferase 2 soluble form]	6	34	1	3	141542	139896	150462	169612	153043	156562	1094.03	3098.4	4075.72	1244.83	2860.61	2916.43	0.0547253	0.855255	0.601865	0.935186	0.901262	1.17749
O94842	TOX high mobility group box family member 4 (Epidermal Langerhans cell protein LCP1)	1	6	1	5	16792.7	15885.8	14898.1	15087.2	13139.1	13355.1	7833.49	17783	16340.3	8063.94	14829.8	15909.1	0.0717877	0.868245	0.601865	0.940962	1.14418	1.08128
Q71RC2	La-related protein 4 (La ribonucleoprotein domain family member 4)	5	27	3	18	87769	88045.1	89061.4	93897.7	92229.7	91717.9	50822.5	46673.9	68961.6	42185.4	54942.3	64851.7	0.00464602	0.877986	0.601865	0.946656	0.95332	1.02765
Q9Y3E5	Peptidyl-tRNA hydrolase 2, mitochondrial (PTH 2) (EC 3.1.1.29) (Bcl-2 inhibitor of transcription 1)	5	28	4	24	106470	105528	125403	125589	142383	143487	60465.5	87635.3	94234.7	61466.2	77618.3	96217.9	0.0477053	0.889067	0.601865	0.951994	0.82001	1.02989
P62841	40S ribosomal protein S15 (RIG protein) (Small ribosomal subunit protein uS19)	5	47	4	41	439199	430527	430081	448328	448813	463808	195292	298099	211316	151331	300715	302132	0.0246191	0.895045	0.601865	0.955259	0.955074	0.934403
P49915	GMP synthase [glutamine-hydrolyzing] (EC 6.3.5.2) (GMP synthetase) (Glutamine amidotransferase)	17	113	10	65	579468	571453	603888	528817	548003	555094	389578	345800	363587	373508	361977	356757	0.030119	0.896866	0.601865	0.955749	1.07531	1.00616
Q96CT7	Coiled-coil domain-containing protein 124	2	12	3	18	37852.4	32013.1	29530.9	43793.9	40355.7	37890.9	105158	110055	98192.3	101722	106140	106710	0.0683071	0.906011	0.601865	0.96074	0.814453	0.996291
P20338	Ras-related protein Rab-4A	2	12	1	6	40341.9	37355.7	37442.9	45199.1	46160.4	39852.6	21788.1	19301.6	8797.56	12020.2	19594.6	17645.6	0.0691119	0.909617	0.601865	0.960789	0.877514	1.01272
Q16555	Dihydropyrimidinase-related protein 2 (DRP-2) (Collapsin response mediator protein 2) (CRMP-2) (N2A3) (Unc-33-like phosphoprotein 2) (ULIP-2)	14	84	7	40	557454	558810	543432	528280	500338	529600	177845	176535	173539	190868	168561	166615	0.0369841	0.908067	0.601865	0.960789	1.06513	1.00356
Q9NP77	RNA polymerase II subunit A C-terminal domain phosphatase SSU72 (CTD phosphatase SSU72) (EC 3.1.3.16)	2	11	1	5	25441.1	26872	26880	22705.9	23508.3	22697.2	6695.88	6330.44	8005.52	9987.89	4694.07	6684.85	0.00305116	0.913595	0.601865	0.961174	1.1492	0.984323
Q9UHG3	Prenylcysteine oxidase 1 (EC 1.8.3.5) (Prenylcysteine lyase)	7	41	5	28	160130	147820	167409	180352	173726	179071	119253	111723	110004	97589.2	126559	116233	0.0385381	0.935713	0.601865	0.973142	0.891609	1.00176
Q7Z460	CLIP-associating protein 1 (Cytoplasmic linker-associated protein 1) (Multiple asters homolog 1) (Protein Orbit homolog 1) (hOrbit1)	5	30	1	6	80536.5	106865	71020.9	112846	130365	127734	11775.7	4457.83	10583.6	5786.06	10676.8	9857.54	0.0439935	0.936854	0.601865	0.973247	0.69666	1.01887
P47914	60S ribosomal protein L29 (Cell surface heparin-binding protein HIP) (Large ribosomal subunit protein eL29)	2	17	2	16	681729	647839	712858	739789	746686	722609	438212	374393	346489	310209	418835	451212	0.0541019	0.942503	0.601865	0.975623	0.924558	0.982071
P23381	Tryptophan--tRNA ligase, cytoplasmic (EC 6.1.1.2) (Interferon-induced protein 53) (IFP53) (Tryptophanyl-tRNA synthetase) (TrpRS) (hWRS) [Cleaved into: T1-TrpRS; T2-TrpRS]	23	188	21	156	5.36491e+06	5.15205e+06	5.5144e+06	4.98656e+06	5.02429e+06	5.07266e+06	3.70192e+06	3.09184e+06	3.37914e+06	3.38396e+06	3.32384e+06	3.40192e+06	0.0408731	0.948904	0.601865	0.977906	1.06284	1.00625
P39019	40S ribosomal protein S19 (Small ribosomal subunit protein eS19)	8	54	7	46	1.33579e+06	1.31247e+06	1.44077e+06	1.25795e+06	1.18883e+06	1.2805e+06	1.0084e+06	815871	862097	893863	887661	883316	0.0639359	0.953145	0.601865	0.980019	1.09706	1.00808
Q494V2	Cilia- and flagella-associated protein 100 (Coiled-coil domain-containing protein 37)	1	6	1	5	104732	54422.8	55706.2	169468	123958	128239	24648.2	92172.9	26493.3	18277.5	48770.5	74969.3	0.0392619	0.956305	0.601865	0.980641	0.509554	1.00913
Q96B26	Exosome complex component RRP43 (Exosome component 8) (Opa-interacting protein 2) (OIP-2) (Ribosomal RNA-processing protein 43) (p9)	1	6	1	6	21925.8	20357.3	20929.8	25440.2	25144.8	23716.7	20756	18630	17815	21648.1	19616.8	16461.9	0.00620215	0.960096	0.601865	0.981774	0.85076	0.990893
Q16851	UTP--glucose-1-phosphate uridylyltransferase (EC 2.7.7.9) (UDP-glucose pyrophosphorylase) (UDPGP) (UGPase)	14	85	15	89	401909	420440	415620	370170	394752	395091	489835	468405	441057	488551	457296	454956	0.0622842	0.97113	0.601865	0.987304	1.0672	0.998925
O43865	S-adenosylhomocysteine hydrolase-like protein 1 (DC-expressed AHCY-like molecule) (IP(3)Rs binding protein released with IP(3)) (IRBIT) (Putative adenosylhomocysteinase 2) (S-adenosyl-L-homocysteine hydrolase 2) (AdoHcyase 2)	4	24	2	12	290655	286624	275786	257076	264204	271126	224762	235820	232151	246889	224398	222399	0.0283783	0.990793	0.601865	0.994294	1.07655	0.998625
Q9BYN8	28S ribosomal protein S26, mitochondrial (MRP-S26) (S26mt) (28S ribosomal protein S13, mitochondrial) (MRP-S13) (S13mt) (Mitochondrial small ribosomal subunit protein mS26)	3	18	1	6	134979	103845	121624	166786	141950	152059	43975.3	26893.9	41291.3	23316.6	46588.2	44581.3	0.0494563	0.99232	0.601865	0.994843	0.78223	0.979687
P19419	ETS domain-containing protein Elk-1	1	6	1	6	100741	111638	125093	96467.5	92891.8	93606.2	63923.2	83857.2	103121	75608.9	88753.8	82390.4	0.0534707	0.999637	0.601865	0.999637	1.19263	1.01681
A0AVT1	Ubiquitin-like modifier-activating enzyme 6 (Ubiquitin-activating enzyme 6) (EC 6.2.1.45) (Monocyte protein 4) (MOP-4) (Ubiquitin-activating enzyme E1-like protein 2) (E1-L2)	7	40	NA	NA	109970	110510	122300	122345	124055	130721	NA	NA	NA	NA	NA	NA	0.0741608	NA	0.601865	NA	0.908938	NA
O00401	Neural Wiskott-Aldrich syndrome protein (N-WASP)	1	6	NA	NA	19862.8	17391.6	28889.2	14553.1	8491.61	8496.01	NA	NA	NA	NA	NA	NA	0.0331568	NA	0.601865	NA	2.09709	NA
O14653	Golgi SNAP receptor complex member 2 (27 kDa Golgi SNARE protein) (Membrin)	2	11	NA	NA	14934.6	14540.4	13313.4	17219.7	17504.7	17887.2	NA	NA	NA	NA	NA	NA	0.00467039	NA	0.601865	NA	0.813288	NA
O14656	Torsin-1A (Dystonia 1 protein) (Torsin ATPase-1A) (EC 3.6.4.-) (Torsin family 1 member A)	2	12	NA	NA	28844.9	29114.6	30776.1	22381.4	21447.1	28289.1	NA	NA	NA	NA	NA	NA	0.0722637	NA	0.601865	NA	1.23043	NA
O43395	U4/U6 small nuclear ribonucleoprotein Prp3 (Pre-mRNA-splicing factor 3) (hPrp3) (U4/U6 snRNP 90 kDa protein)	4	24	NA	NA	80773	76543.7	85823.2	86154.1	102755	102090	NA	NA	NA	NA	NA	NA	0.055802	NA	0.601865	NA	0.835534	NA
O60443	Non-syndromic hearing impairment protein 5 (Inversely correlated with estrogen receptor expression 1) (ICERE-1)	1	3	NA	NA	2138.01	1312.26	1581.95	2495.04	2303.59	2858.31	NA	NA	NA	NA	NA	NA	0.0485574	NA	0.601865	NA	0.65721	NA
O60645	Exocyst complex component 3 (Exocyst complex component Sec6)	2	12	NA	NA	40290.6	40700.9	42594.1	44725.6	44590.7	42827.4	NA	NA	NA	NA	NA	NA	0.038539	NA	0.601865	NA	0.935236	NA
O75152	Zinc finger CCCH domain-containing protein 11A	2	10	NA	NA	31878.5	31613.8	32794.7	24940.8	27855.2	25511.5	NA	NA	NA	NA	NA	NA	0.00425028	NA	0.601865	NA	1.2296	NA
P07996	Thrombospondin-1	2	12	NA	NA	33392.7	32162	23264.8	44948.8	44970.7	46918.3	NA	NA	NA	NA	NA	NA	0.0183602	NA	0.601865	NA	0.649087	NA
P08134	Rho-related GTP-binding protein RhoC (Rho cDNA clone 9) (h9)	1	6	NA	NA	24736.2	22989.1	26591.7	30707.5	27501.3	27089.4	NA	NA	NA	NA	NA	NA	0.0749813	NA	0.601865	NA	0.871261	NA
P11117	Lysosomal acid phosphatase (LAP) (EC 3.1.3.2)	1	6	NA	NA	17478.3	18243	18885.1	19075.4	19948.2	21044.1	NA	NA	NA	NA	NA	NA	0.0583183	NA	0.601865	NA	0.909081	NA
P11274	Breakpoint cluster region protein (EC 2.7.11.1) (Renal carcinoma antigen NY-REN-26)	2	10	NA	NA	102151	93699.5	106703	62018.1	91078.4	54674.4	NA	NA	NA	NA	NA	NA	0.0653003	NA	0.601865	NA	1.45619	NA
P21980	Protein-glutamine gamma-glutamyltransferase 2 (EC 2.3.2.13) (Tissue transglutaminase) (Transglutaminase C) (TG(C)) (TGC) (TGase C) (Transglutaminase H) (TGase H) (Transglutaminase-2) (TGase-2)	5	26	NA	NA	73229	76042.9	73823.5	83017.7	78751.4	92675.1	NA	NA	NA	NA	NA	NA	0.0586634	NA	0.601865	NA	0.876795	NA
P27707	Deoxycytidine kinase (dCK) (EC 2.7.1.74)	1	4	NA	NA	6591.53	7256.43	7295.97	5431.6	6265.78	6222.75	NA	NA	NA	NA	NA	NA	0.0432577	NA	0.601865	NA	1.1799	NA
P36915	Guanine nucleotide-binding protein-like 1 (GTP-binding protein HSR1)	4	19	NA	NA	57152.2	60809.9	47516	63648.6	78109.2	74907.1	NA	NA	NA	NA	NA	NA	0.0489339	NA	0.601865	NA	0.763751	NA
P40763	Signal transducer and activator of transcription 3 (Acute-phase response factor)	2	11	NA	NA	28542.7	23276.1	27675.8	32571	31845.6	32940.7	NA	NA	NA	NA	NA	NA	0.0324429	NA	0.601865	NA	0.816523	NA
P42025	Beta-centractin (Actin-related protein 1B) (ARP1B)	1	6	NA	NA	11768.2	6711.32	6094.51	23259.5	24251.3	24047.2	NA	NA	NA	NA	NA	NA	0.00564013	NA	0.601865	NA	0.343414	NA
P48509	CD151 antigen (GP27) (Membrane glycoprotein SFA-1) (Platelet-endothelial tetraspan antigen 3) (PETA-3) (Tetraspanin-24) (Tspan-24) (CD antigen CD151)	1	6	NA	NA	19221.8	18772.1	23788.4	26095.6	26245.4	28615.9	NA	NA	NA	NA	NA	NA	0.0273367	NA	0.601865	NA	0.763151	NA
P61163	Alpha-centractin (Centractin) (ARP1) (Actin-RPV) (Centrosome-associated actin homolog)	2	12	NA	NA	149574	153096	147093	127766	126975	144585	NA	NA	NA	NA	NA	NA	0.0513613	NA	0.601865	NA	1.1263	NA
P98082	Disabled homolog 2 (Adaptor molecule disabled-2) (Differentially expressed in ovarian carcinoma 2) (DOC-2) (Differentially-expressed protein 2)	3	16	NA	NA	56193.4	57329.1	54512.8	46777.4	44763.4	38150.2	NA	NA	NA	NA	NA	NA	0.0145465	NA	0.601865	NA	1.29566	NA
Q04206	Transcription factor p65 (Nuclear factor NF-kappa-B p65 subunit) (Nuclear factor of kappa light polypeptide gene enhancer in B-cells 3)	4	22	NA	NA	79912.8	83243.7	87087.7	60371	60317.4	71498.9	NA	NA	NA	NA	NA	NA	0.0124735	NA	0.601865	NA	1.30208	NA
Q13112	Chromatin assembly factor 1 subunit B (CAF-1 subunit B) (Chromatin assembly factor I p60 subunit) (CAF-I 60 kDa subunit) (CAF-I p60) (M-phase phosphoprotein 7)	1	4	NA	NA	16654.8	16245.4	18250.9	9230.27	15545.6	9639.83	NA	NA	NA	NA	NA	NA	0.0678565	NA	0.601865	NA	1.48627	NA
Q13257	Mitotic spindle assembly checkpoint protein MAD2A (HsMAD2) (Mitotic arrest deficient 2-like protein 1) (MAD2-like protein 1)	2	11	NA	NA	29153.3	24290.8	29339.6	34994	38052.2	40724.7	NA	NA	NA	NA	NA	NA	0.0135351	NA	0.601865	NA	0.727636	NA
Q13619	Cullin-4A (CUL-4A)	1	6	NA	NA	16752.2	16983.4	19013.6	9414.08	9476.66	15958.3	NA	NA	NA	NA	NA	NA	0.0681645	NA	0.601865	NA	1.51364	NA
Q14139	Ubiquitin conjugation factor E4 A (EC 2.3.2.27) (RING-type E3 ubiquitin transferase E4 A)	3	18	NA	NA	69755.2	67812.6	69155.5	56422.8	56475.6	63931.6	NA	NA	NA	NA	NA	NA	0.020299	NA	0.601865	NA	1.16905	NA
Q15526	Surfeit locus protein 1	1	6	NA	NA	13847.4	13822.5	14624.3	15000.5	14585.8	15042.6	NA	NA	NA	NA	NA	NA	0.0616365	NA	0.601865	NA	0.947689	NA
Q15645	Pachytene checkpoint protein 2 homolog (Human papillomavirus type 16 E1 protein-binding protein) (16E1-BP) (HPV16 E1 protein-binding protein) (Thyroid hormone receptor interactor 13) (Thyroid receptor-interacting protein 13) (TR-interacting protein 13) (TRIP-13)	2	12	NA	NA	57122.5	54725.9	58128.5	58986.4	59635.7	61146.1	NA	NA	NA	NA	NA	NA	0.054255	NA	0.601865	NA	0.945534	NA
Q4KMP7	TBC1 domain family member 10B (Rab27A-GAP-beta)	1	5	NA	NA	7334.97	5869.05	8087.94	8912.96	9739.1	11432.4	NA	NA	NA	NA	NA	NA	0.0433177	NA	0.601865	NA	0.707741	NA
Q5TC12	ATP synthase mitochondrial F1 complex assembly factor 1 (ATP11 homolog)	1	6	NA	NA	14190.2	13798.1	14248.2	15539.4	15690.9	14812.3	NA	NA	NA	NA	NA	NA	0.0136467	NA	0.601865	NA	0.917334	NA
Q5VW32	BRO1 domain-containing protein BROX (BRO1 domain- and CAAX motif-containing protein)	2	12	NA	NA	47095.6	55342	54176.6	63566.1	58635.5	64803.7	NA	NA	NA	NA	NA	NA	0.0389867	NA	0.601865	NA	0.837485	NA
Q8N0U8	Vitamin K epoxide reductase complex subunit 1-like protein 1 (VKORC1-like protein 1) (EC 1.17.4.4)	1	6	NA	NA	6922.84	6919.79	6330.55	8077.71	9028.65	9450.66	NA	NA	NA	NA	NA	NA	0.00776556	NA	0.601865	NA	0.759618	NA
Q8WVC0	RNA polymerase-associated protein LEO1 (Replicative senescence down-regulated leo1-like protein)	1	5	NA	NA	11294.5	10554.5	13219	6116.72	5683.57	9966.79	NA	NA	NA	NA	NA	NA	0.055279	NA	0.601865	NA	1.61106	NA
Q92743	Serine protease HTRA1 (EC 3.4.21.-) (High-temperature requirement A serine peptidase 1) (L56) (Serine protease 11)	1	6	NA	NA	11736.8	16790.4	15969.4	19837.6	27731.8	26661.5	NA	NA	NA	NA	NA	NA	0.0290497	NA	0.601865	NA	0.599435	NA
Q92896	Golgi apparatus protein 1 (CFR-1) (Cysteine-rich fibroblast growth factor receptor) (E-selectin ligand 1) (ESL-1) (Golgi sialoglycoprotein MG-160)	1	6	NA	NA	18431.7	12404.6	11589.8	22468.1	23046.6	22408.7	NA	NA	NA	NA	NA	NA	0.0273686	NA	0.601865	NA	0.624618	NA
Q969P0	Immunoglobulin superfamily member 8 (IgSF8) (CD81 partner 3) (Glu-Trp-Ile EWI motif-containing protein 2) (EWI-2) (Keratinocytes-associated transmembrane protein 4) (KCT-4) (LIR-D1) (Prostaglandin regulatory-like protein) (PGRL) (CD antigen CD316)	1	6	NA	NA	12564.4	6906.79	7551.53	15361.1	13867.2	14592.9	NA	NA	NA	NA	NA	NA	0.0513693	NA	0.601865	NA	0.616657	NA
Q9BQ48	39S ribosomal protein L34, mitochondrial (L34mt) (MRP-L34) (Mitochondrial large ribosomal subunit protein bL34m)	1	5	NA	NA	10040.9	6680.6	5166.88	10840.8	11833.7	12271.6	NA	NA	NA	NA	NA	NA	0.0625012	NA	0.601865	NA	0.626348	NA
Q9BSD7	Cancer-related nucleoside-triphosphatase (NTPase) (EC 3.6.1.15) (Nucleoside triphosphate phosphohydrolase)	3	16	NA	NA	47525.1	54341.3	50538.9	39388.2	36221.2	45641.3	NA	NA	NA	NA	NA	NA	0.0408947	NA	0.601865	NA	1.25695	NA
Q9BSV6	tRNA-splicing endonuclease subunit Sen34 (EC 4.6.1.16) (Leukocyte receptor cluster member 5) (tRNA-intron endonuclease Sen34) (HsSen34)	1	5	NA	NA	2537.94	5369.53	2927.45	6990.02	6345.62	6443.04	NA	NA	NA	NA	NA	NA	0.0472032	NA	0.601865	NA	0.547808	NA
Q9BT22	Chitobiosyldiphosphodolichol beta-mannosyltransferase (EC 2.4.1.142) (Asparagine-linked glycosylation protein 1 homolog) (Beta-1,4-mannosyltransferase) (GDP-Man:GlcNAc2-PP-dolichol mannosyltransferase) (GDP-mannose-dolichol diphosphochitobiose mannosyltransferase) (Mannosyltransferase-1) (MT-1) (hMat-1)	1	5	NA	NA	35441.5	50093.4	40431.3	18570.1	26923.6	24722.1	NA	NA	NA	NA	NA	NA	0.0177705	NA	0.601865	NA	1.79399	NA
Q9H9T3	Elongator complex protein 3 (hELP3) (EC 2.3.1.48)	1	6	NA	NA	37721.5	38911	40004	32612.3	34546.2	36612.8	NA	NA	NA	NA	NA	NA	0.0347957	NA	0.601865	NA	1.12398	NA
Q9UIA9	Exportin-7 (Exp7) (Ran-binding protein 16)	11	61	NA	NA	189642	174939	173985	190920	202799	195502	NA	NA	NA	NA	NA	NA	0.0516695	NA	0.601865	NA	0.91403	NA
Q9UIC8	Leucine carboxyl methyltransferase 1 (EC 2.1.1.233) (Protein-leucine O-methyltransferase) ([Phosphatase 2A protein]-leucine-carboxy methyltransferase 1)	1	6	NA	NA	16095.9	14848.6	14572.2	13366	13247.6	13601.6	NA	NA	NA	NA	NA	NA	0.0174425	NA	0.601865	NA	1.13183	NA
Q9UJW0	Dynactin subunit 4 (Dyn4) (Dynactin subunit p62)	1	5	NA	NA	9679.88	11008.4	10721.9	9051.35	5111.59	4864.9	NA	NA	NA	NA	NA	NA	0.0559866	NA	0.601865	NA	1.65075	NA
Q9UKG1	DCC-interacting protein 13-alpha (Dip13-alpha) (Adapter protein containing PH domain, PTB domain and leucine zipper motif 1)	1	5	NA	NA	5336.92	5385.43	6334.73	2659.16	2964.15	4972.92	NA	NA	NA	NA	NA	NA	0.0635112	NA	0.601865	NA	1.60973	NA
Q9Y6A5	Transforming acidic coiled-coil-containing protein 3 (ERIC-1)	1	6	NA	NA	19703.6	23005	20479.5	16112.5	16185.2	18247.7	NA	NA	NA	NA	NA	NA	0.0227588	NA	0.601865	NA	1.25012	NA
Q9Y6E0	Serine/threonine-protein kinase 24 (EC 2.7.11.1) (Mammalian STE20-like protein kinase 3) (MST-3) (STE20-like kinase MST3) [Cleaved into: Serine/threonine-protein kinase 24 36 kDa subunit (Mammalian STE20-like protein kinase 3 N-terminal) (MST3/N); Serine/threonine-protein kinase 24 12 kDa subunit (Mammalian STE20-like protein kinase 3 C-terminal) (MST3/C)]	1	6	NA	NA	8254.38	9337.29	10443	6340.85	6087.39	3667.01	NA	NA	NA	NA	NA	NA	0.0373312	NA	0.601865	NA	1.74179	NA
Q9Y6M5	Zinc transporter 1 (ZnT-1) (Solute carrier family 30 member 1)	3	18	NA	NA	43200.6	52708.8	55470.5	63741	64473.4	65999.8	NA	NA	NA	NA	NA	NA	0.0296327	NA	0.601865	NA	0.779448	NA
Q71UM5	40S ribosomal protein S27-like (Small ribosomal subunit protein eS27-like)	1	6	1	12	17159.9	18045.7	18756.6	17285	16258.6	15587.8	110223	79380.6	108168	85137.6	98872.9	94638.2	0.0761718	0.644599	0.605494	0.817959	1.09832	1.06863
P60900	Proteasome subunit alpha type-6 (EC 3.4.25.1) (27 kDa prosomal protein) (PROS-27) (p27K) (Macropain iota chain) (Multicatalytic endopeptidase complex iota chain) (Proteasome iota chain)	11	76	10	72	1.20085e+06	1.281e+06	1.19251e+06	1.15716e+06	1.12204e+06	1.00936e+06	1.07863e+06	1.03405e+06	1.01913e+06	1.20836e+06	1.14225e+06	1.10833e+06	0.0765792	0.0315324	0.607105	0.657682	1.11731	0.905427
O75822	Eukaryotic translation initiation factor 3 subunit J (eIF3j) (Eukaryotic translation initiation factor 3 subunit 1) (eIF-3-alpha) (eIF3 p35)	5	28	7	42	220484	224867	226799	219216	220680	217096	354436	355302	328767	346981	342037	362082	0.0770942	0.706682	0.607956	0.850566	1.02307	0.988017
O43379	WD repeat-containing protein 62	2	10	2	12	63133.3	66607.9	71457.1	41644.1	40986.8	62934.5	93766.3	83219.8	100876	85392.9	99221.5	92332.9	0.0770967	0.978245	0.607956	0.989834	1.38219	1.0033
O75534	Cold shock domain-containing protein E1 (N-ras upstream gene protein) (Protein UNR)	16	95	16	91	543732	578397	572506	520097	542608	540498	474606	495464	466866	474011	461767	460040	0.077641	0.224501	0.609577	0.657682	1.05703	1.02946
P48739	Phosphatidylinositol transfer protein beta isoform (PI-TP-beta) (PtdIns transfer protein beta) (PtdInsTP beta)	7	40	7	39	192106	178568	192180	194655	202595	207669	159778	170764	195912	121612	159040	169277	0.0790641	0.23795	0.609577	0.657682	0.930462	1.17008
Q00325	Phosphate carrier protein, mitochondrial (Phosphate transport protein) (PTP) (Solute carrier family 25 member 3)	10	59	8	43	897245	837585	938497	934132	1.00645e+06	1.054e+06	797659	562761	854103	556899	606122	643072	0.0787388	0.23502	0.609577	0.657682	0.89272	1.22614
Q15365	Poly(rC)-binding protein 1 (Alpha-CP1) (Heterogeneous nuclear ribonucleoprotein E1) (hnRNP E1) (Nucleic acid-binding protein SUB2.3)	15	118	14	102	1.98915e+06	2.08017e+06	1.96355e+06	1.93441e+06	1.93662e+06	1.86294e+06	2.20592e+06	2.11943e+06	2.06105e+06	2.50044e+06	2.24057e+06	2.29502e+06	0.0791525	0.0679084	0.609577	0.657682	1.05213	0.907672
Q8TCT9	Minor histocompatibility antigen H13 (EC 3.4.23.-) (Intramembrane protease 1) (IMP-1) (IMPAS-1) (hIMP1) (Presenilin-like protein 3) (Signal peptide peptidase)	1	6	2	12	45832.3	49585.4	52081	51438.9	60063.6	59856.2	224439	145081	237447	149398	152596	173613	0.0782743	0.241778	0.609577	0.657682	0.86076	1.2762
P43307	Translocon-associated protein subunit alpha (TRAP-alpha) (Signal sequence receptor subunit alpha) (SSR-alpha)	3	23	3	23	432343	448567	465011	467243	475219	501473	418266	356946	499897	277586	409493	392963	0.0787482	0.337191	0.609577	0.667752	0.932119	1.18061
Q8WUY1	Protein THEM6 (Mesenchymal stem cell protein DSCD75) (Thioesterase superfamily member 6)	2	12	2	11	71966.2	74055.8	80789.7	80780	82439.1	83226.9	104505	58519	92437.8	65697.7	67291.9	74638.8	0.0788426	0.376941	0.609577	0.686714	0.920331	1.23038
Q05397	Focal adhesion kinase 1 (FADK 1) (EC 2.7.10.2) (Focal adhesion kinase-related nonkinase) (FRNK) (Protein phosphatase 1 regulatory subunit 71) (PPP1R71) (Protein-tyrosine kinase 2) (p125FAK) (pp125FAK)	2	11	1	6	29191.8	23016.2	26169.4	30245.6	30764.7	30728.7	27266	9332.49	27985	18600	19506	10744.4	0.0783325	0.649317	0.609577	0.819453	0.854352	1.32207
O75629	Protein CREG1 (Cellular repressor of E1A-stimulated genes 1)	1	5	1	5	20352.7	19183.5	19596.6	9576.75	17635.7	7508.16	8604.13	18478.3	14742.5	8096.14	13683.9	19785.5	0.0782281	0.951395	0.609577	0.978578	1.70311	1.00624
O75533	Splicing factor 3B subunit 1 (Pre-mRNA-splicing factor SF3b 155 kDa subunit) (SF3b155) (Spliceosome-associated protein 155) (SAP 155)	18	102	19	104	556755	553561	582818	578265	610197	596204	560143	431002	533036	380544	427981	456617	0.0795797	0.131012	0.611279	0.657682	0.948712	1.20475
Q86UE4	Protein LYRIC (3D3/LYRIC) (Astrocyte elevated gene-1 protein) (AEG-1) (Lysine-rich CEACAM1 co-isolated protein) (Metadherin) (Metastasis adhesion protein)	8	47	10	60	203607	202721	244758	244911	250252	257388	444259	323435	450578	284228	301822	324837	0.0802127	0.0708064	0.613911	0.657682	0.865173	1.33746
Q9H061	Transmembrane protein 126A	2	11	2	9	27904.8	30755.6	37968.7	40713.1	45209.6	37270.8	35157.6	33435.8	43079.6	21719.1	37668.5	18704.8	0.0805513	0.153037	0.613911	0.657682	0.784369	1.43001
Q9NPA8	Transcription and mRNA export factor ENY2 (Enhancer of yellow 2 transcription factor homolog)	2	12	1	6	87775.1	114003	89078	85894.8	59693.8	66944.7	40609	37847.3	36156.9	37553.3	30232	27588.6	0.0807506	0.121454	0.613911	0.657682	1.36852	1.20172
O14773	Tripeptidyl-peptidase 1 (TPP-1) (EC 3.4.14.9) (Cell growth-inhibiting gene 1 protein) (Lysosomal pepstatin-insensitive protease) (LPIC) (Tripeptidyl aminopeptidase) (Tripeptidyl-peptidase I) (TPP-I)	3	15	4	24	117861	125395	110252	83611.6	107752	100432	299250	347264	266125	306451	286508	275494	0.080462	0.619342	0.613911	0.804027	1.21149	1.05088
O75347	Tubulin-specific chaperone A (TCP1-chaperonin cofactor A) (Tubulin-folding cofactor A) (CFA)	6	42	6	38	840949	1.02359e+06	707469	700002	586124	650520	584724	767728	490080	908812	644055	580977	0.0810761	0.483118	0.61481	0.738971	1.32807	0.86348
P63244	Receptor of activated protein C kinase 1 (Cell proliferation-inducing gene 21 protein) (Guanine nucleotide-binding protein subunit beta-2-like 1) (Guanine nucleotide-binding protein subunit beta-like protein 12.3) (Human lung cancer oncogene 7 protein) (HLC-7) (Receptor for activated C kinase) (Small ribosomal subunit protein RACK1) [Cleaved into: Receptor of activated protein C kinase 1, N-termi…	18	148	18	124	4.53223e+06	4.24175e+06	4.25541e+06	4.00573e+06	3.67053e+06	4.14851e+06	3.02175e+06	3.02164e+06	3.02256e+06	3.25101e+06	3.39601e+06	3.41933e+06	0.081761	0.00272301	0.616216	0.657682	1.10187	0.900619
P18077	60S ribosomal protein L35a (Cell growth-inhibiting gene 33 protein) (Large ribosomal subunit protein eL33)	7	44	6	36	905721	791133	902368	934559	996471	969988	656837	547288	653060	567023	582069	578653	0.0818851	0.31832	0.616216	0.666212	0.895969	1.07492
Q96F85	CB1 cannabinoid receptor-interacting protein 1 (CRIP-1)	2	12	2	12	34062.1	36858.3	35934.4	36873.1	38247.7	39189.9	29384.5	26215.9	31814.7	24804	39826.9	40783.9	0.0815518	0.388478	0.616216	0.6926	0.934775	0.829249
P16615	Sarcoplasmic/endoplasmic reticulum calcium ATPase 2 (SERCA2) (SR Ca(2+)-ATPase 2) (EC 3.6.3.8) (Calcium pump 2) (Calcium-transporting ATPase sarcoplasmic reticulum type, slow twitch skeletal muscle isoform) (Endoplasmic reticulum class 1/2 Ca(2+) ATPase)	10	59	8	47	363078	356007	412204	400879	442944	442450	392505	294555	417401	205415	294928	311525	0.0841335	0.137962	0.61831	0.657682	0.87951	1.3604
P78330	Phosphoserine phosphatase (PSP) (PSPase) (EC 3.1.3.3) (L-3-phosphoserine phosphatase) (O-phosphoserine phosphohydrolase)	7	46	6	36	769707	738780	756099	698530	737162	727423	379294	392416	374151	430240	409826	388546	0.0838955	0.102023	0.61831	0.657682	1.04691	0.932646
Q13564	NEDD8-activating enzyme E1 regulatory subunit (Amyloid beta precursor protein-binding protein 1, 59 kDa) (APP-BP1) (Amyloid protein-binding protein 1) (Proto-oncogene protein 1)	3	18	6	36	74296.9	70960.9	73352.5	69785.2	70187.5	71227.6	219074	180614	226713	168551	188892	193132	0.0837187	0.20115	0.61831	0.657682	1.03509	1.13772
Q15121	Astrocytic phosphoprotein PEA-15 (15 kDa phosphoprotein enriched in astrocytes) (Phosphoprotein enriched in diabetes) (PED)	3	20	3	23	211621	240676	154524	148224	132937	153604	111536	153922	143528	170146	160833	164130	0.0830913	0.113821	0.61831	0.657682	1.39575	0.826052
Q9P035	Very-long-chain (3R)-3-hydroxyacyl-CoA dehydratase 3 (EC 4.2.1.134) (3-hydroxyacyl-CoA dehydratase 3) (HACD3) (Butyrate-induced protein 1) (B-ind1) (hB-ind1) (Protein-tyrosine phosphatase-like A domain-containing protein 1)	4	23	2	12	62676.3	68666	67239.7	71275.4	70739	80064.7	59937.2	44283.6	58525.1	40710.2	42019.1	38099.5	0.0847665	0.0460958	0.61831	0.657682	0.894194	1.34691
Q7Z2W4	Zinc finger CCCH-type antiviral protein 1 (ADP-ribosyltransferase diphtheria toxin-like 13) (ARTD13) (Zinc finger CCCH domain-containing protein 2) (Zinc finger antiviral protein) (ZAP)	6	33	4	22	99395.6	103688	109893	108274	117733	116370	106585	74987.1	110390	59554.8	86453.2	88733.7	0.0831771	0.286233	0.61831	0.658475	0.914128	1.24376
P09669	Cytochrome c oxidase subunit 6C (Cytochrome c oxidase polypeptide VIc)	2	12	2	12	164347	171968	205050	198315	223553	227191	229540	136920	208539	147481	160478	159167	0.0825274	0.315317	0.61831	0.666212	0.834078	1.23093
Q9P015	39S ribosomal protein L15, mitochondrial (L15mt) (MRP-L15) (Mitochondrial large ribosomal subunit protein uL15m)	3	17	1	6	64220.5	68313	73788.2	43168	62728.7	54083.6	27695	21610.6	24503.7	13928.5	26203.3	23092.1	0.0845566	0.420556	0.61831	0.705871	1.28967	1.16743
P38606	V-type proton ATPase catalytic subunit A (V-ATPase subunit A) (EC 3.6.3.14) (V-ATPase 69 kDa subunit) (Vacuolar ATPase isoform VA68) (Vacuolar proton pump subunit alpha)	23	165	21	146	1.4523e+06	1.39365e+06	1.34092e+06	1.29554e+06	1.28014e+06	1.34936e+06	1.32473e+06	1.25762e+06	1.38471e+06	1.32507e+06	1.23529e+06	1.28841e+06	0.0833751	0.43473	0.61831	0.7107	1.06671	1.03073
P49748	Very long-chain specific acyl-CoA dehydrogenase, mitochondrial (VLCAD) (EC 1.3.8.9)	16	88	18	111	508702	513093	571085	574169	620966	572031	927932	747292	950536	792309	835691	849138	0.0847631	0.540531	0.61831	0.762719	0.901376	1.06
P49406	39S ribosomal protein L19, mitochondrial (L19mt) (MRP-L19) (39S ribosomal protein L15, mitochondrial) (L15mt) (MRP-L15) (Mitochondrial large ribosomal subunit protein bL19m)	5	28	4	23	123599	132061	138990	139239	150978	143324	146421	119462	144659	99925.1	143813	138243	0.0844382	0.576612	0.61831	0.784045	0.910298	1.07477
P37802	Transgelin-2 (Epididymis tissue protein Li 7e) (SM22-alpha homolog)	13	79	10	70	3.00523e+06	3.49943e+06	2.81257e+06	2.82387e+06	2.31227e+06	2.49496e+06	1.58185e+06	1.93083e+06	1.39045e+06	1.8373e+06	1.33957e+06	1.55607e+06	0.0844068	0.807083	0.61831	0.909748	1.22096	1.03596
Q8N5N7	39S ribosomal protein L50, mitochondrial (L50mt) (MRP-L50) (Mitochondrial large ribosomal subunit protein mL50)	1	4	NA	NA	4656.36	7906.91	3849.11	1728.7	2129.68	3995.28	NA	NA	NA	NA	NA	NA	0.0848742	NA	0.61831	NA	2.08978	NA
P61978	Heterogeneous nuclear ribonucleoprotein K (hnRNP K) (Transformation up-regulated nuclear protein) (TUNP)	20	166	19	158	5.62559e+06	6.25856e+06	5.40589e+06	5.28627e+06	5.16167e+06	5.15146e+06	4.39211e+06	5.14295e+06	4.39624e+06	5.31641e+06	5.11664e+06	4.9023e+06	0.0856861	0.162286	0.618594	0.657682	1.10838	0.908444
Q8NCA5	Protein FAM98A	2	16	3	23	48404	37003.1	47643.9	50687	55516.5	58467.5	87153.6	68598.3	87392.8	71687.8	61571	70109.8	0.0859564	0.134417	0.618594	0.657682	0.80798	1.19559
Q9UI12	V-type proton ATPase subunit H (V-ATPase subunit H) (Nef-binding protein 1) (NBP1) (Protein VMA13 homolog) (V-ATPase 50/57 kDa subunits) (Vacuolar proton pump subunit H) (Vacuolar proton pump subunit SFD)	5	29	4	24	140835	128354	134075	142735	145121	141418	150133	127213	143684	101933	118572	127288	0.0859099	0.0786323	0.618594	0.657682	0.939411	1.21058
Q13595	Transformer-2 protein homolog alpha (TRA-2 alpha) (TRA2-alpha) (Transformer-2 protein homolog A)	2	12	2	10	99200.5	97442.6	87311.2	106093	101476	104315	51777.3	62157.1	76711.5	34213.3	55317.4	68153.3	0.0858076	0.40652	0.618594	0.697271	0.910449	1.20904
O60220	Mitochondrial import inner membrane translocase subunit Tim8 A (Deafness dystonia protein 1) (X-linked deafness dystonia protein)	1	6	NA	NA	41824.1	47125.4	46351.3	36795.7	22698.3	36113.1	NA	NA	NA	NA	NA	NA	0.0852248	NA	0.618594	NA	1.41517	NA
Q9C0C9	(E3-independent) E2 ubiquitin-conjugating enzyme (EC 2.3.2.24) (E2/E3 hybrid ubiquitin-protein ligase UBE2O) (Ubiquitin carrier protein O) (Ubiquitin-conjugating enzyme E2 O) (Ubiquitin-conjugating enzyme E2 of 230 kDa) (Ubiquitin-conjugating enzyme E2-230K) (Ubiquitin-protein ligase O)	5	30	2	12	138341	127458	106502	145648	146369	149140	19065.3	11988.2	20812.7	17321.2	15900.7	10987.6	0.0864464	0.532396	0.619115	0.756946	0.84392	1.17319
Q9BYD3	39S ribosomal protein L4, mitochondrial (L4mt) (MRP-L4) (Mitochondrial large ribosomal subunit protein uL4m)	2	12	2	11	26881.3	20767.8	29798.1	32002.8	33497	32364.5	26064.3	18620	29896.2	21146	27389.9	27257.7	0.0863524	0.87253	0.619115	0.943058	0.791374	0.983995
O15511	Actin-related protein 2/3 complex subunit 5 (Arp2/3 complex 16 kDa subunit) (p16-ARC)	4	24	3	18	369738	403712	353360	336840	335260	353092	224271	261147	213260	307002	254461	238423	0.0930693	0.242523	0.620185	0.657682	1.09912	0.873472
O60610	Protein diaphanous homolog 1 (Diaphanous-related formin-1) (DRF1)	8	47	6	39	201557	175593	202110	208621	215109	229683	239080	210489	229285	162595	145428	176768	0.0888259	0.00754263	0.620185	0.657682	0.886516	1.4003
O94804	Serine/threonine-protein kinase 10 (EC 2.7.11.1) (Lymphocyte-oriented kinase)	2	12	4	23	16813.5	26851.9	16370.6	26221.3	27647.5	35337.5	117994	89190	116335	94805.1	74765.5	84479.2	0.0887852	0.104585	0.620185	0.657682	0.673001	1.27345
O95394	Phosphoacetylglucosamine mutase (PAGM) (EC 5.4.2.3) (Acetylglucosamine phosphomutase) (N-acetylglucosamine-phosphate mutase) (Phosphoglucomutase-3) (PGM 3)	4	22	7	42	100506	95203.5	114970	113620	128150	118266	327811	254774	309361	224947	266141	270939	0.0873923	0.183263	0.620185	0.657682	0.862912	1.17049
P06396	Gelsolin (AGEL) (Actin-depolymerizing factor) (ADF) (Brevin)	21	124	30	230	1.26848e+06	1.27891e+06	1.171e+06	1.18121e+06	1.13617e+06	1.15932e+06	5.15078e+06	5.83587e+06	5.13002e+06	6.23292e+06	5.66425e+06	5.51746e+06	0.0928575	0.238338	0.620185	0.657682	1.06952	0.925467
P11142	Heat shock cognate 71 kDa protein (Heat shock 70 kDa protein 8) (Lipopolysaccharide-associated protein 1) (LAP-1) (LPS-associated protein 1)	28	261	27	240	2.14717e+07	2.27351e+07	2.04823e+07	2.05688e+07	1.97582e+07	1.97289e+07	1.56227e+07	1.75007e+07	1.54e+07	1.95683e+07	1.76077e+07	1.69986e+07	0.0903915	0.133301	0.620185	0.657682	1.07715	0.895685
P13984	General transcription factor IIF subunit 2 (EC 3.6.4.12) (ATP-dependent helicase GTF2F2) (General transcription factor IIF 30 kDa subunit) (Transcription initiation factor IIF subunit beta) (TFIIF-beta) (Transcription initiation factor RAP30)	1	6	2	10	50286.9	57888.9	49637.2	47490.6	43628.1	47778.5	48743	60841.2	54659.9	70202.8	68439.1	55260.3	0.0927001	0.17294	0.620185	0.657682	1.13618	0.847046
P17980	26S proteasome regulatory subunit 6A (26S proteasome AAA-ATPase subunit RPT5) (Proteasome 26S subunit ATPase 3) (Proteasome subunit P50) (Tat-binding protein 1) (TBP-1)	14	96	15	108	911430	969995	809184	800476	801267	783909	762966	983606	778050	935711	954689	904961	0.0935921	0.261792	0.620185	0.657682	1.12783	0.903147
P24928	DNA-directed RNA polymerase II subunit RPB1 (RNA polymerase II subunit B1) (EC 2.7.7.6) (DNA-directed RNA polymerase II subunit A) (DNA-directed RNA polymerase III largest subunit) (RNA-directed RNA polymerase II subunit RPB1) (EC 2.7.7.48)	3	18	4	24	106024	95822	85850.8	102913	121682	117994	157231	141909	146048	83985.8	109065	146925	0.0923895	0.147471	0.620185	0.657682	0.839772	1.30947
P29590	Protein PML (Promyelocytic leukemia protein) (RING finger protein 71) (Tripartite motif-containing protein 19)	2	12	7	36	30870.3	25657.1	19795	37372.1	32107.7	32755	156569	157629	152022	112407	125694	120220	0.0896478	0.00153369	0.620185	0.657682	0.746541	1.30113
P35527	Keratin, type I cytoskeletal 9 (Cytokeratin-9) (CK-9) (Keratin-9) (K9)	8	46	9	50	152510	151898	280208	1.50584e+06	382609	342622	274004	3.43412e+06	597366	314629	336632	298822	0.0928331	0.269272	0.620185	0.657682	0.262034	4.5317
P42785	Lysosomal Pro-X carboxypeptidase (EC 3.4.16.2) (Angiotensinase C) (Lysosomal carboxypeptidase C) (Proline carboxypeptidase) (Prolylcarboxypeptidase) (PRCP)	1	6	2	12	28250.6	25261.4	26926	25525.4	22704.2	24392.2	61646.3	55035.1	57998.2	47725.4	58467.5	54366.9	0.0951718	0.270305	0.620185	0.657682	1.10763	1.08794
P53985	Monocarboxylate transporter 1 (MCT 1) (Solute carrier family 16 member 1)	1	6	2	10	6970.21	9808.86	14698.5	17766.5	15759.1	15292.9	24395.6	21229	25181.4	11289.7	20655.7	11015	0.0935155	0.0631373	0.620185	0.657682	0.644789	1.64817
P57737	Coronin-7 (Crn7) (70 kDa WD repeat tumor rejection antigen homolog)	3	20	1	6	60898.1	59405	54468	61458.6	64118.2	69677.4	24008.1	27635.3	26627.2	16492.7	25777.4	15345.7	0.0915863	0.118613	0.620185	0.657682	0.895096	1.35849
P61020	Ras-related protein Rab-5B	3	24	2	16	50324.4	49198.5	51821.8	67387	58487.7	52782	39072.8	34824.8	42154.7	33835.8	33854.6	36967	0.0900948	0.182695	0.620185	0.657682	0.847126	1.10888
P62701	40S ribosomal protein S4, X isoform (SCR10) (Single copy abundant mRNA protein) (Small ribosomal subunit protein eS4)	7	60	6	48	1.44172e+06	1.36735e+06	1.4691e+06	1.50676e+06	1.51235e+06	1.47667e+06	849408	707712	844423	666239	713949	727276	0.0926197	0.122961	0.620185	0.657682	0.951597	1.13954
Q00059	Transcription factor A, mitochondrial (mtTFA) (Mitochondrial transcription factor 1) (MtTF1) (Transcription factor 6) (TCF-6) (Transcription factor 6-like 2)	4	24	3	18	105778	99814.2	117099	117226	118367	127284	115587	96929.2	124921	82313.9	80595.4	118281	0.0900506	0.255256	0.620185	0.657682	0.889256	1.20003
Q99988	Growth/differentiation factor 15 (GDF-15) (Macrophage inhibitory cytokine 1) (MIC-1) (NSAID-activated gene 1 protein) (NAG-1) (NSAID-regulated gene 1 protein) (NRG-1) (Placental TGF-beta) (Placental bone morphogenetic protein) (Prostate differentiation factor)	2	11	5	28	65026.9	75944.5	111155	106370	145035	122276	212851	191660	212238	228503	227594	221270	0.0875166	0.0576801	0.620185	0.657682	0.674711	0.91051
Q9Y624	Junctional adhesion molecule A (JAM-A) (Junctional adhesion molecule 1) (JAM-1) (Platelet F11 receptor) (Platelet adhesion molecule 1) (PAM-1) (CD antigen CD321)	1	6	1	6	23033.3	22408	25669.1	25279.8	26636.6	29245.9	29393.7	24658.1	27923.5	23418.8	19687.5	20669.9	0.0904393	0.0268022	0.620185	0.657682	0.876152	1.28536
Q9P0T7	Transmembrane protein 9 (Dermal papilla-derived protein 4)	1	3	1	6	5108.72	5963.32	5278.42	5185.99	2928.73	2875	16969.9	10740.2	16237.8	6513.25	12576.1	13464.2	0.094666	0.295375	0.620185	0.658788	1.4878	1.35002
P11279	Lysosome-associated membrane glycoprotein 1 (LAMP-1) (Lysosome-associated membrane protein 1) (CD107 antigen-like family member A) (CD antigen CD107a)	4	24	5	29	296635	328073	324897	307039	265047	262590	425462	437291	427292	468382	426270	439355	0.0949294	0.32186	0.620185	0.666212	1.13769	0.967045
O60664	Perilipin-3 (47 kDa mannose 6-phosphate receptor-binding protein) (47 kDa MPR-binding protein) (Cargo selection protein TIP47) (Mannose-6-phosphate receptor-binding protein 1) (Placental protein 17) (PP17)	14	102	14	107	696694	797604	630249	591759	590651	625092	622491	859699	583047	893762	770080	713392	0.0902039	0.332066	0.620185	0.667586	1.1754	0.868756
P50402	Emerin	3	17	2	12	50124.6	42377.2	60050.6	61600.9	64438	63908.8	56188	37677.9	53295.5	30537.7	46156.2	44019.8	0.0870867	0.332459	0.620185	0.667586	0.803129	1.21909
P35249	Replication factor C subunit 4 (Activator 1 37 kDa subunit) (A1 37 kDa subunit) (Activator 1 subunit 4) (Replication factor C 37 kDa subunit) (RF-C 37 kDa subunit) (RFC37)	5	29	3	17	102797	106714	117616	116184	125002	119528	75989.1	72970.9	77671.4	75065	75268	69151	0.0950741	0.384471	0.620185	0.688516	0.906888	1.03256
Q14956	Transmembrane glycoprotein NMB (Transmembrane glycoprotein HGFIN)	1	5	3	18	299495	294356	324522	414378	356181	324641	674840	826746	668045	748571	753711	777771	0.0899922	0.482697	0.620185	0.738971	0.838544	0.951571
Q9Y3C8	Ubiquitin-fold modifier-conjugating enzyme 1 (Ufm1-conjugating enzyme 1)	1	6	1	5	66021.8	63308.3	66326.9	59499.1	64180.9	58431.7	62672.7	64204.6	64800.2	69971.7	55655	56306.6	0.0888729	0.48486	0.620185	0.739405	1.07438	1.05356
Q9Y605	MORF4 family-associated protein 1 (Protein PGR1) (Protein associated with MRG of 14 kDa)	1	6	1	6	16970.2	18774.3	15829	14216.9	14972.4	15953.8	9817.56	17137.4	6529.98	11311.9	13959.6	13123.9	0.0918573	0.501307	0.620185	0.746379	1.14245	0.872109
Q99848	Probable rRNA-processing protein EBP2 (EBNA1-binding protein 2) (Nucleolar protein p40)	9	58	7	47	301477	294679	351394	342466	363372	373237	215877	199653	231444	176147	219841	214828	0.095046	0.502743	0.620185	0.746932	0.878113	1.0592
P23434	Glycine cleavage system H protein, mitochondrial (Lipoic acid-containing protein)	1	6	2	11	27972.7	24938.9	25984.3	25403.7	22263.5	21409.1	41832.5	54092.9	29761.8	40993.5	48810.8	43817.7	0.0947335	0.651375	0.620185	0.820207	1.14216	0.940617
O15173	Membrane-associated progesterone receptor component 2 (Progesterone membrane-binding protein) (Steroid receptor protein DG6)	2	12	2	12	76977.6	75790.2	89899.2	89630.6	99296.4	90575.9	65423.2	43350.7	63319.6	53034.6	53232.6	52605.3	0.0869391	0.656779	0.620185	0.824055	0.86821	1.08322
Q92643	GPI-anchor transamidase (GPI transamidase) (EC 3.-.-.-) (GPI8 homolog) (hGPI8) (Phosphatidylinositol-glycan biosynthesis class K protein) (PIG-K)	1	6	1	4	20609.3	18967.6	16644	21606.5	20698.2	22817.4	6753.36	8240.88	9420.21	4629.25	9246.49	8710.41	0.0930111	0.662576	0.620185	0.82705	0.863316	1.08095
Q9UBE0	SUMO-activating enzyme subunit 1 (Ubiquitin-like 1-activating enzyme E1A) [Cleaved into: SUMO-activating enzyme subunit 1, N-terminally processed]	15	87	15	88	572349	575086	552942	524510	559884	523541	723702	620917	698178	731818	671400	684881	0.0903324	0.682578	0.620185	0.837791	1.05749	0.978304
P07355	Annexin A2 (Annexin II) (Annexin-2) (Calpactin I heavy chain) (Calpactin-1 heavy chain) (Chromobindin-8) (Lipocortin II) (Placental anticoagulant protein IV) (PAP-IV) (Protein I) (p36)	7	58	7	59	3.15921e+06	3.25669e+06	3.31845e+06	3.29184e+06	3.46768e+06	3.45933e+06	6.84545e+06	6.4878e+06	7.17518e+06	6.51496e+06	7.04971e+06	6.62234e+06	0.0942983	0.701741	0.620185	0.848657	0.952589	1.01592
Q6IBS0	Twinfilin-2 (A6-related protein) (hA6RP) (Protein tyrosine kinase 9-like) (Twinfilin-1-like protein)	10	82	6	39	568289	579613	540745	524631	503830	547436	173445	147150	181227	195283	178725	147684	0.0937786	0.745948	0.620185	0.876054	1.07155	0.961913
O94903	Pyridoxal phosphate homeostasis protein (PLP homeostasis protein) (Proline synthase co-transcribed bacterial homolog protein)	3	17	2	12	45883.1	55213.7	53205.3	33528.3	23143.1	45499.1	35716.9	39078.7	20301	25245.1	36662.2	38093.5	0.0931921	0.779589	0.620185	0.896432	1.51024	0.950958
Q96DB5	Regulator of microtubule dynamics protein 1 (RMD-1) (hRMD-1) (Protein FAM82B)	6	35	6	36	178113	160088	160963	176674	186417	179638	214419	226905	236336	206937	232163	249072	0.0907369	0.838028	0.620185	0.926545	0.919728	0.984726
P46779	60S ribosomal protein L28 (Large ribosomal subunit protein eL28)	6	35	5	30	469795	438762	504385	713842	679172	490076	340810	251953	320388	299102	300272	296904	0.091558	0.915567	0.620185	0.962889	0.750332	1.01883
Q02487	Desmocollin-2 (Cadherin family member 2) (Desmocollin-3) (Desmosomal glycoprotein II) (Desmosomal glycoprotein III)	1	5	NA	NA	37712.4	33751.5	39948.6	24035.5	35130.2	21555.8	NA	NA	NA	NA	NA	NA	0.0932638	NA	0.620185	NA	1.38021	NA
Q8NBN3	Transmembrane protein 87A	1	6	NA	NA	16103	13431.2	14858.4	16217.8	16665.1	17059.8	NA	NA	NA	NA	NA	NA	0.0917786	NA	0.620185	NA	0.888874	NA
Q969N2	GPI transamidase component PIG-T (Phosphatidylinositol-glycan biosynthesis class T protein)	1	6	NA	NA	6730.06	7252.93	13005.9	13540.5	13869.9	13421.3	NA	NA	NA	NA	NA	NA	0.0921873	NA	0.620185	NA	0.660977	NA
Q9P2X0	Dolichol-phosphate mannosyltransferase subunit 3 (Dolichol-phosphate mannose synthase subunit 3) (DPM synthase subunit 3) (Dolichyl-phosphate beta-D-mannosyltransferase subunit 3) (Mannose-P-dolichol synthase subunit 3) (MPD synthase subunit 3) (Prostin-1)	2	9	NA	NA	18102.7	15279.3	24042	26620	23445.7	27058.4	NA	NA	NA	NA	NA	NA	0.0903533	NA	0.620185	NA	0.744565	NA
Q9UBF2	Coatomer subunit gamma-2 (Gamma-2-coat protein) (Gamma-2-COP)	5	30	1	5	107254	113784	117177	101568	93680.8	108609	17396.6	14947.3	19594.8	9920.23	7323.9	17191.2	0.0964863	0.147829	0.620944	0.657682	1.11308	1.5083
Q9Y265	RuvB-like 1 (EC 3.6.4.12) (49 kDa TATA box-binding protein-interacting protein) (49 kDa TBP-interacting protein) (54 kDa erythrocyte cytosolic protein) (ECP-54) (INO80 complex subunit H) (Nuclear matrix protein 238) (NMP 238) (Pontin 52) (TIP49a) (TIP60-associated protein 54-alpha) (TAP54-alpha)	16	119	16	109	1.2348e+06	1.29164e+06	1.17499e+06	1.1032e+06	1.17151e+06	1.16597e+06	999841	998792	965077	1.01064e+06	1.02425e+06	996027	0.0955507	0.187172	0.620944	0.657682	1.07579	0.977828
Q9NWV4	UPF0587 protein C1orf123	3	12	4	24	54883.4	59240.2	57191.7	41674.6	55655.6	44781.6	105477	138053	92059.9	154406	118978	120742	0.0964953	0.314343	0.620944	0.666212	1.2055	0.851479
P36507	Dual specificity mitogen-activated protein kinase kinase 2 (MAP kinase kinase 2) (MAPKK 2) (EC 2.7.12.2) (ERK activator kinase 2) (MAPK/ERK kinase 2) (MEK 2)	3	18	3	18	77635.8	87184.8	82890.6	62530.9	70857	78469	94582.8	89968	80942.8	102018	95932.3	86054.1	0.0965447	0.378111	0.620944	0.686714	1.16924	0.934823
P62995	Transformer-2 protein homolog beta (TRA-2 beta) (TRA2-beta) (hTRA2-beta) (Splicing factor, arginine/serine-rich 10) (Transformer-2 protein homolog B)	6	44	5	35	357117	312803	310919	376519	365359	349531	254385	275642	324226	200188	298917	295561	0.0964371	0.606312	0.620944	0.798307	0.89869	1.07498
Q9P016	Thymocyte nuclear protein 1 (Thymocyte protein Thy28)	1	6	NA	NA	17017.9	14203.2	9211.11	8721.95	9000.83	4836.59	NA	NA	NA	NA	NA	NA	0.0960459	NA	0.620944	NA	1.79226	NA
O75306	NADH dehydrogenase [ubiquinone] iron-sulfur protein 2, mitochondrial (EC 1.6.5.3) (EC 1.6.99.3) (Complex I-49kD) (CI-49kD) (NADH-ubiquinone oxidoreductase 49 kDa subunit)	5	33	5	39	133723	106510	127533	147399	144777	136481	191331	155267	192721	153747	153929	162011	0.097667	0.140819	0.623362	0.657682	0.85795	1.14825
P18085	ADP-ribosylation factor 4	5	26	5	27	549797	542154	566166	560045	590799	582070	481513	447998	529459	378124	410196	430379	0.0972376	0.0433958	0.623362	0.657682	0.956838	1.19715
Q02083	N-acylethanolamine-hydrolyzing acid amidase (EC 3.5.1.-) (Acid ceramidase-like protein) (N-acylsphingosine amidohydrolase-like) (ASAH-like protein) [Cleaved into: N-acylethanolamine-hydrolyzing acid amidase subunit alpha; N-acylethanolamine-hydrolyzing acid amidase subunit beta]	1	6	1	6	194851	188803	221294	214131	232102	244166	178532	123835	195764	79242.6	134299	128091	0.0975485	0.153474	0.623362	0.657682	0.876228	1.45809
Q9UMY4	Sorting nexin-12	4	25	6	39	119199	149497	119935	105258	111736	110796	205925	243973	156352	277072	228300	221459	0.0982331	0.260957	0.623362	0.657682	1.18561	0.834101
O00193	Small acidic protein	1	6	2	12	15406.3	16626	16070.4	15484.9	8684.96	8166.1	19752.1	34296.4	30698.1	31940	32441.5	30236.1	0.0981444	0.466342	0.623362	0.729631	1.48759	0.895674
P45880	Voltage-dependent anion-selective channel protein 2 (VDAC-2) (hVDAC2) (Outer mitochondrial membrane protein porin 2)	12	77	12	68	1.52901e+06	1.67952e+06	1.49926e+06	1.42379e+06	1.46799e+06	1.4586e+06	1.29937e+06	1.30311e+06	1.3249e+06	1.51012e+06	1.33527e+06	1.2455e+06	0.0983923	0.542851	0.623362	0.76369	1.08215	0.960032
P82675	28S ribosomal protein S5, mitochondrial (MRP-S5) (S5mt) (Mitochondrial small ribosomal subunit protein uS5m)	1	6	NA	NA	12208.4	18451.9	16067.2	8128.35	5033.99	12928	NA	NA	NA	NA	NA	NA	0.0979482	NA	0.623362	NA	1.79099	NA
O15347	High mobility group protein B3 (High mobility group protein 2a) (HMG-2a) (High mobility group protein 4) (HMG-4)	4	23	4	23	77992.8	74818.2	77959.8	67614.8	75941.1	65513.5	103828	87494.8	96939.6	113541	89198.6	87158.4	0.0988859	0.994002	0.625153	0.995775	1.1038	0.994358
Q13885	Tubulin beta-2A chain (Tubulin beta class IIa)	1	6	1	5	52424.9	54509.8	59541	58542.8	61121.2	62047.3	32741.6	37411.5	40651.2	34736.6	42330.6	41404.8	0.0993168	0.492399	0.625211	0.743541	0.916155	0.935279
P21964	Catechol O-methyltransferase (EC 2.1.1.6)	5	18	12	105	34238.1	39549.6	39905.6	46867.9	39964.2	44833.7	988677	987428	1.30121e+06	841839	1.12311e+06	1.25268e+06	0.0991447	0.883808	0.625211	0.950976	0.8635	1.01855
Q04637	Eukaryotic translation initiation factor 4 gamma 1 (eIF-4-gamma 1) (eIF-4G 1) (eIF-4G1) (p220)	26	166	18	107	1.34434e+06	1.18062e+06	1.39822e+06	1.39543e+06	1.50536e+06	1.55545e+06	963423	804073	961209	857470	790364	836526	0.0995854	0.232009	0.625325	0.657682	0.880377	1.09835
Q14141	Septin-6	2	12	1	6	64293.6	63071.8	60953.7	66567.1	65801.9	63958.1	25940.9	30083.7	25001.8	16867.8	25602.6	26454.5	0.10032	0.315219	0.625325	0.666212	0.959211	1.17557
Q8TC12	Retinol dehydrogenase 11 (EC 1.1.1.300) (Androgen-regulated short-chain dehydrogenase/reductase 1) (HCV core-binding protein HCBP12) (Prostate short-chain dehydrogenase/reductase 1) (Retinal reductase 1) (RalR1) (Short chain dehydrogenase/reductase family 7C member 1)	2	12	4	23	77230	83537.3	87114.8	85845.1	93026	95757.3	175303	116432	185394	126938	134866	143194	0.0998002	0.391293	0.625325	0.692747	0.902609	1.1781
P01009	Alpha-1-antitrypsin (Alpha-1 protease inhibitor) (Alpha-1-antiproteinase) (Serpin A1) [Cleaved into: Short peptide from AAT (SPAAT)]	1	4	1	6	142498	161521	149780	171011	159921	194453	25224.8	33392.6	48282.8	17471.7	28908.4	38364.4	0.1006	0.452244	0.625325	0.721352	0.863745	1.26144
Q9NZJ7	Mitochondrial carrier homolog 1 (Presenilin-associated protein)	3	16	2	11	80048.5	79433.8	78581.6	80759.2	104522	96336	46801.3	34847.9	43349.9	20643.2	42767.5	45655.5	0.100487	0.525005	0.625325	0.753316	0.845344	1.14609
Q86X55	Histone-arginine methyltransferase CARM1 (EC 2.1.1.319) (Coactivator-associated arginine methyltransferase 1) (Protein arginine N-methyltransferase 4)	2	12	2	12	28573.6	33992.8	36637.8	39931.2	38002.8	37980.1	48794.7	41879.8	42292.7	45979.1	46260.8	38956.2	0.100264	0.860416	0.625325	0.937532	0.855842	1.0135
O43390	Heterogeneous nuclear ribonucleoprotein R (hnRNP R)	16	103	13	82	965730	914365	1.01811e+06	1.01089e+06	1.04072e+06	1.05796e+06	899291	719565	882656	683390	715047	784509	0.102676	0.181014	0.625487	0.657682	0.932027	1.14593
P02545	Prelamin-A/C [Cleaved into: Lamin-A/C (70 kDa lamin) (Renal carcinoma antigen NY-REN-32)]	43	334	45	348	9.50901e+06	1.11024e+07	9.14985e+06	8.97894e+06	8.24067e+06	8.69298e+06	1.01469e+07	1.18252e+07	9.98569e+06	1.4536e+07	1.25502e+07	1.16112e+07	0.102279	0.0894407	0.625487	0.657682	1.14852	0.825838
P07954	Fumarate hydratase, mitochondrial (Fumarase) (EC 4.2.1.2)	17	140	17	119	1.62096e+06	1.83108e+06	1.52769e+06	1.48117e+06	1.44717e+06	1.50161e+06	1.33336e+06	1.60664e+06	1.30997e+06	1.78163e+06	1.67086e+06	1.56654e+06	0.103675	0.0872957	0.625487	0.657682	1.1241	0.846773
P25788	Proteasome subunit alpha type-3 (EC 3.4.25.1) (Macropain subunit C8) (Multicatalytic endopeptidase complex subunit C8) (Proteasome component C8)	6	46	6	48	832814	806949	795014	765899	792773	788233	898231	945637	908441	894754	907136	889770	0.102114	0.255111	0.625487	0.657682	1.03744	1.02253
P52272	Heterogeneous nuclear ribonucleoprotein M (hnRNP M)	36	263	37	267	4.19703e+06	4.2104e+06	3.91318e+06	3.87208e+06	3.93664e+06	3.88536e+06	4.68524e+06	4.93031e+06	4.73877e+06	5.03259e+06	4.97327e+06	4.89049e+06	0.101864	0.101079	0.625487	0.657682	1.05358	0.963612
P56693	Transcription factor SOX-10	1	6	1	6	11232.9	8183.66	7224.4	13044.4	10168.8	14105	13875.8	11745.8	13788.7	5458.85	12757	6608.72	0.103485	0.114617	0.625487	0.657682	0.713888	1.58755
Q96B97	SH3 domain-containing kinase-binding protein 1 (CD2-binding protein 3) (CD2BP3) (Cbl-interacting protein of 85 kDa) (Human Src family kinase-binding protein 1) (HSB-1)	6	36	8	42	184509	202047	178244	178639	161222	170688	256645	223336	207617	275735	278112	258859	0.103098	0.0614745	0.625487	0.657682	1.10626	0.846061
Q9UGP8	Translocation protein SEC63 homolog	7	40	1	6	116512	115567	148956	147754	153306	150313	30460.5	19956.1	25210.4	21861.2	20152.2	19317.7	0.103512	0.199159	0.625487	0.657682	0.844167	1.23309
O95298	NADH dehydrogenase [ubiquinone] 1 subunit C2 (Complex I-B14.5b) (CI-B14.5b) (Human lung cancer oncogene 1 protein) (HLC-1) (NADH-ubiquinone oxidoreductase subunit B14.5b)	1	6	1	6	20455.2	19945.9	24377.7	17341.3	10550.5	17557.7	36833.3	28301.2	35865.1	11941.1	32444	29148.5	0.103417	0.290263	0.625487	0.658475	1.42529	1.37352
Q96AG4	Leucine-rich repeat-containing protein 59 (Ribosome-binding protein p34) (p34) [Cleaved into: Leucine-rich repeat-containing protein 59, N-terminally processed]	10	77	8	59	942446	975989	1.0909e+06	1.0921e+06	1.1376e+06	1.08528e+06	1.18138e+06	735615	1.14404e+06	848819	800215	831781	0.101616	0.287848	0.625487	0.658475	0.907797	1.23389
Q16629	Serine/arginine-rich splicing factor 7 (Splicing factor 9G8) (Splicing factor, arginine/serine-rich 7)	7	36	5	30	596825	551747	639405	621843	699054	692551	595733	495503	595116	490118	565419	512763	0.103791	0.395542	0.625487	0.695161	0.888017	1.07527
P49006	MARCKS-related protein (MARCKS-like protein 1) (Macrophage myristoylated alanine-rich C kinase substrate) (Mac-MARCKS) (MacMARCKS)	2	12	3	17	29998.1	33531.5	23906.9	24161.6	23760.3	19637.7	57572	94138	70356.3	107036	97031.5	61353.3	0.102559	0.485824	0.625487	0.739657	1.29421	0.836658
P00367	Glutamate dehydrogenase 1, mitochondrial (GDH 1) (EC 1.4.1.3)	7	56	6	44	541688	535481	526995	511761	527615	490622	325983	322076	348145	351245	342855	325523	0.101607	0.518559	0.625487	0.750574	1.04847	0.977032
Q9P287	BRCA2 and CDKN1A-interacting protein (P21- and CDK-associated protein 1) (Protein TOK-1)	5	29	2	12	167552	151048	162856	167413	193353	177088	57762.2	32658.7	53382.2	51087.1	44354.1	61790.6	0.102419	0.616469	0.625487	0.801852	0.895143	0.914593
Q8IZP0	Abl interactor 1 (Abelson interactor 1) (Abi-1) (Abl-binding protein 4) (AblBP4) (Eps8 SH3 domain-binding protein) (Eps8-binding protein) (Nap1-binding protein) (Nap1BP) (Spectrin SH3 domain-binding protein 1) (e3B1)	1	6	1	6	14425.5	14830.9	14843.7	13004.4	14453.9	12078.7	14814.5	16964.2	12623.9	14856.5	14573.8	14162.9	0.10211	0.902085	0.625487	0.958401	1.11541	1.01857
Q9BR76	Coronin-1B (Coronin-2)	7	37	8	46	362156	355725	369270	341550	346401	358754	392588	356541	370555	360212	353362	319208	0.104502	0.156905	0.626789	0.657682	1.03864	1.08414
Q9Y5A9	YTH domain-containing family protein 2 (CLL-associated antigen KW-14) (High-glucose-regulated protein 8) (Renal carcinoma antigen NY-REN-2)	1	5	1	6	9336.05	12175.8	11224.5	10334	5085.88	4969.32	19474.7	18011.7	19251.1	21828.5	18148.4	20812.4	0.104641	0.332795	0.626789	0.667586	1.60558	0.93335
P28065	Proteasome subunit beta type-9 (EC 3.4.25.1) (Low molecular mass protein 2) (Macropain chain 7) (Multicatalytic endopeptidase complex chain 7) (Proteasome chain 7) (Proteasome subunit beta-1i) (Really interesting new gene 12 protein)	1	6	NA	NA	10654.6	13251	11872.3	11300.8	8655.48	8199.92	NA	NA	NA	NA	NA	NA	0.104589	NA	0.626789	NA	1.27069	NA
O60763	General vesicular transport factor p115 (Protein USO1 homolog) (Transcytosis-associated protein) (TAP) (Vesicle-docking protein)	13	76	9	54	286216	271260	307408	300609	325243	320237	242621	193954	228521	180925	200849	199147	0.106077	0.152457	0.627914	0.657682	0.914168	1.1449
O75352	Mannose-P-dolichol utilization defect 1 protein (Suppressor of Lec15 and Lec35 glycosylation mutation homolog) (SL15)	3	23	2	12	94114.1	90029.5	103665	102061	114387	105191	52485.4	42684.6	59505.4	37295.2	46703.9	44611.7	0.106544	0.204202	0.627914	0.657682	0.894819	1.20266
P23229	Integrin alpha-6 (CD49 antigen-like family member F) (VLA-6) (CD antigen CD49f) [Cleaved into: Integrin alpha-6 heavy chain; Integrin alpha-6 light chain; Processed integrin alpha-6 (Alpha6p)]	1	4	1	6	99900.3	109906	121012	45690.5	105653	53603.2	17905.2	14762.7	10313.5	4871.61	6591.38	10838.2	0.106675	0.0728551	0.627914	0.657682	1.61416	1.92731
P84085	ADP-ribosylation factor 5	2	10	1	6	17430.4	26875.4	25255.8	35196.7	32482.5	27185.4	18875	22315	25163.3	10597.4	16785.7	19792.8	0.106735	0.14714	0.627914	0.657682	0.733273	1.40651
Q32P28	Prolyl 3-hydroxylase 1 (EC 1.14.11.7) (Growth suppressor 1) (Leucine- and proline-enriched proteoglycan 1) (Leprecan-1)	9	54	6	34	166616	158866	165591	167305	175634	169773	68778.1	71425.6	74163.7	77523	78610	79175	0.106181	0.0143939	0.627914	0.657682	0.957793	0.911007
O76003	Glutaredoxin-3 (PKC-interacting cousin of thioredoxin) (PICOT) (PKC-theta-interacting protein) (PKCq-interacting protein) (Thioredoxin-like protein 2)	10	54	9	53	537303	571055	512307	506391	499267	509272	483451	546388	509097	587976	510884	518567	0.105938	0.438211	0.627914	0.711533	1.0698	0.951471
O43237	Cytoplasmic dynein 1 light intermediate chain 2 (Dynein light intermediate chain 2, cytosolic) (LIC-2) (LIC53/55)	6	34	6	33	165627	166934	166565	154568	162684	163538	175396	169396	160830	175437	166389	161442	0.106035	0.901164	0.627914	0.957947	1.03814	1.00468
P46939	Utrophin (Dystrophin-related protein 1) (DRP-1)	4	23	NA	NA	50592.2	47192.8	44248.7	50656.1	58098.2	51502.8	NA	NA	NA	NA	NA	NA	0.106614	NA	0.627914	NA	0.886286	NA
Q9NUM4	Transmembrane protein 106B	1	6	NA	NA	15406.3	14117.6	9161.33	18550.1	15853.3	20425.1	NA	NA	NA	NA	NA	NA	0.106047	NA	0.627914	NA	0.705567	NA
P02768	Serum albumin	6	53	6	52	3.59548e+06	3.45433e+06	1.82527e+06	4.86037e+06	4.56428e+06	4.12196e+06	3.89691e+06	4.44402e+06	3.95083e+06	3.82827e+06	2.90089e+06	3.78247e+06	0.107472	0.178084	0.628037	0.657682	0.655151	1.16935
P37198	Nuclear pore glycoprotein p62 (62 kDa nucleoporin) (Nucleoporin Nup62)	4	24	4	23	130492	148151	135149	134075	112804	109738	97536.3	127529	86532.1	130385	118250	111289	0.107733	0.276902	0.628037	0.657682	1.16033	0.865733
P15927	Replication protein A 32 kDa subunit (RP-A p32) (Replication factor A protein 2) (RF-A protein 2) (Replication protein A 34 kDa subunit) (RP-A p34)	2	12	3	18	89661.6	88714.9	85972.9	83149.3	86510	85465.5	123703	126258	116909	156360	129791	119128	0.108238	0.325289	0.628037	0.667555	1.03616	0.90523
P39023	60S ribosomal protein L3 (HIV-1 TAR RNA-binding protein B) (TARBP-B) (Large ribosomal subunit protein uL3)	16	124	15	99	2.02059e+06	1.8593e+06	2.06932e+06	2.09282e+06	2.14193e+06	2.13125e+06	1.31841e+06	1.13428e+06	1.3942e+06	1.07225e+06	1.22547e+06	1.31956e+06	0.107269	0.51672	0.628037	0.750574	0.934528	1.06347
O43660	Pleiotropic regulator 1	2	12	NA	NA	24592.5	23600.6	30045.1	30326.5	31587.2	29388.8	NA	NA	NA	NA	NA	NA	0.10823	NA	0.628037	NA	0.856912	NA
Q5VW38	Protein GPR107 (Lung seven transmembrane receptor 1)	1	6	NA	NA	6189	6230.52	6213.54	6764.4	6466.71	7817.59	NA	NA	NA	NA	NA	NA	0.107121	NA	0.628037	NA	0.885235	NA
Q9NVJ2	ADP-ribosylation factor-like protein 8B (ADP-ribosylation factor-like protein 10C) (Novel small G protein indispensable for equal chromosome segregation 1)	2	11	NA	NA	38539	36621.8	34223.1	37839.7	41900.5	46276.5	NA	NA	NA	NA	NA	NA	0.107983	NA	0.628037	NA	0.868012	NA
P04844	Dolichyl-diphosphooligosaccharide--protein glycosyltransferase subunit 2 (Dolichyl-diphosphooligosaccharide--protein glycosyltransferase 63 kDa subunit) (RIBIIR) (Ribophorin II) (RPN-II) (Ribophorin-2)	10	70	9	66	552733	616401	661055	671212	671256	693865	570339	408539	602571	398943	445650	460829	0.109278	0.236368	0.628568	0.657682	0.898767	1.21145
Q9H7P9	Pleckstrin homology domain-containing family G member 2 (PH domain-containing family G member 2)	1	5	1	5	40012	52312.6	46112.1	36782.3	26571.3	40019.1	45799.1	46387.4	24166.7	63602.9	51010.9	43149.8	0.109748	0.240533	0.628568	0.657682	1.3392	0.737516
Q8WVY7	Ubiquitin-like domain-containing CTD phosphatase 1 (EC 3.1.3.16) (Nuclear proteasome inhibitor UBLCP1)	3	17	2	12	82740.5	81390.1	86345.8	84481.6	92277	91174	23238.5	27940	31731.5	13084	29271.9	21317.3	0.110662	0.286408	0.628568	0.658475	0.934849	1.30212
O00233	26S proteasome non-ATPase regulatory subunit 9 (26S proteasome regulatory subunit p27)	5	28	4	21	114260	129929	103615	107324	95359.6	90442.7	73020.1	87648.7	64476.3	84813.1	78491.8	76535.7	0.110296	0.497801	0.628568	0.745507	1.18653	0.938728
A0FGR8	Extended synaptotagmin-2 (E-Syt2) (Chr2Syt)	2	12	2	9	48889.3	42462.9	54412.1	53516	59028.4	57522.2	66321.6	26023	55371.9	33336.9	47191.3	34273	0.11056	0.56856	0.628568	0.780311	0.857101	1.28672
P54725	UV excision repair protein RAD23 homolog A (HR23A) (hHR23A)	2	11	2	12	80758	94879.1	75385.7	77914.5	66123.9	64282.1	78281.7	102656	76249.6	107933	86459.4	80306.4	0.110607	0.63319	0.628568	0.81076	1.20498	0.936254
Q15428	Splicing factor 3A subunit 2 (SF3a66) (Spliceosome-associated protein 62) (SAP 62)	4	23	3	17	89903	83130.2	84615.7	78297.6	84034.1	78300.4	89831.5	94768.5	90612.4	98954.6	82845.4	86722.5	0.110469	0.651337	0.628568	0.820207	1.07072	1.02491
O43633	Charged multivesicular body protein 2a (Chromatin-modifying protein 2a) (CHMP2a) (Putative breast adenocarcinoma marker BC-2) (Vacuolar protein sorting-associated protein 2-1) (Vps2-1) (hVps2-1)	2	12	3	17	41403.2	45418.3	33238.4	46004.3	51148	48427.5	74115.6	80843.3	89790.4	80480.7	87815.9	72528.1	0.109323	0.846896	0.628568	0.931486	0.824701	1.0163
Q8WWM7	Ataxin-2-like protein (Ataxin-2 domain protein) (Ataxin-2-related protein)	8	45	7	41	231532	235447	229283	211193	223475	228083	265974	255626	302354	288660	260272	268648	0.109595	0.922747	0.628568	0.966818	1.05056	1.0078
Q9BYN0	Sulfiredoxin-1 (EC 1.8.98.2)	1	6	NA	NA	18944.9	23484.3	19548.5	18078.4	18129.1	17502.2	NA	NA	NA	NA	NA	NA	0.110647	NA	0.628568	NA	1.15394	NA
Q9HAU0	Pleckstrin homology domain-containing family A member 5 (PH domain-containing family A member 5) (Phosphoinositol 3-phosphate-binding protein 2) (PEPP-2)	3	17	NA	NA	45663	50991.6	50814.9	53489.5	51589.9	56361.8	NA	NA	NA	NA	NA	NA	0.109338	NA	0.628568	NA	0.913456	NA
Q05086	Ubiquitin-protein ligase E3A (EC 2.3.2.26) (E6AP ubiquitin-protein ligase) (HECT-type ubiquitin transferase E3A) (Human papillomavirus E6-associated protein) (Oncogenic protein-associated protein E6-AP) (Renal carcinoma antigen NY-REN-54)	1	5	NA	NA	13895	7421.85	7306.81	18340.5	15382.3	11965.8	NA	NA	NA	NA	NA	NA	0.111211	NA	0.630476	NA	0.626495	NA
Q5JTV8	Torsin-1A-interacting protein 1 (Lamin-associated protein 1B) (LAP1B)	7	48	5	30	276390	275342	315250	307240	322912	322846	212456	143574	194966	147865	166315	155011	0.112329	0.297018	0.633375	0.659364	0.909741	1.17435
O60264	SWI/SNF-related matrix-associated actin-dependent regulator of chromatin subfamily A member 5 (SWI/SNF-related matrix-associated actin-dependent regulator of chromatin A5) (EC 3.6.4.-) (Sucrose nonfermenting protein 2 homolog) (hSNF2H)	4	22	1	6	58763.5	63184.6	88504.4	83100.6	93737.4	94934.3	18067.8	9839.2	17060.1	10936.7	15472.4	15815.5	0.112068	0.863572	0.633375	0.93916	0.774371	1.06495
Q8WWC4	m-AAA protease-interacting protein 1, mitochondrial (Matrix AAA peptidase-interacting protein 1)	3	17	1	6	50466.4	40682.9	45914.1	49364.8	52862.4	56868.2	13381	10653	15844.6	9682.34	15421.9	15409.7	0.112363	0.975947	0.633375	0.989018	0.861517	0.98432
P17612	cAMP-dependent protein kinase catalytic subunit alpha (PKA C-alpha) (EC 2.7.11.11)	1	6	1	6	17911.4	15379.1	20075.1	19914.5	21752.2	20911.2	15274.6	12149	13329.3	10137.4	12370.5	11544.2	0.113057	0.113707	0.634826	0.657682	0.852787	1.19678
P21796	Voltage-dependent anion-selective channel protein 1 (VDAC-1) (hVDAC1) (Outer mitochondrial membrane protein porin 1) (Plasmalemmal porin) (Porin 31HL) (Porin 31HM)	17	136	17	141	2.64268e+06	2.95647e+06	2.44324e+06	2.38186e+06	2.35353e+06	2.42674e+06	3.41833e+06	4.02954e+06	3.72134e+06	4.29749e+06	4.41028e+06	4.15945e+06	0.114147	0.0466091	0.634826	0.657682	1.12291	0.868037
P30044	Peroxiredoxin-5, mitochondrial (EC 1.11.1.15) (Alu corepressor 1) (Antioxidant enzyme B166) (AOEB166) (Liver tissue 2D-page spot 71B) (PLP) (Peroxiredoxin V) (Prx-V) (Peroxisomal antioxidant enzyme) (TPx type VI) (Thioredoxin peroxidase PMP20)	9	70	9	82	1.57114e+06	2.01096e+06	1.50762e+06	1.45156e+06	1.39614e+06	1.34179e+06	1.80903e+06	2.16188e+06	1.67029e+06	2.79866e+06	2.16273e+06	2.02703e+06	0.114216	0.166978	0.634826	0.657682	1.21488	0.807222
P62899	60S ribosomal protein L31 (Large ribosomal subunit protein eL31)	5	31	5	36	1.56153e+06	1.41614e+06	1.54024e+06	1.60971e+06	1.63658e+06	1.57453e+06	1.23219e+06	1.00815e+06	1.15403e+06	1.01198e+06	1.02397e+06	1.03953e+06	0.113612	0.185132	0.634826	0.657682	0.937168	1.10369
Q9NQ29	Putative RNA-binding protein Luc7-like 1 (Putative SR protein LUC7B1) (SR+89)	1	5	1	5	10505.9	8435.33	19491.1	19541.3	19791.3	20368.7	8915.43	10996.4	20109.7	21528.9	19943	19190.1	0.114152	0.124856	0.634826	0.657682	0.643744	0.659747
Q9BUK6	Protein misato homolog 1	1	6	1	6	162991	208591	162847	150769	150231	148239	225950	217415	210421	244947	226587	210823	0.113515	0.43751	0.634826	0.711533	1.18963	0.95813
P17096	High mobility group protein HMG-I/HMG-Y (HMG-I(Y)) (High mobility group AT-hook protein 1) (High mobility group protein A1) (High mobility group protein R)	4	30	4	30	526912	521599	603675	585811	611053	654342	572776	473320	573220	499048	541618	497745	0.114333	0.527149	0.634826	0.75406	0.892492	1.05259
Q99442	Translocation protein SEC62 (Translocation protein 1) (TP-1) (hTP-1)	1	6	NA	NA	9354.3	5014.01	8573.78	11109.8	10309.6	11714.5	NA	NA	NA	NA	NA	NA	0.113009	NA	0.634826	NA	0.692405	NA
O75915	PRA1 family protein 3 (ADP-ribosylation factor-like protein 6-interacting protein 5) (ARL-6-interacting protein 5) (Aip-5) (Cytoskeleton-related vitamin A-responsive protein) (Dermal papilla-derived protein 11) (GTRAP3-18) (Glutamate transporter EAAC1-interacting protein) (JM5) (Prenylated Rab acceptor protein 2) (Protein JWa) (Putative MAPK-activating protein PM27)	2	11	2	12	90113.6	60994.6	94165.6	112542	96573	118483	182631	132778	192652	106899	158909	182029	0.11462	0.524444	0.635232	0.753268	0.748704	1.13448
O60343	TBC1 domain family member 4 (Akt substrate of 160 kDa) (AS160)	10	70	6	36	185058	182926	191884	189910	193025	197232	78409.3	71754.7	92387.1	50481.5	68216.5	75053.8	0.119734	0.17292	0.635624	0.657682	0.965013	1.25186
O75116	Rho-associated protein kinase 2 (EC 2.7.11.1) (Rho kinase 2) (Rho-associated, coiled-coil-containing protein kinase 2) (Rho-associated, coiled-coil-containing protein kinase II) (ROCK-II) (p164 ROCK-2)	2	11	3	18	12365.4	11730.5	26198.8	25877.3	26502.9	25557.3	54510.1	43590.5	43471	39744.3	42309.1	43714.9	0.121273	0.229409	0.635624	0.657682	0.645321	1.12565
O75348	V-type proton ATPase subunit G 1 (V-ATPase subunit G 1) (V-ATPase 13 kDa subunit 1) (Vacuolar proton pump subunit G 1) (Vacuolar proton pump subunit M16)	3	18	2	12	165107	169544	159331	161493	145248	154325	134298	145795	128532	134264	124850	121306	0.122307	0.210541	0.635624	0.657682	1.07139	1.07414
O75475	PC4 and SFRS1-interacting protein (CLL-associated antigen KW-7) (Dense fine speckles 70 kDa protein) (DFS 70) (Lens epithelium-derived growth factor) (Transcriptional coactivator p75/p52)	7	38	3	18	178708	156424	192516	192166	201410	200659	98802.8	89410.4	111803	64620.1	87215	82882.5	0.12237	0.0916656	0.635624	0.657682	0.887943	1.2782
P13489	Ribonuclease inhibitor (Placental ribonuclease inhibitor) (Placental RNase inhibitor) (Ribonuclease/angiogenin inhibitor 1) (RAI)	16	95	17	116	771945	752502	762247	759615	711313	690681	1.4141e+06	1.27322e+06	1.37132e+06	1.43469e+06	1.41518e+06	1.43617e+06	0.12145	0.153221	0.635624	0.657682	1.05787	0.946944
P53618	Coatomer subunit beta (Beta-coat protein) (Beta-COP)	26	165	19	110	995979	935330	993457	997820	1.02508e+06	1.06243e+06	662891	530960	668654	500879	551723	593118	0.122623	0.251134	0.635624	0.657682	0.947959	1.13173
Q08AM6	Protein VAC14 homolog (Tax1-binding protein 2)	1	5	2	12	23397.5	21672.2	24811.3	24734.1	25312.5	25471.8	47486.8	36434.5	46337.8	36373.4	34586.6	39329.3	0.120525	0.156706	0.635624	0.657682	0.925351	1.18107
Q12874	Splicing factor 3A subunit 3 (SF3a60) (Spliceosome-associated protein 61) (SAP 61)	10	53	8	42	274292	255436	285280	280330	305041	297907	227263	198690	230924	167360	213004	201503	0.119724	0.227042	0.635624	0.657682	0.922708	1.12891
Q86V81	THO complex subunit 4 (Tho4) (Ally of AML-1 and LEF-1) (Aly/REF export factor) (Transcriptional coactivator Aly/REF) (bZIP-enhancing factor BEF)	5	34	5	41	231787	268711	287313	295900	293585	300192	398127	305580	383518	276130	307743	336331	0.120406	0.179096	0.635624	0.657682	0.8855	1.1815
Q8NI27	THO complex subunit 2 (Tho2) (hTREX120)	3	17	3	18	15397.1	13602.8	17147.6	16735.1	18577.2	17916.2	17907.5	14161.7	18634.8	9836.15	15610.1	14979	0.117708	0.23215	0.635624	0.657682	0.866969	1.25427
Q8WX93	Palladin (SIH002) (Sarcoma antigen NY-SAR-77)	2	12	1	6	307053	307988	278550	264766	279393	282871	245506	314263	242377	379756	330771	303813	0.118672	0.0896277	0.635624	0.657682	1.08048	0.790806
Q9BXV9	EKC/KEOPS complex subunit GON7	1	2	1	6	10141.4	11878.9	7519.56	4656.37	8939.84	5042.82	10545.2	14686.8	14546	17328.7	18747.8	18552.1	0.117878	0.0424371	0.635624	0.657682	1.58484	0.728153
Q9H6V9	Lipid droplet-associated hydrolase (EC 3.1.1.-) (Lipid droplet-associated serine hydrolase) (hLDAH)	1	5	1	5	17540.2	16687.4	21222.3	21377.5	21066.6	21204.9	24991.8	20092	24635.2	9808.9	19375.6	20320.2	0.122443	0.189221	0.635624	0.657682	0.871184	1.40833
Q9UHD1	Cysteine and histidine-rich domain-containing protein 1 (CHORD domain-containing protein 1) (CHORD-containing protein 1) (CHP-1) (Protein morgana)	10	69	6	35	330017	359612	319353	319134	304916	310645	143832	200578	193195	190965	207023	216483	0.11676	0.26861	0.635624	0.657682	1.07948	0.874905
Q9UNX4	WD repeat-containing protein 3	3	17	5	28	45919.9	37038.5	43344.7	45098.9	49650.8	52437.4	89441.9	70561	98473	57684.1	71300.9	77319.4	0.117198	0.16604	0.635624	0.657682	0.858113	1.25289
P78371	T-complex protein 1 subunit beta (TCP-1-beta) (CCT-beta)	31	233	29	209	4.84169e+06	5.12555e+06	4.50636e+06	4.41704e+06	4.36484e+06	4.56967e+06	2.84822e+06	3.31565e+06	2.9026e+06	3.11788e+06	3.32533e+06	3.18905e+06	0.115798	0.290903	0.635624	0.658475	1.08404	0.941261
Q9ULV4	Coronin-1C (Coronin-3) (hCRNN4)	10	66	13	84	503596	471936	525709	535838	523000	546115	1.15941e+06	937594	1.16994e+06	842650	1.00677e+06	1.05923e+06	0.115767	0.312261	0.635624	0.666212	0.93538	1.12318
P20700	Lamin-B1	27	177	29	182	1.46415e+06	1.58701e+06	1.49518e+06	1.38242e+06	1.42574e+06	1.4736e+06	2.08564e+06	2.1668e+06	1.7377e+06	2.12899e+06	2.19382e+06	2.10035e+06	0.120752	0.344794	0.635624	0.670275	1.06179	0.932583
Q96CS3	FAS-associated factor 2 (Protein ETEA) (UBX domain-containing protein 3B) (UBX domain-containing protein 8)	3	17	2	12	68569	75305.9	76314.6	76927	78472.5	82772.8	66393.1	44917.4	67945.1	33702.9	54392.1	55864.2	0.12001	0.343901	0.635624	0.670275	0.924496	1.24518
Q9NU22	Midasin (MIDAS-containing protein)	2	11	1	6	105148	132612	92635.1	176140	148347	121245	163425	143719	163466	159803	105195	147891	0.118024	0.344911	0.635624	0.670275	0.74124	1.1398
P09001	39S ribosomal protein L3, mitochondrial (L3mt) (MRP-L3) (Mitochondrial large ribosomal subunit protein uL3m)	2	12	2	10	44898.2	43371.3	45248.6	46433.2	45341.9	45695.7	43020.4	31823.4	39858.8	32689.1	37260.5	33914.5	0.11866	0.399586	0.635624	0.69575	0.971248	1.10435
Q02218	2-oxoglutarate dehydrogenase, mitochondrial (EC 1.2.4.2) (2-oxoglutarate dehydrogenase complex component E1) (OGDC-E1) (Alpha-ketoglutarate dehydrogenase)	16	101	10	60	511048	509790	530169	522128	549183	541085	305606	244759	306150	251779	273141	271895	0.119593	0.439877	0.635624	0.71315	0.961926	1.07492
Q13283	Ras GTPase-activating protein-binding protein 1 (G3BP-1) (EC 3.6.4.12) (EC 3.6.4.13) (ATP-dependent DNA helicase VIII) (hDH VIII) (GAP SH3 domain-binding protein 1)	14	136	15	138	1.36501e+06	1.37035e+06	1.25885e+06	1.21137e+06	1.25697e+06	1.27926e+06	1.32911e+06	1.59195e+06	1.36056e+06	1.54449e+06	1.49064e+06	1.45443e+06	0.119257	0.443251	0.635624	0.715316	1.06581	0.953684
O43396	Thioredoxin-like protein 1 (32 kDa thioredoxin-related protein)	9	53	5	29	462332	507226	452014	438414	450769	426464	198373	220672	190287	232810	205360	199992	0.119613	0.514519	0.635624	0.750574	1.08051	0.954822
P13929	Beta-enolase (EC 4.2.1.11) (2-phospho-D-glycerate hydro-lyase) (Enolase 3) (Muscle-specific enolase) (MSE) (Skeletal muscle enolase)	1	6	1	5	627254	709810	610978	574148	546456	616447	683371	914367	760188	723645	911483	911718	0.121351	0.530768	0.635624	0.755779	1.12146	0.925823
Q9NQW7	Xaa-Pro aminopeptidase 1 (EC 3.4.11.9) (Aminoacylproline aminopeptidase) (Cytosolic aminopeptidase P) (Soluble aminopeptidase P) (sAmp) (X-Pro aminopeptidase 1) (X-prolyl aminopeptidase 1, soluble)	11	64	5	28	293524	286578	298998	316853	296253	306611	118433	99693.3	126289	103317	99457.3	121246	0.121999	0.555055	0.635624	0.768189	0.955838	1.06294
Q9Y2L9	Leucine-rich repeat and calponin homology domain-containing protein 1 (Calponin homology domain-containing protein 1) (Neuronal protein 81) (NP81)	1	6	1	6	19959.2	16750.1	18300.2	22889.1	25452.5	19003.3	19618.9	13854.5	18232.2	14934.2	16207.2	16536.1	0.117232	0.553948	0.635624	0.768189	0.816832	1.08448
Q5JTZ9	Alanine--tRNA ligase, mitochondrial (EC 6.1.1.7) (Alanyl-tRNA synthetase) (AlaRS)	5	22	6	36	31551.8	49275.8	44124.7	50215.8	54981.2	56912.6	116345	95751.8	119750	109069	106688	101019	0.118077	0.598447	0.635624	0.79604	0.770789	1.04757
Q9Y587	AP-4 complex subunit sigma-1 (AP-4 adaptor complex subunit sigma-1) (Adaptor-related protein complex 4 subunit sigma-1) (Sigma-1 subunit of AP-4) (Sigma-4-adaptin) (Sigma4-adaptin)	1	6	1	6	3461.29	5395.87	5968.89	6655.73	7564.68	6293.75	6181.35	2208.75	6437.95	6024.61	5084.83	5040.56	0.119002	0.624558	0.635624	0.807263	0.722722	0.918144
Q9NUU7	ATP-dependent RNA helicase DDX19A (EC 3.6.4.13) (DDX19-like protein) (DEAD box protein 19A)	1	6	1	6	28412.8	29715.8	35833.1	25782.8	25016.5	28768.8	26259.2	27458.7	28603.5	29968.1	29248.5	25248.8	0.120373	0.710484	0.635624	0.853675	1.1809	0.974617
O75531	Barrier-to-autointegration factor (Breakpoint cluster region protein 1) [Cleaved into: Barrier-to-autointegration factor, N-terminally processed]	5	34	6	36	532706	661384	431675	409682	410503	434333	341462	633684	448591	376541	473617	524938	0.121385	0.955699	0.635624	0.980641	1.29593	1.03537
O95219	Sorting nexin-4	2	10	NA	NA	32416	20933.3	22551.5	33293.3	30569.1	35054.4	NA	NA	NA	NA	NA	NA	0.115708	NA	0.635624	NA	0.76732	NA
P61769	Beta-2-microglobulin [Cleaved into: Beta-2-microglobulin form pI 5.3]	1	6	NA	NA	12491.4	14654.9	12119.9	12886.5	5785.88	6645.31	NA	NA	NA	NA	NA	NA	0.120556	NA	0.635624	NA	1.55093	NA
Q96GW9	Methionine--tRNA ligase, mitochondrial (EC 6.1.1.10) (Methionyl-tRNA synthetase 2) (Mitochondrial methionyl-tRNA synthetase) (MtMetRS)	1	6	NA	NA	13424.4	14187.3	13478.1	17999.4	13759.6	16895	NA	NA	NA	NA	NA	NA	0.121234	NA	0.635624	NA	0.844531	NA
Q9GZQ3	COMM domain-containing protein 5 (Hypertension-related calcium-regulated gene protein) (HCaRG)	1	3	NA	NA	4742.58	3839.46	5627.4	2044.99	4529.12	2067.88	NA	NA	NA	NA	NA	NA	0.12181	NA	0.635624	NA	1.64423	NA
Q9H9P8	L-2-hydroxyglutarate dehydrogenase, mitochondrial (EC 1.1.99.2) (Duranin)	1	6	NA	NA	9560.2	4333.98	4921.82	10586.4	9074.39	9368.73	NA	NA	NA	NA	NA	NA	0.118576	NA	0.635624	NA	0.648168	NA
Q9Y4X5	E3 ubiquitin-protein ligase ARIH1 (EC 2.3.2.-) (H7-AP2) (HHARI) (Monocyte protein 6) (MOP-6) (Protein ariadne-1 homolog) (ARI-1) (UbcH7-binding protein) (UbcM4-interacting protein) (Ubiquitin-conjugating enzyme E2-binding protein 1)	1	6	NA	NA	14784.5	8812.8	6856.4	15125.2	15445.1	14709.4	NA	NA	NA	NA	NA	NA	0.118636	NA	0.635624	NA	0.672568	NA
O14907	Tax1-binding protein 3 (Glutaminase-interacting protein 3) (Tax interaction protein 1) (TIP-1) (Tax-interacting protein 1)	1	6	1	6	39317.9	47798.7	35856.1	36413	33955.4	31452.4	25126.8	38243	25661.3	44291.9	38026.1	33428.4	0.125141	0.158547	0.636386	0.657682	1.20774	0.769191
O43823	A-kinase anchor protein 8 (AKAP-8) (A-kinase anchor protein 95 kDa) (AKAP 95)	1	6	1	6	46221.9	42981.7	44580.3	41522	42100.5	43629.4	36698.4	34956.6	18662.1	49337.2	43984.9	34229.2	0.123918	0.19541	0.636386	0.657682	1.05133	0.708085
O75582	Ribosomal protein S6 kinase alpha-5 (S6K-alpha-5) (EC 2.7.11.1) (90 kDa ribosomal protein S6 kinase 5) (Nuclear mitogen- and stress-activated protein kinase 1) (RSK-like protein kinase) (RSKL)	1	6	1	6	12289.8	11077.7	23806.2	25313	20543	26973.8	32695.4	27753.1	34145.6	30026.2	27212.7	28265.1	0.126123	0.230522	0.636386	0.657682	0.647726	1.10631
P46940	Ras GTPase-activating-like protein IQGAP1 (p195)	52	314	57	369	1.88966e+06	1.78173e+06	2.01658e+06	1.98713e+06	2.03895e+06	2.09796e+06	3.26632e+06	2.63564e+06	3.46885e+06	2.3731e+06	2.67898e+06	2.74727e+06	0.127492	0.132458	0.636386	0.657682	0.928794	1.20149
P52789	Hexokinase-2 (EC 2.7.1.1) (Hexokinase type II) (HK II) (Muscle form hexokinase)	7	39	1	6	157616	121828	126646	154244	176854	152605	48099.3	39173.9	46873.2	45074.4	38655.1	25943.6	0.126817	0.275283	0.636386	0.657682	0.839544	1.22315
Q9P253	Vacuolar protein sorting-associated protein 18 homolog (hVPS18)	1	6	1	6	17613.2	7304.65	8358.01	16450.7	19058.4	17292.8	17616.9	15105.8	16710.4	9029.78	15557.3	6779.36	0.123504	0.106807	0.636386	0.657682	0.630203	1.57599
Q9Y266	Nuclear migration protein nudC (Nuclear distribution protein C homolog)	15	106	15	93	980530	1.01377e+06	917850	926417	900049	918277	1.14608e+06	1.41481e+06	1.09067e+06	1.51308e+06	1.41556e+06	1.35572e+06	0.127271	0.126738	0.636386	0.657682	1.06099	0.852298
Q9Y320	Thioredoxin-related transmembrane protein 2 (Cell proliferation-inducing gene 26 protein) (Thioredoxin domain-containing protein 14)	2	10	2	11	44468.2	50590.6	52154.2	54722.8	52334.8	55422.2	60450.4	45140.8	53832	33881.7	45247.8	46550.9	0.124086	0.143105	0.636386	0.657682	0.906039	1.26848
Q14697	Neutral alpha-glucosidase AB (EC 3.2.1.84) (Alpha-glucosidase 2) (Glucosidase II subunit alpha)	37	279	31	230	3.20447e+06	3.11438e+06	3.30507e+06	3.25872e+06	3.37152e+06	3.45199e+06	3.14061e+06	2.88451e+06	3.09562e+06	2.41877e+06	3.00549e+06	3.00133e+06	0.124065	0.337205	0.636386	0.667752	0.954544	1.0825
O95433	Activator of 90 kDa heat shock protein ATPase homolog 1 (AHA1) (p38)	20	117	15	90	1.01729e+06	1.03085e+06	968621	929498	937980	992091	623569	651618	642404	623902	670533	687541	0.126432	0.367443	0.636386	0.684658	1.05497	0.967514
P51149	Ras-related protein Rab-7a	12	81	12	90	1.55672e+06	1.53053e+06	1.73921e+06	1.69128e+06	1.78047e+06	1.76417e+06	2.15238e+06	1.67717e+06	2.23587e+06	1.62657e+06	1.87472e+06	1.93991e+06	0.12702	0.380029	0.636386	0.686714	0.921799	1.11472
P13807	Glycogen [starch] synthase, muscle (EC 2.4.1.11)	2	9	1	6	33750.8	30608.6	25997.9	15970.3	21891.6	27581.9	31535.3	18863.2	33577.6	14664.5	28891.6	26093.6	0.123927	0.518983	0.636386	0.750787	1.38069	1.20569
Q13951	Core-binding factor subunit beta (CBF-beta) (Polyomavirus enhancer-binding protein 2 beta subunit) (PEA2-beta) (PEBP2-beta) (SL3-3 enhancer factor 1 subunit beta) (SL3/AKV core-binding factor beta subunit)	2	12	2	12	38426.4	40741.2	34675.4	27273.9	36033.8	20132.7	78066.1	106622	84806.3	89735.2	76026.3	83389.2	0.126229	0.530424	0.636386	0.755779	1.36436	1.08165
A0MZ66	Shootin-1 (Shootin1)	10	55	1	6	237940	244985	211526	194877	222478	200350	16328.7	17147.7	14960.8	20510.8	9056.9	17719.7	0.125101	0.768267	0.636386	0.888872	1.12424	1.02431
O75935	Dynactin subunit 3 (Dynactin complex subunit 22 kDa subunit) (p22)	3	17	3	18	74926.7	87617.6	71950.3	69273.6	71272.6	65662	80213.4	86954.5	63801.7	73430.2	76437.5	75012.8	0.124488	0.853011	0.636386	0.934187	1.13717	1.02708
Q96S44	TP53-regulating kinase (EC 2.7.11.1) (Atypical serine/threonine protein kinase TP53RK) (EKC/KEOPS complex subunit TP53RK) (EC 3.6.-.-) (Nori-2) (p53-related protein kinase)	1	6	1	5	5537.09	12743.1	5542.06	11857.3	12410.5	13473.2	7062.78	13905.4	9980.68	4835.74	12963.8	12739.9	0.125637	0.866152	0.636386	0.940463	0.631203	1.01341
O00479	High mobility group nucleosome-binding domain-containing protein 4 (Non-histone chromosomal protein HMG-17-like 3) (Non-histone chromosomal protein)	1	6	NA	NA	3964.66	6875.14	9967.57	10427.5	12580.9	10219.8	NA	NA	NA	NA	NA	NA	0.125979	NA	0.636386	NA	0.626195	NA
Q8N357	Solute carrier family 35 member F6 (ANT2-binding protein) (ANT2BP) (Transport and Golgi organization 9 homolog)	1	5	NA	NA	3285.87	3829.28	7569.7	7528.02	7586.21	7366.99	NA	NA	NA	NA	NA	NA	0.125908	NA	0.636386	NA	0.653205	NA
Q96H20	Vacuolar-sorting protein SNF8 (ELL-associated protein of 30 kDa) (ESCRT-II complex subunit VPS22) (hVps22)	1	5	NA	NA	17977.3	14746.1	15587.6	6958.48	7567.68	16076.7	NA	NA	NA	NA	NA	NA	0.124701	NA	0.636386	NA	1.57865	NA
Q9H3K2	Growth hormone-inducible transmembrane protein (Dermal papilla-derived protein 2) (Mitochondrial morphology and cristae structure 1) (MICS1) (Transmembrane BAX inhibitor motif-containing protein 5)	3	17	NA	NA	61237.3	37380.1	70445.8	66996.6	90703.6	95985.9	NA	NA	NA	NA	NA	NA	0.126063	NA	0.636386	NA	0.666427	NA
Q9NR09	Baculoviral IAP repeat-containing protein 6 (EC 2.3.2.27) (BIR repeat-containing ubiquitin-conjugating enzyme) (BRUCE) (RING-type E3 ubiquitin transferase BIRC6) (Ubiquitin-conjugating BIR domain enzyme apollon) (APOLLON)	1	6	NA	NA	4324.77	3777.53	8591.54	7969.52	9339.91	8361.94	NA	NA	NA	NA	NA	NA	0.127374	NA	0.636386	NA	0.65029	NA
Q9UHA3	Probable ribosome biogenesis protein RLP24 (Ribosomal L24 domain-containing protein 1) (Ribosomal protein L24-like)	2	9	NA	NA	36720.5	18138.1	21477.5	38096.2	35541.4	36170.4	NA	NA	NA	NA	NA	NA	0.127231	NA	0.636386	NA	0.695178	NA
Q4G148	Glucoside xylosyltransferase 1 (EC 2.4.2.n2) (Glycosyltransferase 8 domain-containing protein 3)	1	6	NA	NA	1088.66	1993.43	2971.46	2832.61	3961.3	3364.43	NA	NA	NA	NA	NA	NA	0.127934	NA	0.637517	NA	0.595919	NA
P37837	Transaldolase (EC 2.2.1.2)	14	94	12	72	1.75766e+06	1.70909e+06	1.82111e+06	1.64146e+06	1.71293e+06	1.70666e+06	1.12881e+06	1.00741e+06	1.14345e+06	1.12981e+06	1.10706e+06	1.1063e+06	0.128819	0.638429	0.640852	0.815609	1.04481	0.981005
Q9NVG8	TBC1 domain family member 13	1	5	NA	NA	9921.73	10401.2	18147.4	19674.8	17636.6	16866.8	NA	NA	NA	NA	NA	NA	0.129233	NA	0.641837	NA	0.710072	NA
Q13310	Polyadenylate-binding protein 4 (PABP-4) (Poly(A)-binding protein 4) (Activated-platelet protein 1) (APP-1) (Inducible poly(A)-binding protein) (iPABP)	8	52	7	48	460124	440235	448669	454971	500126	474575	414658	358700	389532	373518	356335	374232	0.129901	0.324882	0.64242	0.667351	0.943592	1.05326
Q9BSJ8	Extended synaptotagmin-1 (E-Syt1) (Membrane-bound C2 domain-containing protein)	9	65	10	68	280619	276161	333467	320203	333266	360602	352811	261094	369633	250986	307747	299395	0.12974	0.36491	0.64242	0.683568	0.877894	1.14614
Q9NQX3	Gephyrin [Includes: Molybdopterin adenylyltransferase (MPT adenylyltransferase) (EC 2.7.7.75) (Domain G); Molybdopterin molybdenumtransferase (MPT Mo-transferase) (EC 2.10.1.1) (Domain E)]	4	23	4	20	65233.6	67091.1	68821.2	64272.6	66054.2	63638.5	61270.3	65144.5	49756	47804.3	63135.1	60225.5	0.130001	0.815537	0.64242	0.914548	1.03702	1.02925
Q8NBX0	Saccharopine dehydrogenase-like oxidoreductase (EC 1.-.-.-)	5	33	1	6	161857	151953	156251	158759	175949	167826	9625.12	7198.41	7259.45	7094.81	4281.06	6416.15	0.130289	0.156618	0.642774	0.657682	0.935382	1.35358
Q13617	Cullin-2 (CUL-2)	5	28	2	12	83005	96443.3	89715.7	98731.6	105230	94062.9	19972.9	13843.1	18914.7	9162.04	14774.1	15288.2	0.130843	0.1988	0.643367	0.657682	0.90316	1.34434
Q96KA5	Cleft lip and palate transmembrane protein 1-like protein (CLPTM1-like protein) (Cisplatin resistance-related protein 9) (CRR9p)	3	18	NA	NA	66571.4	67774.2	75618	73141.8	78108.3	76930.2	NA	NA	NA	NA	NA	NA	0.130706	NA	0.643367	NA	0.920166	NA
Q99829	Copine-1 (Chromobindin 17) (Copine I)	6	34	5	29	267235	277882	298013	253621	273419	253913	166472	148464	168055	130145	157670	160191	0.132563	0.372558	0.646887	0.686574	1.07962	1.07809
Q9UNN8	Endothelial protein C receptor (Activated protein C receptor) (APC receptor) (Endothelial cell protein C receptor) (CD antigen CD201)	2	12	1	6	26719.1	25856.2	29440.9	30490.2	28963.4	29217.6	15151.2	7041.09	14955.9	6362.26	9738.85	12100.8	0.132609	0.4702	0.646887	0.73148	0.924946	1.31723
Q8WWY3	U4/U6 small nuclear ribonucleoprotein Prp31 (Pre-mRNA-processing factor 31) (Serologically defined breast cancer antigen NY-BR-99) (U4/U6 snRNP 61 kDa protein) (Protein 61K) (hPrp31)	3	16	3	12	45783.7	46793.6	51461.5	33571.8	36005.8	47827.7	50751.7	43094.5	38015.8	26930.4	49995.3	42380.3	0.132142	0.569878	0.646887	0.780595	1.22685	1.10524
P26358	DNA (cytosine-5)-methyltransferase 1 (Dnmt1) (EC 2.1.1.37) (CXXC-type zinc finger protein 9) (DNA methyltransferase HsaI) (DNA MTase HsaI) (M.HsaI) (MCMT)	2	12	3	17	26365.1	19875.8	31522.2	32140.3	33480.9	32882.5	57309	31741	60423	36223.8	43369.4	49095.7	0.13265	0.626648	0.646887	0.807263	0.789443	1.16151
P61225	Ras-related protein Rap-2b	1	5	NA	NA	10065.2	21752.7	15805.4	21505.1	27663.6	22238.4	NA	NA	NA	NA	NA	NA	0.132439	NA	0.646887	NA	0.666926	NA
P11217	Glycogen phosphorylase, muscle form (EC 2.4.1.1) (Myophosphorylase)	1	6	1	5	87698.1	75446	72924.6	94556.4	82961.3	90540.4	71117.9	60605.7	71009.1	55537.4	54301.1	56717.2	0.133088	0.0236565	0.64709	0.657682	0.880663	1.21721
Q9UFW8	CGG triplet repeat-binding protein 1 (CGG-binding protein 1) (20 kDa CGG-binding protein) (p20-CGGBP DNA-binding protein)	1	6	3	18	24337.6	25019.6	24050.7	10682.4	25004.8	12627.8	88392.2	88522.9	56214.8	57194.2	84797.7	79108.2	0.133346	0.825687	0.64709	0.919641	1.51936	1.05441
Q9UBX3	Mitochondrial dicarboxylate carrier (Solute carrier family 25 member 10)	1	5	NA	NA	11209.3	6251.8	10596.5	12259.8	13191.8	13234.7	NA	NA	NA	NA	NA	NA	0.133184	NA	0.64709	NA	0.725261	NA
P50570	Dynamin-2 (EC 3.6.5.5)	6	35	4	24	133465	119190	127868	130417	142303	138816	145647	134707	151315	113185	124280	144712	0.133735	0.188156	0.647196	0.657682	0.924643	1.1295
Q15021	Condensin complex subunit 1 (Chromosome condensation-related SMC-associated protein 1) (Chromosome-associated protein D2) (hCAP-D2) (Non-SMC condensin I complex subunit D2) (XCAP-D2 homolog)	4	22	1	6	43642.6	35912.7	47103.9	44633.1	53547.5	58492.6	8951.44	7153.73	10009.6	4320.98	4514.12	10888	0.133805	0.30977	0.647196	0.664504	0.808429	1.32407
P08195	4F2 cell-surface antigen heavy chain (4F2hc) (4F2 heavy chain antigen) (Lymphocyte activation antigen 4F2 large subunit) (Solute carrier family 3 member 2) (CD antigen CD98)	19	128	15	101	2.94018e+06	3.14056e+06	3.57956e+06	3.47452e+06	3.56747e+06	3.81792e+06	878241	642977	881160	565329	629531	680659	0.136203	0.110771	0.64822	0.657682	0.889537	1.28091
P14625	Endoplasmin (94 kDa glucose-regulated protein) (GRP-94) (Heat shock protein 90 kDa beta member 1) (Tumor rejection antigen 1) (gp96 homolog)	32	241	35	289	6.36724e+06	6.50838e+06	6.15003e+06	6.22981e+06	6.06752e+06	6.07395e+06	1.21314e+07	1.29041e+07	1.20974e+07	1.31849e+07	1.33009e+07	1.2887e+07	0.134787	0.0630578	0.64822	0.657682	1.03562	0.943111
Q969V3	Nicalin (Nicastrin-like protein)	3	13	2	10	34879.7	27246	39093.5	40460.7	39155.6	43879.8	43306.2	45763.6	63759.6	37605	43925.7	42422	0.135139	0.204116	0.64822	0.657682	0.819615	1.23297
Q9H3P7	Golgi resident protein GCP60 (Acyl-CoA-binding domain-containing protein 3) (Golgi complex-associated protein 1) (GOCAP1) (Golgi phosphoprotein 1) (GOLPH1) (PBR- and PKA-associated protein 7) (Peripheral benzodiazepine receptor-associated protein PAP7) [Cleaved into: Golgi resident protein GCP60, N-terminally processed]	8	43	5	25	130000	130091	134212	133327	144249	136251	89318.3	75427.2	73106.8	70810.7	77877.6	72036.2	0.136197	0.356134	0.64822	0.679556	0.952821	1.0776
O14737	Programmed cell death protein 5 (TF-1 cell apoptosis-related protein 19) (Protein TFAR19)	5	27	6	34	204202	217872	183102	174196	177466	190784	245088	296735	240417	287555	302110	239641	0.136121	0.582285	0.64822	0.785468	1.11564	0.943246
Q8NHQ8	Ras association domain-containing protein 8 (Carcinoma-associated protein HOJ-1)	1	6	1	6	28396.7	36236.9	43986.8	25399.8	25469.5	31267.6	48010.4	35357.5	24072.9	14653	39961	37171.2	0.135913	0.609782	0.64822	0.799935	1.32243	1.17057
Q9GZZ1	N-alpha-acetyltransferase 50 (hNaa50p) (EC 2.3.1.258) (N-acetyltransferase 13) (N-acetyltransferase 5) (hNAT5) (N-acetyltransferase san homolog) (hSAN) (N-epsilon-acetyltransferase 50) (EC 2.3.1.-) (NatE catalytic subunit)	9	47	4	24	222698	239916	202021	234314	246154	256483	82537.9	93874.9	87521.8	93663.7	80542.2	86754.8	0.134999	0.846329	0.64822	0.931486	0.901872	1.0114
Q9NW13	RNA-binding protein 28 (RNA-binding motif protein 28)	4	21	3	18	47250.4	48174.3	58711.3	53315.6	72566.5	65362.6	60360.4	28439.3	57198.7	41081.7	49131.2	52436	0.135772	0.92606	0.64822	0.968611	0.805963	1.02348
Q96A35	39S ribosomal protein L24, mitochondrial (L24mt) (MRP-L24) (Mitochondrial large ribosomal subunit protein uL24m)	2	11	2	12	34226.4	32314.7	30669.6	33785.4	36996.4	34385.4	31411.9	30643.1	32757	29346.6	33008.2	32276.4	0.134569	0.948512	0.64822	0.977906	0.924345	1.00191
Q9GZM5	Protein YIPF3 (Killer lineage protein 1) (Natural killer cell-specific antigen KLIP1) (YIP1 family member 3) [Cleaved into: Protein YIPF3, 36 kDa form III]	1	6	NA	NA	19267.5	20199.3	20659.2	17898.6	15037	19366.5	NA	NA	NA	NA	NA	NA	0.135822	NA	0.64822	NA	1.14959	NA
P09874	Poly [ADP-ribose] polymerase 1 (PARP-1) (EC 2.4.2.30) (ADP-ribosyltransferase diphtheria toxin-like 1) (ARTD1) (NAD(+) ADP-ribosyltransferase 1) (ADPRT 1) (Poly[ADP-ribose] synthase 1)	31	221	23	148	1.67814e+06	1.66136e+06	2.04095e+06	1.91578e+06	2.11205e+06	2.14516e+06	1.32575e+06	1.01633e+06	1.33576e+06	922085	1.04582e+06	1.09993e+06	0.136715	0.165556	0.648574	0.657682	0.871613	1.19884
Q9P0J0	NADH dehydrogenase [ubiquinone] 1 alpha subcomplex subunit 13 (Cell death regulatory protein GRIM-19) (Complex I-B16.6) (CI-B16.6) (Gene associated with retinoic and interferon-induced mortality 19 protein) (GRIM-19) (Gene associated with retinoic and IFN-induced mortality 19 protein) (NADH-ubiquinone oxidoreductase B16.6 subunit)	3	16	2	12	74415.3	80149.4	77997.7	77526	95707.1	91315	131583	93551	116275	88613.5	99300.1	90195.5	0.13663	0.13673	0.648574	0.657682	0.879093	1.22761
Q96QD9	UAP56-interacting factor (Forty-two-three domain-containing protein 1) (Protein 40-2-3)	2	7	1	5	21053.7	20510.3	29156.7	22463.2	12071.2	13460.7	8272.17	3454.76	9083.53	3659.01	6024	8009.25	0.137053	0.754443	0.649143	0.880439	1.4735	1.17625
Q06830	Peroxiredoxin-1 (EC 1.11.1.15) (Natural killer cell-enhancing factor A) (NKEF-A) (Proliferation-associated gene protein) (PAG) (Thioredoxin peroxidase 2) (Thioredoxin-dependent peroxide reductase 2)	11	95	14	113	3.08802e+06	3.24433e+06	2.90429e+06	3.01533e+06	2.74522e+06	2.73055e+06	5.41036e+06	6.15745e+06	5.26737e+06	5.88781e+06	4.71701e+06	5.42026e+06	0.137446	0.560833	0.649268	0.773487	1.0878	1.05055
Q9Y221	60S ribosome subunit biogenesis protein NIP7 homolog (KD93)	5	35	5	35	154927	146015	151938	152177	169568	162740	188564	160275	189409	162842	188063	185913	0.137518	0.981175	0.649268	0.990345	0.934766	1.00267
P49590	Probable histidine--tRNA ligase, mitochondrial (EC 6.1.1.21) (Histidine--tRNA ligase-like) (Histidyl-tRNA synthetase) (HisRS)	2	12	2	11	44106.1	36638.2	47302.1	50915.5	47440.3	49049.4	42213.1	28048.4	44600.2	33139.5	39725.9	38110.5	0.137793	0.918307	0.649533	0.964262	0.868669	1.03501
P49756	RNA-binding protein 25 (Arg/Glu/Asp-rich protein of 120 kDa) (RED120) (Protein S164) (RNA-binding motif protein 25) (RNA-binding region-containing protein 7)	5	30	4	24	221570	185658	196206	214986	238671	220535	199969	163069	191029	151332	159559	164262	0.138433	0.0857601	0.650481	0.657682	0.895048	1.16608
P04439	HLA class I histocompatibility antigen, A-3 alpha chain (MHC class I antigen A*3)	1	6	NA	NA	34763	29517	39187	31026.3	27171.1	28860.4	NA	NA	NA	NA	NA	NA	0.138385	NA	0.650481	NA	1.18848	NA
O14828	Secretory carrier-associated membrane protein 3 (Secretory carrier membrane protein 3)	5	45	3	17	344030	322002	379028	368249	386145	386766	66087.4	47511	66818.9	55661.4	37516.3	42490	0.146399	0.150306	0.652738	0.657682	0.915788	1.32985
P04264	Keratin, type II cytoskeletal 1 (67 kDa cytokeratin) (Cytokeratin-1) (CK-1) (Hair alpha protein) (Keratin-1) (K1) (Type-II keratin Kb1)	13	84	17	114	225841	246188	483603	1.14663e+06	481637	415969	674186	3.9101e+06	1.13538e+06	859770	720903	660045	0.146477	0.276591	0.652738	0.657682	0.467478	2.55261
P19784	Casein kinase II subunit alpha' (CK II alpha') (EC 2.7.11.1)	4	22	2	12	85344.1	85198.6	98668.2	93662.1	100694	104479	68938.2	52253.8	61340.8	43509.5	46808.6	51816.5	0.143722	0.0604283	0.652738	0.657682	0.900868	1.28423
P26440	Isovaleryl-CoA dehydrogenase, mitochondrial (IVD) (EC 1.3.8.4)	2	11	5	29	31549.2	26952.3	32382.3	34478.7	43979.8	32709.4	79293.4	122156	79897.1	118439	113046	108593	0.142676	0.220711	0.652738	0.657682	0.817537	0.827301
P33316	Deoxyuridine 5'-triphosphate nucleotidohydrolase, mitochondrial (dUTPase) (EC 3.6.1.23) (dUTP pyrophosphatase)	6	42	6	46	404609	464695	366498	379543	352606	335797	678816	971310	674560	1.04384e+06	894518	879729	0.139828	0.19686	0.652738	0.657682	1.15718	0.824916
P55769	NHP2-like protein 1 (High mobility group-like nuclear protein 2 homolog 1) (OTK27) (SNU13 homolog) (hSNU13) (U4/U6.U5 small nuclear ribonucleoprotein SNU13) (U4/U6.U5 tri-snRNP 15.5 kDa protein) [Cleaved into: NHP2-like protein 1, N-terminally processed]	5	35	5	41	599407	716703	577538	553645	573784	532789	744008	864724	643327	993640	826180	781329	0.142616	0.262628	0.652738	0.657682	1.1406	0.865794
P61981	14-3-3 protein gamma (Protein kinase C inhibitor protein 1) (KCIP-1) [Cleaved into: 14-3-3 protein gamma, N-terminally processed]	7	42	6	53	426912	479921	432869	422221	418413	406248	944113	1.01628e+06	919520	1.09548e+06	1.03823e+06	1.02194e+06	0.142466	0.0659367	0.652738	0.657682	1.07444	0.91262
Q14137	Ribosome biogenesis protein BOP1 (Block of proliferation 1 protein)	6	32	7	40	145598	134734	113269	143005	153463	156738	250074	204334	253385	201895	216685	218836	0.139857	0.246028	0.652738	0.657682	0.868483	1.11041
Q7Z4Q2	HEAT repeat-containing protein 3	2	11	1	6	26741.8	18950.8	29650.9	33902	35400.6	28571.3	20568	15470.5	19141.4	9104.34	8364.4	17391.6	0.141302	0.10803	0.652738	0.657682	0.769802	1.58288
Q9GZT3	SRA stem-loop-interacting RNA-binding protein, mitochondrial	5	34	5	28	347490	365526	327626	313226	329444	330656	238749	256370	238696	293466	267166	250948	0.140993	0.125338	0.652738	0.657682	1.06916	0.904181
Q9H0C8	Integrin-linked kinase-associated serine/threonine phosphatase 2C (ILKAP) (EC 3.1.3.16)	4	23	5	28	73742.1	75112.3	78114.9	69442.2	69918.4	75256.5	103270	113701	112690	115320	115298	116296	0.14175	0.167289	0.652738	0.657682	1.05755	0.950265
Q9H3U5	Major facilitator superfamily domain-containing protein 1 (Smooth muscle cell-associated protein 4) (SMAP-4)	1	6	1	3	10371.6	8883.31	10588.2	10727.7	11883.9	10832.2	7075.11	7238.66	7140.94	2877.18	3364.24	6753.97	0.1459	0.0939679	0.652738	0.657682	0.892335	1.65095
Q9UDW1	Cytochrome b-c1 complex subunit 9 (Complex III subunit 9) (Complex III subunit X) (Cytochrome c1 non-heme 7 kDa protein) (Ubiquinol-cytochrome c reductase complex 7.2 kDa protein)	1	6	1	6	20026.1	22037.9	28139.1	30178.3	25502.7	30924.4	42176.2	21552.9	33352.2	19312.5	20108	23702.1	0.140017	0.126562	0.652738	0.657682	0.810609	1.53798
Q9UHA4	Ragulator complex protein LAMTOR3 (Late endosomal/lysosomal adaptor and MAPK and MTOR activator 3) (MEK-binding partner 1) (Mp1) (Mitogen-activated protein kinase kinase 1-interacting protein 1) (Mitogen-activated protein kinase scaffold protein 1)	1	6	1	6	68350.4	82591.4	69209.7	64212.3	64225.8	67438	57611.2	65655.2	50160.2	65445.2	63167.2	62308.3	0.147727	0.267014	0.652738	0.657682	1.12393	0.90837
Q9UKX7	Nuclear pore complex protein Nup50 (50 kDa nucleoporin) (Nuclear pore-associated protein 60 kDa-like) (Nucleoporin Nup50)	9	49	7	42	190929	210114	179543	166135	181742	178500	219811	222475	210263	230232	223816	221441	0.144172	0.169311	0.652738	0.657682	1.10299	0.966039
Q9UNP9	Peptidyl-prolyl cis-trans isomerase E (PPIase E) (EC 5.2.1.8) (Cyclophilin E) (Cyclophilin-33) (Rotamase E)	2	9	2	10	165359	180052	149280	167031	86266.8	100026	39064.8	37213	32572.8	58287.8	43447	45834.2	0.144555	0.0471277	0.652738	0.657682	1.4001	0.737625
Q13576	Ras GTPase-activating-like protein IQGAP2	1	6	1	6	15832.2	13641.6	16486.2	17397.1	16244.4	18097.5	24209.9	20685.4	27716	18067.9	23016.5	22146.7	0.139883	0.293211	0.652738	0.658724	0.888306	1.14835
Q96P70	Importin-9 (Imp9) (Ran-binding protein 9) (RanBP9)	14	91	8	53	427626	379538	405961	420588	435643	438977	204477	167218	207250	136387	181709	188500	0.146439	0.32409	0.652738	0.666212	0.936626	1.14281
Q7Z794	Keratin, type II cytoskeletal 1b (Cytokeratin-1B) (CK-1B) (Keratin-77) (K77) (Type-II keratin Kb39)	1	5	1	6	18921.8	22614.4	40696.7	216620	45916.4	41109.7	43292.5	1.34755e+06	75610.7	81491.9	46636.1	42519.2	0.14612	0.366936	0.652738	0.684374	0.270819	8.59349
Q96RU3	Formin-binding protein 1 (Formin-binding protein 17) (hFBP17)	1	6	1	6	32184.8	37462.6	37044	24787.4	35807.6	22425.8	41508.3	43862.3	33986.4	19862.9	38989.9	39363.3	0.147761	0.379936	0.652738	0.686714	1.28512	1.21525
P56556	NADH dehydrogenase [ubiquinone] 1 alpha subcomplex subunit 6 (Complex I-B14) (CI-B14) (LYR motif-containing protein 6) (NADH-ubiquinone oxidoreductase B14 subunit)	1	5	1	5	28701.9	31476	32522.1	29693	27295	28507.6	52862.2	45727.4	42647.9	46971.8	44064.9	39586.9	0.147025	0.395774	0.652738	0.695161	1.08427	1.08126
P46782	40S ribosomal protein S5 (Small ribosomal subunit protein uS7) [Cleaved into: 40S ribosomal protein S5, N-terminally processed]	7	60	6	42	656899	607535	715540	688431	774829	733631	384189	268030	373812	346019	391472	401640	0.146017	0.40682	0.652738	0.697271	0.901262	0.900714
P42574	Caspase-3 (CASP-3) (EC 3.4.22.56) (Apopain) (Cysteine protease CPP32) (CPP-32) (Protein Yama) (SREBP cleavage activity 1) (SCA-1) [Cleaved into: Caspase-3 subunit p17; Caspase-3 subunit p12]	2	12	1	6	35957.7	29095.5	26865.6	36297	33794.4	46771.7	18817.4	14753.6	20186.9	20119	7081.17	16070.8	0.144723	0.418607	0.652738	0.705871	0.786552	1.24235
P62136	Serine/threonine-protein phosphatase PP1-alpha catalytic subunit (PP-1A) (EC 3.1.3.16)	4	22	4	23	166753	170950	160893	173872	169635	172656	145309	129162	140137	146779	120489	122575	0.141308	0.421886	0.652738	0.705993	0.965967	1.06353
O43819	Protein SCO2 homolog, mitochondrial	1	5	1	6	13264.2	8313	6996.2	12616.6	13017.7	13134.6	19560.1	16106.9	15638.5	9376.88	17518.1	17185.1	0.147929	0.440238	0.652738	0.713281	0.737019	1.16391
P30041	Peroxiredoxin-6 (EC 1.11.1.15) (1-Cys peroxiredoxin) (1-Cys PRX) (24 kDa protein) (Acidic calcium-independent phospholipase A2) (aiPLA2) (EC 3.1.1.4) (Antioxidant protein 2) (Liver 2D page spot 40) (Non-selenium glutathione peroxidase) (NSGPx) (Red blood cells page spot 12)	17	130	13	96	3.68623e+06	3.58755e+06	3.72357e+06	3.58257e+06	3.60424e+06	3.41408e+06	2.78503e+06	2.71953e+06	2.85115e+06	2.64062e+06	2.66641e+06	2.86443e+06	0.145403	0.476943	0.652738	0.735361	1.0374	1.02255
Q9BVK6	Transmembrane emp24 domain-containing protein 9 (GMP25) (Glycoprotein 25L2) (p24 family protein alpha-2) (p24alpha2) (p25)	2	10	3	17	56859.7	64932.9	69009.2	72442.6	71214.6	68441.5	87039.4	112515	129579	61004	103859	118424	0.142055	0.495517	0.652738	0.743672	0.89959	1.16184
Q9H7D7	WD repeat-containing protein 26 (CUL4- and DDB1-associated WDR protein 2) (Myocardial ischemic preconditioning up-regulated protein 2)	3	18	1	6	71573.7	70792.1	77786.7	45896.3	69933.6	60992.5	31407.3	21013.9	24775.1	25328.1	22013.4	22225.6	0.141457	0.501069	0.652738	0.746379	1.24505	1.10967
P56182	Ribosomal RNA processing protein 1 homolog A (Novel nuclear protein 1) (NNP-1) (Nucleolar protein Nop52) (RRP1-like protein)	3	18	4	20	61156.5	63591.4	73264.8	58781.7	59052.5	60780.2	123195	119086	105801	114482	116758	129635	0.147467	0.574719	0.652738	0.782909	1.1086	0.964547
P20339	Ras-related protein Rab-5A	2	12	1	4	38702	49704.8	34137.8	49410.7	47465.7	51595.3	9321.62	3649.52	10261.6	3327.84	6897.95	8855.01	0.145803	0.703963	0.652738	0.850288	0.825374	1.2176
Q4G0F5	Vacuolar protein sorting-associated protein 26B (Vesicle protein sorting 26B)	1	6	1	6	14003.6	14197.9	15911.5	15140.8	16567.3	16742.1	15667.2	11873.8	6398.15	3936.21	14877.9	12352.3	0.140855	0.753181	0.652738	0.880439	0.91048	1.08897
Q96BI1	Solute carrier family 22 member 18 (Beckwith-Wiedemann syndrome chromosomal region 1 candidate gene A protein) (Efflux transporter-like protein) (Imprinted multi-membrane-spanning polyspecific transporter-related protein 1) (Organic cation transporter-like protein 2) (ORCTL-2) (Solute carrier family 22 member 1-like) (Tumor-suppressing STF cDNA 5 protein) (Tumor-suppressing subchromosomal transfe…	1	5	1	6	12408.2	15870	18247.7	16935.1	21153.8	21010.5	17098.2	14047	13402.6	8056.99	16543.2	18445.2	0.140451	0.756354	0.652738	0.880532	0.787249	1.0349
Q9BYG3	MKI67 FHA domain-interacting nucleolar phosphoprotein (Nucleolar phosphoprotein Nopp34) (Nucleolar protein interacting with the FHA domain of pKI-67) (hNIFK)	4	23	3	17	72716.9	82723.8	90198.1	93341	88482.5	93467.8	71530.8	59639.7	68782	63650.6	70899.6	63133.4	0.145521	0.890059	0.652738	0.952471	0.892287	1.01148
O60232	Sjoegren syndrome/scleroderma autoantigen 1 (Autoantigen p27)	2	11	2	12	68940.8	72718.2	54388	48989.9	60031.2	51850.3	33653.7	46902.9	42720.3	53410.8	38572.6	30788.1	0.146933	0.918815	0.652738	0.964262	1.21866	1.00412
P68104	Elongation factor 1-alpha 1 (EF-1-alpha-1) (Elongation factor Tu) (EF-Tu) (Eukaryotic elongation factor 1 A-1) (eEF1A-1) (Leukocyte receptor cluster member 7)	2	30	4	43	725433	628633	599650	722279	729569	710647	667094	1.06262e+06	1.2477e+06	591512	1.17095e+06	1.38388e+06	0.14384	0.937398	0.652738	0.973452	0.903455	0.946308
O95881	Thioredoxin domain-containing protein 12 (EC 1.8.4.2) (Endoplasmic reticulum resident protein 18) (ER protein 18) (ERp18) (Endoplasmic reticulum resident protein 19) (ER protein 19) (ERp19) (Thioredoxin-like protein p19) (hTLP19)	4	29	5	36	314094	382084	267864	289186	249756	219825	355630	458186	347613	506549	342140	333870	0.144087	0.966981	0.652738	0.985226	1.27054	0.982132
P42771	Cyclin-dependent kinase inhibitor 2A (Cyclin-dependent kinase 4 inhibitor A) (CDK4I) (Multiple tumor suppressor 1) (MTS-1) (p16-INK4a) (p16-INK4) (p16INK4A)	2	18	NA	NA	132148	165926	119682	121503	109448	113017	NA	NA	NA	NA	NA	NA	0.141246	NA	0.652738	NA	1.21452	NA
Q13277	Syntaxin-3	1	4	NA	NA	4266.28	3268.7	7235.37	6477.37	7370.03	7772.99	NA	NA	NA	NA	NA	NA	0.144367	NA	0.652738	NA	0.683168	NA
Q86VR2	Reticulophagy regulator 3	1	6	NA	NA	36975	18703.4	17898.9	32444.3	34488.3	42537	NA	NA	NA	NA	NA	NA	0.145436	NA	0.652738	NA	0.672125	NA
Q9NR31	GTP-binding protein SAR1a (COPII-associated small GTPase)	3	18	NA	NA	91243.8	89245.1	94664.7	93894.6	95104.4	102141	NA	NA	NA	NA	NA	NA	0.147939	NA	0.652738	NA	0.94509	NA
Q9UNI6	Dual specificity protein phosphatase 12 (EC 3.1.3.16) (EC 3.1.3.48) (Dual specificity tyrosine phosphatase YVH1)	2	12	NA	NA	24564	21718.8	16072.8	24607.2	26501.1	26401.2	NA	NA	NA	NA	NA	NA	0.144312	NA	0.652738	NA	0.804491	NA
O95571	Persulfide dioxygenase ETHE1, mitochondrial (EC 1.13.11.18) (Ethylmalonic encephalopathy protein 1) (Hepatoma subtracted clone one protein) (Sulfur dioxygenase ETHE1)	5	25	6	34	86040.2	92388	73065.9	98187.9	102718	88866.2	182387	213970	159170	290551	247281	221897	0.15099	0.0535471	0.653605	0.657682	0.867902	0.731217
P29966	Myristoylated alanine-rich C-kinase substrate (MARCKS) (Protein kinase C substrate, 80 kDa protein, light chain) (80K-L protein) (PKCSL)	7	41	6	31	115876	119434	96120.5	97127.2	101122	91476	88642.6	149525	109125	183441	146029	127763	0.151366	0.195772	0.653605	0.657682	1.14395	0.759553
P51159	Ras-related protein Rab-27A (Rab-27) (GTP-binding protein Ram)	3	14	3	17	48741.2	39184.2	48514	37973.8	40116.1	40874	165428	139461	178156	151188	130985	140803	0.153281	0.196285	0.653605	0.657682	1.1469	1.14202
Q13011	Delta(3,5)-Delta(2,4)-dienoyl-CoA isomerase, mitochondrial (EC 5.3.3.-)	12	69	14	96	375216	405442	367629	356394	366235	363479	794687	811887	817164	1.00325e+06	877514	835527	0.150645	0.115238	0.653605	0.657682	1.05725	0.892297
Q15084	Protein disulfide-isomerase A6 (EC 5.3.4.1) (Endoplasmic reticulum protein 5) (ER protein 5) (ERp5) (Protein disulfide isomerase P5) (Thioredoxin domain-containing protein 7)	12	108	12	108	2.72701e+06	3.05883e+06	2.80324e+06	2.6842e+06	2.58069e+06	2.74237e+06	3.45405e+06	3.60626e+06	3.29438e+06	3.9366e+06	3.84251e+06	3.48712e+06	0.149761	0.138565	0.653605	0.657682	1.07266	0.91909
Q8N5K1	CDGSH iron-sulfur domain-containing protein 2 (Endoplasmic reticulum intermembrane small protein) (MitoNEET-related 1 protein) (Miner1) (Nutrient-deprivation autophagy factor-1) (NAF-1)	3	15	2	12	67051.2	61926.7	79092.7	81280	78460.8	76453.6	72422.2	53596.9	78164.6	44709	48131.9	62779.9	0.15057	0.155975	0.653605	0.657682	0.88093	1.31206
Q92526	T-complex protein 1 subunit zeta-2 (TCP-1-zeta-2) (CCT-zeta-2) (CCT-zeta-like) (TCP-1-zeta-like) (Testis-specific Tcp20) (Testis-specific protein TSA303)	1	6	1	6	242848	250923	235698	238020	235270	227339	113526	103701	106463	139896	122659	134636	0.15169	0.0126437	0.653605	0.657682	1.04116	0.814949
Q969T9	WW domain-binding protein 2 (WBP-2)	1	6	1	6	22678.3	33431.3	26552	32678.3	31614.2	39867.1	18313.7	42173.8	16725.5	43530.2	30858.6	36569.6	0.149447	0.225069	0.653605	0.657682	0.793605	0.695873
Q96A49	Synapse-associated protein 1	2	12	2	10	46095	53560.6	51020.5	43444	33652.8	47398	28277.4	42467.1	25907.4	37153.5	44205.2	43407.4	0.149597	0.163036	0.653605	0.657682	1.2103	0.774665
Q9H1E5	Thioredoxin-related transmembrane protein 4 (Thioredoxin domain-containing protein 13)	2	11	2	12	35865.4	38489	44438.2	42169.2	49625.7	44534.2	57547.8	47514.4	62140.2	40158	38895.8	40860.4	0.153019	0.015799	0.653605	0.657682	0.871367	1.39435
P02774	Vitamin D-binding protein (DBP) (VDB) (Gc protein-derived macrophage activating factor) (Gc-MAF) (GcMAF) (Gc-globulin) (Group-specific component) (Gc) (Vitamin D-binding protein-macrophage activating factor) (DBP-maf)	1	6	1	5	27492.9	34893.4	33983.7	25110.9	12921	27194.1	43956.8	41856.7	36302.8	49164.3	24066.9	18920.7	0.153384	0.280761	0.653605	0.658308	1.47748	1.32516
O76021	Ribosomal L1 domain-containing protein 1 (CATX-11) (Cellular senescence-inhibited gene protein) (Protein PBK1)	11	69	10	65	327144	359120	390423	379964	402515	400096	487885	376715	519395	418356	395540	419575	0.151273	0.349043	0.653605	0.67177	0.91046	1.12203
Q02318	Sterol 26-hydroxylase, mitochondrial (EC 1.14.15.15) (5-beta-cholestane-3-alpha,7-alpha,12-alpha-triol 27-hydroxylase) (Cytochrome P-450C27/25) (Cytochrome P450 27) (Sterol 27-hydroxylase) (Vitamin D(3) 25-hydroxylase)	3	16	3	12	77067	72413.4	67786.7	72713.7	86317.6	88797.1	60615.3	31123.5	51858	30109.5	32807.6	46207.2	0.1498	0.349497	0.653605	0.672184	0.876683	1.3159
Q9Y224	UPF0568 protein C14orf166 (CLE7 homolog) (CLE)	7	53	8	59	403026	390495	337976	361698	312250	324560	414428	519412	463643	452949	343741	452892	0.150028	0.362287	0.653605	0.683225	1.13319	1.11836
P56385	ATP synthase subunit e, mitochondrial (ATPase subunit e) [Cleaved into: ATP synthase subunit e, mitochondrial, N-terminally processed]	4	30	4	30	398202	486952	399643	383485	388607	356597	283065	400165	327124	403583	352026	361519	0.154097	0.373583	0.653605	0.686574	1.13831	0.904421
P50914	60S ribosomal protein L14 (CAG-ISL 7) (Large ribosomal subunit protein eL14)	5	38	4	35	1.05849e+06	1.03913e+06	1.16711e+06	1.11009e+06	1.24666e+06	1.20872e+06	634955	611838	762616	559985	636022	705018	0.152505	0.593741	0.653605	0.792783	0.915653	1.05701
P05387	60S acidic ribosomal protein P2 (Large ribosomal subunit protein P2) (Renal carcinoma antigen NY-REN-44)	4	45	4	45	3.39579e+06	3.39854e+06	3.44774e+06	3.22288e+06	3.241e+06	3.426e+06	2.83609e+06	3.20902e+06	2.75858e+06	2.97905e+06	3.15687e+06	2.894e+06	0.153746	0.638732	0.653605	0.815624	1.03561	0.974946
P17152	Transmembrane protein 11, mitochondrial (Protein PM1) (Protein PMI)	1	6	2	10	18066.6	20967	21625.6	22817	22803.5	21550.3	40799.2	32241	32109.3	38616	27481.9	33417.4	0.148967	0.668843	0.653605	0.830655	0.903061	1.05662
Q9UMS4	Pre-mRNA-processing factor 19 (EC 2.3.2.27) (Nuclear matrix protein 200) (PRP19/PSO4 homolog) (hPso4) (RING-type E3 ubiquitin transferase PRP19) (Senescence evasion factor)	13	96	13	83	843195	834197	892299	807590	811181	841482	721932	674159	740216	731832	677229	692086	0.153735	0.675228	0.653605	0.834157	1.04448	1.01673
P00568	Adenylate kinase isoenzyme 1 (AK 1) (EC 2.7.4.3) (EC 2.7.4.6) (ATP-AMP transphosphorylase 1) (ATP:AMP phosphotransferase) (Adenylate monophosphate kinase) (Myokinase)	7	40	5	28	286784	333620	259327	263035	257711	245331	194758	241404	193956	291240	168627	234336	0.154459	0.679643	0.653605	0.836369	1.14836	0.907686
Q9Y6K0	Choline/ethanolaminephosphotransferase 1 (hCEPT1) (EC 2.7.8.1) (EC 2.7.8.2)	1	6	1	6	22582.8	19576.5	41547.2	37364.3	42406.4	39611.3	62838.8	35637.2	57022.6	45542.4	46900.8	48040.9	0.15443	0.699701	0.653605	0.847244	0.701166	1.10688
O43290	U4/U6.U5 tri-snRNP-associated protein 1 (SNU66 homolog) (hSnu66) (Squamous cell carcinoma antigen recognized by T-cells 1) (SART-1) (hSART-1) (U4/U6.U5 tri-snRNP-associated 110 kDa protein) (allergen Hom s 1)	4	20	3	18	50034.3	58208.9	55438.2	60077.9	57121.3	61041.5	58525.7	42532	54485.6	38482	54501.6	54681.9	0.15046	0.730779	0.653605	0.868195	0.918316	1.05335
P61960	Ubiquitin-fold modifier 1	3	28	3	22	181488	217642	184080	180373	175251	162392	195122	239830	157226	215308	177022	208695	0.154529	0.857943	0.653605	0.93703	1.12586	0.985281
P35813	Protein phosphatase 1A (EC 3.1.3.16) (Protein phosphatase 2C isoform alpha) (PP2C-alpha) (Protein phosphatase IA)	1	3	1	6	6391.73	7500.8	7807.93	2661.06	3275.5	7626.42	13688.5	12210	11612.4	16629.6	7081.55	14190.9	0.153591	0.86074	0.653605	0.937532	1.59998	0.989681
P25398	40S ribosomal protein S12 (Small ribosomal subunit protein eS12)	7	42	5	36	1.42532e+06	1.71638e+06	1.35172e+06	1.46617e+06	1.10403e+06	1.03566e+06	1.02963e+06	1.36952e+06	898758	1.23414e+06	907591	1.04236e+06	0.154173	0.866558	0.653605	0.940463	1.24614	1.03575
P62847	40S ribosomal protein S24 (Small ribosomal subunit protein eS24)	4	36	3	30	631622	551322	526430	657579	596415	657439	324652	301221	339574	301926	337229	319972	0.148367	0.89945	0.653605	0.957404	0.89429	1.00659
P51648	Fatty aldehyde dehydrogenase (EC 1.2.1.3) (Aldehyde dehydrogenase 10) (Aldehyde dehydrogenase family 3 member A2) (Microsomal aldehyde dehydrogenase)	2	12	NA	NA	29323.1	54199.8	39522.1	51295.5	54199.7	59067.9	NA	NA	NA	NA	NA	NA	0.153266	NA	0.653605	NA	0.747707	NA
Q8NHG7	Small VCP/p97-interacting protein	1	3	NA	NA	10849.3	11681.7	13312	12031.8	5674	7374.44	NA	NA	NA	NA	NA	NA	0.152125	NA	0.653605	NA	1.42914	NA
Q9NX58	Cell growth-regulating nucleolar protein	3	18	NA	NA	29259.3	36125.6	31759.7	33826.4	39456.1	37889.9	NA	NA	NA	NA	NA	NA	0.149682	NA	0.653605	NA	0.87382	NA
Q9BUL8	Programmed cell death protein 10 (Cerebral cavernous malformations 3 protein) (TF-1 cell apoptosis-related protein 15)	4	24	2	12	122638	126394	123310	125682	129546	140102	55644.8	44901.9	55883.2	47001	47787.5	44316.4	0.154882	0.210711	0.654165	0.657682	0.941851	1.12455
O75396	Vesicle-trafficking protein SEC22b (ER-Golgi SNARE of 24 kDa) (ERS-24) (ERS24) (SEC22 vesicle-trafficking protein homolog B) (SEC22 vesicle-trafficking protein-like 1)	8	54	9	60	376719	391795	425758	410044	431958	445641	560366	415739	590616	374550	438647	461863	0.155444	0.191078	0.654677	0.657682	0.927487	1.22874
Q99798	Aconitate hydratase, mitochondrial (Aconitase) (EC 4.2.1.3) (Citrate hydro-lyase)	25	150	18	105	1.20004e+06	1.1758e+06	1.10953e+06	1.08254e+06	1.11168e+06	1.13086e+06	674955	631800	647535	664882	628358	599359	0.155302	0.412193	0.654677	0.702185	1.04821	1.0326
P20810	Calpastatin (Calpain inhibitor) (Sperm BS-17 component)	9	55	11	64	204631	235432	196911	226836	238859	235221	244824	302510	260314	329039	333010	277304	0.156012	0.153676	0.656137	0.657682	0.908775	0.859793
P46977	Dolichyl-diphosphooligosaccharide--protein glycosyltransferase subunit STT3A (Oligosaccharyl transferase subunit STT3A) (STT3-A) (EC 2.4.99.18) (B5) (Integral membrane protein 1) (Transmembrane protein TMC)	6	30	5	28	118674	126844	132393	129736	142100	134247	136969	93429.8	142072	99054.7	104134	115884	0.156466	0.380024	0.656182	0.686714	0.930625	1.16735
Q49AR2	UPF0489 protein C5orf22	1	5	NA	NA	9810.72	10603.3	8670.94	4014.59	9635.05	6001.42	NA	NA	NA	NA	NA	NA	0.15645	NA	0.656182	NA	1.48007	NA
Q13151	Heterogeneous nuclear ribonucleoprotein A0 (hnRNP A0)	5	30	6	41	183290	182345	179597	161212	172081	181072	248878	280936	280261	258801	250865	247755	0.157333	0.192635	0.656654	0.657682	1.06001	1.06952
Q15056	Eukaryotic translation initiation factor 4H (eIF-4H) (Williams-Beuren syndrome chromosomal region 1 protein)	7	45	7	54	746718	893448	650843	716006	576276	566862	726274	1.01034e+06	654490	1031028	815029	791927	0.1572	0.522397	0.656654	0.752827	1.23229	0.906413
Q15102	Platelet-activating factor acetylhydrolase IB subunit gamma (EC 3.1.1.47) (PAF acetylhydrolase 29 kDa subunit) (PAF-AH 29 kDa subunit) (PAF-AH subunit gamma) (PAFAH subunit gamma)	4	23	5	29	252329	276881	244639	245750	241544	215087	447136	420571	405065	465194	358576	398407	0.157464	0.603968	0.656654	0.797253	1.10175	1.0414
Q9UIQ6	Leucyl-cystinyl aminopeptidase (Cystinyl aminopeptidase) (EC 3.4.11.3) (Insulin-regulated membrane aminopeptidase) (Insulin-responsive aminopeptidase) (IRAP) (Oxytocinase) (OTase) (Placental leucine aminopeptidase) (P-LAP) [Cleaved into: Leucyl-cystinyl aminopeptidase, pregnancy serum form]	1	6	1	6	5429.67	11154.3	9917.41	11725.7	12844.6	12901.6	11143	9219.33	10453.1	10165.2	11478.1	9374.51	0.157177	0.943284	0.656654	0.975623	0.707234	0.993474
P62333	26S proteasome regulatory subunit 10B (26S proteasome AAA-ATPase subunit RPT4) (Proteasome 26S subunit ATPase 6) (Proteasome subunit p42)	17	120	16	122	937303	1.01702e+06	877600	847754	888679	879057	932547	932381	889273	997420	974355	948707	0.15827	0.0520349	0.657241	0.657682	1.08275	0.943064
Q15427	Splicing factor 3B subunit 4 (Pre-mRNA-splicing factor SF3b 49 kDa subunit) (SF3b50) (Spliceosome-associated protein 49) (SAP 49)	2	11	2	9	67096.8	74640	60174.2	63368.3	58771.4	54636.6	39354.5	55729.2	37198	59512.8	48032	47635.1	0.15794	0.306849	0.657241	0.662559	1.14218	0.852442
Q9UDY4	DnaJ homolog subfamily B member 4 (Heat shock 40 kDa protein 1 homolog) (HSP40 homolog) (Heat shock protein 40 homolog) (Human liver DnaJ-like protein)	2	11	1	6	67344.7	68999.6	70352.8	59076.5	66939.4	66368.5	20173.7	30105.2	32313.9	41668.6	30761.4	29261.6	0.1581	0.304831	0.657241	0.662559	1.0744	0.812189
Q15392	Delta(24)-sterol reductase (EC 1.3.1.72) (24-dehydrocholesterol reductase) (3-beta-hydroxysterol delta-24-reductase) (Diminuto/dwarf1 homolog) (Seladin-1)	1	6	1	6	36290	33922.2	40120	38654.7	42900.6	40143	55485.7	47299.3	63238.7	47709.6	44947.4	43902	0.158501	0.097034	0.657281	0.657682	0.906605	1.21577
P07737	Profilin-1 (Epididymis tissue protein Li 184a) (Profilin I)	11	78	11	78	1.14546e+07	1.36983e+07	1.06988e+07	1.08472e+07	1.00571e+07	1.03333e+07	8.97958e+06	1.1581e+07	8.65286e+06	1.2378e+07	1.07234e+07	1.07858e+07	0.159534	0.207	0.65814	0.657682	1.14771	0.86208
Q16718	NADH dehydrogenase [ubiquinone] 1 alpha subcomplex subunit 5 (Complex I subunit B13) (Complex I-13kD-B) (CI-13kD-B) (NADH-ubiquinone oxidoreductase 13 kDa-B subunit)	2	12	3	24	78426.9	102404	77732.4	77260.7	71881.1	54234.2	193395	220051	179065	251050	181624	189471	0.159596	0.740991	0.65814	0.872509	1.27135	0.952367
Q9H3Z4	DnaJ homolog subfamily C member 5 (Ceroid-lipofuscinosis neuronal protein 4) (Cysteine string protein) (CSP)	1	6	1	5	13429.5	15237	15192.7	7798.39	15456.8	7527.46	17298.6	12685.8	8226.68	6942.33	13855	13607.6	0.159427	0.74947	0.65814	0.877977	1.4248	1.11063
Q13685	Angio-associated migratory cell protein	1	6	2	12	10105.9	10988.2	10687.4	10255	7591.98	9422.44	19678.6	22604.9	24009.3	22528	21145.6	22123.6	0.159201	0.946237	0.65814	0.97721	1.16546	1.00753
O43181	NADH dehydrogenase [ubiquinone] iron-sulfur protein 4, mitochondrial (Complex I-18 kDa) (CI-18 kDa) (Complex I-AQDQ) (CI-AQDQ) (NADH-ubiquinone oxidoreductase 18 kDa subunit)	1	5	2	12	20022	20302.5	18823.5	19480.8	16051.5	17935.4	74376.3	76411.3	73744.8	97833.8	87189.3	73517	0.163302	0.183751	0.658763	0.657682	1.10624	0.868462
P23368	NAD-dependent malic enzyme, mitochondrial (NAD-ME) (EC 1.1.1.38) (Malic enzyme 2)	13	87	5	28	522396	486436	506316	510098	558683	536387	159843	130296	160635	140533	120756	129225	0.160936	0.160076	0.658763	0.657682	0.943918	1.15431
Q13177	Serine/threonine-protein kinase PAK 2 (EC 2.7.11.1) (Gamma-PAK) (PAK65) (S6/H4 kinase) (p21-activated kinase 2) (PAK-2) (p58) [Cleaved into: PAK-2p27 (p27); PAK-2p34 (p34) (C-t-PAK2)]	10	60	8	46	369723	378177	351125	346572	354580	354525	272301	300445	263678	313458	303997	280447	0.161772	0.237273	0.658763	0.657682	1.04106	0.931533
Q9GZL7	Ribosome biogenesis protein WDR12 (WD repeat-containing protein 12)	5	30	7	40	137257	114697	124068	129493	144945	144179	186907	190404	198016	207541	199723	189941	0.162829	0.296236	0.658763	0.659364	0.898245	0.963366
Q9Y2X3	Nucleolar protein 58 (Nucleolar protein 5)	10	59	9	53	254740	241936	279799	268713	288477	284878	328974	231010	317765	221822	267408	269456	0.15999	0.347141	0.658763	0.670626	0.922106	1.15693
P06454	Prothymosin alpha [Cleaved into: Prothymosin alpha, N-terminally processed; Thymosin alpha-1]	1	6	1	6	198117	103547	72858.3	201585	185023	182065	59838.9	164510	56455	80941.9	133493	177001	0.162038	0.377896	0.658763	0.686714	0.65859	0.717368
P78318	Immunoglobulin-binding protein 1 (B-cell signal transduction molecule alpha 4) (Protein alpha-4) (CD79a-binding protein 1) (Protein phosphatase 2/4/6 regulatory subunit) (Renal carcinoma antigen NY-REN-16)	4	23	3	18	76994.6	87669.4	76030.4	72935.2	65512.3	76838	57915.5	77595.9	70484.5	66597	82135.7	78010.8	0.162959	0.404715	0.658763	0.696628	1.11802	0.908497
P16403	Histone H1.2 (Histone H1c) (Histone H1d) (Histone H1s-1)	1	6	1	6	22838.9	28781.7	27183	27148.3	33495.3	31961.3	84676.4	75199.6	84955.9	76337.9	93692.1	88135.8	0.160627	0.522193	0.658763	0.752827	0.850966	0.948352
O75947	ATP synthase subunit d, mitochondrial (ATPase subunit d)	7	47	7	42	578326	660301	474656	525877	401807	455058	382487	553867	352792	519583	440068	446208	0.162145	0.523793	0.658763	0.753268	1.23905	0.916982
Q92797	Symplekin	1	6	2	11	18115.3	18140.2	18442.1	18527.7	21716.2	19274.5	39772.8	23170.1	28635.8	25720.2	27886.1	27916.3	0.162482	0.594893	0.658763	0.793568	0.919003	1.12335
P35237	Serpin B6 (Cytoplasmic antiproteinase) (CAP) (Peptidase inhibitor 6) (PI-6) (Placental thrombin inhibitor)	11	67	8	44	769975	761182	798451	761325	760195	742611	259712	217289	245313	230376	228465	240534	0.160871	0.616499	0.658763	0.801852	1.02892	1.0328
P62081	40S ribosomal protein S7 (Small ribosomal subunit protein eS7)	7	51	5	36	1.24364e+06	1.26073e+06	1.34275e+06	1.32544e+06	1.327e+06	1.43328e+06	825146	796779	870037	671597	804366	926803	0.161606	0.669747	0.658763	0.831244	0.941598	1.03712
Q99623	Prohibitin-2 (B-cell receptor-associated protein BAP37) (D-prohibitin) (Repressor of estrogen receptor activity)	16	98	15	99	1.59087e+06	1.74241e+06	1.93051e+06	1.82062e+06	2.01963e+06	2.05663e+06	1.68911e+06	1.28721e+06	1.66467e+06	1.31073e+06	1.58883e+06	1.51275e+06	0.163197	0.683494	0.658763	0.838126	0.89264	1.05183
Q9Y5X3	Sorting nexin-5	7	41	9	54	157710	151771	167329	164614	189520	168133	347661	336889	352162	337653	348671	343711	0.160362	0.712643	0.658763	0.855171	0.912963	1.00648
Q8NCN5	Pyruvate dehydrogenase phosphatase regulatory subunit, mitochondrial (PDPr)	5	28	2	10	101061	104709	102988	96304.6	102916	91214.1	22292.1	12887.6	25464.8	12328.8	23175.3	23090.8	0.161958	0.912887	0.658763	0.960789	1.06309	1.03498
Q8WVV9	Heterogeneous nuclear ribonucleoprotein L-like (hnRNPLL) (Stromal RNA-regulating factor)	1	6	NA	NA	12285.5	7023.46	13321.4	14728.6	14802.8	14767.7	NA	NA	NA	NA	NA	NA	0.163197	NA	0.658763	NA	0.736592	NA
O15084	Serine/threonine-protein phosphatase 6 regulatory ankyrin repeat subunit A (PP6-ARS-A) (Serine/threonine-protein phosphatase 6 regulatory subunit ARS-A) (Ankyrin repeat domain-containing protein 28) (Phosphatase interactor targeting protein hnRNP K) (PITK)	2	10	NA	NA	18735.7	20726.7	26479.3	25251.6	26616.8	26001.6	NA	NA	NA	NA	NA	NA	0.163829	NA	0.659989	NA	0.846818	NA
Q9UNW9	RNA-binding protein Nova-2 (Astrocytic NOVA1-like RNA-binding protein) (Neuro-oncological ventral antigen 2)	1	4	1	5	2263.78	3958.23	3901.65	1068.99	2599.6	2301.29	4328.1	2727.07	5467.25	4082.5	2525.8	1041.31	0.164707	0.254154	0.661728	0.657682	1.69579	1.637
Q8IZ81	ELMO domain-containing protein 2	1	6	NA	NA	7473.91	5140.94	14305.6	11068.4	15708.9	16502.7	NA	NA	NA	NA	NA	NA	0.164665	NA	0.661728	NA	0.622008	NA
P20042	Eukaryotic translation initiation factor 2 subunit 2 (Eukaryotic translation initiation factor 2 subunit beta) (eIF-2-beta)	12	82	14	92	497807	490167	532653	511375	561640	549419	793636	710903	793612	734220	716618	761545	0.165014	0.414773	0.662067	0.703456	0.937251	1.03877
O00154	Cytosolic acyl coenzyme A thioester hydrolase (EC 3.1.2.2) (Acyl-CoA thioesterase 7) (Brain acyl-CoA hydrolase) (BACH) (CTE-IIa) (CTE-II) (Long chain acyl-CoA thioester hydrolase)	11	82	12	87	1.69929e+06	1.57384e+06	1.54002e+06	1.57955e+06	1.47861e+06	1.49571e+06	2.86353e+06	2.72339e+06	2.81574e+06	3.11404e+06	2.96164e+06	2.86261e+06	0.203385	0.0978912	0.662253	0.657682	1.05694	0.940075
O15212	Prefoldin subunit 6 (Protein Ke2)	6	47	6	41	362138	462087	338493	383600	236750	275666	360000	567122	339053	323874	245998	342607	0.186598	0.181423	0.662253	0.657682	1.29766	1.38762
O15400	Syntaxin-7	3	18	4	22	73610.1	65509.9	75841.3	74932.1	78630.4	77217.9	168654	148928	188052	144494	145694	161683	0.195139	0.226466	0.662253	0.657682	0.931454	1.11898
O43175	D-3-phosphoglycerate dehydrogenase (3-PGDH) (EC 1.1.1.95) (2-oxoglutarate reductase) (EC 1.1.1.399) (Malate dehydrogenase) (EC 1.1.1.37)	19	150	19	149	2.45731e+06	2.54348e+06	2.47781e+06	2.31715e+06	2.45149e+06	2.45889e+06	3.02588e+06	2.88774e+06	2.93275e+06	3.16605e+06	3.02933e+06	3.03405e+06	0.19158	0.100924	0.662253	0.657682	1.03474	0.958496
O43447	Peptidyl-prolyl cis-trans isomerase H (PPIase H) (EC 5.2.1.8) (Rotamase H) (Small nuclear ribonucleoprotein particle-specific cyclophilin H) (CypH) (U-snRNP-associated cyclophilin SnuCyp-20) (USA-CYP)	2	12	2	11	154577	171084	142379	147408	140988	140870	55015.7	96779.6	77372.8	138137	118999	106880	0.203188	0.0551267	0.662253	0.657682	1.09033	0.629555
O43670	BUB3-interacting and GLEBS motif-containing protein ZNF207 (BuGZ) (hBuGZ) (Zinc finger protein 207)	4	28	3	18	179029	143080	143248	184765	164669	175989	112856	98443.3	101740	81176	84291.8	92610	0.197745	0.0274283	0.662253	0.657682	0.885679	1.21296
O43852	Calumenin (Crocalbin) (IEF SSP 9302)	11	66	13	76	751778	758981	442924	525020	497241	395150	473055	1.12548e+06	725074	928473	1.2759e+06	944921	0.206157	0.26	0.662253	0.657682	1.37835	0.737819
O75131	Copine-3 (Copine III)	14	81	9	53	535544	517810	589312	561541	625855	584488	346631	278212	359915	267960	283454	313025	0.202262	0.243454	0.662253	0.657682	0.927072	1.13919
O75165	DnaJ homolog subfamily C member 13 (Required for receptor-mediated endocytosis 8) (RME-8)	4	18	7	41	27036.3	30782.5	42669.9	35233.3	46006.2	49285.9	119237	90260.3	124762	61662.2	102660	88461.6	0.187113	0.184581	0.662253	0.657682	0.769879	1.32231
O96017	Serine/threonine-protein kinase Chk2 (EC 2.7.11.1) (CHK2 checkpoint homolog) (Cds1 homolog) (Hucds1) (hCds1) (Checkpoint kinase 2)	1	6	1	6	58557	73021.2	59807.5	57185.2	55046.5	58642.8	54500.8	57208.3	31787.6	66802.9	67565.1	62648.1	0.209329	0.139369	0.662253	0.657682	1.12004	0.72835
P00558	Phosphoglycerate kinase 1 (EC 2.7.2.3) (Cell migration-inducing gene 10 protein) (Primer recognition protein 2) (PRP 2)	26	203	27	214	8.68477e+06	9.3229e+06	8.04606e+06	8.22871e+06	8.18547e+06	7.87942e+06	1.16379e+07	1.20333e+07	1.08279e+07	1.4232e+07	1.22405e+07	1.20777e+07	0.200856	0.148728	0.662253	0.657682	1.07245	0.894913
P02649	Apolipoprotein E (Apo-E)	1	3	12	84	10295.3	15339.8	14226.4	12374.6	21527	24359.4	477711	515803	456154	623888	666175	608646	0.217058	0.00381122	0.662253	0.657682	0.684189	0.763502
P04083	Annexin A1 (Annexin I) (Annexin-1) (Calpactin II) (Calpactin-2) (Chromobindin-9) (Lipocortin I) (Phospholipase A2 inhibitory protein) (p35)	15	115	17	136	1.09042e+06	1.18203e+06	1.09192e+06	1.15928e+06	1.17715e+06	1.17533e+06	2.6397e+06	2.59497e+06	2.7494e+06	2.88668e+06	2.86558e+06	2.70972e+06	0.183186	0.0921966	0.662253	0.657682	0.958026	0.943522
P04843	Dolichyl-diphosphooligosaccharide--protein glycosyltransferase subunit 1 (Dolichyl-diphosphooligosaccharide--protein glycosyltransferase 67 kDa subunit) (Ribophorin I) (RPN-I) (Ribophorin-1)	21	148	16	123	1.37662e+06	1.41457e+06	1.63868e+06	1.57561e+06	1.66086e+06	1.61922e+06	1.39013e+06	999309	1.42679e+06	899711	1.02892e+06	1.12053e+06	0.168015	0.175338	0.662253	0.657682	0.912306	1.25157
P07339	Cathepsin D (EC 3.4.23.5) [Cleaved into: Cathepsin D light chain; Cathepsin D heavy chain]	17	110	20	155	1.49518e+06	1.72765e+06	1.40863e+06	1.41422e+06	1.40104e+06	1.35874e+06	2.62039e+06	3.25254e+06	2.58722e+06	3.52818e+06	3.10247e+06	3.06688e+06	0.179465	0.181723	0.662253	0.657682	1.1096	0.872402
P08670	Vimentin	53	445	56	487	4.85471e+07	5.51192e+07	4.56067e+07	4.66369e+07	4.45238e+07	4.5804e+07	7.58644e+07	9.30272e+07	7.44404e+07	1.00937e+08	9.45319e+07	8.98455e+07	0.220887	0.10739	0.662253	0.657682	1.08986	0.852855
P09543	2',3'-cyclic-nucleotide 3'-phosphodiesterase (CNP) (CNPase) (EC 3.1.4.37)	11	66	14	88	702753	661525	798578	760011	801739	784759	887879	590795	853110	639733	636796	665384	0.217066	0.26923	0.662253	0.657682	0.921734	1.20077
P11021	78 kDa glucose-regulated protein (GRP-78) (Endoplasmic reticulum lumenal Ca(2+)-binding protein grp78) (Heat shock 70 kDa protein 5) (Immunoglobulin heavy chain-binding protein) (BiP)	32	282	33	287	7.31285e+06	8.41753e+06	6.70695e+06	6.78241e+06	6.50163e+06	6.71928e+06	7.29502e+06	8.83275e+06	7.13574e+06	9.88838e+06	9.32491e+06	8.15092e+06	0.176369	0.138371	0.662253	0.657682	1.12168	0.850144
P11277	Spectrin beta chain, erythrocytic (Beta-I spectrin)	1	5	1	5	9427.82	9258.82	10095	11195.5	11370.8	9438.82	14653.8	14202.1	17910.2	11482.9	14236.6	9717.79	0.188081	0.0980753	0.662253	0.657682	0.899283	1.31969
P11717	Cation-independent mannose-6-phosphate receptor (CI Man-6-P receptor) (CI-MPR) (M6PR) (300 kDa mannose 6-phosphate receptor) (MPR 300) (Insulin-like growth factor 2 receptor) (Insulin-like growth factor II receptor) (IGF-II receptor) (M6P/IGF2 receptor) (M6P/IGF2R) (CD antigen CD222)	14	82	3	17	274658	258259	336684	318781	344394	316382	58495.7	38982.5	58438.3	24858.8	34308.6	46497.5	0.213942	0.147948	0.662253	0.657682	0.88775	1.47557
P12268	Inosine-5'-monophosphate dehydrogenase 2 (IMP dehydrogenase 2) (IMPD 2) (IMPDH 2) (EC 1.1.1.205) (IMPDH-II)	18	125	18	146	1.44187e+06	1.59875e+06	1.44427e+06	1.4366e+06	1.3915e+06	1.42376e+06	1.54961e+06	1.60512e+06	1.5018e+06	1.82665e+06	1.67696e+06	1.57942e+06	0.214367	0.13647	0.662253	0.657682	1.05481	0.916094
P12955	Xaa-Pro dipeptidase (X-Pro dipeptidase) (EC 3.4.13.9) (Imidodipeptidase) (Peptidase D) (Proline dipeptidase) (Prolidase)	14	79	16	97	715482	665117	540335	971881	937845	624841	678598	1.3364e+06	725746	1.40311e+06	1.221e+06	1.2007e+06	0.182943	0.161014	0.662253	0.657682	0.757894	0.716571
P13995	Bifunctional methylenetetrahydrofolate dehydrogenase/cyclohydrolase, mitochondrial [Includes: NAD-dependent methylenetetrahydrofolate dehydrogenase (EC 1.5.1.15); Methenyltetrahydrofolate cyclohydrolase (EC 3.5.4.9)]	7	46	5	33	236780	298231	255502	238590	239972	221165	132262	152674	126981	139542	156630	154284	0.180291	0.242365	0.662253	0.657682	1.12975	0.914446
P16152	Carbonyl reductase [NADPH] 1 (EC 1.1.1.184) (15-hydroxyprostaglandin dehydrogenase [NADP(+)]) (EC 1.1.1.197) (NADPH-dependent carbonyl reductase 1) (Prostaglandin 9-ketoreductase) (Prostaglandin-E(2) 9-reductase) (EC 1.1.1.189) (Short chain dehydrogenase/reductase family 21C member 1)	14	94	14	90	1.45795e+06	1.61772e+06	1.44343e+06	1.3676e+06	1.42007e+06	1.44778e+06	1.45734e+06	1.62641e+06	1.40532e+06	1.69652e+06	1.57801e+06	1.63538e+06	0.187057	0.134294	0.662253	0.657682	1.06697	0.914287
P18206	Vinculin (Metavinculin) (MV)	51	283	31	186	2.7222e+06	2.59782e+06	2.62146e+06	2.45238e+06	2.60203e+06	2.60997e+06	1.20137e+06	1.11987e+06	1.18186e+06	1.12398e+06	1.12733e+06	1.08297e+06	0.22352	0.119216	0.662253	0.657682	1.03615	1.05063
P19367	Hexokinase-1 (EC 2.7.1.1) (Brain form hexokinase) (Hexokinase type I) (HK I)	25	153	16	106	1.16782e+06	1.10241e+06	1.24178e+06	1.17869e+06	1.28012e+06	1.35291e+06	690565	549893	740656	536963	585855	596678	0.197519	0.231372	0.662253	0.657682	0.921368	1.15215
P22061	Protein-L-isoaspartate(D-aspartate) O-methyltransferase (PIMT) (EC 2.1.1.77) (L-isoaspartyl protein carboxyl methyltransferase) (Protein L-isoaspartyl/D-aspartyl methyltransferase) (Protein-beta-aspartate methyltransferase)	15	88	14	87	830109	939998	747042	775181	743565	726858	655831	860688	706070	966873	861906	871141	0.185942	0.0881653	0.662253	0.657682	1.12092	0.823206
P22626	Heterogeneous nuclear ribonucleoproteins A2/B1 (hnRNP A2/B1)	24	207	24	216	8.37839e+06	9.42078e+06	7.50351e+06	7.96385e+06	7.28547e+06	7.51349e+06	8.97772e+06	1.20425e+07	9.1163e+06	1.22748e+07	1.18961e+07	1.16349e+07	0.221978	0.133748	0.662253	0.657682	1.11158	0.841663
P23528	Cofilin-1 (18 kDa phosphoprotein) (p18) (Cofilin, non-muscle isoform)	9	78	9	77	5.95124e+06	6.7648e+06	5.58646e+06	5.8236e+06	5.32603e+06	5.22325e+06	4.42363e+06	5.451e+06	4.24961e+06	5.91345e+06	5.61523e+06	5.38256e+06	0.1704	0.0861024	0.662253	0.657682	1.11786	0.835199
P24534	Elongation factor 1-beta (EF-1-beta)	7	55	7	59	2.28478e+06	2.54467e+06	2.02223e+06	2.1269e+06	1.99257e+06	2.04383e+06	1.4517e+06	1.92551e+06	1.43121e+06	1.96906e+06	1.86061e+06	1.81652e+06	0.214185	0.163475	0.662253	0.657682	1.11169	0.851624
P25786	Proteasome subunit alpha type-1 (EC 3.4.25.1) (30 kDa prosomal protein) (PROS-30) (Macropain subunit C2) (Multicatalytic endopeptidase complex subunit C2) (Proteasome component C2) (Proteasome nu chain)	13	88	12	83	1.2732e+06	1.35152e+06	1.11642e+06	1.05953e+06	1.17677e+06	1.13632e+06	1.08406e+06	1.27119e+06	1.08087e+06	1.3956e+06	1.3453e+06	1.24853e+06	0.189732	0.0737946	0.662253	0.657682	1.10927	0.861305
P28066	Proteasome subunit alpha type-5 (EC 3.4.25.1) (Macropain zeta chain) (Multicatalytic endopeptidase complex zeta chain) (Proteasome zeta chain)	11	81	10	75	1.08925e+06	1.14306e+06	932905	993364	931394	943906	845728	1.21425e+06	956128	1.16816e+06	1.16174e+06	1.11615e+06	0.213652	0.248767	0.662253	0.657682	1.10337	0.875233
P28072	Proteasome subunit beta type-6 (EC 3.4.25.1) (Macropain delta chain) (Multicatalytic endopeptidase complex delta chain) (Proteasome delta chain) (Proteasome subunit Y)	5	35	5	32	534620	628035	489218	510179	469990	461087	477283	646370	500635	708268	667822	615615	0.171924	0.108294	0.662253	0.657682	1.14614	0.815526
P29692	Elongation factor 1-delta (EF-1-delta) (Antigen NY-CO-4)	12	100	14	109	2.74727e+06	2.90393e+06	2.5136e+06	2.53717e+06	2.47053e+06	2.58524e+06	3.12904e+06	3.98642e+06	2.97986e+06	4.23646e+06	4.00523e+06	3.66872e+06	0.1822	0.158298	0.662253	0.657682	1.07531	0.847604
P31930	Cytochrome b-c1 complex subunit 1, mitochondrial (Complex III subunit 1) (Core protein I) (Ubiquinol-cytochrome-c reductase complex core protein 1)	17	142	16	108	1.24205e+06	1.27802e+06	1.16526e+06	1.17151e+06	1.13597e+06	1.20433e+06	1.1589e+06	1.1827e+06	1.16518e+06	1.16521e+06	1.21921e+06	1.18747e+06	0.210911	0.275631	0.662253	0.657682	1.04941	0.981771
P31939	Bifunctional purine biosynthesis protein PURH [Cleaved into: Bifunctional purine biosynthesis protein PURH, N-terminally processed] [Includes: Phosphoribosylaminoimidazolecarboxamide formyltransferase (EC 2.1.2.3) (5-aminoimidazole-4-carboxamide ribonucleotide formyltransferase) (AICAR transformylase); IMP cyclohydrolase (EC 3.5.4.10) (ATIC) (IMP synthase) (Inosinicase)]	35	251	33	236	2.91871e+06	2.90164e+06	2.85198e+06	2.78014e+06	2.83101e+06	2.89019e+06	2.6432e+06	2.65039e+06	2.70809e+06	2.66446e+06	2.7245e+06	2.7499e+06	0.204153	0.233588	0.662253	0.657682	1.02011	0.983145
P31948	Stress-induced-phosphoprotein 1 (STI1) (Hsc70/Hsp90-organizing protein) (Hop) (Renal carcinoma antigen NY-REN-11) (Transformation-sensitive protein IEF SSP 3521)	33	247	30	233	3.42713e+06	3.74579e+06	3.15045e+06	3.27054e+06	3.07986e+06	3.10432e+06	2.60193e+06	3.14614e+06	2.50709e+06	3.27707e+06	3.10172e+06	3.06247e+06	0.183611	0.131178	0.662253	0.657682	1.09187	0.87437
P35241	Radixin	10	74	8	53	422754	398043	413477	445454	410714	453230	302789	306207	305026	309580	311541	317427	0.170921	0.0322327	0.662253	0.657682	0.942627	0.973869
P35580	Myosin-10 (Cellular myosin heavy chain, type B) (Myosin heavy chain 10) (Myosin heavy chain, non-muscle IIb) (Non-muscle myosin heavy chain B) (NMMHC-B) (Non-muscle myosin heavy chain IIb) (NMMHC II-b) (NMMHC-IIB)	39	240	61	411	1.20713e+06	1.12125e+06	1.24574e+06	1.25182e+06	1.22622e+06	1.28548e+06	3.76787e+06	3.01547e+06	3.72018e+06	2.9448e+06	3.2788e+06	3.10202e+06	0.19867	0.217862	0.662253	0.657682	0.949677	1.12631
P38646	Stress-70 protein, mitochondrial (75 kDa glucose-regulated protein) (GRP-75) (Heat shock 70 kDa protein 9) (Mortalin) (MOT) (Peptide-binding protein 74) (PBP74)	35	265	33	269	6.91505e+06	8.13729e+06	6.73932e+06	6.83026e+06	6.51213e+06	6.28889e+06	7.7471e+06	8.9005e+06	7.98272e+06	1.03912e+07	9.49683e+06	8.79668e+06	0.186417	0.0765708	0.662253	0.657682	1.11005	0.858658
P49411	Elongation factor Tu, mitochondrial (EF-Tu) (P43)	24	199	22	181	4.31936e+06	4.69775e+06	4.22172e+06	4.16202e+06	4.25133e+06	4.08833e+06	4.02229e+06	3.85367e+06	3.80138e+06	4.23613e+06	4.33982e+06	3.98472e+06	0.176618	0.0765265	0.662253	0.657682	1.05896	0.929674
P50750	Cyclin-dependent kinase 9 (EC 2.7.11.22) (EC 2.7.11.23) (C-2K) (Cell division cycle 2-like protein kinase 4) (Cell division protein kinase 9) (Serine/threonine-protein kinase PITALRE) (Tat-associated kinase complex catalytic subunit)	2	11	1	6	43738	30303.8	23683.8	35992.4	45670.7	49661	39338.1	29546.9	37084.2	11571.3	27819.5	28980.6	0.191012	0.177256	0.662253	0.657682	0.744156	1.54991
P50897	Palmitoyl-protein thioesterase 1 (PPT-1) (EC 3.1.2.22) (Palmitoyl-protein hydrolase 1)	5	35	6	47	164177	183095	159434	164759	153213	152560	276808	336335	274161	282421	275590	238414	0.210578	0.279421	0.662253	0.657682	1.07688	1.11411
P51911	Calponin-1 (Basic calponin) (Calponin H1, smooth muscle)	1	4	1	6	56670.4	67029	59404.2	54604.4	53888.5	58996.9	66534.8	83518.6	60096.4	101319	88545.7	81356.2	0.202598	0.0886969	0.662253	0.657682	1.09322	0.774828
P52907	F-actin-capping protein subunit alpha-1 (CapZ alpha-1)	8	47	7	48	648264	692668	579119	602100	580107	588461	682450	842885	686394	944026	852054	829633	0.215791	0.0935344	0.662253	0.657682	1.08437	0.842335
P54709	Sodium/potassium-transporting ATPase subunit beta-3 (Sodium/potassium-dependent ATPase subunit beta-3) (ATPB-3) (CD antigen CD298)	10	68	13	79	539668	549183	636486	610889	654354	624660	990153	748555	949247	720323	788857	843099	0.171078	0.262422	0.662253	0.657682	0.912923	1.1427
P55011	Solute carrier family 12 member 2 (Basolateral Na-K-Cl symporter) (Bumetanide-sensitive sodium-(potassium)-chloride cotransporter 1)	1	5	1	6	7474.93	7710.75	9873.53	8456.84	10889.1	10954.4	22014.2	12544.2	16494.6	9799.7	11691.1	14043.8	0.194521	0.146327	0.662253	0.657682	0.827026	1.43671
P62330	ADP-ribosylation factor 6	2	12	2	12	58912	46680.3	53004.7	31426	42917.3	51320.4	76122	64179.7	80265.1	67770.3	61928.9	61325.3	0.191924	0.133042	0.662253	0.657682	1.26207	1.15465
P63272	Transcription elongation factor SPT4 (hSPT4) (DRB sensitivity-inducing factor 14 kDa subunit) (DSIF p14) (DRB sensitivity-inducing factor small subunit) (DSIF small subunit)	1	6	1	5	22059.6	7931.6	10325.7	24835.5	20417.4	16540	10853.2	22115.7	10030.9	27705.5	21353.6	21367.7	0.194069	0.10622	0.662253	0.657682	0.652454	0.61056
P67812	Signal peptidase complex catalytic subunit SEC11A (EC 3.4.21.89) (Endopeptidase SP18) (Microsomal signal peptidase 18 kDa subunit) (SPase 18 kDa subunit) (SEC11 homolog A) (SEC11-like protein 1) (SPC18)	4	22	1	6	138509	139946	116415	147546	139514	144596	15097	14463	19962.6	9640.59	13538.7	14267.3	0.210328	0.149312	0.662253	0.657682	0.91478	1.32248
P82650	28S ribosomal protein S22, mitochondrial (MRP-S22) (S22mt) (Mitochondrial small ribosomal subunit protein mS22)	9	51	8	48	290406	306633	278937	272409	280666	283804	196089	220327	205042	256699	246461	226319	0.207965	0.0334667	0.662253	0.657682	1.04672	0.851922
Q00688	Peptidyl-prolyl cis-trans isomerase FKBP3 (PPIase FKBP3) (EC 5.2.1.8) (25 kDa FK506-binding protein) (25 kDa FKBP) (FKBP-25) (FK506-binding protein 3) (FKBP-3) (Immunophilin FKBP25) (Rapamycin-selective 25 kDa immunophilin) (Rotamase)	7	47	7	45	363618	357176	369093	347139	329173	365358	398293	404361	390391	447278	429778	414346	0.218265	0.0316242	0.662253	0.657682	1.04629	0.923837
Q01082	Spectrin beta chain, non-erythrocytic 1 (Beta-II spectrin) (Fodrin beta chain) (Spectrin, non-erythroid beta chain 1)	52	315	67	449	1.2337e+06	1.14369e+06	1.37367e+06	1.34511e+06	1.33108e+06	1.3696e+06	2.61867e+06	2.14076e+06	2.66194e+06	1.89081e+06	2.25763e+06	2.24307e+06	0.218778	0.179371	0.662253	0.657682	0.92715	1.16113
Q05655	Protein kinase C delta type (EC 2.7.11.13) (Tyrosine-protein kinase PRKCD) (EC 2.7.10.2) (nPKC-delta) [Cleaved into: Protein kinase C delta type regulatory subunit; Protein kinase C delta type catalytic subunit (Sphingosine-dependent protein kinase-1) (SDK1)]	1	6	1	6	14812.9	15182.9	16093.3	6090.09	13379.3	13004.4	20825.2	17903	20203.7	9781.2	15222.5	17044.7	0.18892	0.107872	0.662253	0.657682	1.41927	1.40153
Q12904	Aminoacyl tRNA synthase complex-interacting multifunctional protein 1 (Multisynthase complex auxiliary component p43) [Cleaved into: Endothelial monocyte-activating polypeptide 2 (EMAP-2) (Endothelial monocyte-activating polypeptide II) (EMAP-II) (Small inducible cytokine subfamily E member 1)]	11	75	10	72	623711	725887	632318	604288	618007	598215	672979	737075	689493	921593	802074	758388	0.169543	0.0617509	0.662253	0.657682	1.08866	0.845891
Q12906	Interleukin enhancer-binding factor 3 (Double-stranded RNA-binding protein 76) (DRBP76) (M-phase phosphoprotein 4) (MPP4) (Nuclear factor associated with dsRNA) (NFAR) (Nuclear factor of activated T-cells 90 kDa) (NF-AT-90) (Translational control protein 80) (TCP80)	20	127	24	161	1.12179e+06	1.01285e+06	1.2156e+06	1.17778e+06	1.23253e+06	1.20608e+06	2.38231e+06	1.84097e+06	2.36111e+06	1.81357e+06	1.89097e+06	2.05756e+06	0.219903	0.238095	0.662253	0.657682	0.926404	1.14271
Q13200	26S proteasome non-ATPase regulatory subunit 2 (26S proteasome regulatory subunit RPN1) (26S proteasome regulatory subunit S2) (26S proteasome subunit p97) (Protein 55.11) (Tumor necrosis factor type 1 receptor-associated protein 2)	27	179	23	149	939727	927984	959664	942279	977643	1.0007e+06	757990	660423	771877	558476	686766	706125	0.183353	0.25345	0.662253	0.657682	0.968072	1.12244
Q13616	Cullin-1 (CUL-1)	7	40	6	34	152550	131862	138214	146777	150821	164580	141458	103345	139225	75273.4	103487	113719	0.177306	0.160643	0.662253	0.657682	0.914422	1.31301
Q13895	Bystin	5	30	2	12	108170	97107	140369	134047	137979	138475	55376.2	33900.1	51424	36202.9	37820.5	38163.9	0.169129	0.2537	0.662253	0.657682	0.842009	1.25415
Q14011	Cold-inducible RNA-binding protein (A18 hnRNP) (Glycine-rich RNA-binding protein CIRP)	4	23	6	36	93090.1	89731	88202	102779	91877.9	93660.9	323434	398577	399556	386764	428805	421518	0.185159	0.256531	0.662253	0.657682	0.940016	0.906619
Q14157	Ubiquitin-associated protein 2-like (Protein NICE-4)	13	78	9	51	602017	631684	623717	515141	583690	608224	441368	495059	411980	561114	496965	488477	0.170712	0.11634	0.662253	0.657682	1.08808	0.871877
Q14240	Eukaryotic initiation factor 4A-II (eIF-4A-II) (eIF4A-II) (EC 3.6.4.13) (ATP-dependent RNA helicase eIF4A-2)	1	5	1	6	8576.8	8371.63	21620.4	17460.4	18779.4	18628.2	29502.1	21691.1	27078.2	21725.6	13873.4	21966.8	0.218562	0.14416	0.662253	0.657682	0.702938	1.35969
Q15274	Nicotinate-nucleotide pyrophosphorylase [carboxylating] (EC 2.4.2.19) (Quinolinate phosphoribosyltransferase [decarboxylating]) (QAPRTase) (QPRTase)	6	39	5	29	264606	296954	250100	230333	259904	250043	144089	159841	163257	184928	172157	161372	0.216095	0.132084	0.662253	0.657682	1.09642	0.901112
Q15369	Elongin-C (EloC) (Elongin 15 kDa subunit) (RNA polymerase II transcription factor SIII subunit C) (SIII p15) (Transcription elongation factor B polypeptide 1)	4	28	5	33	161318	185021	133330	151256	122137	121568	189102	197278	179332	189670	163560	172020	0.185027	0.217163	0.662253	0.657682	1.21447	1.07704
Q15738	Sterol-4-alpha-carboxylate 3-dehydrogenase, decarboxylating (EC 1.1.1.170) (Protein H105e3)	3	18	3	18	74432.8	64348	81345.3	80899.8	86474.1	79473	121951	78909.5	118550	86577.1	86475.4	75230.7	0.179764	0.187493	0.662253	0.657682	0.891752	1.28648
Q15843	NEDD8 (Neddylin) (Neural precursor cell expressed developmentally down-regulated protein 8) (NEDD-8) (Ubiquitin-like protein Nedd8)	1	6	1	6	94703.4	138611	88173.3	95788.3	79390.2	71568.1	105374	148162	127209	95899.1	100580	110923	0.200526	0.127476	0.662253	0.657682	1.30291	1.23859
Q16563	Synaptophysin-like protein 1 (Pantophysin)	1	6	2	12	111810	98906.9	127771	131190	132670	116801	250833	205302	267603	157970	165966	191803	0.22423	0.0272167	0.662253	0.657682	0.88921	1.4033
Q16774	Guanylate kinase (EC 2.7.4.8) (GMP kinase)	4	23	2	12	89340.1	104937	84454	84329.6	80444.3	86513.2	49685	51849.5	37758	60911	56189.2	58992.1	0.21865	0.0756486	0.662253	0.657682	1.10921	0.79102
Q2M389	WASH complex subunit 4 (Strumpellin and WASH-interacting protein) (SWIP) (WASH complex subunit SWIP)	2	12	2	12	35978	33850.1	36668.4	36941.3	37814.5	36099.3	37022.1	35000.8	41795.4	18134.7	30348.6	34912.4	0.215995	0.16874	0.662253	0.657682	0.960682	1.3648
Q5T4S7	E3 ubiquitin-protein ligase UBR4 (EC 2.3.2.27) (600 kDa retinoblastoma protein-associated factor) (N-recognin-4) (RING-type E3 ubiquitin transferase UBR4) (Retinoblastoma-associated factor of 600 kDa) (RBAF600) (p600) (Zinc finger UBR1-type protein 1)	19	106	8	41	264601	236369	280137	268237	298116	289506	239410	160341	224220	128144	186110	175794	0.190628	0.231136	0.662253	0.657682	0.91266	1.27328
Q66K74	Microtubule-associated protein 1S (MAP-1S) (BPY2-interacting protein 1) (Microtubule-associated protein 8) (Variable charge Y chromosome 2-interacting protein 1) (VCY2-interacting protein 1) (VCY2IP-1) [Cleaved into: MAP1S heavy chain; MAP1S light chain]	1	6	1	6	11558.3	11162.1	14077.9	14928.4	13927.3	13146.4	21459.4	15840.8	21169.6	16967.9	17007.3	13578.7	0.168093	0.177599	0.662253	0.657682	0.876104	1.22955
Q6DKI1	60S ribosomal protein L7-like 1 (Large ribosomal subunit protein uL30-like 1)	4	21	3	18	64081.2	74131	84185.4	76327.9	88018.7	89718.4	80084.2	64110.6	74876.3	59983.1	63237.3	72451.4	0.21895	0.266074	0.662253	0.657682	0.875357	1.11958
Q7Z4W1	L-xylulose reductase (XR) (EC 1.1.1.10) (Carbonyl reductase II) (Dicarbonyl/L-xylulose reductase) (Kidney dicarbonyl reductase) (kiDCR) (Short chain dehydrogenase/reductase family 20C member 1) (Sperm surface protein P34H)	1	5	5	30	8334	10643.7	9878.63	9580.58	13108.4	11735.5	131765	112075	135895	95997	121850	105026	0.212358	0.148955	0.662253	0.657682	0.838251	1.17611
Q86UP2	Kinectin (CG-1 antigen) (Kinesin receptor)	18	103	10	56	335973	350654	373704	371493	367602	372514	194856	144216	193676	138904	157963	157273	0.197311	0.231987	0.662253	0.657682	0.953871	1.17309
Q86X76	Nitrilase homolog 1 (EC 3.5.-.-)	3	17	1	6	80528.4	89434.8	88675.8	78683.6	84170.5	79325.6	21371.8	19659.4	14880.4	10375.7	17017.1	16046.4	0.177168	0.238522	0.662253	0.657682	1.06796	1.28712
Q8IYB3	Serine/arginine repetitive matrix protein 1 (SR-related nuclear matrix protein of 160 kDa) (SRm160) (Ser/Arg-related nuclear matrix protein)	4	24	2	12	74163.5	72695.1	74130.9	72293.7	82293.9	85031.3	34029.7	27490.4	38317.8	25062.6	26759.7	19671.6	0.19114	0.068955	0.662253	0.657682	0.922254	1.39645
Q8IZ69	tRNA (uracil-5-)-methyltransferase homolog A (EC 2.1.1.-) (HpaII tiny fragments locus 9c protein)	1	5	1	6	9097.12	8005.91	13884.6	12627.3	12557.6	15261	15059	13712.9	7118.7	13067.3	17083.6	17153.5	0.178159	0.274594	0.662253	0.657682	0.766151	0.758716
Q8N1G4	Leucine-rich repeat-containing protein 47	12	92	12	80	478237	480302	526384	464653	470916	478677	570889	469388	546025	472219	481588	451185	0.214235	0.130487	0.662253	0.657682	1.04997	1.12905
Q8N6R0	Methyltransferase-like protein 13 (EC 2.1.1.-)	3	18	1	6	61015.5	62620.1	63153	59881.7	51830.8	61073.3	12230.1	11573.7	14350.4	9622.99	10946.4	12262.4	0.201951	0.188064	0.662253	0.657682	1.08104	1.16211
Q8NE71	ATP-binding cassette sub-family F member 1 (ATP-binding cassette 50) (TNF-alpha-stimulated ABC protein)	16	95	11	66	548819	508818	577699	542533	621597	617787	319333	279735	365828	247665	260696	288354	0.21348	0.103976	0.662253	0.657682	0.91774	1.21109
Q92572	AP-3 complex subunit sigma-1 (AP-3 complex subunit sigma-3A) (Adaptor-related protein complex 3 subunit sigma-1) (Clathrin-associated/assembly/adaptor protein, small 3) (Sigma-3A-adaptin) (Sigma3A-adaptin) (Sigma-adaptin 3a)	2	10	2	12	25114.6	20187.8	24281.4	22463.2	19690.9	18958.8	63925.1	56207.2	64570.5	55024.9	55343.6	57699.2	0.207216	0.120557	0.662253	0.657682	1.13861	1.09898
Q92616	eIF-2-alpha kinase activator GCN1 (GCN1 eIF-2-alpha kinase activator homolog) (GCN1-like protein 1) (General control of amino-acid synthesis 1-like protein 1) (Translational activator GCN1) (HsGCN1)	50	296	48	297	1.46218e+06	1.37646e+06	1.57691e+06	1.50158e+06	1.59931e+06	1.64434e+06	1.99062e+06	1.47299e+06	1.99188e+06	1.3717e+06	1.45881e+06	1.5836e+06	0.200917	0.134215	0.662253	0.657682	0.930523	1.23592
Q92879	CUGBP Elav-like family member 1 (CELF-1) (50 kDa nuclear polyadenylated RNA-binding protein) (Bruno-like protein 2) (CUG triplet repeat RNA-binding protein 1) (CUG-BP1) (CUG-BP- and ETR-3-like factor 1) (Deadenylation factor CUG-BP) (Embryo deadenylation element-binding protein homolog) (EDEN-BP homolog) (RNA-binding protein BRUNOL-2)	5	29	2	12	190850	195251	177766	127891	153685	191662	86058.1	83330.7	83182	81229.5	83465.8	76280.4	0.192909	0.174533	0.662253	0.657682	1.19151	1.04812
Q96I99	Succinate--CoA ligase [GDP-forming] subunit beta, mitochondrial (EC 6.2.1.4) (GTP-specific succinyl-CoA synthetase subunit beta) (G-SCS) (GTPSCS) (Succinyl-CoA synthetase beta-G chain) (SCS-betaG)	11	69	16	93	388673	422272	397716	365292	392388	388321	593552	583139	590087	660023	669838	602362	0.185921	0.058099	0.662253	0.657682	1.05468	0.914376
Q99523	Sortilin (100 kDa NT receptor) (Glycoprotein 95) (Gp95) (Neurotensin receptor 3) (NT3) (NTR3)	3	16	5	28	58221.3	60575.4	71729.9	68867.2	76641.6	69000.1	138131	104797	147345	80698	91583.7	114528	0.171879	0.102938	0.662253	0.657682	0.888199	1.36073
Q9BU23	Lipase maturation factor 2 (Transmembrane protein 112B) (Transmembrane protein 153)	2	12	2	12	27514.2	21783.6	28489.1	27692.1	30981.8	31141.1	29236.9	23548.3	35366.4	18261.3	19938.6	22701.8	0.182164	0.0541382	0.662253	0.657682	0.866079	1.44744
Q9BZE1	39S ribosomal protein L37, mitochondrial (L37mt) (MRP-L37) (39S ribosomal protein L2, mitochondrial) (L2mt) (MRP-L2) (Mitochondrial large ribosomal subunit protein mL37)	2	11	2	12	49666	49424.3	52519.9	51040.2	52411	53871.1	60733	50149.7	66118.2	43211.1	33383.6	37744	0.211026	0.0169394	0.662253	0.657682	0.963691	1.54804
Q9BZE4	Nucleolar GTP-binding protein 1 (Chronic renal failure gene protein) (GTP-binding protein NGB)	12	69	5	28	266822	286724	323420	302434	325432	343123	148701	111332	156474	86902.6	120370	122730	0.196627	0.203686	0.662253	0.657682	0.903168	1.26214
Q9BZF1	Oxysterol-binding protein-related protein 8 (ORP-8) (OSBP-related protein 8)	2	11	1	3	16441.8	11235.7	17447.7	19572.5	18124.6	16931.3	1632.98	1816.46	1938.98	860.517	1723.26	652.207	0.223327	0.112677	0.662253	0.657682	0.826041	1.66516
Q9H1I8	Activating signal cointegrator 1 complex subunit 2 (ASC-1 complex subunit p100) (Trip4 complex subunit p100)	1	6	1	6	8832.99	8415.87	8215.41	8302.85	9933.75	10616.7	7632.13	5921.61	8292.52	2797.11	6202.88	5529.07	0.191225	0.16581	0.662253	0.657682	0.882541	1.50362
Q9NP97	Dynein light chain roadblock-type 1 (Bithoraxoid-like protein) (BLP) (Dynein light chain 2A, cytoplasmic) (Dynein-associated protein Km23) (Roadblock domain-containing protein 1)	1	6	1	5	25633.8	30540.8	20413.6	27417.2	12969.4	13064.2	11097.6	17582.5	19060.6	19222.4	20117.8	24473.7	0.207705	0.16596	0.662253	0.657682	1.43287	0.748124
Q9NS86	LanC-like protein 2 (Testis-specific adriamycin sensitivity protein)	2	12	1	6	39344.4	37283	58997.7	56274.9	58863.4	53530.7	23551.4	18627.8	21460.2	17506	18598.8	14737.7	0.180145	0.082564	0.662253	0.657682	0.804091	1.2517
Q9NX14	NADH dehydrogenase [ubiquinone] 1 beta subcomplex subunit 11, mitochondrial (Complex I-ESSS) (CI-ESSS) (NADH-ubiquinone oxidoreductase ESSS subunit) (Neuronal protein 17.3) (Np17.3) (p17.3)	2	12	2	11	69403.3	63436.2	88319.6	79356	91117	94386.3	91519.8	82262.7	91515.5	81007.5	81564.1	84886.3	0.169629	0.148769	0.662253	0.657682	0.835006	1.07209
Q9NXG2	THUMP domain-containing protein 1	3	18	3	17	46216.1	49231.3	50332	42367.7	48813	40048.5	43793.1	43669.4	53003.6	35238.7	45803.6	41847.3	0.1677	0.247903	0.662253	0.657682	1.11088	1.14303
Q9NYB0	Telomeric repeat-binding factor 2-interacting protein 1 (TERF2-interacting telomeric protein 1) (TRF2-interacting telomeric protein 1) (Dopamine receptor-interacting protein 5) (Repressor/activator protein 1 homolog) (RAP1 homolog) (hRap1)	1	6	1	6	11710.4	10768.9	12562.9	10098.1	10617.9	11469.7	12852.8	11733.4	5789.34	14390.8	15792.4	11641.7	0.218714	0.23956	0.662253	0.657682	1.08875	0.726254
Q9P2E9	Ribosome-binding protein 1 (180 kDa ribosome receptor homolog) (RRp) (ES/130-related protein) (Ribosome receptor protein)	19	115	23	141	404112	450971	490333	486365	490047	497480	937552	747193	872733	634134	725135	714443	0.169855	0.0593616	0.662253	0.657682	0.912833	1.23329
Q9UIG0	Tyrosine-protein kinase BAZ1B (EC 2.7.10.2) (Bromodomain adjacent to zinc finger domain protein 1B) (Williams syndrome transcription factor) (Williams-Beuren syndrome chromosomal region 10 protein) (Williams-Beuren syndrome chromosomal region 9 protein) (hWALp2)	1	6	1	3	20797.9	20111.3	21193.1	20193.3	25526	24176.4	12539.1	6892.4	5643.78	12111.8	10999.3	13283.1	0.192197	0.155632	0.662253	0.657682	0.8885	0.688991
Q9UJU6	Drebrin-like protein (Cervical SH3P7) (Cervical mucin-associated protein) (Drebrin-F) (HPK1-interacting protein of 55 kDa) (HIP-55) (SH3 domain-containing protein 7)	12	75	13	87	476855	529494	422613	461225	406991	406799	466821	572138	473272	574407	574082	563101	0.222965	0.123918	0.662253	0.657682	1.12074	0.883524
Q9UL46	Proteasome activator complex subunit 2 (11S regulator complex subunit beta) (REG-beta) (Activator of multicatalytic protease subunit 2) (Proteasome activator 28 subunit beta) (PA28b) (PA28beta)	8	54	7	41	441187	397468	422442	427329	474779	453528	331763	281812	310558	244760	280944	277637	0.167749	0.0970504	0.662253	0.657682	0.930262	1.15036
Q9Y295	Developmentally-regulated GTP-binding protein 1 (DRG-1) (Neural precursor cell expressed developmentally down-regulated protein 3) (NEDD-3)	5	36	5	29	98344.7	92712	113593	111755	116894	106792	134893	102499	119287	97980.5	94910.8	108964	0.20542	0.144594	0.662253	0.657682	0.908204	1.18162
Q9Y2B0	Protein canopy homolog 2 (MIR-interacting saposin-like protein) (Putative secreted protein Zsig9) (Transmembrane protein 4)	8	50	8	40	310749	368662	258337	276344	268033	242800	305284	406914	318774	445571	462103	382897	0.20521	0.0971457	0.662253	0.657682	1.19128	0.79885
Q9Y3E7	Charged multivesicular body protein 3 (Chromatin-modifying protein 3) (Neuroendocrine differentiation factor) (Vacuolar protein sorting-associated protein 24) (hVps24)	2	9	1	6	24974	20225.3	31451.1	34761	28724.5	32229.8	36979.7	33342.9	34150.4	14809	27842.7	28584.7	0.165805	0.122411	0.662253	0.657682	0.800817	1.46657
Q9Y3Z3	Deoxynucleoside triphosphate triphosphohydrolase SAMHD1 (dNTPase) (EC 3.1.5.-) (Dendritic cell-derived IFNG-induced protein) (DCIP) (Monocyte protein 5) (MOP-5) (SAM domain and HD domain-containing protein 1)	2	6	2	12	93625.2	99290.6	169749	146063	160201	172672	389941	439263	358220	491520	442391	397029	0.184004	0.253564	0.662253	0.657682	0.757229	0.89217
Q9Y520	Protein PRRC2C (BAT2 domain-containing protein 1) (HBV X-transactivated gene 2 protein) (HBV XAg-transactivated protein 2) (HLA-B-associated transcript 2-like 2) (Proline-rich and coiled-coil-containing protein 2C)	5	30	4	22	105365	103348	121556	112953	132950	120115	80467.2	61478.2	81727.8	47356.9	54545	62878.2	0.213684	0.0694985	0.662253	0.657682	0.902327	1.3574
Q9Y5P6	Mannose-1-phosphate guanyltransferase beta (EC 2.7.7.13) (GDP-mannose pyrophosphorylase B) (GTP-mannose-1-phosphate guanylyltransferase beta)	6	34	7	38	111449	95553.8	135593	121084	145874	136656	192493	167931	184095	136437	152424	173692	0.210778	0.107609	0.662253	0.657682	0.848821	1.1772
Q9Y6H1	Coiled-coil-helix-coiled-coil-helix domain-containing protein 2 (Aging-associated gene 10 protein) (HCV NS2 trans-regulated protein) (NS2TP)	1	6	1	5	34195.2	36913.4	35436	35213.2	32835.9	30590.4	27810.3	27262.7	28532.4	29565	21958	23624.9	0.165895	0.273734	0.662253	0.657682	1.08014	1.11255
P30049	ATP synthase subunit delta, mitochondrial (F-ATPase delta subunit)	2	11	2	11	283263	384506	253447	268873	236428	221845	215424	365236	202182	394370	309828	284697	0.177161	0.284747	0.662253	0.658475	1.26689	0.791633
P37840	Alpha-synuclein (Non-A beta component of AD amyloid) (Non-A4 component of amyloid precursor) (NACP)	3	32	3	30	535891	707085	489714	483623	476470	466198	301535	530412	271929	568743	458999	396066	0.176188	0.282583	0.662253	0.658475	1.21482	0.775298
P49755	Transmembrane emp24 domain-containing protein 10 (21 kDa transmembrane-trafficking protein) (S31III125) (S31I125) (Tmp-21-I) (Transmembrane protein Tmp21) (p23) (p24 family protein delta-1) (p24delta1) (p24delta)	6	45	4	24	333287	328033	334407	348625	330856	369268	217505	156962	222650	163834	175331	173745	0.189796	0.289026	0.662253	0.658475	0.949442	1.16417
Q8IYD1	Eukaryotic peptide chain release factor GTP-binding subunit ERF3B (Eukaryotic peptide chain release factor subunit 3b) (eRF3b) (G1 to S phase transition protein 2 homolog)	1	6	1	6	101627	87346.1	95455.7	98096.3	108170	102654	122793	103588	118936	67812.3	104869	113559	0.184163	0.282221	0.662253	0.658475	0.920717	1.20639
A5A3E0	POTE ankyrin domain family member F (ANKRD26-like family C member 1B) (Chimeric POTE-actin protein)	2	9	2	12	1.4379e+06	1.38119e+06	1.40056e+06	1.35732e+06	1.13062e+06	1.36435e+06	1.3958e+06	1.4034e+06	1628684	1.45084e+06	1651734	1.73925e+06	0.206778	0.294532	0.662253	0.658724	1.09536	0.914509
P04181	Ornithine aminotransferase, mitochondrial (EC 2.6.1.13) (Ornithine delta-aminotransferase) (Ornithine--oxo-acid aminotransferase) [Cleaved into: Ornithine aminotransferase, hepatic form; Ornithine aminotransferase, renal form]	14	88	12	82	661318	647481	685292	580053	614219	668215	577082	573750	627728	519168	603837	547497	0.190798	0.294527	0.662253	0.658724	1.07066	1.06469
Q9H845	Acyl-CoA dehydrogenase family member 9, mitochondrial (ACAD-9) (EC 1.3.99.-)	7	37	7	40	117642	96445.3	103446	113485	126473	112747	185144	121497	188417	116904	151537	134310	0.196135	0.300132	0.662253	0.660799	0.900279	1.2292
Q00839	Heterogeneous nuclear ribonucleoprotein U (hnRNP U) (Scaffold attachment factor A) (SAF-A) (p120) (pp120)	26	209	26	198	4.74425e+06	4.27775e+06	4.94931e+06	4.91441e+06	5.0056e+06	4.93968e+06	4.17298e+06	3.37231e+06	4.17685e+06	3.27606e+06	3.59194e+06	3.74446e+06	0.219649	0.303283	0.662253	0.662559	0.940215	1.10456
O94906	Pre-mRNA-processing factor 6 (Androgen receptor N-terminal domain-transactivating protein 1) (ANT-1) (PRP6 homolog) (U5 snRNP-associated 102 kDa protein) (U5-102 kDa protein)	9	51	3	13	195945	201479	300513	276558	296432	289912	96349.9	68895.2	102668	87818	68910	67323.8	0.172568	0.317004	0.662253	0.666212	0.808825	1.19577
P07910	Heterogeneous nuclear ribonucleoproteins C1/C2 (hnRNP C1/C2)	9	77	8	64	2.86648e+06	2.69168e+06	3.12975e+06	2.96222e+06	3.24799e+06	3.22282e+06	3.05805e+06	2.78536e+06	3.14864e+06	2.53309e+06	3.02514e+06	2.82236e+06	0.189204	0.321998	0.662253	0.666212	0.92101	1.07296
P11908	Ribose-phosphate pyrophosphokinase 2 (EC 2.7.6.1) (PPRibP) (Phosphoribosyl pyrophosphate synthase II) (PRS-II)	1	6	1	6	36069.4	40129.4	37878.8	41582.4	38196.6	42251.2	75290.3	77859.2	80956	29738.6	74338.8	75558.7	0.199974	0.322803	0.662253	0.666212	0.93483	1.30322
Q00610	Clathrin heavy chain 1 (Clathrin heavy chain on chromosome 17) (CLH-17)	61	501	47	332	7.26877e+06	6.48456e+06	7.48752e+06	7.43544e+06	7.44138e+06	7.80086e+06	4.14865e+06	3.34826e+06	4.32897e+06	3.10054e+06	3.6423e+06	3.79148e+06	0.22348	0.322959	0.662253	0.666212	0.936641	1.1226
Q96ND0	Protein FAM210A	1	6	1	6	16176.1	17944	19356.3	16191.5	15737.6	16806.7	20892.1	12880.5	18996.7	7504.23	17129.2	14627.1	0.177656	0.318711	0.662253	0.666212	1.09727	1.34408
Q9NPA0	ER membrane protein complex subunit 7	3	17	3	12	42096.1	48052.7	55532.1	51968.1	55163.1	56610.2	49325.1	40235	39159.4	22210.5	40426.6	41248.6	0.217672	0.316031	0.662253	0.666212	0.889701	1.23905
Q9BQB6	Vitamin K epoxide reductase complex subunit 1 (EC 1.17.4.4) (Vitamin K1 2,3-epoxide reductase subunit 1)	2	12	2	12	111671	100924	110196	141363	132148	103487	95860.6	65330.3	92202.8	71555.3	69927.3	76008.2	0.213934	0.325694	0.662253	0.667555	0.856213	1.16508
P54652	Heat shock-related 70 kDa protein 2 (Heat shock 70 kDa protein 2)	5	24	11	70	139697	147879	132894	134501	135697	127571	968227	1.04903e+06	915183	1.06721e+06	1.01267e+06	997778	0.205772	0.328903	0.662253	0.667586	1.05707	0.952814
Q9P2B2	Prostaglandin F2 receptor negative regulator (CD9 partner 1) (CD9P-1) (Glu-Trp-Ile EWI motif-containing protein F) (EWI-F) (Prostaglandin F2-alpha receptor regulatory protein) (Prostaglandin F2-alpha receptor-associated protein) (CD antigen CD315)	1	6	1	5	4057.35	7619.25	11873.3	11886.6	13801.8	11016.3	20235.9	10856.1	8797.49	17213.8	15754.2	16414.7	0.170558	0.33067	0.662253	0.667586	0.641606	0.807761
Q9C0B1	Alpha-ketoglutarate-dependent dioxygenase FTO (EC 1.14.11.-) (Fat mass and obesity-associated protein)	1	6	1	6	14830.2	12194.9	12858.7	12560	10167	12312.6	14210.2	12489.8	8342.37	13176.1	13775	13634.3	0.217308	0.347478	0.662253	0.670626	1.13825	0.863426
O60568	Procollagen-lysine,2-oxoglutarate 5-dioxygenase 3 (EC 1.14.11.4) (Lysyl hydroxylase 3) (LH3)	17	112	16	102	664918	652308	720972	571500	647045	661601	746924	639240	730492	588784	685336	689532	0.210497	0.348165	0.662253	0.67146	1.08406	1.07792
Q99567	Nuclear pore complex protein Nup88 (88 kDa nucleoporin) (Nucleoporin Nup88)	3	18	2	11	62208.3	59807	48296.3	59692	65602.7	67150.4	22293.2	15260	22547.9	19707.7	14710.8	16502.2	0.216125	0.364421	0.662253	0.683568	0.884988	1.18029
Q3SXM5	Inactive hydroxysteroid dehydrogenase-like protein 1 (Short chain dehydrogenase/reductase family 12C member 3)	1	3	1	6	5404.56	6987.59	2693.95	7728.79	6891.01	7728.39	11551	11318.9	15578.2	6901.89	12823.5	11780	0.180174	0.367047	0.662253	0.684374	0.675048	1.22037
Q9NVH1	DnaJ homolog subfamily C member 11	2	12	2	12	48962.3	37262.4	52999.4	52929.1	55193.6	57391.2	42772.4	26671.6	40906.7	15264.2	36493.6	32535.2	0.168361	0.369601	0.662253	0.685481	0.841163	1.30913
P08236	Beta-glucuronidase (EC 3.2.1.31) (Beta-G1)	1	5	1	6	5525.6	11917.1	10854.6	13935.2	13016.9	12212.5	17705.7	18682.1	6808.97	17561.1	17182.1	19851.2	0.198804	0.380285	0.662253	0.686714	0.722523	0.791231
Q13620	Cullin-4B (CUL-4B)	1	6	3	18	20511.9	22199.1	22374.8	17777.2	19599.3	21667.7	65250.2	47676.9	58650.5	46179.9	49469.4	57202.1	0.190799	0.375401	0.662253	0.686714	1.10232	1.12251
P14324	Farnesyl pyrophosphate synthase (FPP synthase) (FPS) (EC 2.5.1.10) ((2E,6E)-farnesyl diphosphate synthase) (Dimethylallyltranstransferase) (EC 2.5.1.1) (Farnesyl diphosphate synthase) (Geranyltranstransferase)	9	60	8	60	415801	372337	429531	444756	448297	415611	399644	295080	389485	313559	335380	326585	0.212331	0.38333	0.662253	0.68735	0.930468	1.11141
Q7L0Y3	Mitochondrial ribonuclease P protein 1 (Mitochondrial RNase P protein 1) (EC 2.1.1.-) (HBV pre-S2 trans-regulated protein 2) (RNA (guanine-9-)-methyltransferase domain-containing protein 1) (Renal carcinoma antigen NY-REN-49) (tRNA methyltransferase 10 homolog C)	7	37	3	17	164001	172757	188403	156089	164102	169439	78610.4	63996.9	82939.7	65335.6	69483.3	71857.2	0.215966	0.382904	0.662253	0.68735	1.07256	1.09131
Q9GZZ9	Ubiquitin-like modifier-activating enzyme 5 (Ubiquitin-activating enzyme 5) (ThiFP1) (UFM1-activating enzyme) (Ubiquitin-activating enzyme E1 domain-containing protein 1)	2	11	2	12	33822.8	14402.2	28224.7	31026.6	36692.3	38317.8	31403.8	28577.5	40291.7	26527.8	32491.3	29753.7	0.223739	0.387082	0.662253	0.69099	0.720974	1.12955
Q9NRN7	L-aminoadipate-semialdehyde dehydrogenase-phosphopantetheinyl transferase (EC 2.7.8.-) (4'-phosphopantetheinyl transferase) (Alpha-aminoadipic semialdehyde dehydrogenase-phosphopantetheinyl transferase) (AASD-PPT) (LYS5 ortholog)	2	11	5	28	37407.1	39211.1	42756	40644.9	45264.3	43516.5	115578	106596	126859	118289	104152	105188	0.180263	0.389811	0.662253	0.692747	0.922338	1.06533
P60604	Ubiquitin-conjugating enzyme E2 G2 (EC 2.3.2.23) (E2 ubiquitin-conjugating enzyme G2) (Ubiquitin carrier protein G2) (Ubiquitin-protein ligase G2)	3	16	4	21	46925.5	52962.6	46660.9	49202.1	40108.7	40856.8	72101.6	77608.5	73444.6	73563.9	76518.7	80408.5	0.191813	0.396693	0.662253	0.695253	1.12585	0.968171
P55327	Tumor protein D52 (Protein N8)	5	35	6	40	473945	618199	425238	442059	403471	416604	662779	941831	572275	1.07831e+06	730280	777486	0.206273	0.400125	0.662253	0.69575	1.20224	0.841773
Q86TG7	Retrotransposon-derived protein PEG10 (Embryonal carcinoma differentiation-regulated protein) (Mammalian retrotransposon-derived protein 2) (Myelin expression factor 3-like protein 1) (MEF3-like protein 1) (Paternally expressed gene 10 protein) (Retrotransposon gag domain-containing protein 3) (Retrotransposon-derived gag-like polyprotein) (Ty3/Gypsy-like protein)	3	17	1	6	82068.1	86861.5	94339.8	67934	82624.9	83688.1	27347.8	27020.4	25773.5	28556.6	30618.5	25511.5	0.203138	0.4013	0.662253	0.69575	1.1239	0.946333
Q9Y2S0	DNA-directed RNA polymerases I and III subunit RPAC2 (RNA polymerases I and III subunit AC2) (AC19) (DNA-directed RNA polymerase I subunit D) (RNA polymerase I 16 kDa subunit) (RPA16) (RPC16) (hRPA19)	1	6	1	5	53838.7	62813.1	47856.8	49728.4	44064.1	23013.4	42581.1	55676	22325.9	54927.4	48313.9	43740.3	0.197641	0.401383	0.662253	0.69575	1.40839	0.820395
P10606	Cytochrome c oxidase subunit 5B, mitochondrial (Cytochrome c oxidase polypeptide Vb)	1	6	3	14	30750.7	39419	25476.8	32588.6	16879.3	16110.3	66494.1	177973	60016.4	161027	144192	88884.3	0.185029	0.415281	0.662253	0.703456	1.45851	0.772597
P20962	Parathymosin	2	11	2	12	209780	194946	213271	99964.5	186477	179547	156015	277000	206463	226721	257485	242761	0.192104	0.415019	0.662253	0.703456	1.3262	0.879651
P34897	Serine hydroxymethyltransferase, mitochondrial (SHMT) (EC 2.1.2.1) (Glycine hydroxymethyltransferase) (Serine methylase)	25	174	22	154	2.45801e+06	2.62973e+06	2.54736e+06	2.30025e+06	2.54161e+06	2.41893e+06	2.29854e+06	2.16156e+06	2.29763e+06	2.36872e+06	2.32349e+06	2.23066e+06	0.218614	0.420327	0.662253	0.705871	1.05155	0.976146
Q6UB35	Monofunctional C1-tetrahydrofolate synthase, mitochondrial (EC 6.3.4.3) (Formyltetrahydrofolate synthetase)	8	44	5	26	231823	224237	232299	219603	221239	228968	130783	102432	105376	105936	107275	100148	0.187377	0.420189	0.662253	0.705871	1.02769	1.08052
Q9Y315	Deoxyribose-phosphate aldolase (DERA) (EC 4.1.2.4) (2-deoxy-D-ribose 5-phosphate aldolase) (Phosphodeoxyriboaldolase) (Deoxyriboaldolase)	3	18	2	12	42097.9	38190.1	42635.9	44088.8	41832.1	49650.1	48229.6	40793.3	50443.6	42618	44960.9	43355.2	0.19139	0.423113	0.662253	0.70633	0.906712	1.06517
P51148	Ras-related protein Rab-5C (L1880) (RAB5L)	5	40	5	41	317549	308459	331059	319158	338745	353578	280973	300681	352372	250112	298631	310139	0.203312	0.425462	0.662253	0.706921	0.946204	1.08749
P29218	Inositol monophosphatase 1 (IMP 1) (IMPase 1) (EC 3.1.3.25) (D-galactose 1-phosphate phosphatase) (EC 3.1.3.94) (Inositol-1(or 4)-monophosphatase 1) (Lithium-sensitive myo-inositol monophosphatase A1)	9	54	10	65	396390	364781	340683	442453	399077	377397	372843	490596	433523	446765	467110	470306	0.190305	0.429587	0.662253	0.708723	0.903953	0.936989
Q9NZB2	Constitutive coactivator of PPAR-gamma-like protein 1 (Oxidative stress-associated Src activator) (Protein FAM120A)	12	70	1	6	144427	129316	180458	158343	200646	182797	7130.46	4481.13	6389.71	2446.05	5666.1	6217.05	0.20451	0.430321	0.662253	0.708723	0.838342	1.25627
Q9BRG1	Vacuolar protein-sorting-associated protein 25 (hVps25) (Dermal papilla-derived protein 9) (ELL-associated protein of 20 kDa) (ESCRT-II complex subunit VPS25)	3	18	3	18	68403.2	61390.7	93316	82582.1	90088.1	95485.1	93970.4	79716.9	79614	49754.5	86822.5	85319	0.20856	0.447898	0.662253	0.718274	0.832017	1.14153
P08621	U1 small nuclear ribonucleoprotein 70 kDa (U1 snRNP 70 kDa) (U1-70K) (snRNP70)	8	50	11	70	472474	425417	501544	484783	516802	505746	652552	528755	611213	553309	582337	557788	0.214086	0.45272	0.662253	0.721352	0.928419	1.05851
Q8NBS9	Thioredoxin domain-containing protein 5 (Endoplasmic reticulum resident protein 46) (ER protein 46) (ERp46) (Thioredoxin-like protein p46)	10	70	11	71	1.31524e+06	1.4497e+06	1.20721e+06	1.29174e+06	1.0902e+06	1.12864e+06	1.29508e+06	1.57023e+06	1.22482e+06	1.72849e+06	1.32834e+06	1.42071e+06	0.170527	0.456151	0.662253	0.721352	1.13148	0.913476
Q3MHD2	Protein LSM12 homolog	2	12	2	11	40561.2	47247.4	39828.7	39458.4	37358.8	39344.6	33501.2	39129.9	38639.7	41115.6	37378.8	37946.4	0.183515	0.462858	0.662253	0.726577	1.09879	0.9556
P57105	Synaptojanin-2-binding protein (Mitochondrial outer membrane protein 25)	4	21	1	5	156660	164331	163267	161473	147219	125435	84231.3	77575.5	109160	115610	94606.7	89105.5	0.203111	0.467005	0.662253	0.73015	1.11547	0.905268
P82909	28S ribosomal protein S36, mitochondrial (MRP-S36) (S36mt)	1	6	2	12	26796.2	30170.7	25112.2	27664.8	21600.6	20810.2	41818.4	52689.1	55213.9	63801.1	57153	45538.1	0.192136	0.473796	0.662253	0.733137	1.17129	0.89927
Q8IUR0	Trafficking protein particle complex subunit 5	1	6	1	6	4412.76	4254.64	4821.84	4372.75	5508.6	5380.74	6235.55	4073.44	7730.6	3421.71	4714.34	6541.31	0.219504	0.478951	0.662253	0.736524	0.883839	1.22908
Q96AC1	Fermitin family homolog 2 (Kindlin-2) (Mitogen-inducible gene 2 protein) (MIG-2) (Pleckstrin homology domain-containing family C member 1) (PH domain-containing family C member 1)	4	21	1	6	66953.9	52539.2	43885	63099.4	66047.7	65015	10561.3	6244.36	9412.74	4169.93	9252.65	8173.3	0.2024	0.486106	0.662253	0.739657	0.841452	1.21405
Q96E39	RNA binding motif protein, X-linked-like-1 (Heterogeneous nuclear ribonucleoprotein G-like 1)	2	12	1	5	39883.8	46219.9	34442.6	45072.6	47712.3	45491.8	8197.22	10653	10014.4	6586.74	9619.45	9771.26	0.17188	0.488978	0.662253	0.741514	0.871775	1.11114
P29401	Transketolase (TK) (EC 2.2.1.1)	26	209	18	143	6.591e+06	6.41867e+06	6.61967e+06	6.84153e+06	6.53816e+06	6.75831e+06	2.37717e+06	2.50613e+06	2.46406e+06	2.29805e+06	2.44014e+06	2.46358e+06	0.199953	0.491533	0.662253	0.743309	0.974741	1.02022
P61081	NEDD8-conjugating enzyme Ubc12 (EC 6.3.2.-) (NEDD8 carrier protein) (NEDD8 protein ligase) (Ubiquitin-conjugating enzyme E2 M)	5	30	5	30	350916	385258	353538	348721	348920	336970	327242	305083	323941	349669	310983	325431	0.186502	0.500238	0.662253	0.746056	1.05326	0.96976
P55957	BH3-interacting domain death agonist (p22 BID) (BID) [Cleaved into: BH3-interacting domain death agonist p15 (p15 BID); BH3-interacting domain death agonist p13 (p13 BID); BH3-interacting domain death agonist p11 (p11 BID)]	5	30	4	23	132432	149321	136776	127918	119207	137330	83146.1	83031.6	71716.8	71405.5	74566.4	81244.2	0.191734	0.508178	0.662253	0.749843	1.08863	1.047
P13667	Protein disulfide-isomerase A4 (EC 5.3.4.1) (Endoplasmic reticulum resident protein 70) (ER protein 70) (ERp70) (Endoplasmic reticulum resident protein 72) (ER protein 72) (ERp-72) (ERp72)	35	243	37	239	2.48063e+06	2.3497e+06	2.54218e+06	2.50501e+06	2.56288e+06	2.61151e+06	2.75407e+06	2.68923e+06	2.79843e+06	2.65361e+06	2.76319e+06	2.72843e+06	0.191036	0.517607	0.662253	0.750574	0.960039	1.01185
Q9H9B4	Sideroflexin-1 (Tricarboxylate carrier protein) (TCC)	7	39	8	43	244030	271979	277204	268505	285682	306628	320309	218357	317840	255034	263822	250914	0.212174	0.511068	0.662253	0.750574	0.921468	1.11268
Q9NV56	MRG/MORF4L-binding protein (MRG-binding protein) (Up-regulated in colon cancer 4) (Urcc4)	1	6	1	6	19679.2	25376.3	19191.2	19653.3	17511.9	8947.48	11960.4	20465.5	17483.4	16394.4	21487.8	17821.6	0.220753	0.513434	0.662253	0.750574	1.39326	0.895976
Q15020	Squamous cell carcinoma antigen recognized by T-cells 3 (SART-3) (Tat-interacting protein of 110 kDa) (Tip110) (p110 nuclear RNA-binding protein)	7	40	3	17	115341	102069	116238	118891	127890	114317	76605	47923.3	71561.4	53814.9	58222.6	60932.7	0.209816	0.519241	0.662253	0.750787	0.923981	1.13366
P39687	Acidic leucine-rich nuclear phosphoprotein 32 family member A (Acidic nuclear phosphoprotein pp32) (pp32) (Leucine-rich acidic nuclear protein) (LANP) (Mapmodulin) (Potent heat-stable protein phosphatase 2A inhibitor I1PP2A) (Putative HLA-DR-associated protein I) (PHAPI)	5	31	4	29	337549	338189	358914	352462	296626	291557	506613	458787	464911	451890	465497	477306	0.197368	0.521175	0.662253	0.752422	1.09994	1.02554
P36543	V-type proton ATPase subunit E 1 (V-ATPase subunit E 1) (V-ATPase 31 kDa subunit) (p31) (Vacuolar proton pump subunit E 1)	4	36	4	35	383624	431491	376344	350864	366782	382503	402110	403390	360814	453034	396714	374739	0.187824	0.523917	0.662253	0.753268	1.083	0.952492
Q99598	Translin-associated protein X (Translin-associated factor X)	6	35	6	36	193614	175072	151488	194284	187566	192718	170254	172465	129032	182562	156476	164577	0.220764	0.530718	0.662253	0.755779	0.90533	0.936729
P61009	Signal peptidase complex subunit 3 (EC 3.4.-.-) (Microsomal signal peptidase 22/23 kDa subunit) (SPC22/23) (SPase 22/23 kDa subunit)	3	18	2	12	108069	113283	130039	126877	128686	126248	60295.8	56876.5	72101.6	56686.9	60446.9	61912.2	0.197769	0.538733	0.662253	0.761108	0.920327	1.05712
Q13838	Spliceosome RNA helicase DDX39B (EC 3.6.4.13) (56 kDa U2AF65-associated protein) (ATP-dependent RNA helicase p47) (DEAD box protein UAP56) (HLA-B-associated transcript 1 protein)	8	60	6	48	586521	542042	572546	573338	598188	635247	450195	446980	544337	377392	467271	503499	0.188172	0.551618	0.662253	0.767183	0.941517	1.06924
Q96C90	Protein phosphatase 1 regulatory subunit 14B (Phospholipase C-beta-3 neighbouring gene protein)	2	12	2	8	39617.8	45937.1	35534.3	46102.8	44978.2	44766.3	16179.9	22580	12918.6	17809.2	17501.9	21070	0.183302	0.558273	0.662253	0.771851	0.891362	0.916595
Q13263	Transcription intermediary factor 1-beta (TIF1-beta) (E3 SUMO-protein ligase TRIM28) (EC 2.3.2.27) (KRAB-associated protein 1) (KAP-1) (KRAB-interacting protein 1) (KRIP-1) (Nuclear corepressor KAP-1) (RING finger protein 96) (RING-type E3 ubiquitin transferase TIF1-beta) (Tripartite motif-containing protein 28)	30	215	32	228	2.40983e+06	2.35654e+06	2.46887e+06	2.21589e+06	2.36215e+06	2.36906e+06	2.77358e+06	2.67981e+06	2.67314e+06	2.73543e+06	2.60434e+06	2.69344e+06	0.185383	0.569214	0.662253	0.780595	1.04148	1.01162
Q9UBV8	Peflin (PEF protein with a long N-terminal hydrophobic domain) (Penta-EF hand domain-containing protein 1)	3	18	2	12	68736.9	44836.3	45639	63248.4	66196.6	66563.3	52358.1	64282.7	59728.5	33764.3	58001.1	68158.2	0.180053	0.569786	0.662253	0.780595	0.812272	1.10283
Q96I59	Probable asparagine--tRNA ligase, mitochondrial (EC 6.1.1.22) (Asparaginyl-tRNA synthetase) (AsnRS)	1	4	3	17	9535.87	7547.66	8344.96	9258.95	9528.19	9467.89	48511	26683.8	43013.6	32570.3	37633.4	32259.4	0.182671	0.579061	0.662253	0.784644	0.899963	1.15367
Q9Y2W2	WW domain-binding protein 11 (WBP-11) (Npw38-binding protein) (NpwBP) (SH3 domain-binding protein SNP70) (Splicing factor that interacts with PQBP-1 and PP1)	6	41	4	28	169072	167070	193499	183988	191510	196766	168885	125389	144708	161618	135617	170783	0.194873	0.578868	0.662253	0.784644	0.925518	0.937961
Q99584	Protein S100-A13 (S100 calcium-binding protein A13)	3	23	4	28	182996	224004	175173	202026	105656	133536	372572	488299	319640	539640	410327	357377	0.205772	0.585185	0.662253	0.785468	1.31947	0.902984
O00244	Copper transport protein ATOX1 (Metal transport protein ATX1)	3	18	4	24	194842	261066	181281	233353	115397	102474	214181	447253	206252	462228	312421	239613	0.22425	0.586301	0.662253	0.786591	1.41213	0.855485
Q13442	28 kDa heat- and acid-stable phosphoprotein (PDGF-associated protein) (PAP) (PDGFA-associated protein 1) (PAP1)	4	28	4	27	284119	215247	240764	271574	285584	278501	211669	191135	197550	184945	213109	184527	0.193997	0.606407	0.662253	0.798307	0.885684	1.03051
P61353	60S ribosomal protein L27 (Large ribosomal subunit protein eL27)	6	52	6	48	2.15361e+06	1.98139e+06	2.14612e+06	2.14868e+06	2.22519e+06	2.21647e+06	1.60754e+06	1.39739e+06	1.61763e+06	1.51564e+06	1.49207e+06	1.48366e+06	0.172985	0.610591	0.662253	0.800439	0.953078	1.02921
Q9NX24	H/ACA ribonucleoprotein complex subunit 2 (Nucleolar protein family A member 2) (snoRNP protein NHP2)	2	12	2	10	68141.3	71197.6	90654.7	95076.8	82831.3	86363	85498.8	77992.2	63824.4	78676.3	82500.9	75572	0.211094	0.626636	0.662253	0.807263	0.870295	0.960153
Q15050	Ribosome biogenesis regulatory protein homolog	5	29	5	29	215681	188312	217602	227611	225474	217922	176004	141704	175156	153561	166566	151798	0.181764	0.637565	0.662253	0.815248	0.92636	1.04437
Q13907	Isopentenyl-diphosphate Delta-isomerase 1 (EC 5.3.3.2) (Isopentenyl pyrophosphate isomerase 1) (IPP isomerase 1) (IPPI1)	4	22	3	18	77522.3	77572.2	72911.6	87296.2	79313.1	76989.7	57238.7	75574.4	68749.4	55843.6	63810.9	70944.7	0.20549	0.639434	0.662253	0.815822	0.935989	1.05752
Q15819	Ubiquitin-conjugating enzyme E2 variant 2 (DDVit 1) (Enterocyte differentiation-associated factor 1) (EDAF-1) (Enterocyte differentiation-promoting factor 1) (EDPF-1) (MMS2 homolog) (Vitamin D3-inducible protein)	2	11	2	12	93673.7	137268	114979	102045	90733.4	92736.2	114963	123173	101993	137694	106793	113068	0.193896	0.64609	0.662253	0.818081	1.21157	0.951263
Q8WWI1	LIM domain only protein 7 (LMO-7) (F-box only protein 20) (LOMP)	5	30	3	14	150779	143909	150497	124464	126884	151331	111254	86737.7	86156.1	108874	68572	88177.1	0.17945	0.647976	0.662253	0.818496	1.10556	1.06974
Q13618	Cullin-3 (CUL-3)	6	34	2	12	86207.3	78402.6	105548	101411	101304	106694	53678.6	33867.5	51537.1	40789.2	42774.4	43532.6	0.184266	0.662031	0.662253	0.826986	0.873142	1.09431
P24666	Low molecular weight phosphotyrosine protein phosphatase (LMW-PTP) (LMW-PTPase) (EC 3.1.3.48) (Adipocyte acid phosphatase) (Low molecular weight cytosolic acid phosphatase) (EC 3.1.3.2) (Red cell acid phosphatase 1)	4	24	3	18	175698	186574	150572	167768	130174	142260	138910	170230	142165	166321	143006	157728	0.190433	0.663662	0.662253	0.827147	1.16502	0.966279
Q96HS1	Serine/threonine-protein phosphatase PGAM5, mitochondrial (EC 3.1.3.16) (Bcl-XL-binding protein v68) (Phosphoglycerate mutase family member 5)	4	17	2	12	100401	97124.4	98955.8	79312.1	94191.8	96456.1	59425.2	47951.6	59151.3	56065.4	54101.6	49766.4	0.193772	0.666189	0.662253	0.829928	1.09824	1.04123
Q9UHV9	Prefoldin subunit 2	4	30	4	29	368988	448058	331505	354754	304222	304184	305738	504775	313097	544029	322326	373308	0.169209	0.677158	0.662253	0.835439	1.19248	0.906383
Q9UHD8	Septin-9 (MLL septin-like fusion protein MSF-A) (MLL septin-like fusion protein) (Ovarian/Breast septin) (Ov/Br septin) (Septin D1)	24	164	23	161	1.54322e+06	1.63167e+06	1.61995e+06	1.47638e+06	1.57697e+06	1.54018e+06	1.7882e+06	1.74405e+06	1.71156e+06	1.81639e+06	1.66193e+06	1.70049e+06	0.174323	0.681705	0.662253	0.837736	1.04383	1.01255
Q92734	Protein TFG (TRK-fused gene protein)	7	40	8	46	354709	365309	324233	339925	300254	321918	312331	353719	323248	322763	301325	342586	0.181736	0.682159	0.662253	0.837791	1.08539	1.02341
P36776	Lon protease homolog, mitochondrial (EC 3.4.21.53) (LONHs) (Lon protease-like protein) (LONP) (Mitochondrial ATP-dependent protease Lon) (Serine protease 15)	23	141	17	105	870862	804707	852183	857807	881695	916261	572833	513435	633698	514547	580353	568348	0.177585	0.683813	0.662253	0.838126	0.951798	1.0341
O95486	Protein transport protein Sec24A (SEC24-related protein A)	2	12	3	18	16656.5	11775.2	28021	26333.4	28068.2	24175.5	52515	29274.1	53215.8	25350.7	47454.7	46905.9	0.198977	0.687249	0.662253	0.840869	0.718436	1.12775
Q9Y3Y2	Chromatin target of PRMT1 protein (Friend of PRMT1 protein) (Small arginine- and glycine-rich protein) (SRAG)	3	18	3	18	67769.3	60418.8	71731.9	54277.4	49483.7	66814.5	69855.1	49093.8	68085	59750.5	54728.4	61450.4	0.183135	0.695173	0.662253	0.844956	1.17203	1.06312
P52597	Heterogeneous nuclear ribonucleoprotein F (hnRNP F) (Nucleolin-like protein mcs94-1) [Cleaved into: Heterogeneous nuclear ribonucleoprotein F, N-terminally processed]	12	92	11	78	1.18498e+06	1.40995e+06	1.09935e+06	1.09722e+06	1.07247e+06	1.10776e+06	639748	813538	675778	631264	824641	772172	0.198855	0.702354	0.662253	0.848993	1.12719	0.95556
Q9NTI5	Sister chromatid cohesion protein PDS5 homolog B (Androgen-induced proliferation inhibitor) (Androgen-induced prostate proliferative shutoff-associated protein AS3)	3	18	1	6	42330.6	37953.2	43440.3	41723.8	47506.9	46839.1	9379.27	4920.3	10624.6	9370.8	7800.18	4539.31	0.178217	0.707439	0.662253	0.850745	0.90927	1.14804
O60925	Prefoldin subunit 1	1	6	1	6	43626.4	62007.2	43060.1	48501.3	27864.3	33644.4	45860.8	34710.1	38287.6	46655.8	28433.7	37705.8	0.195232	0.71018	0.662253	0.853675	1.35164	1.05375
Q06203	Amidophosphoribosyltransferase (ATase) (EC 2.4.2.14) (Glutamine phosphoribosylpyrophosphate amidotransferase) (GPAT)	2	9	1	4	22674.9	38620.5	44977.3	26911.4	16424.4	27566.1	27164.5	24510.9	16319.8	14739	23896.6	23792	0.217602	0.71802	0.662253	0.859422	1.49887	1.08918
Q14764	Major vault protein (MVP) (Lung resistance-related protein)	13	73	12	67	338509	322729	344507	306202	330475	323036	330030	341661	299161	316073	330658	338500	0.190815	0.739901	0.662253	0.872509	1.04796	0.985406
Q9Y5L4	Mitochondrial import inner membrane translocase subunit Tim13	3	18	3	17	89523.6	120057	89995.5	106012	54351.4	60882.6	99004.3	178028	79927.7	124123	102681	84062.4	0.212322	0.747473	0.662253	0.876851	1.35404	1.14827
P60953	Cell division control protein 42 homolog (G25K GTP-binding protein)	5	36	4	38	154076	174347	189387	200561	194305	177197	120561	199937	203704	131055	172133	178633	0.222246	0.755647	0.662253	0.880439	0.905163	1.08796
Q15717	ELAV-like protein 1 (Hu-antigen R) (HuR)	10	67	10	77	639446	703480	661472	688820	700677	697504	883357	856443	838446	923655	870969	815924	0.220971	0.784004	0.662253	0.899264	0.96042	0.987626
P52298	Nuclear cap-binding protein subunit 2 (20 kDa nuclear cap-binding protein) (Cell proliferation-inducing gene 55 protein) (NCBP 20 kDa subunit) (CBP20) (NCBP-interacting protein 1) (NIP1)	2	11	1	6	44424.1	43727.3	48271.6	52431.8	53441.7	45373.4	33044.9	31128.9	29253.5	38077.9	25427.9	34008	0.166502	0.822416	0.662253	0.918228	0.901989	0.958094
Q6UN15	Pre-mRNA 3'-end-processing factor FIP1 (hFip1) (FIP1-like 1 protein) (Factor interacting with PAP) (Rearranged in hypereosinophilia)	5	30	3	18	144062	128489	145750	147324	147201	152296	93878.1	85017.6	92624.5	93721.5	91831	87965.6	0.181604	0.837325	0.662253	0.926402	0.936174	0.992696
P68400	Casein kinase II subunit alpha (CK II alpha) (EC 2.7.11.1)	1	6	1	6	39441.7	33979.6	42463.5	39718.9	44035.4	47924.2	39973.6	36653.4	40513.6	41166.3	35884.2	41655.2	0.204019	0.844267	0.662253	0.931147	0.880057	0.986816
Q6NUK1	Calcium-binding mitochondrial carrier protein SCaMC-1 (Mitochondrial ATP-Mg/Pi carrier protein 1) (Mitochondrial Ca(2+)-dependent solute carrier protein 1) (Small calcium-binding mitochondrial carrier protein 1) (Solute carrier family 25 member 24)	4	20	2	11	77914.8	84046.3	79811.6	80097.4	94853.3	88202.8	48699	31815.2	38910.8	35971.9	39440.4	39286.8	0.19859	0.846397	0.662253	0.931486	0.918751	1.0412
O95562	Vesicle transport protein SFT2B (SFT2 domain-containing protein 2)	1	6	1	6	2736.57	3499.1	2990.27	2352.97	2861.54	2782.53	3763.18	1263.93	4934.27	3088.33	2283.83	2595.01	0.208261	0.855011	0.662253	0.935186	1.15367	1.25031
Q9H2K8	Serine/threonine-protein kinase TAO3 (EC 2.7.11.1) (Cutaneous T-cell lymphoma-associated antigen HD-CL-09) (CTCL-associated antigen HD-CL-09) (Dendritic cell-derived protein kinase) (JNK/SAPK-inhibitory kinase) (Jun kinase-inhibitory kinase) (Kinase from chicken homolog A) (hKFC-A) (Thousand and one amino acid protein 3)	1	6	1	6	50321.3	55060	52130.2	50056.8	49241	51493.4	46902.2	45434.1	49539.3	44312.7	47694.8	51370.5	0.214825	0.859533	0.662253	0.937532	1.04457	0.989521
Q9Y6A9	Signal peptidase complex subunit 1 (EC 3.4.-.-) (Microsomal signal peptidase 12 kDa subunit) (SPase 12 kDa subunit)	1	6	2	12	39304.8	34757.8	42829.2	32835.2	33992.2	37269.2	56091.5	54044.2	58734.5	47162.3	61971.9	58222.9	0.186517	0.869352	0.662253	0.941434	1.12292	1.00904
Q9UKA9	Polypyrimidine tract-binding protein 2 (Neural polypyrimidine tract-binding protein) (Neurally-enriched homolog of PTB) (PTB-like protein)	2	12	2	12	150197	183520	152148	172329	178198	182341	119620	136249	157174	109803	139442	157736	0.222626	0.889274	0.662253	0.951994	0.911794	1.01489
P62910	60S ribosomal protein L32 (Large ribosomal subunit protein eL32)	9	56	8	60	1.16485e+06	1.08463e+06	1.18404e+06	1.20173e+06	1.22062e+06	1.17181e+06	849206	713426	855797	770548	831839	831354	0.190817	0.89449	0.662253	0.955029	0.955308	0.993709
Q9HBL7	Plasminogen receptor (KT) (Plg-R(KT))	1	6	1	6	15897.6	14996	15413.1	14997.6	18286.9	18596.4	20890.9	16991.4	14758.1	19229	17129.2	16651.6	0.199044	0.896193	0.662253	0.955395	0.892557	0.993031
Q9NTX5	Ethylmalonyl-CoA decarboxylase (EC 4.1.1.94) (Enoyl-CoA hydratase domain-containing protein 1) (Methylmalonyl-CoA decarboxylase) (MMCD) (EC 4.1.1.41)	4	26	1	6	86114.4	98127.3	89595.1	86752.7	83929	85014.5	19120.5	18633.4	20540.2	21288.3	17776.7	19819.6	0.167261	0.897773	0.662253	0.95599	1.07095	0.989972
Q92520	Protein FAM3C (Interleukin-like EMT inducer)	2	12	2	12	48177.3	29221.5	49782.5	54916.3	52727.6	57561.4	61647.5	42500	68816.9	53147	56376.3	56847.3	0.172776	0.903778	0.662253	0.959837	0.769838	1.03963
Q16881	Thioredoxin reductase 1, cytoplasmic (TR) (EC 1.8.1.9) (Gene associated with retinoic and interferon-induced mortality 12 protein) (GRIM-12) (Gene associated with retinoic and IFN-induced mortality 12 protein) (KM-102-derived reductase-like factor) (Thioredoxin reductase TR1)	17	126	11	62	1.63934e+06	1.47524e+06	1.51742e+06	1.47533e+06	1.44095e+06	1.49066e+06	536529	535270	565475	522489	541517	567825	0.213427	0.910654	0.662253	0.960789	1.05107	1.00333
Q9H2W6	39S ribosomal protein L46, mitochondrial (L46mt) (MRP-L46) (Mitochondrial large ribosomal subunit protein mL46) (P2ECSL)	4	23	4	22	81064.3	91914.9	72656.3	71278.7	75455.2	73436.9	85627.9	99044.5	88856.4	94822.4	88767.3	88167.4	0.207087	0.922627	0.662253	0.966818	1.11566	1.00652
P07942	Laminin subunit beta-1 (Laminin B1 chain) (Laminin-1 subunit beta) (Laminin-10 subunit beta) (Laminin-12 subunit beta) (Laminin-2 subunit beta) (Laminin-6 subunit beta) (Laminin-8 subunit beta)	4	22	2	12	74589.2	90534.3	88334	90010.7	95763.8	91390.6	90150.1	54385.2	86752.4	69559.3	78975.6	81288.1	0.21918	0.928252	0.662253	0.968611	0.914464	1.00637
Q15370	Elongin-B (EloB) (Elongin 18 kDa subunit) (RNA polymerase II transcription factor SIII subunit B) (SIII p18) (Transcription elongation factor B polypeptide 2)	5	29	6	35	150536	176584	144194	157352	124021	122871	214683	293322	196555	255015	219780	229355	0.19913	0.926938	0.662253	0.968611	1.16591	1.00058
Q7Z3B4	Nucleoporin p54 (54 kDa nucleoporin)	3	17	3	18	78756.9	78359.3	75909.2	75394	74021.6	77225.5	62452.8	80517.7	70923.5	56712.5	87457.6	75072.6	0.173991	0.926584	0.662253	0.968611	1.02817	0.975604
P05388	60S acidic ribosomal protein P0 (60S ribosomal protein L10E) (Large ribosomal subunit protein uL10)	4	41	4	35	520692	479675	514908	495794	571876	588322	250345	356951	444012	267784	369520	424985	0.214695	0.932754	0.662253	0.971815	0.915025	0.989663
Q5VYK3	Proteasome-associated protein ECM29 homolog (Ecm29)	15	96	2	11	317607	311175	324394	315063	341749	342552	48194.9	21735.4	48256.2	29864.1	39877.3	40080.3	0.194527	0.949349	0.662253	0.977906	0.953782	1.07617
Q6IN85	Serine/threonine-protein phosphatase 4 regulatory subunit 3A (SMEK homolog 1)	2	12	2	12	18371.7	15610.9	31649.8	28595.5	30971.9	28089.8	45404.1	26271.4	40324	36684.3	34418.3	36849.1	0.194352	0.950437	0.662253	0.978309	0.748739	1.0375
Q9BX68	Histidine triad nucleotide-binding protein 2, mitochondrial (HINT-2) (EC 3.-.-.-) (HINT-3) (HIT-17kDa) (PKCI-1-related HIT protein)	3	18	4	22	51866	62801.4	44445.9	54179.5	33876.5	33807.2	57412	98191.6	56801.7	69711.1	65338.6	67855.6	0.203598	0.951307	0.662253	0.978578	1.30567	1.04682
P78406	mRNA export factor (Rae1 protein homolog) (mRNA-associated protein mrnp 41)	9	54	4	24	219361	215420	188693	186727	186114	199920	99880.8	91808.2	92866	97127.9	86515.2	102294	0.190929	0.958325	0.662253	0.980641	1.08854	0.995167
P15954	Cytochrome c oxidase subunit 7C, mitochondrial (Cytochrome c oxidase polypeptide VIIc)	1	6	1	6	75827.3	106753	97640.4	57456.2	53236.2	98211.4	98511.9	84946.7	37985.8	64330.2	50335	96015	0.213549	0.984198	0.662253	0.99197	1.34139	1.05109
O00151	PDZ and LIM domain protein 1 (C-terminal LIM domain protein 1) (Elfin) (LIM domain protein CLP-36)	4	21	NA	NA	110629	129774	91200.2	112951	78020.4	58694.5	NA	NA	NA	NA	NA	NA	0.223661	NA	0.662253	NA	1.32819	NA
O43264	Centromere/kinetochore protein zw10 homolog	1	6	NA	NA	10785.4	9784.6	12159.6	11526.9	12902.9	11829.2	NA	NA	NA	NA	NA	NA	0.215181	NA	0.662253	NA	0.902658	NA
O95453	Poly(A)-specific ribonuclease PARN (EC 3.1.13.4) (Deadenylating nuclease) (Deadenylation nuclease) (Polyadenylate-specific ribonuclease)	4	19	NA	NA	48297.5	44290.3	52705.7	52237.1	60143.4	50692.3	NA	NA	NA	NA	NA	NA	0.188866	NA	0.662253	NA	0.890972	NA
P07951	Tropomyosin beta chain (Beta-tropomyosin) (Tropomyosin-2)	2	11	NA	NA	31451.5	38368.2	23303.4	28940.6	18544.5	21862.5	NA	NA	NA	NA	NA	NA	0.208752	NA	0.662253	NA	1.34284	NA
P08572	Collagen alpha-2(IV) chain [Cleaved into: Canstatin]	3	17	NA	NA	52336.7	59271.5	48495.6	54849.6	66580.6	59826.9	NA	NA	NA	NA	NA	NA	0.199437	NA	0.662253	NA	0.883297	NA
P11166	Solute carrier family 2, facilitated glucose transporter member 1 (Glucose transporter type 1, erythrocyte/brain) (GLUT-1) (HepG2 glucose transporter)	3	14	NA	NA	77505	83542.6	91377.8	93591.4	85473.1	95003.5	NA	NA	NA	NA	NA	NA	0.223153	NA	0.662253	NA	0.921032	NA
P16083	Ribosyldihydronicotinamide dehydrogenase [quinone] (EC 1.10.5.1) (NRH dehydrogenase [quinone] 2) (NRH:quinone oxidoreductase 2) (Quinone reductase 2) (QR2)	3	18	NA	NA	116565	104589	109087	100133	109960	89482	NA	NA	NA	NA	NA	NA	0.212146	NA	0.662253	NA	1.10237	NA
P27449	V-type proton ATPase 16 kDa proteolipid subunit (V-ATPase 16 kDa proteolipid subunit) (Vacuolar proton pump 16 kDa proteolipid subunit)	1	5	NA	NA	43063.4	21235.1	22217.9	33765	49664.2	40181.2	NA	NA	NA	NA	NA	NA	0.191152	NA	0.662253	NA	0.699912	NA
P40261	Nicotinamide N-methyltransferase (EC 2.1.1.1)	4	28	NA	NA	127530	116974	113404	125132	137606	123771	NA	NA	NA	NA	NA	NA	0.18868	NA	0.662253	NA	0.926004	NA
P49356	Protein farnesyltransferase subunit beta (FTase-beta) (EC 2.5.1.58) (CAAX farnesyltransferase subunit beta) (Ras proteins prenyltransferase subunit beta)	1	6	NA	NA	19204.6	19714.8	18844.3	13953.7	16822.1	19375.6	NA	NA	NA	NA	NA	NA	0.19285	NA	0.662253	NA	1.15179	NA
P49643	DNA primase large subunit (EC 2.7.7.-) (DNA primase 58 kDa subunit) (p58)	1	6	NA	NA	4280.08	5893.33	4482.27	5602.15	5286.22	6412.1	NA	NA	NA	NA	NA	NA	0.207413	NA	0.662253	NA	0.847127	NA
P51808	Dynein light chain Tctex-type 3 (Protein 91/23) (T-complex-associated testis-expressed 1-like)	2	12	NA	NA	33553.8	32321.8	45373.3	45191.5	47698.1	40227.3	NA	NA	NA	NA	NA	NA	0.186399	NA	0.662253	NA	0.835723	NA
P52566	Rho GDP-dissociation inhibitor 2 (Rho GDI 2) (Ly-GDI) (Rho-GDI beta)	1	5	NA	NA	36331	34134.2	29237.2	31346	29594	26629.7	NA	NA	NA	NA	NA	NA	0.186449	NA	0.662253	NA	1.13855	NA
P56378	6.8 kDa mitochondrial proteolipid	1	5	NA	NA	8411.03	8705.04	14810.3	13330.9	13368.5	16123.1	NA	NA	NA	NA	NA	NA	0.168764	NA	0.662253	NA	0.745551	NA
P78362	SRSF protein kinase 2 (EC 2.7.11.1) (SFRS protein kinase 2) (Serine/arginine-rich protein-specific kinase 2) (SR-protein-specific kinase 2) [Cleaved into: SRSF protein kinase 2 N-terminal; SRSF protein kinase 2 C-terminal]	4	24	NA	NA	53344.8	36492.3	50017.7	57607.3	58185.2	50662.6	NA	NA	NA	NA	NA	NA	0.213624	NA	0.662253	NA	0.840195	NA
P78540	Arginase-2, mitochondrial (EC 3.5.3.1) (Kidney-type arginase) (Non-hepatic arginase) (Type II arginase)	1	6	NA	NA	14172	15196.7	16274.1	6277.36	12389.8	14382.6	NA	NA	NA	NA	NA	NA	0.214481	NA	0.662253	NA	1.38103	NA
Q01628	Interferon-induced transmembrane protein 3 (Dispanin subfamily A member 2b) (DSPA2b) (Interferon-inducible protein 1-8U)	1	6	NA	NA	20487.5	24961.3	26747.3	22198.1	20634.4	13613.1	NA	NA	NA	NA	NA	NA	0.20249	NA	0.662253	NA	1.27904	NA
Q12765	Secernin-1	11	77	NA	NA	530590	552323	492937	498895	510308	472498	NA	NA	NA	NA	NA	NA	0.205358	NA	0.662253	NA	1.06354	NA
Q14651	Plastin-1 (Intestine-specific plastin) (I-plastin)	2	11	NA	NA	50353.8	36231.3	31740.6	46067.7	46742.6	50301.8	NA	NA	NA	NA	NA	NA	0.209881	NA	0.662253	NA	0.826804	NA
Q14C86	GTPase-activating protein and VPS9 domain-containing protein 1 (GAPex-5) (Rab5-activating protein 6)	7	40	NA	NA	150664	129612	153002	151130	159657	157270	NA	NA	NA	NA	NA	NA	0.223649	NA	0.662253	NA	0.925695	NA
Q15291	Retinoblastoma-binding protein 5 (RBBP-5) (Retinoblastoma-binding protein RBQ-3)	1	5	NA	NA	4302.39	2113.11	3250.5	4089.53	4056.38	4796.32	NA	NA	NA	NA	NA	NA	0.197508	NA	0.662253	NA	0.746858	NA
Q15642	Cdc42-interacting protein 4 (Protein Felic) (Salt tolerant protein) (hSTP) (Thyroid receptor-interacting protein 10) (TR-interacting protein 10) (TRIP-10)	1	6	NA	NA	35570.3	41492.9	43494.7	36088.4	36318.5	37287.4	NA	NA	NA	NA	NA	NA	0.213753	NA	0.662253	NA	1.09903	NA
Q16763	Ubiquitin-conjugating enzyme E2 S (EC 2.3.2.23) (E2 ubiquitin-conjugating enzyme S) (E2-EPF) (Ubiquitin carrier protein S) (Ubiquitin-conjugating enzyme E2-24 kDa) (Ubiquitin-conjugating enzyme E2-EPF5) (Ubiquitin-protein ligase S)	1	6	NA	NA	7562.15	8609.07	8404.52	7819.43	6265.78	3279.6	NA	NA	NA	NA	NA	NA	0.196338	NA	0.662253	NA	1.41526	NA
Q5VZE5	N-alpha-acetyltransferase 35, NatC auxiliary subunit (Embryonic growth-associated protein homolog) (Protein MAK10 homolog)	1	6	NA	NA	4845.01	5341.96	6274.58	6167.43	6074.71	6065.28	NA	NA	NA	NA	NA	NA	0.212504	NA	0.662253	NA	0.899174	NA
Q5VZK9	F-actin-uncapping protein LRRC16A (CARMIL homolog) (Capping protein regulator and myosin 1 linker protein 1) (Capping protein, Arp2/3 and myosin-I linker homolog 1) (Capping protein, Arp2/3 and myosin-I linker protein 1) (Leucine-rich repeat-containing protein 16A)	1	4	NA	NA	37273.2	32775.9	38656.2	34973.5	32682.5	24106.1	NA	NA	NA	NA	NA	NA	0.223847	NA	0.662253	NA	1.18464	NA
Q6P179	Endoplasmic reticulum aminopeptidase 2 (EC 3.4.11.-) (Leukocyte-derived arginine aminopeptidase) (L-RAP)	2	10	NA	NA	14425.6	23670.9	17507	21530.5	24093.4	24636.1	NA	NA	NA	NA	NA	NA	0.166623	NA	0.662253	NA	0.791396	NA
Q6P1M0	Long-chain fatty acid transport protein 4 (FATP-4) (Fatty acid transport protein 4) (EC 6.2.1.-) (Solute carrier family 27 member 4)	1	5	NA	NA	11241.8	8095.38	13407.1	14142.8	14687.1	12694	NA	NA	NA	NA	NA	NA	0.17098	NA	0.662253	NA	0.788564	NA
Q8IVL6	Prolyl 3-hydroxylase 3 (EC 1.14.11.7) (Leprecan-like protein 2) (Protein B)	2	12	NA	NA	48444.9	44465.1	46407.7	40762.8	41646.2	47096.7	NA	NA	NA	NA	NA	NA	0.220624	NA	0.662253	NA	1.07576	NA
Q8NC56	LEM domain-containing protein 2 (hLEM2)	3	15	NA	NA	44129.9	52716.4	65115.1	56797.4	66635.6	70412	NA	NA	NA	NA	NA	NA	0.219894	NA	0.662253	NA	0.835521	NA
Q9BPX3	Condensin complex subunit 3 (Chromosome-associated protein G) (Condensin subunit CAP-G) (hCAP-G) (Melanoma antigen NY-MEL-3) (Non-SMC condensin I complex subunit G) (XCAP-G homolog)	2	11	NA	NA	26903.7	25372.4	29898.1	28512.7	32371.3	29957.7	NA	NA	NA	NA	NA	NA	0.170066	NA	0.662253	NA	0.904586	NA
Q9BQI0	Allograft inflammatory factor 1-like (Ionized calcium-binding adapter molecule 2)	1	5	NA	NA	6525.15	15402.4	6846.97	15184.7	13508.4	13424.1	NA	NA	NA	NA	NA	NA	0.17591	NA	0.662253	NA	0.683201	NA
Q9BRP4	Proteasomal ATPase-associated factor 1 (Protein G-16) (WD repeat-containing protein 71)	1	4	NA	NA	4094.47	3649.67	4867.8	1354.79	5087.08	1787.01	NA	NA	NA	NA	NA	NA	0.223625	NA	0.662253	NA	1.53264	NA
Q9BTY2	Plasma alpha-L-fucosidase (EC 3.2.1.51) (Alpha-L-fucoside fucohydrolase 2) (Alpha-L-fucosidase 2)	2	12	NA	NA	19126.9	13680.8	29751.9	26050.8	28811.8	27876.8	NA	NA	NA	NA	NA	NA	0.220075	NA	0.662253	NA	0.756104	NA
Q9BXB4	Oxysterol-binding protein-related protein 11 (ORP-11) (OSBP-related protein 11)	1	5	NA	NA	2016.43	2163.26	952.975	2432.67	2647.15	2239.32	NA	NA	NA	NA	NA	NA	0.19506	NA	0.662253	NA	0.701267	NA
Q9C005	Protein dpy-30 homolog (Dpy-30-like protein) (Dpy-30L)	1	5	NA	NA	30159.3	40587.5	28734.6	35894.5	16689.7	19081.4	NA	NA	NA	NA	NA	NA	0.222501	NA	0.662253	NA	1.38813	NA
Q9H0U3	Magnesium transporter protein 1 (MagT1) (Implantation-associated protein) (IAP)	1	6	NA	NA	16066.5	19189.9	19490	18197.3	22850.1	23664	NA	NA	NA	NA	NA	NA	0.185928	NA	0.662253	NA	0.846011	NA
Q9H4L4	Sentrin-specific protease 3 (EC 3.4.22.68) (SUMO-1-specific protease 3) (Sentrin/SUMO-specific protease SENP3)	3	16	NA	NA	42923.1	40792.1	37269	42020.5	42784	51547.1	NA	NA	NA	NA	NA	NA	0.204843	NA	0.662253	NA	0.887295	NA
Q9NV06	DDB1- and CUL4-associated factor 13 (WD repeat and SOF domain-containing protein 1)	1	6	NA	NA	7735.43	5928.33	16736.9	12895.3	18643.1	15282.9	NA	NA	NA	NA	NA	NA	0.187768	NA	0.662253	NA	0.649293	NA
Q9NWY4	Histone PARylation factor 1	1	4	NA	NA	4421.06	3914.75	4633.77	2801.9	1644.07	4353.01	NA	NA	NA	NA	NA	NA	0.181433	NA	0.662253	NA	1.47399	NA
Q9NXF1	Testis-expressed protein 10	1	6	NA	NA	5888.25	14406.8	6761.84	11364.1	13444.7	12924.3	NA	NA	NA	NA	NA	NA	0.21864	NA	0.662253	NA	0.717057	NA
Q9P032	NADH dehydrogenase [ubiquinone] 1 alpha subcomplex assembly factor 4 (Hormone-regulated proliferation-associated protein of 20 kDa)	1	6	NA	NA	10909.8	7255.82	13182.5	12870	13120.9	15931.9	NA	NA	NA	NA	NA	NA	0.169995	NA	0.662253	NA	0.747759	NA
Q9ULW8	Protein-arginine deiminase type-3 (EC 3.5.3.15) (Peptidylarginine deiminase III) (Protein-arginine deiminase type III)	1	5	NA	NA	43161.9	44410	43986.8	34732.8	36686.8	45062.2	NA	NA	NA	NA	NA	NA	0.183375	NA	0.662253	NA	1.12944	NA
Q9Y2H6	Fibronectin type-III domain-containing protein 3A (Human gene expressed in odontoblasts)	1	5	NA	NA	5900.36	12606.3	11869.1	14043.4	14693.4	14175.1	NA	NA	NA	NA	NA	NA	0.177128	NA	0.662253	NA	0.707865	NA
Q9Y4F1	FERM, RhoGEF and pleckstrin domain-containing protein 1 (Chondrocyte-derived ezrin-like protein) (Pleckstrin homology domain-containing family C member 2) (PH domain-containing family C member 2)	1	6	NA	NA	2833.97	2383	6022.34	5250.31	5335.55	6113.52	NA	NA	NA	NA	NA	NA	0.172208	NA	0.662253	NA	0.673037	NA
Q02878	60S ribosomal protein L6 (Large ribosomal subunit protein eL6) (Neoplasm-related protein C140) (Tax-responsive enhancer element-binding protein 107) (TaxREB107)	15	109	12	91	2.7261e+06	2.58992e+06	3.00728e+06	2.85528e+06	3.01972e+06	3.02355e+06	2.20984e+06	1.79458e+06	2.19651e+06	1.86329e+06	1.91534e+06	1.94782e+06	0.225043	0.340758	0.662613	0.66862	0.935355	1.08286
Q14376	UDP-glucose 4-epimerase (EC 5.1.3.2) (Galactowaldenase) (UDP-N-acetylgalactosamine 4-epimerase) (UDP-GalNAc 4-epimerase) (UDP-N-acetylglucosamine 4-epimerase) (UDP-GlcNAc 4-epimerase) (EC 5.1.3.7) (UDP-galactose 4-epimerase)	3	17	7	38	111311	94290	99050.7	106958	107771	112761	276269	259210	319009	201731	287936	279471	0.224656	0.428628	0.662613	0.707993	0.93026	1.11097
Q9BT09	Protein canopy homolog 3 (CTG repeat protein 4a) (Expanded repeat-domain protein CAG/CTG 5) (Protein associated with TLR4) (Trinucleotide repeat-containing gene 5 protein)	1	6	NA	NA	14839.8	37420.2	13851.9	33675.3	32227.7	28580.4	NA	NA	NA	NA	NA	NA	0.224886	NA	0.662613	NA	0.69972	NA
P61964	WD repeat-containing protein 5 (BMP2-induced 3-kb gene protein)	3	18	1	6	111188	127215	129874	98749.1	93619	126606	22367.1	26142.7	25277.9	29634.2	25707.3	23490.6	0.225622	0.48327	0.663661	0.738971	1.15457	0.93601
Q9Y4E8	Ubiquitin carboxyl-terminal hydrolase 15 (EC 3.4.19.12) (Deubiquitinating enzyme 15) (Ubiquitin thioesterase 15) (Ubiquitin-specific-processing protease 15) (Unph-2) (Unph4)	3	16	2	12	46422.7	46987.6	38780.5	41967.4	28851.9	39652.1	47588.4	36343.9	44067.2	40585	38189.8	39291.6	0.226156	0.41376	0.664571	0.702701	1.19661	1.08413
Q9Y5S1	Transient receptor potential cation channel subfamily V member 2 (TrpV2) (Osm-9-like TRP channel 2) (OTRPC2) (Vanilloid receptor-like protein 1) (VRL-1)	4	23	4	24	54884.8	45685	58577.7	64762	64343.3	53467.8	83428.7	55037.3	83753.6	51901.2	61023.5	63003.4	0.227002	0.22282	0.666398	0.657682	0.871693	1.26313
Q13148	TAR DNA-binding protein 43 (TDP-43)	7	44	7	54	376817	380133	387847	291132	334514	393053	495869	472844	475471	484636	481199	481412	0.227365	0.884958	0.666801	0.951	1.12378	0.997882
P05026	Sodium/potassium-transporting ATPase subunit beta-1 (Sodium/potassium-dependent ATPase subunit beta-1)	3	13	1	6	58521.5	59131.6	67127.4	70614.6	64092.2	64421.4	27449.3	18241.6	22065.5	20266.4	17342	16728.1	0.2347	0.186149	0.667628	0.657682	0.927948	1.24698
P15531	Nucleoside diphosphate kinase A (NDK A) (NDP kinase A) (EC 2.7.4.6) (Granzyme A-activated DNase) (GAAD) (Metastasis inhibition factor nm23) (NM23-H1) (Tumor metastatic process-associated protein)	6	40	6	42	1.35885e+06	1.47142e+06	1.2313e+06	1.2367e+06	1.22545e+06	1.29354e+06	1.08113e+06	1.36685e+06	1.02118e+06	1.4613e+06	1.25953e+06	1.24987e+06	0.233626	0.242931	0.667628	0.657682	1.08144	0.873686
P31942	Heterogeneous nuclear ribonucleoprotein H3 (hnRNP H3) (Heterogeneous nuclear ribonucleoprotein 2H9) (hnRNP 2H9)	9	55	9	59	424109	436250	390237	382005	390157	410481	382916	521208	371015	546476	540216	503103	0.236466	0.105843	0.667628	0.657682	1.05746	0.802078
P49903	Selenide, water dikinase 1 (EC 2.7.9.3) (Selenium donor protein 1) (Selenophosphate synthase 1)	2	12	3	18	78641	84507.6	70533.6	69806.6	75944.6	67855	94443.2	73292.9	87143.2	99815.7	99332	100258	0.230758	0.0901489	0.667628	0.657682	1.09399	0.851284
P62906	60S ribosomal protein L10a (CSA-19) (Large ribosomal subunit protein uL1) (Neural precursor cell expressed developmentally down-regulated protein 6) (NEDD-6)	10	83	8	66	1.7584e+06	1.79885e+06	2.06854e+06	1.91229e+06	2.11411e+06	2.08801e+06	1.48187e+06	1.1081e+06	1.51851e+06	1.03901e+06	1.10677e+06	1.14559e+06	0.228621	0.113195	0.667628	0.657682	0.920087	1.24826
Q13557	Calcium/calmodulin-dependent protein kinase type II subunit delta (CaM kinase II subunit delta) (CaMK-II subunit delta) (EC 2.7.11.17)	2	12	1	6	47963.3	39505.9	51504.3	41701.3	41539.9	40153.8	18361.9	14644.9	17169.9	17713.2	20253.2	20607	0.231803	0.129493	0.667628	0.657682	1.12625	0.856646
Q92901	60S ribosomal protein L3-like (Large ribosomal subunit protein uL3-like)	1	5	1	6	63946.6	49841.1	52334.1	56503.7	70369.5	63906.9	53181.6	44309.6	57386.8	46611.1	24709.1	43388	0.230243	0.197344	0.667628	0.657682	0.87075	1.35019
Q9UN37	Vacuolar protein sorting-associated protein 4A (EC 3.6.4.6) (Protein SKD2) (VPS4-1) (hVPS4)	2	11	3	17	46924.7	56233.7	48530.8	46282.1	48574.4	43060.5	92975.2	93100.2	95634.6	74414	90631.7	79559	0.228617	0.0692531	0.667628	0.657682	1.09986	1.15169
Q9UNF1	Melanoma-associated antigen D2 (11B6) (Breast cancer-associated gene 1 protein) (BCG-1) (Hepatocellular carcinoma-associated protein JCL-1) (MAGE-D2 antigen)	2	2	11	66	774.877	499.158	743.827	522.594	263.583	611.716	505923	389531	468038	381707	400621	422175	0.236294	0.224187	0.667628	0.657682	1.4435	1.132
Q9Y281	Cofilin-2 (Cofilin, muscle isoform)	5	29	5	35	296226	308039	261207	276790	269082	249862	313372	350136	292041	372989	372302	367506	0.230435	0.0429689	0.667628	0.657682	1.08764	0.858692
Q02978	Mitochondrial 2-oxoglutarate/malate carrier protein (OGCP) (Solute carrier family 25 member 11)	10	64	9	54	411787	403284	387341	392846	442858	445246	346997	258244	383870	257167	287898	293299	0.237554	0.289938	0.667628	0.658475	0.938688	1.17981
Q13123	Protein Red (Cytokine IK) (IK factor) (Protein RER)	3	18	2	12	69614.2	75568.9	73348.3	73209.1	76956.9	77670.4	31704.7	39393.6	42473.1	43567.5	41247.3	40995.3	0.237476	0.289646	0.667628	0.658475	0.959159	0.902721
Q9BV20	Methylthioribose-1-phosphate isomerase (M1Pi) (MTR-1-P isomerase) (EC 5.3.1.23) (Mediator of RhoA-dependent invasion) (S-methyl-5-thioribose-1-phosphate isomerase) (Translation initiation factor eIF-2B subunit alpha/beta/delta-like protein)	3	17	2	12	45107.2	46552.6	36417.9	47141.7	47701.3	46967.6	61866.6	56052	53610.5	45147	55970.1	54828.9	0.236043	0.290205	0.667628	0.658475	0.90316	1.09993
O75608	Acyl-protein thioesterase 1 (APT-1) (hAPT1) (EC 3.1.2.-) (Lysophospholipase 1) (Lysophospholipase I) (LPL-I) (LysoPLA I)	5	36	4	27	372639	439221	373982	380304	336535	363454	450653	561574	453776	587814	491338	526664	0.231396	0.352405	0.667628	0.674542	1.0977	0.912934
Q9H773	dCTP pyrophosphatase 1 (EC 3.6.1.12) (Deoxycytidine-triphosphatase 1) (dCTPase 1) (RS21C6) (XTP3-transactivated gene A protein)	1	5	2	11	19808	20518.2	21040.5	21471	15334.8	9062.43	31505.7	32233.1	30763.2	34479.5	26051.7	26038.9	0.235517	0.364884	0.667628	0.683568	1.33789	1.09162
O43684	Mitotic checkpoint protein BUB3	11	64	9	59	546257	589854	501216	489660	455382	541635	527281	622194	532514	613399	573899	574796	0.232293	0.445481	0.667628	0.716438	1.10133	0.95454
P63165	Small ubiquitin-related modifier 1 (SUMO-1) (GAP-modifying protein 1) (GMP1) (SMT3 homolog 3) (Sentrin) (Ubiquitin-homology domain protein PIC1) (Ubiquitin-like protein SMT3C) (Smt3C) (Ubiquitin-like protein UBL1)	3	18	3	22	132635	140658	124528	123586	131163	116065	116638	132548	125008	108926	137638	101797	0.231098	0.469291	0.667628	0.730993	1.07283	1.07416
Q9UN86	Ras GTPase-activating protein-binding protein 2 (G3BP-2) (GAP SH3 domain-binding protein 2)	9	54	5	28	278976	258359	263503	267243	291515	281829	60696.5	67563.6	79294.4	48173.8	67966.7	70943.4	0.230519	0.482608	0.667628	0.738971	0.952713	1.10942
P55060	Exportin-2 (Exp2) (Cellular apoptosis susceptibility protein) (Chromosome segregation 1-like protein) (Importin-alpha re-exporter)	23	142	24	143	5.31251e+06	5.2922e+06	5.73149e+06	5.5493e+06	5.85552e+06	5.63211e+06	6.42252e+06	5.08399e+06	6.41601e+06	5.56513e+06	5.67877e+06	5.54877e+06	0.236743	0.48991	0.667628	0.741999	0.95887	1.06728
O00115	Deoxyribonuclease-2-alpha (EC 3.1.22.1) (Acid DNase) (Deoxyribonuclease II alpha) (DNase II alpha) (Lysosomal DNase II) (R31240_2)	1	2	1	6	750.536	687.096	1153.48	912.25	448.445	412.487	17235.1	24820.1	18147.8	23392	22243.5	19575.3	0.231986	0.511195	0.667628	0.750574	1.46128	0.923205
P83731	60S ribosomal protein L24 (60S ribosomal protein L30) (Large ribosomal subunit protein eL24)	7	43	7	45	1.09382e+06	1.03514e+06	1.18644e+06	1.1598e+06	1.19985e+06	1.14902e+06	861099	724589	839927	794038	770912	776260	0.236679	0.58212	0.667628	0.785468	0.944918	1.03605
Q9H1K1	Iron-sulfur cluster assembly enzyme ISCU, mitochondrial (NifU-like N-terminal domain-containing protein) (NifU-like protein)	1	4	2	12	9160.6	3023.52	6018.16	10022.1	8294.87	7974.16	30862.9	34075.6	27302.3	35988.1	25835.6	24312.8	0.236476	0.593659	0.667628	0.792783	0.692335	1.07087
Q9Y2Z9	Ubiquinone biosynthesis monooxygenase COQ6, mitochondrial (EC 1.14.13.-) (Coenzyme Q10 monooxygenase 6)	1	6	1	6	4.0366e+06	4.07235e+06	4.38322e+06	4.26437e+06	4.46083e+06	4.28907e+06	4.92834e+06	3.93713e+06	4.93215e+06	4.43941e+06	4.44735e+06	4.28824e+06	0.235527	0.619111	0.667628	0.804027	0.959883	1.04726
P54727	UV excision repair protein RAD23 homolog B (HR23B) (hHR23B) (XP-C repair-complementing complex 58 kDa protein) (p58)	8	49	7	42	573619	634115	471761	565069	424006	398773	341574	500072	365669	527409	377623	399697	0.230524	0.632244	0.667628	0.810288	1.21014	0.925338
P15170	Eukaryotic peptide chain release factor GTP-binding subunit ERF3A (Eukaryotic peptide chain release factor subunit 3a) (eRF3a) (G1 to S phase transition protein 1 homolog)	6	41	6	41	311809	304653	326649	311707	336318	355479	313991	321839	320583	266089	330978	337330	0.230972	0.725011	0.667628	0.864104	0.939818	1.02356
P20073	Annexin A7 (Annexin VII) (Annexin-7) (Synexin)	8	52	6	40	396342	401852	396281	384530	401574	379472	227206	168393	240071	191431	190786	228528	0.23464	0.811452	0.667628	0.912153	1.02479	1.04081
P09382	Galectin-1 (Gal-1) (14 kDa laminin-binding protein) (HLBP14) (14 kDa lectin) (Beta-galactoside-binding lectin L-14-I) (Galaptin) (HBL) (HPL) (Lactose-binding lectin 1) (Lectin galactoside-binding soluble 1) (Putative MAPK-activating protein PM12) (S-Lac lectin 1)	6	57	6	58	2.18455e+06	2.76042e+06	1.94908e+06	2.44566e+06	1.49577e+06	1.2787e+06	1.9153e+06	2.86966e+06	1.90526e+06	2.86595e+06	1.97046e+06	2.1151e+06	0.236218	0.817278	0.667628	0.915038	1.32067	0.962413
Q14566	DNA replication licensing factor MCM6 (EC 3.6.4.12) (p105MCM)	17	94	2	12	532572	497947	518477	528785	561259	524182	47220.5	19486.9	48493.8	29546	35997.6	37135.9	0.229179	0.901317	0.667628	0.957947	0.95959	1.12195
Q9BRJ6	Uncharacterized protein C7orf50	3	16	3	16	57572.4	57811.6	68502.5	67070.9	65345.3	66170.9	58295.9	46085.8	62770.9	53013.7	65648.6	48044	0.237318	0.983699	0.667628	0.991823	0.925974	1.00268
Q96D46	60S ribosomal export protein NMD3 (hNMD3)	2	12	1	6	50923.9	38940.7	37649.4	51456.4	52422.7	44090.9	24332.2	10560.4	23652.4	10716.9	24219.1	23286.5	0.231687	0.996368	0.667628	0.997078	0.861756	1.00554
O14647	Chromodomain-helicase-DNA-binding protein 2 (CHD-2) (EC 3.6.4.12) (ATP-dependent helicase CHD2)	1	4	NA	NA	2033.44	1831.4	4440.47	3165.58	4419.68	4140.92	NA	NA	NA	NA	NA	NA	0.23279	NA	0.667628	NA	0.708271	NA
O14662	Syntaxin-16 (Syn16)	1	3	NA	NA	4505.24	4111.97	4912.73	2475.13	1892.01	5261.49	NA	NA	NA	NA	NA	NA	0.233246	NA	0.667628	NA	1.40518	NA
P03956	Interstitial collagenase (EC 3.4.24.7) (Fibroblast collagenase) (Matrix metalloproteinase-1) (MMP-1) [Cleaved into: 22 kDa interstitial collagenase; 27 kDa interstitial collagenase]	3	16	NA	NA	54497	58653.6	54405.8	49751.2	54828.5	54066	NA	NA	NA	NA	NA	NA	0.233368	NA	0.667628	NA	1.05617	NA
P35908	Keratin, type II cytoskeletal 2 epidermal (Cytokeratin-2e) (CK-2e) (Epithelial keratin-2e) (Keratin-2 epidermis) (Keratin-2e) (K2e) (Type-II keratin Kb2)	1	4	NA	NA	5387.47	6033.55	12954.7	17117.4	11677.6	8650.5	NA	NA	NA	NA	NA	NA	0.237192	NA	0.667628	NA	0.650966	NA
P48729	Casein kinase I isoform alpha (CKI-alpha) (EC 2.7.11.1) (CK1)	4	19	NA	NA	59371.4	56942.2	68343.1	65223.4	66416.4	67613.8	NA	NA	NA	NA	NA	NA	0.232059	NA	0.667628	NA	0.926742	NA
Q01995	Transgelin (22 kDa actin-binding protein) (Protein WS3-10) (Smooth muscle protein 22-alpha) (SM22-alpha)	6	34	NA	NA	153294	187778	140958	137923	136762	147548	NA	NA	NA	NA	NA	NA	0.228467	NA	0.667628	NA	1.14162	NA
Q15648	Mediator of RNA polymerase II transcription subunit 1 (Activator-recruited cofactor 205 kDa component) (ARC205) (Mediator complex subunit 1) (Peroxisome proliferator-activated receptor-binding protein) (PBP) (PPAR-binding protein) (Thyroid hormone receptor-associated protein complex 220 kDa component) (Trap220) (Thyroid receptor-interacting protein 2) (TR-interacting protein 2) (TRIP-2) (Vitamin …	1	6	NA	NA	10659.6	10448.5	12350.8	11447.7	13293.2	12105.1	NA	NA	NA	NA	NA	NA	0.227949	NA	0.667628	NA	0.908077	NA
Q7L2E3	Putative ATP-dependent RNA helicase DHX30 (EC 3.6.4.13) (DEAH box protein 30)	13	74	NA	NA	226939	175300	229535	234545	234369	242058	NA	NA	NA	NA	NA	NA	0.229852	NA	0.667628	NA	0.888607	NA
Q8N2K0	Monoacylglycerol lipase ABHD12 (EC 3.1.1.23) (2-arachidonoylglycerol hydrolase) (Abhydrolase domain-containing protein 12)	1	6	NA	NA	16664.9	14689.9	14691.2	9112.8	10045.9	17053.4	NA	NA	NA	NA	NA	NA	0.235034	NA	0.667628	NA	1.27156	NA
Q8N335	Glycerol-3-phosphate dehydrogenase 1-like protein (GPD1-L) (EC 1.1.1.8)	1	6	NA	NA	16121.3	16743.9	19408.6	10710.1	16859.8	15456.8	NA	NA	NA	NA	NA	NA	0.234603	NA	0.667628	NA	1.21492	NA
Q96BN8	Ubiquitin thioesterase otulin (EC 3.4.19.12) (Deubiquitinating enzyme otulin) (OTU domain-containing deubiquitinase with linear linkage specificity) (Ubiquitin thioesterase Gumby)	1	6	NA	NA	13136.4	13738.7	14782.1	13239.2	12739.7	8262.96	NA	NA	NA	NA	NA	NA	0.235084	NA	0.667628	NA	1.21656	NA
Q96EE3	Nucleoporin SEH1 (GATOR complex protein SEH1) (Nup107-160 subcomplex subunit SEH1) (SEC13-like protein)	3	17	NA	NA	48453.2	49152.8	46362.3	30281.9	43314.9	47224.1	NA	NA	NA	NA	NA	NA	0.23275	NA	0.667628	NA	1.19158	NA
Q9BU76	Multiple myeloma tumor-associated protein 2 (hMMTAG2)	1	6	NA	NA	13806.8	13920.1	16043.2	11996.7	11191.4	15003.4	NA	NA	NA	NA	NA	NA	0.232619	NA	0.667628	NA	1.14607	NA
Q9H0P0	Cytosolic 5'-nucleotidase 3A (EC 3.1.3.5) (7-methylguanosine phosphate-specific 5'-nucleotidase) (7-methylguanosine nucleotidase) (EC 3.1.3.91) (Cytosolic 5'-nucleotidase 3) (Cytosolic 5'-nucleotidase III) (cN-III) (Pyrimidine 5'-nucleotidase 1) (P5'N-1) (P5N-1) (PN-I) (Uridine 5'-monophosphate hydrolase 1) (p36)	1	6	NA	NA	17209.6	10504.6	20854.6	20820	19558.9	22028.1	NA	NA	NA	NA	NA	NA	0.235459	NA	0.667628	NA	0.778257	NA
O75208	Ubiquinone biosynthesis protein COQ9, mitochondrial	2	12	1	6	13886.9	20479.3	19267.6	22856	19902.3	20479.7	14422.4	11591.8	6767.09	19202.1	12691.8	13654	0.238444	0.236607	0.668613	0.657682	0.848125	0.719711
P17858	ATP-dependent 6-phosphofructokinase, liver type (ATP-PFK) (PFK-L) (EC 2.7.1.11) (6-phosphofructokinase type B) (Phosphofructo-1-kinase isozyme B) (PFK-B) (Phosphohexokinase)	10	48	8	43	217725	173152	216092	215572	237410	222194	179787	164908	197495	139436	178076	152252	0.238682	0.174634	0.668613	0.657682	0.898979	1.15418
Q99816	Tumor susceptibility gene 101 protein (ESCRT-I complex subunit TSG101)	3	17	1	6	53113.6	50312.8	53574.1	34649.7	56044	40813.1	5342.72	7886.42	10027.7	3549.93	7989.75	10005.8	0.238807	0.734148	0.668613	0.870641	1.19386	1.07943
P42677	40S ribosomal protein S27 (Metallopan-stimulin 1) (MPS-1) (Small ribosomal subunit protein eS27)	1	10	1	10	179975	166673	197197	179210	207714	219164	105166	67589.5	76264.1	68397.6	88298.3	86518.1	0.238191	0.940866	0.668613	0.97525	0.897305	1.02387
Q8NBU5	ATPase family AAA domain-containing protein 1 (EC 3.6.1.3) (Thorase)	5	26	1	6	118911	124364	129639	128304	152052	127511	47042.8	42218	56018.2	29293.1	43029.7	36535.6	0.239138	0.101141	0.66891	0.657682	0.914303	1.33457
Q9H9A6	Leucine-rich repeat-containing protein 40	2	10	3	17	21851.7	26562.2	35792.4	32505.7	33946.4	34212.9	71265.5	56038.4	70177.1	50435.1	46816.6	57030.8	0.239933	0.0648575	0.6705	0.657682	0.8365	1.28
Q9H2U1	ATP-dependent RNA helicase DHX36 (EC 3.6.4.12) (EC 3.6.4.13) (DEAH box protein 36) (G4-resolvase 1) (G4R1) (MLE-like protein 1) (RNA helicase associated with AU-rich element ARE)	3	17	2	11	66354.9	65382.3	61830	65103.1	66915.1	74052.2	29998	24894.8	23992.7	17416.2	22444.4	20170.3	0.240723	0.0534648	0.671908	0.657682	0.939325	1.31408
P62304	Small nuclear ribonucleoprotein E (snRNP-E) (Sm protein E) (Sm-E) (SmE)	3	22	3	18	268526	278114	324048	294562	369617	319397	298455	224781	281628	223643	245356	280490	0.241534	0.563347	0.671908	0.776191	0.885227	1.07388
P62750	60S ribosomal protein L23a (Large ribosomal subunit protein uL23)	6	48	6	41	1.80189e+06	1.60743e+06	1.74447e+06	1.80093e+06	1.76361e+06	1.85134e+06	1.17342e+06	1.02974e+06	1.21406e+06	1.01501e+06	1.13398e+06	1.13749e+06	0.24122	0.577567	0.671908	0.784619	0.951608	1.03979
Q9BY32	Inosine triphosphate pyrophosphatase (ITPase) (Inosine triphosphatase) (EC 3.6.1.9) (Non-canonical purine NTP pyrophosphatase) (Non-standard purine NTP pyrophosphatase) (Nucleoside-triphosphate diphosphatase) (Nucleoside-triphosphate pyrophosphatase) (NTPase) (Putative oncogene protein hlc14-06-p)	7	51	6	48	472163	536909	427506	412380	448641	438004	427996	453004	388056	450738	432313	401737	0.24157	0.825974	0.671908	0.919641	1.10589	0.987756
P00505	Aspartate aminotransferase, mitochondrial (mAspAT) (EC 2.6.1.1) (EC 2.6.1.7) (Fatty acid-binding protein) (FABP-1) (Glutamate oxaloacetate transaminase 2) (Kynurenine aminotransferase 4) (Kynurenine aminotransferase IV) (Kynurenine--oxoglutarate transaminase 4) (Kynurenine--oxoglutarate transaminase IV) (Plasma membrane-associated fatty acid-binding protein) (FABPpm) (Transaminase A)	22	151	26	186	2.39556e+06	2.34045e+06	2.51197e+06	2.41203e+06	2.65497e+06	2.53741e+06	3.16399e+06	2.87036e+06	3.25749e+06	3.07745e+06	3.04305e+06	3.15219e+06	0.241	0.986313	0.671908	0.99232	0.95313	1.00207
P63000	Ras-related C3 botulinum toxin substrate 1 (Cell migration-inducing gene 5 protein) (Ras-like protein TC25) (p21-Rac1)	3	24	3	18	172944	163173	188381	178531	210369	184979	210102	158955	207032	171129	157135	164691	0.241873	0.189068	0.672122	0.657682	0.91395	1.16864
P39656	Dolichyl-diphosphooligosaccharide--protein glycosyltransferase 48 kDa subunit (DDOST 48 kDa subunit) (Oligosaccharyl transferase 48 kDa subunit)	9	59	8	47	625241	669912	721238	711213	688317	758227	562148	405073	630618	385017	476971	461420	0.242292	0.301593	0.672656	0.662056	0.934485	1.20737
P35606	Coatomer subunit beta' (Beta'-coat protein) (Beta'-COP) (p102)	26	155	22	127	971657	903445	972204	962553	982555	1.0178e+06	813464	693120	873587	650499	728845	764057	0.24282	0.286918	0.673082	0.658475	0.960982	1.11046
Q9NR56	Muscleblind-like protein 1 (Triplet-expansion RNA-binding protein)	1	6	NA	NA	28067	30392.3	26737.9	27706.7	25491.9	16815.1	NA	NA	NA	NA	NA	NA	0.2429	NA	0.673082	NA	1.21687	NA
O95834	Echinoderm microtubule-associated protein-like 2 (EMAP-2) (HuEMAP-2)	8	47	5	28	215515	177249	209793	184179	183953	184082	133756	114024	133477	109464	122976	116670	0.243612	0.239698	0.674184	0.657682	1.09116	1.09208
P04792	Heat shock protein beta-1 (HspB1) (28 kDa heat shock protein) (Estrogen-regulated 24 kDa protein) (Heat shock 27 kDa protein) (HSP 27) (Stress-responsive protein 27) (SRP27)	9	64	13	96	1.22086e+06	1.47769e+06	1.0558e+06	1.21448e+06	983374	968753	3.78764e+06	5.20466e+06	3.30259e+06	5.87479e+06	4.15954e+06	4.65165e+06	0.243752	0.332889	0.674184	0.667586	1.18561	0.837186
Q00765	Receptor expression-enhancing protein 5 (Polyposis locus protein 1) (Protein TB2)	2	12	3	18	70873.8	74431.1	86385.5	68924.4	72432.5	71081.9	179152	121947	179169	130120	135186	137308	0.245111	0.280936	0.675527	0.658308	1.09062	1.19288
O60869	Endothelial differentiation-related factor 1 (EDF-1) (Multiprotein-bridging factor 1) (MBF1)	3	15	2	12	87626.1	80628	90187.6	87660.4	90349.2	95435.4	119395	66115.2	106459	89044	114337	115154	0.244847	0.608055	0.675527	0.799353	0.945132	0.916602
Q15287	RNA-binding protein with serine-rich domain 1 (SR-related protein LDC2)	4	20	4	18	152963	135004	120622	147367	148429	150913	129926	107516	78476.9	93721.5	116629	105072	0.245149	0.927389	0.675527	0.968611	0.914666	1.00157
O75367	Core histone macro-H2A.1 (Histone macroH2A1) (mH2A1) (Histone H2A.y) (H2A/y) (Medulloblastoma antigen MU-MB-50.205)	10	67	6	35	407364	466101	528995	490120	511104	585357	319941	268023	377896	262813	334989	359002	0.244569	0.954499	0.675527	0.980641	0.883951	1.00947
Q9GZR7	ATP-dependent RNA helicase DDX24 (EC 3.6.4.13) (DEAD box protein 24)	2	12	6	35	26409.4	33141.8	26414.8	30174.4	31153.1	35829.1	163680	123992	174490	118308	153148	153055	0.245505	0.580152	0.67588	0.784758	0.884819	1.08869
Q9Y303	N-acetylglucosamine-6-phosphate deacetylase (GlcNAc 6-P deacetylase) (EC 3.5.1.25) (Amidohydrolase domain-containing protein 2)	1	3	3	18	11052.1	11656.2	11259	4685.19	10088	10502.9	155519	157094	146793	169077	153695	149919	0.245865	0.549809	0.676243	0.7663	1.34385	0.971895
O15067	Phosphoribosylformylglycinamidine synthase (FGAM synthase) (FGAMS) (EC 6.3.5.3) (Formylglycinamide ribonucleotide amidotransferase) (FGAR amidotransferase) (FGAR-AT) (Formylglycinamide ribotide amidotransferase)	11	63	9	53	291476	277118	288111	292823	287051	299126	321807	263141	311154	244116	238487	277119	0.253801	0.103395	0.676592	0.657682	0.974636	1.17951
P07237	Protein disulfide-isomerase (PDI) (EC 5.3.4.1) (Cellular thyroid hormone-binding protein) (Prolyl 4-hydroxylase subunit beta) (p55)	25	167	24	173	3.57204e+06	3.83003e+06	3.53021e+06	3.61102e+06	3.40935e+06	3.47279e+06	6.21689e+06	6.85958e+06	6.18768e+06	7.13108e+06	7.13385e+06	6.88661e+06	0.254435	0.0566766	0.676592	0.657682	1.04185	0.910768
P28070	Proteasome subunit beta type-4 (EC 3.4.25.1) (26 kDa prosomal protein) (HsBPROS26) (PROS-26) (Macropain beta chain) (Multicatalytic endopeptidase complex beta chain) (Proteasome beta chain) (Proteasome chain 3) (HsN3)	7	54	7	47	556578	587033	521050	532446	525084	529783	495895	570946	474978	597333	553865	546123	0.25235	0.188385	0.676592	0.657682	1.04873	0.908383
P30040	Endoplasmic reticulum resident protein 29 (ERp29) (Endoplasmic reticulum resident protein 28) (ERp28) (Endoplasmic reticulum resident protein 31) (ERp31)	10	65	10	60	1.72279e+06	2.10047e+06	1.59844e+06	1.68418e+06	1.55869e+06	1.56612e+06	2.05646e+06	2.73048e+06	1.93518e+06	2.99767e+06	2.62968e+06	2.54198e+06	0.252797	0.157278	0.676592	0.657682	1.12741	0.822849
P33897	ATP-binding cassette sub-family D member 1 (Adrenoleukodystrophy protein) (ALDP)	1	6	1	6	4590.22	15702.5	9859.96	12625.3	15681	15589.7	27918.7	17599.5	24609.9	16118.3	17909.5	19162.2	0.25156	0.14998	0.676592	0.657682	0.686911	1.31844
P45974	Ubiquitin carboxyl-terminal hydrolase 5 (EC 3.4.19.12) (Deubiquitinating enzyme 5) (Isopeptidase T) (Ubiquitin thioesterase 5) (Ubiquitin-specific-processing protease 5)	20	127	22	134	803343	775058	782034	725997	772427	783414	870876	838273	809789	777396	801402	841797	0.253594	0.270995	0.676592	0.657682	1.03444	1.04063
P82094	TATA element modulatory factor (TMF) (Androgen receptor coactivator 160 kDa protein) (Androgen receptor-associated protein of 160 kDa)	1	5	1	5	102925	126564	117020	108404	104091	105703	237608	261228	238048	303938	256811	252408	0.253811	0.225593	0.676592	0.657682	1.08897	0.906202
Q14247	Src substrate cortactin (Amplaxin) (Oncogene EMS1)	18	109	17	105	951920	1.04738e+06	883872	939595	868020	857746	885913	1.06641e+06	805967	1.15733e+06	1.03368e+06	987480	0.247261	0.197426	0.676592	0.657682	1.08172	0.867799
Q96C86	m7GpppX diphosphatase (EC 3.6.1.59) (DCS-1) (Decapping scavenger enzyme) (Hint-related 7meGMP-directed hydrolase) (Histidine triad nucleotide-binding protein 5) (Histidine triad protein member 5) (HINT-5) (Scavenger mRNA-decapping enzyme DcpS)	5	39	6	40	166387	176441	147832	177193	170363	178296	152072	152102	160536	132415	155965	139594	0.254264	0.17665	0.676592	0.657682	0.933075	1.08584
Q99447	Ethanolamine-phosphate cytidylyltransferase (EC 2.7.7.14) (CTP:phosphoethanolamine cytidylyltransferase) (Phosphorylethanolamine transferase)	1	5	1	6	14320	14052.6	12460.5	15572.6	13817	14556.5	28866.7	26466.6	24137.3	24672.3	21250.2	19952	0.253591	0.0811048	0.676592	0.657682	0.929164	1.20639
Q9H223	EH domain-containing protein 4 (Hepatocellular carcinoma-associated protein 10/11) (PAST homolog 4)	9	50	8	48	227120	204691	245231	235608	251353	241207	292791	242801	298179	229200	241762	236313	0.248272	0.0759562	0.676592	0.657682	0.929787	1.17885
P08758	Annexin A5 (Anchorin CII) (Annexin V) (Annexin-5) (Calphobindin I) (CBP-I) (Endonexin II) (Lipocortin V) (Placental anticoagulant protein 4) (PP4) (Placental anticoagulant protein I) (PAP-I) (Thromboplastin inhibitor) (Vascular anticoagulant-alpha) (VAC-alpha)	23	142	23	141	8.74563e+06	8.62906e+06	8.55935e+06	8.98561e+06	8.87137e+06	8.59447e+06	8.64483e+06	7.60741e+06	8.59013e+06	7.96226e+06	7.94198e+06	7.79096e+06	0.251348	0.340078	0.676592	0.66862	0.980439	1.04841
Q01844	RNA-binding protein EWS (EWS oncogene) (Ewing sarcoma breakpoint region 1 protein)	5	30	5	29	262998	206752	247824	250812	259311	294183	246594	225414	220333	228310	214035	221497	0.251098	0.351603	0.676592	0.673925	0.892165	1.04293
P13073	Cytochrome c oxidase subunit 4 isoform 1, mitochondrial (Cytochrome c oxidase polypeptide IV) (Cytochrome c oxidase subunit IV isoform 1) (COX IV-1)	7	53	7	51	746806	673464	762148	692096	668471	703153	746503	594587	740961	618305	662642	636339	0.254131	0.373163	0.676592	0.686574	1.05752	1.08594
Q8IVT2	Mitotic interactor and substrate of PLK1 (Mitotic spindle positioning protein)	1	4	1	6	31306.5	32314.7	31171.1	21609.9	35675.1	15321.7	52468.9	62908	58028.3	56529	53845	53898.7	0.253551	0.400226	0.676592	0.69575	1.30556	1.05559
P45973	Chromobox protein homolog 5 (Antigen p25) (Heterochromatin protein 1 homolog alpha) (HP1 alpha)	5	29	3	17	112021	104815	112179	98770.5	109985	103918	92835.6	78088.5	62980.7	85046.2	90568.1	81307.7	0.250594	0.417007	0.676592	0.704971	1.05226	0.910411
O75694	Nuclear pore complex protein Nup155 (155 kDa nucleoporin) (Nucleoporin Nup155)	16	94	4	23	293172	262829	309043	300308	313247	308577	83462.1	55767.9	77279.5	57586.8	70350.6	61640.1	0.251381	0.424294	0.676592	0.706567	0.938092	1.14206
P07858	Cathepsin B (EC 3.4.22.1) (APP secretase) (APPS) (Cathepsin B1) [Cleaved into: Cathepsin B light chain; Cathepsin B heavy chain]	7	46	8	57	350317	388125	319907	354694	304308	284440	609201	768165	556272	815534	639621	677757	0.247876	0.445988	0.676592	0.716438	1.1218	0.906572
Q02809	Procollagen-lysine,2-oxoglutarate 5-dioxygenase 1 (EC 1.14.11.4) (Lysyl hydroxylase 1) (LH1)	13	82	3	23	347967	345414	327365	344861	347710	363271	68335.1	62587.7	71378.1	64974.4	69544.4	56512.7	0.248193	0.456496	0.676592	0.721352	0.96676	1.05899
Q9Y4B6	DDB1- and CUL4-associated factor 1 (HIV-1 Vpr-binding protein) (VprBP) (Serine/threonine-protein kinase VPRBP) (EC 2.7.11.1) (Vpr-interacting protein)	3	18	1	6	130161	131636	138073	134012	83159.9	118528	51155.3	78038.7	24402	64995	54458.5	65034	0.249181	0.45259	0.676592	0.721352	1.19115	0.832555
P46087	Probable 28S rRNA (cytosine(4447)-C(5))-methyltransferase (EC 2.1.1.-) (Nucleolar protein 1) (Nucleolar protein 2 homolog) (Proliferating-cell nucleolar antigen p120) (Proliferation-associated nucleolar protein p120)	13	73	14	84	322858	331677	385450	356018	383683	386897	517744	418690	523470	465088	449996	453104	0.249082	0.46059	0.676592	0.723748	0.923121	1.06703
Q92665	28S ribosomal protein S31, mitochondrial (MRP-S31) (S31mt) (Imogen 38) (Mitochondrial small ribosomal subunit protein mS31)	3	18	3	18	63857.4	60914.9	64487.2	62826.4	67700.1	66008	54624.3	47841.7	55158.4	59612.8	52574	53149.5	0.252709	0.473664	0.676592	0.733137	0.962984	0.953356
Q9UMX0	Ubiquilin-1 (Protein linking IAP with cytoskeleton 1) (PLIC-1) (hPLIC-1)	3	17	3	17	112054	119539	94263.6	106480	95040.9	72403.9	37308.4	86384.8	49900.3	62543.9	64240.5	72415	0.249082	0.473876	0.676592	0.733137	1.18958	0.871456
Q9HD20	Manganese-transporting ATPase 13A1 (EC 3.6.3.-)	1	6	1	6	8250.87	14155.4	16417.2	15304.6	17690.4	16738.4	13875.8	8690.47	13537.9	5164.91	12601.9	11880.8	0.250026	0.487024	0.676592	0.740024	0.780633	1.21777
Q99471	Prefoldin subunit 5 (C-Myc-binding protein Mm-1) (Myc modulator 1)	6	33	4	24	206286	266319	199036	217163	160314	187518	195353	287872	171880	299320	218097	225204	0.246729	0.491569	0.676592	0.743309	1.18875	0.882152
P15374	Ubiquitin carboxyl-terminal hydrolase isozyme L3 (UCH-L3) (EC 3.4.19.12) (Ubiquitin thioesterase L3)	4	23	3	17	103584	113352	98700.9	107051	92782	83508.6	79973.5	95685.7	64520.4	90552.7	79568.9	88015.4	0.24848	0.526697	0.676592	0.75406	1.11398	0.930435
P40937	Replication factor C subunit 5 (Activator 1 36 kDa subunit) (A1 36 kDa subunit) (Activator 1 subunit 5) (Replication factor C 36 kDa subunit) (RF-C 36 kDa subunit) (RFC36)	3	16	1	6	74852.8	51402.7	47744.1	69737.5	63856.7	73728.2	16394.4	10581.8	17204.8	16632.5	13684.8	17696.7	0.253846	0.594353	0.676592	0.793224	0.83927	0.92017
P20340	Ras-related protein Rab-6A (Rab-6)	2	12	1	6	90818.8	79759.3	89595.3	84427	100125	105815	37908.1	30841.4	35282.7	32765.8	34887.3	32532.7	0.249654	0.62011	0.676592	0.804324	0.896015	1.03839
Q15404	Ras suppressor protein 1 (RSP-1) (Rsu-1)	6	35	5	28	268792	298972	306132	267485	266120	286445	146181	133977	146312	154654	154433	130790	0.249659	0.670877	0.676592	0.83171	1.06566	0.969522
O75934	Pre-mRNA-splicing factor SPF27 (Breast carcinoma-amplified sequence 2) (DNA amplified in mammary carcinoma 1 protein) (Spliceosome-associated protein SPF 27)	3	23	1	6	87929.3	103005	77899	96364.3	59012	60690.5	24522.8	34072.2	28005.5	39435.8	16501	25283	0.252444	0.685059	0.676592	0.839287	1.24421	1.06625
Q92890	Ubiquitin recognition factor in ER-associated degradation protein 1 (Ubiquitin fusion degradation protein 1) (UB fusion protein 1)	3	18	7	39	107620	121416	124344	108169	106857	114863	271092	258222	228825	224848	263349	250082	0.249232	0.722071	0.676592	0.861332	1.07121	1.0269
Q6XQN6	Nicotinate phosphoribosyltransferase (NAPRTase) (EC 6.3.4.21) (FHA-HIT-interacting protein) (Nicotinate phosphoribosyltransferase domain-containing protein 1)	3	15	6	39	70994.6	66309	69164.5	72560.3	84462.9	68776.8	290110	214235	297226	256695	254894	257948	0.254031	0.789298	0.676592	0.900954	0.914385	1.04163
O75083	WD repeat-containing protein 1 (Actin-interacting protein 1) (AIP1) (NORI-1)	28	179	21	148	3.13403e+06	3.02416e+06	2.99566e+06	3.00082e+06	2.9687e+06	3.00704e+06	1.37553e+06	1.18838e+06	1.40004e+06	1.34271e+06	1.27265e+06	1.28338e+06	0.247072	0.807279	0.676592	0.909748	1.01975	1.01673
Q86W42	THO complex subunit 6 homolog (Functional spliceosome-associated protein 35) (fSAP35) (WD repeat-containing protein 58)	1	6	2	11	17542.2	16494.5	17322.5	17764.5	18126.4	17175.4	33808.3	34072.2	31869	37748.5	35351.3	25285.5	0.251563	0.834272	0.676592	0.924579	0.967834	1.01386
P14927	Cytochrome b-c1 complex subunit 7 (Complex III subunit 7) (Complex III subunit VII) (QP-C) (Ubiquinol-cytochrome c reductase complex 14 kDa protein)	5	35	6	42	275045	329529	247639	295532	195767	209950	308713	420614	282962	361975	314687	314324	0.249787	0.949969	0.676592	0.978185	1.21528	1.02149
Q96EN8	Molybdenum cofactor sulfurase (MCS) (MOS) (MoCo sulfurase) (hMCS) (EC 2.8.1.9) (Molybdenum cofactor sulfurtransferase)	4	22	NA	NA	68356.6	71609.4	76791	68467.1	89672	90581.3	NA	NA	NA	NA	NA	NA	0.252363	NA	0.676592	NA	0.871488	NA
Q9BZX2	Uridine-cytidine kinase 2 (UCK 2) (EC 2.7.1.48) (Cytidine monophosphokinase 2) (Testis-specific protein TSA903) (Uridine monophosphokinase 2)	3	17	NA	NA	91521.7	94795.9	81615	66434.6	84816.4	85622	NA	NA	NA	NA	NA	NA	0.24758	NA	0.676592	NA	1.13112	NA
Q9H307	Pinin (140 kDa nuclear and cell adhesion-related phosphoprotein) (Desmosome-associated protein) (Domain-rich serine protein) (DRS protein) (DRSP) (Melanoma metastasis clone A protein) (Nuclear protein SDK3) (SR-like protein)	5	28	2	12	114941	83632	99989.1	101088	117528	127800	74164.7	64491.1	77736.4	54983.3	63696.4	57279.9	0.254962	0.0446024	0.676779	0.657682	0.861863	1.22978
Q969G5	Caveolae-associated protein 3 (Cavin-3) (Protein kinase C delta-binding protein) (Serum deprivation response factor-related gene product that binds to C-kinase) (hSRBC)	1	6	1	6	387900	402255	354845	380077	355062	319414	231985	450513	465670	608934	558850	217990	0.254785	0.742953	0.676779	0.873989	1.08577	0.828539
O00264	Membrane-associated progesterone receptor component 1 (mPR) (Dap1) (IZA)	2	12	2	11	76590.1	73103	88363.5	85549.8	85132.1	85150.4	164771	113642	149506	115391	126973	123631	0.257371	0.274934	0.677065	0.657682	0.930518	1.16919
P49441	Inositol polyphosphate 1-phosphatase (IPP) (IPPase) (EC 3.1.3.57)	1	4	1	6	19163	18262.1	21014.4	20288.8	20647.9	20708.2	21115.8	18563.2	22230.7	17604.4	17214.3	18149.2	0.256937	0.0513487	0.677065	0.657682	0.948002	1.16882
Q99497	Protein/nucleic acid deglycase DJ-1 (EC 3.1.2.-) (EC 3.5.1.-) (EC 3.5.1.124) (Maillard deglycase) (Oncogene DJ1) (Parkinson disease protein 7) (Parkinsonism-associated deglycase) (Protein DJ-1) (DJ-1)	12	96	15	113	2.30926e+06	2.63372e+06	2.10556e+06	2.29364e+06	2.07193e+06	1.97469e+06	2.65446e+06	3.55066e+06	2.41772e+06	4.74336e+06	3.58651e+06	3.34457e+06	0.257379	0.124748	0.677065	0.657682	1.11171	0.738609
P38117	Electron transfer flavoprotein subunit beta (Beta-ETF)	16	94	17	114	908868	996969	956012	888425	940718	915080	1.55756e+06	1.4743e+06	1.49714e+06	1.7178e+06	1.57398e+06	1.468e+06	0.256964	0.377651	0.677065	0.686714	1.04286	0.951516
Q16643	Drebrin (Developmentally-regulated brain protein)	8	47	2	12	190913	234156	192784	208089	171810	160668	33506.2	36136.7	34586.9	27198.3	36017.2	33312.9	0.255981	0.390993	0.677065	0.692747	1.14297	1.07978
Q53H82	Endoribonuclease LACTB2 (EC 3.1.27.-) (Beta-lactamase-like protein 2)	4	20	8	66	101574	117253	89465.6	104901	79576.7	78603.7	320514	344775	273093	310095	257430	296378	0.257203	0.41248	0.677065	0.702185	1.17185	1.08621
Q9BYD1	39S ribosomal protein L13, mitochondrial (L13mt) (MRP-L13) (Mitochondrial large ribosomal subunit protein uL13m)	3	18	3	18	74532.3	77811.4	80476.9	73673	65505.7	77712.7	106476	83511.8	80675.6	87723.7	93997.4	65479.9	0.2567	0.538742	0.677065	0.761108	1.07344	1.09491
Q13573	SNW domain-containing protein 1 (Nuclear protein SkiP) (Nuclear receptor coactivator NCoA-62) (Ski-interacting protein)	3	18	5	26	238848	254285	232486	228019	173240	237749	284902	334215	272537	170711	321590	314896	0.256497	0.56599	0.677065	0.778305	1.13554	1.10463
Q15833	Syntaxin-binding protein 2 (Protein unc-18 homolog 2) (Unc18-2) (Protein unc-18 homolog B) (Unc-18B)	1	6	3	18	26500	16084.1	27703.3	29586.7	26871.5	30118.9	47720.3	35988.8	55434.6	46511.4	48719.5	52034	0.255814	0.614529	0.677065	0.801485	0.811848	0.944853
Q01415	N-acetylgalactosamine kinase (EC 2.7.1.157) (GalNAc kinase) (Galactokinase 2)	2	12	2	11	41536.1	31272.7	42873.1	39589.2	46981.3	47424.4	54789.3	45409.1	59462.1	58961.4	49447.6	41404.3	0.257582	0.628446	0.677065	0.807263	0.863331	1.06573
Q9NY12	H/ACA ribonucleoprotein complex subunit 1 (Nucleolar protein family A member 1) (snoRNP protein GAR1)	5	28	5	30	176197	179167	190481	169639	182722	169132	187476	140858	183849	169075	168771	171858	0.257445	0.972858	0.677065	0.987988	1.0467	1.00486
P40818	Ubiquitin carboxyl-terminal hydrolase 8 (EC 3.4.19.12) (Deubiquitinating enzyme 8) (Ubiquitin isopeptidase Y) (hUBPy) (Ubiquitin thioesterase 8) (Ubiquitin-specific-processing protease 8)	1	6	1	6	11231.7	11790.9	13733.1	6230.37	10761.9	11856.6	12238.2	5820.66	13156.8	12432.3	12894.9	12338.9	0.257845	0.39407	0.677158	0.694859	1.27408	0.828748
Q13242	Serine/arginine-rich splicing factor 9 (Pre-mRNA-splicing factor SRp30C) (Splicing factor, arginine/serine-rich 9)	6	36	10	54	271432	292882	249396	266682	242391	246930	491319	548523	462273	601365	536694	515162	0.258113	0.23103	0.677261	0.657682	1.07633	0.908599
Q14155	Rho guanine nucleotide exchange factor 7 (Beta-Pix) (COOL-1) (PAK-interacting exchange factor beta) (p85)	3	18	4	23	53868.2	58780.6	55270.9	50629.9	52945.6	55985.7	59842.7	62055.2	62704.5	65010.6	60644.5	71495.1	0.258643	0.269863	0.677643	0.657682	1.05238	0.936354
P50454	Serpin H1 (47 kDa heat shock protein) (Arsenic-transactivated protein 3) (AsTP3) (Cell proliferation-inducing gene 14 protein) (Collagen-binding protein) (Colligin) (Rheumatoid arthritis-related antigen RA-A47)	16	146	15	131	1.49601e+06	1.56224e+06	1.54221e+06	1.42374e+06	1.50224e+06	1.52782e+06	1.30081e+06	1.3595e+06	1.31581e+06	1.2025e+06	1.46417e+06	1.39368e+06	0.25872	0.784813	0.677643	0.899264	1.03293	0.979254
Q9UGK3	Signal-transducing adaptor protein 2 (STAP-2) (Breast tumor kinase substrate) (BRK substrate)	1	6	NA	NA	24663.8	17994.9	31735.3	27191.1	29870.3	35525.9	NA	NA	NA	NA	NA	NA	0.258944	NA	0.677643	NA	0.803501	NA
P23526	Adenosylhomocysteinase (AdoHcyase) (EC 3.3.1.1) (S-adenosyl-L-homocysteine hydrolase)	15	107	19	130	1.8236e+06	1.6973e+06	1.83964e+06	1.83435e+06	1.81606e+06	1.99e+06	2.48701e+06	2.10564e+06	2.39582e+06	2.12673e+06	2.19327e+06	2.21136e+06	0.259328	0.27615	0.677778	0.657682	0.950382	1.06999
Q9H444	Charged multivesicular body protein 4b (Chromatin-modifying protein 4b) (CHMP4b) (SNF7 homolog associated with Alix 1) (SNF7-2) (hSnf7-2) (Vacuolar protein sorting-associated protein 32-2) (Vps32-2) (hVps32-2)	5	30	5	30	117622	132804	122039	121360	113478	117848	115089	157228	108314	142775	156095	147723	0.259453	0.217824	0.677778	0.657682	1.05608	0.852298
O00186	Syntaxin-binding protein 3 (Platelet Sec1 protein) (PSP) (Protein unc-18 homolog 3) (Unc18-3) (Protein unc-18 homolog C) (Unc-18C)	3	18	2	11	44649.8	33744.3	43426.5	41470.9	47455.8	50570.3	32764.3	27029.2	45289.8	36208.7	33653	37856.3	0.259744	0.777832	0.677942	0.895879	0.873284	0.975541
Q9UI10	Translation initiation factor eIF-2B subunit delta (eIF-2B GDP-GTP exchange factor subunit delta)	2	12	2	12	20013.6	15325.9	22656.9	20984.1	23053.9	22974.9	36372	30175.4	37165	29723.6	33863.2	25967.6	0.259982	0.216671	0.677966	0.657682	0.865451	1.15809
O00159	Unconventional myosin-Ic (Myosin I beta) (MMI-beta) (MMIb)	27	170	14	84	869111	795163	920328	879981	932906	930212	390382	314155	399843	273871	335772	339006	0.26079	0.218616	0.67827	0.657682	0.94222	1.16416
P30101	Protein disulfide-isomerase A3 (EC 5.3.4.1) (58 kDa glucose-regulated protein) (58 kDa microsomal protein) (p58) (Disulfide isomerase ER-60) (Endoplasmic reticulum resident protein 57) (ER protein 57) (ERp57) (Endoplasmic reticulum resident protein 60) (ER protein 60) (ERp60)	29	200	31	234	5.2041e+06	5.98042e+06	4.91164e+06	5.10489e+06	4.81787e+06	4.89329e+06	7.30325e+06	8.63733e+06	7.05395e+06	9.7646e+06	8.95778e+06	8.34118e+06	0.260878	0.100119	0.67827	0.657682	1.0864	0.849649
O43491	Band 4.1-like protein 2 (Generally expressed protein 4.1) (4.1G)	5	28	1	6	87390.9	76921.1	94185.1	88932.7	93437.6	99000.6	19479.3	18505.5	20069.9	19627	18012.9	18521.8	0.261014	0.391783	0.67827	0.692747	0.918706	1.03371
Q9BVJ7	Dual specificity protein phosphatase 23 (EC 3.1.3.16) (EC 3.1.3.48) (Low molecular mass dual specificity phosphatase 3) (LDP-3) (VH1-like phosphatase Z)	2	12	1	6	36646.4	41398.6	39279.9	37015.3	35393.1	38460.7	29652.1	25604.8	13387.9	27374.6	20052.5	24612.3	0.260466	0.734515	0.67827	0.870641	1.05823	0.952878
Q96EL2	28S ribosomal protein S24, mitochondrial (MRP-S24) (S24mt) (Mitochondrial small ribosomal subunit protein uS3m) (bMRP-47) (bMRP47)	1	4	1	5	7645.85	14743.9	17207.1	14533	23939.2	17252.8	17126.7	12791.1	21302.3	7946.48	13461.9	13862.8	0.261955	0.177059	0.680119	0.657682	0.710578	1.45218
O75828	Carbonyl reductase [NADPH] 3 (EC 1.1.1.184) (NADPH-dependent carbonyl reductase 3) (Short chain dehydrogenase/reductase family 21C member 2)	7	42	8	45	280743	316609	249610	266895	260143	234770	335121	389328	318114	419530	385675	388312	0.263358	0.105453	0.680278	0.657682	1.11178	0.873521
Q07021	Complement component 1 Q subcomponent-binding protein, mitochondrial (ASF/SF2-associated protein p32) (Glycoprotein gC1qBP) (C1qBP) (Hyaluronan-binding protein 1) (Mitochondrial matrix protein p32) (gC1q-R protein) (p33)	7	49	7	46	2.84561e+06	3.27504e+06	2.4138e+06	2.61668e+06	2.36742e+06	2.52833e+06	1.98825e+06	2.6482e+06	1.95877e+06	3.00516e+06	2.73391e+06	2.53506e+06	0.263908	0.0997391	0.680278	0.657682	1.13604	0.797088
Q16698	2,4-dienoyl-CoA reductase, mitochondrial (EC 1.3.1.34) (2,4-dienoyl-CoA reductase [NADPH]) (4-enoyl-CoA reductase [NADPH]) (Short chain dehydrogenase/reductase family 18C member 1)	13	76	12	78	623089	667928	650082	638475	697399	700284	807576	771570	828429	861751	857869	824594	0.262268	0.0914985	0.680278	0.657682	0.953315	0.946294
Q9UHL4	Dipeptidyl peptidase 2 (EC 3.4.14.2) (Dipeptidyl aminopeptidase II) (Dipeptidyl peptidase 7) (Dipeptidyl peptidase II) (DPP II) (Quiescent cell proline dipeptidase)	2	11	1	6	13832.4	24699.1	23658.4	24274.1	27385.5	25518.2	27825.4	25217.5	30359.3	15598.5	24393.9	25298.8	0.262735	0.182692	0.680278	0.657682	0.8058	1.27739
Q16831	Uridine phosphorylase 1 (UPase 1) (UrdPase 1) (EC 2.4.2.3)	6	28	10	59	90500.3	87390.1	103985	83153.7	92573.7	83275.5	567318	423986	485218	439030	476526	490493	0.263492	0.659997	0.680278	0.826616	1.08831	1.05012
Q13505	Metaxin-1 (Mitochondrial outer membrane import complex protein 1)	4	24	1	6	69293.7	70585.3	51753.8	73867	67193.5	78222.3	4574.83	7221.67	7506.31	4781.66	7973.16	8867.16	0.264069	0.69874	0.680278	0.846812	0.873907	0.89274
P14174	Macrophage migration inhibitory factor (MIF) (EC 5.3.2.1) (Glycosylation-inhibiting factor) (GIF) (L-dopachrome isomerase) (L-dopachrome tautomerase) (EC 5.3.3.12) (Phenylpyruvate tautomerase)	3	16	4	24	1.72688e+06	2.17922e+06	1.80195e+06	1.87951e+06	1.66534e+06	1.42476e+06	2.74271e+06	2.81516e+06	2.53047e+06	3.45175e+06	2.05249e+06	2.72092e+06	0.263365	0.978093	0.680278	0.989834	1.14859	0.983365
O95352	Ubiquitin-like modifier-activating enzyme ATG7 (ATG12-activating enzyme E1 ATG7) (Autophagy-related protein 7) (APG7-like) (hAGP7) (Ubiquitin-activating enzyme E1-like protein)	1	6	NA	NA	23973.5	26722.5	24737.1	21099.7	25613.9	12047.9	NA	NA	NA	NA	NA	NA	0.264081	NA	0.680278	NA	1.28372	NA
Q16204	Coiled-coil domain-containing protein 6 (Papillary thyroid carcinoma-encoded protein) (Protein H4)	3	16	NA	NA	49904.5	36025.5	22153.8	44047.6	46855.9	48834.4	NA	NA	NA	NA	NA	NA	0.263092	NA	0.680278	NA	0.773476	NA
P13804	Electron transfer flavoprotein subunit alpha, mitochondrial (Alpha-ETF)	10	72	12	94	744577	890552	704975	730346	709749	680386	1.378e+06	1.58515e+06	1.2575e+06	1.92024e+06	1.64383e+06	1.54082e+06	0.270531	0.112192	0.68324	0.657682	1.10357	0.826786
P34896	Serine hydroxymethyltransferase, cytosolic (SHMT) (EC 2.1.2.1) (Glycine hydroxymethyltransferase) (Serine methylase)	12	73	9	54	468097	444631	467303	421396	461265	443886	205180	212783	235265	241863	239976	235287	0.269238	0.0852301	0.68324	0.657682	1.04032	0.910899
P61970	Nuclear transport factor 2 (NTF-2) (Placental protein 15) (PP15)	6	36	5	30	422712	488093	374613	403435	367387	381532	379860	478674	386354	465185	441590	472042	0.268743	0.235972	0.68324	0.657682	1.11547	0.902867
Q13561	Dynactin subunit 2 (50 kDa dynein-associated polypeptide) (Dynactin complex 50 kDa subunit) (DCTN-50) (p50 dynamitin)	12	78	11	72	469176	541190	452715	473927	440400	436164	421438	512499	422285	651440	523812	464108	0.268159	0.195695	0.68324	0.657682	1.08337	0.827288
Q15397	Pumilio homolog 3 (HBV X-transactivated gene 5 protein) (HBV XAg-transactivated protein 5) (Minor histocompatibility antigen HA-8) (HLA-HA8)	3	18	2	12	73430.9	72733	80507.4	75523.9	80351.5	84723.6	70600	55503.9	65392.4	42207.8	51830.6	53013.4	0.268268	0.0597551	0.68324	0.657682	0.942113	1.30224
Q96EP5	DAZ-associated protein 1 (Deleted in azoospermia-associated protein 1)	5	36	5	32	184746	184325	138427	154283	149055	138895	145151	154970	155420	172897	150337	181912	0.267116	0.175434	0.68324	0.657682	1.14758	0.901798
Q9H4B7	Tubulin beta-1 chain	1	11	1	11	1.44129e+06	1.1812e+06	1.36192e+06	1.23201e+06	1.04854e+06	1.28905e+06	1.02495e+06	1.00552e+06	961487	1.08415e+06	1.11002e+06	1.13837e+06	0.26977	0.0102325	0.68324	0.657682	1.11621	0.897799
Q9Y230	RuvB-like 2 (EC 3.6.4.12) (48 kDa TATA box-binding protein-interacting protein) (48 kDa TBP-interacting protein) (51 kDa erythrocyte cytosolic protein) (ECP-51) (INO80 complex subunit J) (Repressing pontin 52) (Reptin 52) (TIP49b) (TIP60-associated protein 54-beta) (TAP54-beta)	22	144	19	130	1.42587e+06	1.45374e+06	1.45926e+06	1.4173e+06	1.42484e+06	1.4453e+06	1.13153e+06	1.12577e+06	1.14405e+06	1.17876e+06	1.18267e+06	1.13252e+06	0.267328	0.1439	0.68324	0.657682	1.012	0.973498
O75691	Small subunit processome component 20 homolog (Down-regulated in metastasis protein) (Novel nucleolar protein 73) (NNP73) (Protein Key-1A6)	1	4	1	6	5858.23	2443.01	3978.67	4678.21	5443.2	6189.99	9867.38	7041.61	8316.63	3235.01	7650.03	8338.56	0.270522	0.340615	0.68324	0.66862	0.752843	1.31222
P46777	60S ribosomal protein L5 (Large ribosomal subunit protein uL18)	16	119	13	106	2.16578e+06	1.86123e+06	2.16792e+06	2.09314e+06	2.37789e+06	2.23632e+06	1.47675e+06	1.20126e+06	1.47604e+06	1.18541e+06	1.31283e+06	1.33426e+06	0.267452	0.378173	0.68324	0.686714	0.923603	1.0839
O75368	SH3 domain-binding glutamic acid-rich-like protein	2	12	3	24	49113.4	52840.7	45164.4	56397.7	30094.6	30803.1	150458	290027	123998	262287	209089	207041	0.270303	0.40954	0.68324	0.700358	1.25426	0.832059
P52306	Rap1 GTPase-GDP dissociation stimulator 1 (Exchange factor smgGDS) (SMG GDS protein) (SMG P21 stimulatory GDP/GTP exchange protein)	9	52	1	6	176037	184768	173380	182481	196327	179238	14400.5	19897.2	20539	9176.34	17180.8	19548.6	0.269737	0.453009	0.68324	0.721352	0.957241	1.19455
Q16540	39S ribosomal protein L23, mitochondrial (L23mt) (MRP-L23) (L23 mitochondrial-related protein) (Mitochondrial large ribosomal subunit protein uL23m) (Ribosomal protein L23-like)	2	12	1	6	41244	44146.3	80086.3	65033.9	73136.2	70054.2	26363	26449.6	27994.6	11099.4	27446.6	29390.3	0.266612	0.45506	0.68324	0.721352	0.794704	1.18946
P30837	Aldehyde dehydrogenase X, mitochondrial (EC 1.2.1.3) (Aldehyde dehydrogenase 5) (Aldehyde dehydrogenase family 1 member B1)	6	29	13	83	136591	143683	118034	116654	126597	122843	761516	723472	739296	798104	776031	712997	0.269388	0.506864	0.68324	0.749843	1.08799	0.972521
P51659	Peroxisomal multifunctional enzyme type 2 (MFE-2) (17-beta-hydroxysteroid dehydrogenase 4) (17-beta-HSD 4) (D-bifunctional protein) (DBP) (Multifunctional protein 2) (MPF-2) (Short chain dehydrogenase/reductase family 8C member 1) [Cleaved into: (3R)-hydroxyacyl-CoA dehydrogenase (EC 1.1.1.n12); Enoyl-CoA hydratase 2 (EC 4.2.1.107) (EC 4.2.1.119) (3-alpha,7-alpha,12-alpha-trihydroxy-5-beta-choles…	12	73	9	60	475369	472324	489667	473629	507304	501710	333515	322050	382426	325227	340390	331266	0.270313	0.523065	0.68324	0.752827	0.969458	1.04124
Q13868	Exosome complex component RRP4 (Exosome component 2) (Ribosomal RNA-processing protein 4)	5	29	2	12	113481	118043	115749	119130	138460	116415	46367.1	37883.5	24601.2	37291.1	44018.1	39394.9	0.268719	0.525014	0.68324	0.753316	0.928525	0.901807
P02788	Lactotransferrin (Lactoferrin) (EC 3.4.21.-) (Growth-inhibiting protein 12) (Talalactoferrin) [Cleaved into: Lactoferricin-H (Lfcin-H); Kaliocin-1; Lactoferroxin-A; Lactoferroxin-B; Lactoferroxin-C]	1	6	1	6	98658.9	81616	42879.3	173301	120779	68290.1	82193.6	142591	76821.2	134678	87967.2	103676	0.270033	0.678311	0.68324	0.83576	0.615818	0.924263
P18887	DNA repair protein XRCC1 (X-ray repair cross-complementing protein 1)	3	18	2	10	54110.1	55500.9	49614.9	48859.1	70636.9	70091.6	40449.8	26018.7	37969.3	30693.6	36865.3	30636.1	0.269911	0.769087	0.68324	0.889089	0.839854	1.06357
P16989	Y-box-binding protein 3 (Cold shock domain-containing protein A) (DNA-binding protein A) (Single-strand DNA-binding protein NF-GMB)	4	28	4	29	150149	136845	158470	144888	167809	180630	127990	108771	123761	115645	125677	112634	0.268552	0.788898	0.68324	0.900954	0.902976	1.01855
Q5U5X0	Complex III assembly factor LYRM7 (LYR motif-containing protein 7)	1	4	1	5	16168	17727.7	16732.8	16587.2	15631.7	16334.3	10428.1	16342.5	16827.4	20598.8	18586.5	9372.24	0.267745	0.810458	0.68324	0.9114	1.04274	0.897863
P62993	Growth factor receptor-bound protein 2 (Adapter protein GRB2) (Protein Ash) (SH2/SH3 adapter GRB2)	6	36	5	29	143389	180616	170677	161806	124494	147443	134612	168430	106705	149566	127714	134663	0.269551	0.890757	0.68324	0.952856	1.14049	0.99467
P17987	T-complex protein 1 subunit alpha (TCP-1-alpha) (CCT-alpha)	25	173	24	168	3.68979e+06	3.60755e+06	3.55062e+06	3.47825e+06	3.55314e+06	3.60607e+06	1.71177e+06	1.65892e+06	1.81253e+06	1.64466e+06	1.76504e+06	1.78869e+06	0.269841	0.940402	0.68324	0.975183	1.01979	0.997081
P14209	CD99 antigen (12E7) (E2 antigen) (Protein MIC2) (T-cell surface glycoprotein E2) (CD antigen CD99)	2	10	NA	NA	16468.2	13757.7	19523.5	10759.9	16099.1	14039.8	NA	NA	NA	NA	NA	NA	0.269244	NA	0.68324	NA	1.2164	NA
P36551	Oxygen-dependent coproporphyrinogen-III oxidase, mitochondrial (COX) (Coprogen oxidase) (Coproporphyrinogenase) (EC 1.3.3.3)	13	81	15	94	501393	536583	457827	442655	484150	469269	687502	703502	652079	788920	719872	709109	0.270927	0.11257	0.683659	0.657682	1.07144	0.921178
P31040	Succinate dehydrogenase [ubiquinone] flavoprotein subunit, mitochondrial (EC 1.3.5.1) (Flavoprotein subunit of complex II) (Fp)	17	110	11	68	537104	557977	508906	586264	590792	525544	258910	216087	280103	208159	244802	254257	0.271582	0.554059	0.684192	0.768189	0.942081	1.0677
Q9ULC6	Protein-arginine deiminase type-1 (EC 3.5.3.15) (Peptidylarginine deiminase I) (Protein-arginine deiminase type I)	1	6	1	6	278504	281974	262968	272163	254804	266553	469216	572688	537090	578337	423589	491729	0.2716	0.604794	0.684192	0.797308	1.03771	1.05713
P22033	Methylmalonyl-CoA mutase, mitochondrial (MCM) (EC 5.4.99.2) (Methylmalonyl-CoA isomerase)	3	17	2	9	39584.6	33815.1	39143.2	39856.4	39884.1	40013.7	33977.8	27933.1	28051.3	24252.5	24206.8	30356.4	0.27186	0.248309	0.684233	0.657682	0.939783	1.14143
Q8N766	ER membrane protein complex subunit 1	7	39	6	36	112852	130950	155228	140783	155732	151469	156703	114045	153318	93899.9	116424	133128	0.272078	0.217829	0.684233	0.657682	0.890722	1.23472
Q9H6F5	Coiled-coil domain-containing protein 86 (Cytokine-induced protein with coiled-coil domain)	2	12	1	6	63555.2	41463.6	49815.2	55934.8	58512.7	67241.4	35970.6	24197.2	36140.1	32682.3	25936.2	30038	0.27272	0.661157	0.685267	0.82688	0.852193	1.0863
P05091	Aldehyde dehydrogenase, mitochondrial (EC 1.2.1.3) (ALDH class 2) (ALDH-E2) (ALDHI)	1	2	7	36	28861.1	51702.9	55357.6	55706.8	59162.1	55300.2	157395	138767	154919	146992	144207	144600	0.273073	0.456946	0.685573	0.721352	0.798745	1.03507
P00387	NADH-cytochrome b5 reductase 3 (B5R) (Cytochrome b5 reductase) (EC 1.6.2.2) (Diaphorase-1) [Cleaved into: NADH-cytochrome b5 reductase 3 membrane-bound form; NADH-cytochrome b5 reductase 3 soluble form]	11	74	8	60	602090	630714	632046	613684	653400	686609	721390	510244	735093	436222	555820	553557	0.274431	0.177986	0.685889	0.657682	0.954525	1.27247
P54819	Adenylate kinase 2, mitochondrial (AK 2) (EC 2.7.4.3) (ATP-AMP transphosphorylase 2) (ATP:AMP phosphotransferase) (Adenylate monophosphate kinase) [Cleaved into: Adenylate kinase 2, mitochondrial, N-terminally processed]	11	68	12	84	1.17893e+06	1.34059e+06	1.10183e+06	1.11314e+06	1.1196e+06	1.1229e+06	1.92952e+06	2.21271e+06	1.96576e+06	2.55667e+06	2.23885e+06	2.16526e+06	0.274324	0.12213	0.685889	0.657682	1.07919	0.877487
P49591	Serine--tRNA ligase, cytoplasmic (EC 6.1.1.11) (Seryl-tRNA synthetase) (SerRS) (Seryl-tRNA(Ser/Sec) synthetase)	13	69	15	89	455731	436556	448468	447784	474152	455321	713545	604372	716211	578353	646574	664242	0.274281	0.359393	0.685889	0.681414	0.973497	1.07673
Q9P0L0	Vesicle-associated membrane protein-associated protein A (VAMP-A) (VAMP-associated protein A) (VAP-A) (33 kDa VAMP-associated protein) (VAP-33)	5	35	4	21	237723	240030	267726	247302	269620	280263	175467	103754	164637	123984	113813	126872	0.274587	0.366434	0.685889	0.684374	0.93514	1.21716
P61247	40S ribosomal protein S3a (Small ribosomal subunit protein eS1) (v-fos transformation effector protein) (Fte-1)	17	127	16	126	3.66368e+06	3.18054e+06	3.56747e+06	3.60065e+06	3.79912e+06	3.62629e+06	2.45751e+06	2.04159e+06	2.33802e+06	1.98968e+06	2.23287e+06	2.2533e+06	0.274302	0.482658	0.685889	0.738971	0.94428	1.05579
P30084	Enoyl-CoA hydratase, mitochondrial (EC 4.2.1.17) (Enoyl-CoA hydratase 1) (Short-chain enoyl-CoA hydratase) (SCEH)	10	68	10	58	924420	1.0261e+06	834707	857682	852571	863026	518152	582096	511220	585271	574795	489238	0.274051	0.772582	0.685889	0.891661	1.08237	0.977059
Q9BRT3	Migration and invasion enhancer 1 (HBV X-transactivated gene 4 protein) (HBV XAg-transactivated protein 4) (Protein C35)	2	11	1	6	34300.5	38906.8	30485.7	28388.3	28303.8	34861.4	25810.6	32399.6	24351.8	28783.1	22414.6	19295	0.275479	0.322833	0.68696	0.666212	1.13259	1.17121
Q9HCD5	Nuclear receptor coactivator 5 (NCoA-5) (Coactivator independent of AF-2) (CIA)	3	18	3	18	65736.8	66065.2	67060.6	45265.5	64787.3	63747.7	64656.3	59114.1	55143.9	53920	62651.4	59011.5	0.275451	0.78439	0.68696	0.899264	1.1442	1.01897
O15439	Multidrug resistance-associated protein 4 (ATP-binding cassette sub-family C member 4) (MRP/cMOAT-related ABC transporter) (Multi-specific organic anion transporter B) (MOAT-B)	1	6	1	4	5953.57	5132.02	6082.94	3302.93	6868.59	2950.57	8976.81	3070.8	7266.36	4143.61	5739.67	3185.1	0.276227	0.430065	0.688245	0.708723	1.30837	1.47792
Q99436	Proteasome subunit beta type-7 (EC 3.4.25.1) (Macropain chain Z) (Multicatalytic endopeptidase complex chain Z) (Proteasome subunit Z)	8	66	9	59	728475	780443	688549	616624	700206	722006	682980	859675	674191	872458	813636	840503	0.27703	0.168543	0.68909	0.657682	1.07781	0.877404
Q9Y5J7	Mitochondrial import inner membrane translocase subunit Tim9	1	6	1	6	196894	235335	244879	223240	191461	193965	374018	312931	418094	423465	330221	345045	0.276811	0.969124	0.68909	0.986336	1.11245	1.00574
P52888	Thimet oligopeptidase (EC 3.4.24.15) (Endopeptidase 24.15) (MP78)	6	36	5	27	145262	153032	132294	150757	160697	146722	110368	95286.6	112170	92813.2	98231.4	107886	0.278454	0.423047	0.689738	0.70633	0.939786	1.06321
P22392	Nucleoside diphosphate kinase B (NDK B) (NDP kinase B) (EC 2.7.4.6) (C-myc purine-binding transcription factor PUF) (Histidine protein kinase NDKB) (EC 2.7.13.3) (nm23-H2)	1	12	1	12	457247	447015	387535	369997	276377	444519	264527	434239	334502	269785	421717	463464	0.27844	0.656392	0.689738	0.823938	1.18416	0.894632
Q8N8S7	Protein enabled homolog	3	18	1	6	95733.8	94185.6	90671.3	84791.5	90895.6	93565.2	19193.3	24573.2	18909.9	23289.1	19134.3	22835.6	0.27805	0.698163	0.689738	0.846812	1.04211	0.960424
P20674	Cytochrome c oxidase subunit 5A, mitochondrial (Cytochrome c oxidase polypeptide Va)	3	21	3	24	138372	204344	122687	148612	85784.4	118150	163897	276865	140428	239890	212248	165883	0.277799	0.706685	0.689738	0.850566	1.32012	0.940404
P31949	Protein S100-A11 (Calgizzarin) (Metastatic lymph node gene 70 protein) (MLN 70) (Protein S100-C) (S100 calcium-binding protein A11) [Cleaved into: Protein S100-A11, N-terminally processed]	3	22	3	24	231918	334728	240265	342969	86382.8	125851	240592	437283	203670	327154	250169	233564	0.27796	0.888039	0.689738	0.951994	1.45337	1.08714
P27708	CAD protein [Includes: Glutamine-dependent carbamoyl-phosphate synthase (EC 6.3.5.5); Aspartate carbamoyltransferase (EC 2.1.3.2); Dihydroorotase (EC 3.5.2.3)]	28	162	27	157	901913	839070	922257	891445	944685	942400	1.13054e+06	877883	1.14419e+06	744088	895118	930923	0.279231	0.142256	0.691085	0.657682	0.958507	1.22664
Q9UQ35	Serine/arginine repetitive matrix protein 2 (300 kDa nuclear matrix antigen) (Serine/arginine-rich splicing factor-related nuclear matrix protein of 300 kDa) (SR-related nuclear matrix protein of 300 kDa) (Ser/Arg-related nuclear matrix protein of 300 kDa) (Splicing coactivator subunit SRm300) (Tax-responsive enhancer element-binding protein 803) (TaxREB803)	17	93	12	68	428533	429384	520905	473657	505001	522472	531094	419143	497971	391009	425253	412298	0.279927	0.0989159	0.692229	0.657682	0.918523	1.17879
O00422	Histone deacetylase complex subunit SAP18 (18 kDa Sin3-associated polypeptide) (2HOR0202) (Cell growth-inhibiting gene 38 protein) (Sin3-associated polypeptide p18)	5	28	4	30	169279	186532	131876	136677	140261	148032	131119	171642	154247	176359	188684	175468	0.294012	0.101214	0.694882	0.657682	1.14758	0.84551
O14556	Glyceraldehyde-3-phosphate dehydrogenase, testis-specific (EC 1.2.1.12) (Spermatogenic cell-specific glyceraldehyde 3-phosphate dehydrogenase 2) (GAPDH-2) (Spermatogenic glyceraldehyde-3-phosphate dehydrogenase)	1	6	5	28	102242	103844	112504	101622	69098.8	103736	475765	460501	436370	556651	510958	500099	0.290372	0.0326994	0.694882	0.657682	1.1608	0.875569
O60841	Eukaryotic translation initiation factor 5B (eIF-5B) (EC 3.6.5.3) (Translation initiation factor IF-2)	16	91	11	62	411215	386012	478017	418321	491796	514026	314396	240771	319378	206155	223552	225599	0.282187	0.0428643	0.694882	0.657682	0.895446	1.33456
P04632	Calpain small subunit 1 (CSS1) (Calcium-activated neutral proteinase small subunit) (CANP small subunit) (Calcium-dependent protease small subunit) (CDPS) (Calcium-dependent protease small subunit 1) (Calpain regulatory subunit)	5	38	5	37	210014	236170	209389	240661	219177	233607	242127	267479	245566	272460	263716	278536	0.303232	0.0933368	0.694882	0.657682	0.945384	0.92692
P11310	Medium-chain specific acyl-CoA dehydrogenase, mitochondrial (MCAD) (EC 1.3.8.7)	14	93	13	95	1.15134e+06	1.21923e+06	1.09007e+06	1.11339e+06	1.09958e+06	1.10963e+06	1.25194e+06	1.32725e+06	1.25246e+06	1.43578e+06	1.41839e+06	1.36935e+06	0.289774	0.0153832	0.694882	0.657682	1.04154	0.907216
P14406	Cytochrome c oxidase subunit 7A2, mitochondrial (Cytochrome c oxidase subunit VIIa-liver/heart) (Cytochrome c oxidase subunit VIIa-L) (Cytochrome c oxidase subunit VIIaL)	2	18	2	17	258926	271961	267619	266867	236886	259894	336292	318995	313567	251818	284957	285609	0.305214	0.023954	0.694882	0.657682	1.04565	1.1781
P16949	Stathmin (Leukemia-associated phosphoprotein p18) (Metablastin) (Oncoprotein 18) (Op18) (Phosphoprotein p19) (pp19) (Prosolin) (Protein Pr22) (pp17)	3	24	5	31	405851	500172	222180	341469	228622	211913	201406	447403	344730	803414	574619	431245	0.305504	0.104481	0.694882	0.657682	1.44271	0.549135
P30153	Serine/threonine-protein phosphatase 2A 65 kDa regulatory subunit A alpha isoform (Medium tumor antigen-associated 61 kDa protein) (PP2A subunit A isoform PR65-alpha) (PP2A subunit A isoform R1-alpha)	16	111	16	112	1.11567e+06	1.0486e+06	1.12042e+06	1.04523e+06	1.08451e+06	1.06195e+06	1.10462e+06	901851	1.0166e+06	888068	900603	923057	0.301199	0.153571	0.694882	0.657682	1.02914	1.11481
P35222	Catenin beta-1 (Beta-catenin)	7	44	7	42	110034	107696	131110	121673	127126	126565	191523	162317	209506	116111	169803	166038	0.294008	0.186615	0.694882	0.657682	0.929339	1.24647
P35579	Myosin-9 (Cellular myosin heavy chain, type A) (Myosin heavy chain 9) (Myosin heavy chain, non-muscle IIa) (Non-muscle myosin heavy chain A) (NMMHC-A) (Non-muscle myosin heavy chain IIa) (NMMHC II-a) (NMMHC-IIA)	93	729	69	510	1.10893e+07	1.02284e+07	1.15001e+07	1.10607e+07	1.13528e+07	1.2132e+07	5.85011e+06	4.40604e+06	5.8492e+06	4.4714e+06	4.83166e+06	4.82181e+06	0.307083	0.276358	0.694882	0.657682	0.949986	1.14021
P35749	Myosin-11 (Myosin heavy chain 11) (Myosin heavy chain, smooth muscle isoform) (SMMHC)	5	25	2	12	245585	244790	231873	237024	253521	267916	191941	143780	175227	139440	121877	149271	0.29647	0.107551	0.694882	0.657682	0.952254	1.24443
P54105	Methylosome subunit pICln (Chloride channel, nucleotide sensitive 1A) (Chloride conductance regulatory protein ICln) (I(Cln)) (Chloride ion current inducer protein) (ClCI) (Reticulocyte pICln)	1	5	1	6	35458.7	35293.2	36929.1	35954	17375.1	32544.8	36179.4	36832	40988.7	35772.1	35364.9	32526.7	0.296302	0.127246	0.694882	0.657682	1.25394	1.09971
P54136	Arginine--tRNA ligase, cytoplasmic (EC 6.1.1.19) (Arginyl-tRNA synthetase) (ArgRS)	26	177	20	139	1.41622e+06	1.22258e+06	1.43604e+06	1.40633e+06	1.48563e+06	1.45314e+06	1.14716e+06	856863	1.15351e+06	789396	938089	980337	0.284336	0.277588	0.694882	0.657682	0.9378	1.16608
P55145	Mesencephalic astrocyte-derived neurotrophic factor (Arginine-rich protein) (Protein ARMET)	5	29	3	15	305329	337263	274974	322023	222671	257076	73667.7	93899.7	81371.3	88629.9	52786.6	61485.9	0.307617	0.256363	0.694882	0.657682	1.14443	1.22689
P56537	Eukaryotic translation initiation factor 6 (eIF-6) (B(2)GCN homolog) (B4 integrin interactor) (CAB) (p27(BBP))	6	47	5	42	662824	714056	605663	621886	630097	617581	721462	796151	688380	945090	857933	810124	0.304442	0.0527823	0.694882	0.657682	1.06043	0.84419
P61006	Ras-related protein Rab-8A (Oncogene c-mel)	1	12	1	11	37934.5	35161.7	39394.5	25634.1	37292	35154.6	34939.7	39984.8	43020.5	26903.8	21396.6	22402.2	0.285881	0.00522458	0.694882	0.657682	1.14692	1.66818
P61160	Actin-related protein 2 (Actin-like protein 2)	17	118	8	48	1.39626e+06	1.21814e+06	1.30606e+06	1.33289e+06	1.39029e+06	1.39291e+06	625835	534338	629210	506762	532663	559631	0.298743	0.143318	0.694882	0.657682	0.95247	1.11902
P62244	40S ribosomal protein S15a (Small ribosomal subunit protein uS8)	7	42	6	36	1.10652e+06	1.03578e+06	1.19986e+06	1.12744e+06	1.19963e+06	1.21116e+06	846528	636557	875366	646578	661177	674765	0.291914	0.182686	0.694882	0.657682	0.944585	1.18962
Q01085	Nucleolysin TIAR (TIA-1-related protein)	5	23	3	18	99398.9	126237	105588	87103.2	105758	102660	72929.6	77618.5	69819	86861.2	73498.2	77131.4	0.296793	0.277646	0.694882	0.657682	1.12081	0.927897
Q04695	Keratin, type I cytoskeletal 17 (39.1) (Cytokeratin-17) (CK-17) (Keratin-17) (K17)	2	12	2	12	165616	186591	155705	170872	153948	127697	158068	173995	109320	341293	220121	200511	0.298743	0.0682839	0.694882	0.657682	1.12242	0.5793
Q14197	Peptidyl-tRNA hydrolase ICT1, mitochondrial (EC 3.1.1.29) (39S ribosomal protein L58, mitochondrial) (MRP-L58) (Digestion substraction 1) (DS-1) (Immature colon carcinoma transcript 1 protein) (Mitochondrial large ribosomal subunit protein mL62)	2	11	2	12	62103.4	78688.4	81634.8	80510	81012	84088.1	91178.4	84443.8	85093.2	83401.2	82366.7	80622.6	0.288463	0.100528	0.694882	0.657682	0.905608	1.05814
Q14204	Cytoplasmic dynein 1 heavy chain 1 (Cytoplasmic dynein heavy chain 1) (Dynein heavy chain, cytosolic)	139	884	97	597	6.22442e+06	5.63852e+06	6.55349e+06	6.22698e+06	6.54305e+06	6.74757e+06	4.04871e+06	3.01631e+06	4.11617e+06	2.6761e+06	3.15714e+06	3.34009e+06	0.299602	0.186713	0.694882	0.657682	0.943581	1.21888
Q14534	Squalene monooxygenase (EC 1.14.14.17) (Squalene epoxidase) (SE)	1	4	1	6	23718.8	29271.5	21421.9	27156.1	27160.4	27868.6	32388.7	23912.9	27964.5	18023.2	20471	20989.8	0.30759	0.0261574	0.694882	0.657682	0.905423	1.41662
Q2KHT3	Protein CLEC16A (C-type lectin domain family 16 member A)	1	6	1	6	58021.5	66793.6	57044.9	53977.7	58126.3	57680.7	53744.3	59797.6	50236.3	76059.7	64831.3	60447.9	0.293746	0.0735837	0.694882	0.657682	1.07112	0.813445
Q5JTH9	RRP12-like protein	7	37	2	12	143245	135830	189150	167462	196172	171301	55537.6	40429.8	53706.6	41436.1	44021.8	33755.5	0.281962	0.156994	0.694882	0.657682	0.875293	1.25551
Q6P2Q9	Pre-mRNA-processing-splicing factor 8 (220 kDa U5 snRNP-specific protein) (PRP8 homolog) (Splicing factor Prp8) (p220)	39	230	23	134	1.07092e+06	1.01068e+06	1.17717e+06	1.09638e+06	1.17563e+06	1.18754e+06	662111	494503	623271	412965	493975	495242	0.297087	0.0944561	0.694882	0.657682	0.941965	1.26937
Q7Z434	Mitochondrial antiviral-signaling protein (MAVS) (CARD adapter inducing interferon beta) (Cardif) (Interferon beta promoter stimulator protein 1) (IPS-1) (Putative NF-kappa-B-activating protein 031N) (Virus-induced-signaling adapter) (VISA)	3	17	8	46	57837.5	46044.9	62345.3	62371.2	64072.4	58804	158517	131281	168500	118545	136463	143775	0.288034	0.221844	0.694882	0.657682	0.897327	1.14924
Q86UY8	5'-nucleotidase domain-containing protein 3 (EC 3.1.3.-) (GRP94-neighboring nucleotidase)	1	6	1	6	13157.7	8006.46	15102.8	15049.2	13443	15826.3	41640	32925	38580.6	19422.8	30480.7	34923	0.305761	0.175247	0.694882	0.657682	0.818326	1.33385
Q86VP6	Cullin-associated NEDD8-dissociated protein 1 (Cullin-associated and neddylation-dissociated protein 1) (TBP-interacting protein of 120 kDa A) (TBP-interacting protein 120A) (p120 CAND1)	23	152	22	142	1.3068e+06	1.25923e+06	1.48021e+06	1.39068e+06	1.45477e+06	1.44305e+06	1.5506e+06	1.1467e+06	1.45638e+06	1.05536e+06	1.19339e+06	1.22705e+06	0.300592	0.169937	0.694882	0.657682	0.943509	1.19503
Q8NFZ0	F-box DNA helicase 1 (hFBH1) (EC 3.6.4.12) (F-box only protein 18)	1	6	1	6	20278.7	22137.6	21605.8	16345.5	22471.6	18470.7	29872.3	24635.4	23880.6	26088.3	20744.3	20236.4	0.28378	0.214497	0.694882	0.657682	1.11755	1.16877
Q8WVJ2	NudC domain-containing protein 2	1	6	3	17	13035	14324.1	13012.2	13984.9	11858.8	11507	57151	60131.2	55041.5	49286.8	41239.4	50890.5	0.304672	0.0457535	0.694882	0.657682	1.08087	1.21855
Q92841	Probable ATP-dependent RNA helicase DDX17 (EC 3.6.4.13) (DEAD box protein 17) (DEAD box protein p72) (DEAD box protein p82) (RNA-dependent helicase p72)	19	114	19	134	718713	701693	674344	658565	686034	689749	1.30453e+06	1.23135e+06	1.24825e+06	1.15548e+06	1.13903e+06	1.18216e+06	0.285291	0.0145799	0.694882	0.657682	1.02969	1.08843
Q93034	Cullin-5 (CUL-5) (Vasopressin-activated calcium-mobilizing receptor 1) (VACM-1)	5	27	2	12	65389.2	67346.1	85116.1	72330.8	86812.2	86221.9	44545	30186.7	47179.5	21146.8	31178.6	35943.8	0.298179	0.195922	0.694882	0.657682	0.887867	1.38113
Q969U7	Proteasome assembly chaperone 2 (PAC-2) (Hepatocellular carcinoma-susceptibility protein 3) (Tumor necrosis factor superfamily member 5-induced protein 1)	2	12	3	17	31625.9	31991.3	38689.6	26843.2	34643.1	29693.4	52188.6	43331.2	50442.8	34638.6	42353.8	48275.5	0.304586	0.229714	0.694882	0.657682	1.12204	1.1652
Q96AT9	Ribulose-phosphate 3-epimerase (EC 5.1.3.1) (Ribulose-5-phosphate-3-epimerase)	1	12	1	12	64561.3	75578.4	61515.7	58807.1	65688	60654.6	53431.9	62190	52678	68086.3	58990.7	59553.5	0.305677	0.213734	0.694882	0.657682	1.08915	0.901781
Q9BRX5	DNA replication complex GINS protein PSF3 (GINS complex subunit 3)	2	12	2	12	17622.4	19554.7	14161.8	15798.7	11231.8	15868.2	17703.4	19798.7	18682	22505.1	20897.5	22064	0.285454	0.0172758	0.694882	0.657682	1.19675	0.858209
Q9BVP2	Guanine nucleotide-binding protein-like 3 (E2-induced gene 3 protein) (Novel nucleolar protein 47) (NNP47) (Nucleolar GTP-binding protein 3) (Nucleostemin)	10	57	9	53	322375	304214	340625	321154	349936	346218	330686	271742	322388	219272	255547	267019	0.296334	0.0622174	0.694882	0.657682	0.950758	1.24665
Q9NPD3	Exosome complex component RRP41 (Exosome component 4) (Ribosomal RNA-processing protein 41) (p12A)	2	11	1	6	33333.9	36206.1	37721.1	28322.7	34595.9	35234.4	16948.4	20430.6	20823.5	21779.3	22249.7	20987.4	0.307075	0.166484	0.694882	0.657682	1.0928	0.895199
Q9UNF0	Protein kinase C and casein kinase substrate in neurons protein 2 (Syndapin-2) (Syndapin-II)	11	78	8	60	652140	683431	607387	608750	573286	649355	464034	529178	478926	573117	536457	485750	0.29902	0.270038	0.694882	0.657682	1.06092	0.922783
Q9Y2Q3	Glutathione S-transferase kappa 1 (EC 2.5.1.18) (GST 13-13) (GST class-kappa) (GSTK1-1) (hGSTK1) (Glutathione S-transferase subunit 13)	8	58	6	41	324516	297440	340914	311138	360346	373023	227201	181544	219146	180444	196677	189100	0.307717	0.250159	0.694882	0.657682	0.921842	1.10892
Q9Y678	Coatomer subunit gamma-1 (Gamma-1-coat protein) (Gamma-1-COP)	21	130	17	106	660767	618582	707579	681472	701790	696657	592861	459987	562512	460908	479647	499226	0.301549	0.245399	0.694882	0.657682	0.955292	1.12195
Q9Y697	Cysteine desulfurase, mitochondrial (EC 2.8.1.7)	2	11	1	6	25412	36391.7	34821.7	30283.6	28510.4	21230	20726	20861	20893.5	10517.9	18709	19747.9	0.299102	0.235551	0.694882	0.657682	1.20746	1.27577
Q9BYT8	Neurolysin, mitochondrial (EC 3.4.24.16) (Angiotensin-binding protein) (Microsomal endopeptidase) (MEP) (Mitochondrial oligopeptidase M) (Neurotensin endopeptidase)	6	34	9	52	91067.7	100268	110056	117294	99045.9	113782	213475	170437	205923	151762	192883	179466	0.292747	0.300513	0.694882	0.660799	0.912972	1.1254
Q13404	Ubiquitin-conjugating enzyme E2 variant 1 (UEV-1) (CROC-1) (TRAF6-regulated IKK activator 1 beta Uev1A)	1	6	1	5	122172	117133	112499	117452	112232	94910.5	79754.3	88004.3	79244	100542	81008.9	87859.8	0.290339	0.305527	0.694882	0.662559	1.08382	0.916825
Q9UBB4	Ataxin-10 (Brain protein E46 homolog) (Spinocerebellar ataxia type 10 protein)	7	41	4	20	243527	225876	192112	243298	249169	229633	76620	53329.6	69513.9	48970.3	55779.4	64786	0.282514	0.307987	0.694882	0.662703	0.916099	1.17653
O43399	Tumor protein D54 (hD54) (Tumor protein D52-like 2)	10	61	10	57	655469	847354	577813	631387	570946	591344	687597	934056	596437	1.10412e+06	828356	759211	0.30656	0.318396	0.694882	0.666212	1.15998	0.824053
O75390	Citrate synthase, mitochondrial (EC 2.3.3.1) (Citrate (Si)-synthase)	12	80	11	67	1.39996e+06	1.36236e+06	1.49897e+06	1.41719e+06	1.499e+06	1.55596e+06	1.60796e+06	1.15206e+06	1.50841e+06	1.2444e+06	1.27155e+06	1.24952e+06	0.285849	0.323035	0.694882	0.666212	0.952851	1.13357
P08397	Porphobilinogen deaminase (PBG-D) (EC 2.5.1.61) (Hydroxymethylbilane synthase) (HMBS) (Pre-uroporphyrinogen synthase)	1	5	1	6	19047.4	21999.8	21850.3	19069.5	20196.7	19900.9	18819.7	20663.9	19854.1	26762	19931.9	20277.7	0.301467	0.320803	0.694882	0.666212	1.06305	0.886013
P78417	Glutathione S-transferase omega-1 (GSTO-1) (EC 2.5.1.18) (Glutathione S-transferase omega 1-1) (GSTO 1-1) (Glutathione-dependent dehydroascorbate reductase) (EC 1.8.5.1) (Monomethylarsonic acid reductase) (MMA(V) reductase) (EC 1.20.4.2) (S-(Phenacyl)glutathione reductase) (SPG-R)	13	79	12	73	2.64265e+06	2.70615e+06	2.62931e+06	2.67563e+06	2.60283e+06	2.5372e+06	3.88818e+06	3.74733e+06	3.72396e+06	4.13462e+06	3.76904e+06	3.86801e+06	0.307126	0.316927	0.694882	0.666212	1.02079	0.964984
Q16630	Cleavage and polyadenylation specificity factor subunit 6 (Cleavage and polyadenylation specificity factor 68 kDa subunit) (CFIm68) (CPSF 68 kDa subunit) (Pre-mRNA cleavage factor Im 68 kDa subunit) (Protein HPBRII-4/7)	6	34	6	42	220865	250098	245811	234429	214192	227246	311814	305852	285886	313636	259571	271960	0.285241	0.330486	0.694882	0.667586	1.06053	1.06908
Q13428	Treacle protein (Treacher Collins syndrome protein)	3	17	7	37	64728.6	62710.2	70720.6	63683.1	74915.8	77383	171891	130159	179652	138625	148378	139831	0.298211	0.340145	0.694882	0.66862	0.917482	1.12855
Q16512	Serine/threonine-protein kinase N1 (EC 2.7.11.13) (Protease-activated kinase 1) (PAK-1) (Protein kinase C-like 1) (Protein kinase C-like PKN) (Protein kinase PKN-alpha) (Protein-kinase C-related kinase 1) (Serine-threonine protein kinase N)	2	12	2	10	26225.1	23357	28399.9	27181.4	27386.4	29254.3	21890.8	12281.3	20778.9	9485.85	15787.5	16384.3	0.289479	0.34315	0.694882	0.670072	0.930328	1.31911
Q00796	Sorbitol dehydrogenase (EC 1.1.1.14) (L-iditol 2-dehydrogenase)	5	33	11	76	158056	125162	155527	149138	168504	166867	461077	453528	464502	442052	499205	501777	0.290544	0.357267	0.694882	0.679856	0.905547	0.955699
O00273	DNA fragmentation factor subunit alpha (DNA fragmentation factor 45 kDa subunit) (DFF-45) (Inhibitor of CAD) (ICAD)	6	35	4	24	161594	188599	144015	157260	141935	144908	164628	197219	133327	221321	181065	166437	0.29327	0.365273	0.694882	0.683791	1.11282	0.870524
O95071	E3 ubiquitin-protein ligase UBR5 (EC 2.3.2.26) (E3 ubiquitin-protein ligase, HECT domain-containing 1) (HECT-type E3 ubiquitin transferase UBR5) (Hyperplastic discs protein homolog) (hHYD) (Progestin-induced protein)	2	10	1	6	191084	199634	224321	188451	197604	191725	160366	121180	154254	167470	162068	147241	0.292309	0.373537	0.694882	0.686574	1.06449	0.914048
P48960	CD97 antigen (Leukocyte antigen CD97) (CD antigen CD97) [Cleaved into: CD97 antigen subunit alpha; CD97 antigen subunit beta]	2	12	3	16	27381.5	43842.6	34609.6	29761.2	27242	30889.8	44271.9	72817.4	39461.5	68175.7	58800	56915.4	0.297222	0.376775	0.694882	0.686714	1.20412	0.851324
Q96CW1	AP-2 complex subunit mu (AP-2 mu chain) (Adaptin-mu2) (Adaptor protein complex AP-2 subunit mu) (Adaptor-related protein complex 2 subunit mu) (Clathrin assembly protein complex 2 mu medium chain) (Clathrin coat assembly protein AP50) (Clathrin coat-associated protein AP50) (HA2 50 kDa subunit) (Plasma membrane adaptor AP-2 50 kDa protein)	3	18	3	18	95177.1	85614.5	103956	97492.2	101438	109084	90147.4	65523.7	91846	44929.1	76022.7	82431.8	0.28308	0.375712	0.694882	0.686714	0.924465	1.217
P60660	Myosin light polypeptide 6 (17 kDa myosin light chain) (LC17) (Myosin light chain 3) (MLC-3) (Myosin light chain alkali 3) (Myosin light chain A3) (Smooth muscle and nonmuscle myosin light chain alkali 6)	5	36	5	36	708196	846109	553764	728580	478951	483764	587561	949828	545172	1.01778e+06	764937	705276	0.290121	0.394446	0.694882	0.694859	1.24642	0.837044
P09651	Heterogeneous nuclear ribonucleoprotein A1 (hnRNP A1) (Helix-destabilizing protein) (Single-strand RNA-binding protein) (hnRNP core protein A1) [Cleaved into: Heterogeneous nuclear ribonucleoprotein A1, N-terminally processed]	8	72	8	78	768021	730599	622368	529642	662972	688210	420822	705452	640957	596183	708265	733318	0.301332	0.396492	0.694882	0.695253	1.12769	0.867239
Q9UHY7	Enolase-phosphatase E1 (EC 3.1.3.77) (2,3-diketo-5-methylthio-1-phosphopentane phosphatase) (MASA homolog)	5	27	4	23	194771	209312	171468	177043	169997	184399	132447	156530	132285	150988	148036	144411	0.288168	0.397346	0.694882	0.695253	1.08301	0.949998
Q9UKY7	Protein CDV3 homolog	3	17	4	23	136031	105515	93466.4	82853.9	108304	92424.8	97157.3	178192	140410	174419	145212	159977	0.301294	0.407498	0.694882	0.697706	1.18136	0.866873
O00178	GTP-binding protein 1 (G-protein 1) (GP-1) (GP1)	2	8	1	6	20015	18045.5	19044.9	19536.4	19364.3	21263.5	13563.2	12287.1	15636	16637	16198.6	12888.2	0.284326	0.421429	0.694882	0.705875	0.94916	0.907326
P11441	Ubiquitin-like protein 4A (Ubiquitin-like protein GDX)	3	17	2	12	56096.3	87983.3	73102.8	64778.6	62255.9	52245.3	45932.3	50574.3	38023	59129.9	44558.5	46440.5	0.287742	0.422388	0.694882	0.70633	1.21142	0.896094
O60831	PRA1 family protein 2	1	6	1	6	39649.5	41504.6	39153.7	41116.6	45162.1	40224	34180.8	21667.3	34799.2	13258.2	30523.8	28515.4	0.282387	0.435023	0.694882	0.7107	0.951031	1.25381
Q9BQ61	Uncharacterized protein C19orf43	2	11	1	6	56251.6	54929.5	52168.8	53028.4	39578.4	53291.2	38907.9	32474.3	30420.8	40656.6	11906	29894.6	0.293499	0.435582	0.694882	0.7107	1.11962	1.23462
Q9NY65	Tubulin alpha-8 chain (Alpha-tubulin 8) (Tubulin alpha chain-like 2)	1	5	1	5	103506	109296	132919	119485	52818.5	94970.8	95640.4	64263.5	103759	119117	88901.5	93601.6	0.294947	0.444071	0.694882	0.71562	1.2935	0.874158
Q9Y5X1	Sorting nexin-9 (SH3 and PX domain-containing protein 1) (Protein SDP1) (SH3 and PX domain-containing protein 3A)	4	24	2	11	156793	150338	155261	138526	145312	157565	49424.3	46181.7	48282.2	48878.9	44724.6	46419.9	0.295389	0.445779	0.694882	0.716438	1.04755	1.0276
P60891	Ribose-phosphate pyrophosphokinase 1 (EC 2.7.6.1) (PPRibP) (Phosphoribosyl pyrophosphate synthase I) (PRS-I)	1	6	1	6	20314.2	20100.7	25032.8	22908.6	24498	23719.5	21904.3	17720.7	14010.6	16206.3	21089	25174.9	0.300064	0.447465	0.694882	0.718274	0.920164	0.85858
Q8TCT8	Signal peptide peptidase-like 2A (SPP-like 2A) (SPPL2a) (EC 3.4.23.-) (Intramembrane protease 3) (IMP-3) (Presenilin-like protein 2)	2	11	2	12	22538.5	19647.7	15697.4	21232.3	20702.6	24395.8	23487	23984.6	29354.8	17279.7	23942.2	27337.1	0.284844	0.456346	0.694882	0.721352	0.872651	1.12059
Q7Z7H5	Transmembrane emp24 domain-containing protein 4 (Endoplasmic reticulum stress-response protein 25) (ERS25) (GMP25iso) (Putative NF-kappa-B-activating protein 156) (p24 family protein alpha-3) (p24alpha3)	2	12	1	6	67002.5	69716.9	71881.4	72097.5	73325.3	69732.5	31116.7	24940.1	31725.5	10042	29875.1	32706.6	0.283226	0.472673	0.694882	0.733137	0.969536	1.20873
P30042	ES1 protein homolog, mitochondrial (Protein GT335) (Protein KNP-I)	4	24	5	29	161868	184515	139094	143313	149379	143474	174575	189148	176325	214230	183499	173371	0.290812	0.483731	0.694882	0.739019	1.11306	0.945629
Q9Y2T2	AP-3 complex subunit mu-1 (AP-3 adaptor complex mu3A subunit) (Adaptor-related protein complex 3 subunit mu-1) (Mu-adaptin 3A) (Mu3A-adaptin)	1	6	2	11	33069.2	28315.4	39844.2	36697.6	36317.3	40995.7	46160.7	29654.5	46619.9	27915.7	40228.4	37715.5	0.296782	0.505238	0.694882	0.749843	0.887888	1.15658
Q92945	Far upstream element-binding protein 2 (FUSE-binding protein 2) (KH type-splicing regulatory protein) (KSRP) (p75)	21	138	23	155	1.63086e+06	1.74871e+06	1.4352e+06	1.56283e+06	1.5038e+06	1.32156e+06	1.73733e+06	2.12237e+06	1.68369e+06	2.11618e+06	1.78884e+06	1.96455e+06	0.297796	0.528494	0.694882	0.754837	1.09721	0.944429
Q13217	DnaJ homolog subfamily C member 3 (Endoplasmic reticulum DNA J domain-containing protein 6) (ER-resident protein ERdj6) (ERdj6) (Interferon-induced, double-stranded RNA-activated protein kinase inhibitor) (Protein kinase inhibitor of 58 kDa) (Protein kinase inhibitor p58)	6	35	4	20	202454	210097	179060	179662	198339	168397	135262	128660	130497	147389	135683	125044	0.306231	0.553773	0.694882	0.768189	1.08274	0.96644
Q9BZK7	F-box-like/WD repeat-containing protein TBL1XR1 (Nuclear receptor corepressor/HDAC3 complex subunit TBLR1) (TBL1-related protein 1) (Transducin beta-like 1X-related protein 1)	1	6	2	9	23886.3	27102.1	28633.2	22488.5	26685	23787.7	31952.2	37682.5	33935.5	39538.7	35238.1	33184.1	0.302228	0.590196	0.694882	0.790683	1.09129	0.959331
Q9H3K6	BolA-like protein 2	2	11	3	24	99594	110426	95182.9	109428	65288.7	83512	209164	317643	186835	296741	239384	237750	0.294542	0.593242	0.694882	0.792783	1.18191	0.922166
P07602	Prosaposin (Proactivator polypeptide) [Cleaved into: Saposin-A (Protein A); Saposin-B-Val; Saposin-B (Cerebroside sulfate activator) (CSAct) (Dispersin) (Sphingolipid activator protein 1) (SAP-1) (Sulfatide/GM1 activator); Saposin-C (A1 activator) (Co-beta-glucosidase) (Glucosylceramidase activator) (Sphingolipid activator protein 2) (SAP-2); Saposin-D (Component C) (Protein C)]	7	41	10	51	502981	592930	485222	619219	300116	348298	477186	958007	408073	820404	711689	529461	0.307108	0.595485	0.694882	0.793981	1.24731	0.894114
P84103	Serine/arginine-rich splicing factor 3 (Pre-mRNA-splicing factor SRP20) (Splicing factor, arginine/serine-rich 3)	5	30	5	30	798548	667861	818333	769964	860282	865287	802787	647590	842684	702668	763949	708606	0.289453	0.609812	0.694882	0.799935	0.915534	1.05417
P58546	Myotrophin (Protein V-1)	4	22	3	17	143354	197413	128231	174573	88036.1	92715.4	77671.6	155045	74261.9	154064	110862	84468.4	0.289211	0.617473	0.694882	0.802715	1.31991	0.8786
P05198	Eukaryotic translation initiation factor 2 subunit 1 (Eukaryotic translation initiation factor 2 subunit alpha) (eIF-2-alpha) (eIF-2A) (eIF-2alpha)	14	100	15	106	1.13299e+06	1.10936e+06	1.20199e+06	1.03861e+06	1.13593e+06	1.122e+06	1.90103e+06	1.70988e+06	1.94346e+06	1.76288e+06	1.8562e+06	1.8067e+06	0.298456	0.628433	0.694882	0.807263	1.04484	1.0237
P63173	60S ribosomal protein L38 (Large ribosomal subunit protein eL38)	3	18	3	18	955878	902916	978460	940713	910512	883240	697473	629852	671219	672698	647306	642928	0.288909	0.626923	0.694882	0.807263	1.03759	1.01814
Q9NZ01	Very-long-chain enoyl-CoA reductase (EC 1.3.1.93) (Synaptic glycoprotein SC2) (Trans-2,3-enoyl-CoA reductase) (TER)	3	24	2	18	116620	119859	137941	120555	148319	144545	86381	73214.4	106813	76761	85920.2	85331.1	0.306641	0.625343	0.694882	0.807263	0.905667	1.07417
Q9NQP4	Prefoldin subunit 4 (Protein C-1)	1	12	1	12	48617.5	57490.3	42894	49074.4	40136	42202.1	58598.3	80126.9	51369.7	86163.8	73586.6	51153.5	0.306201	0.6522	0.694882	0.820657	1.13385	0.901335
Q9Y4W6	AFG3-like protein 2 (EC 3.4.24.-) (Paraplegin-like protein)	8	48	6	36	238160	257585	248783	255401	249901	262956	279221	168459	250735	218706	204903	211447	0.306751	0.66206	0.694882	0.826986	0.969111	1.09977
Q9NZL4	Hsp70-binding protein 1 (HspBP1) (Heat shock protein-binding protein 1) (Hsp70-binding protein 2) (HspBP2) (Hsp70-interacting protein 1) (Hsp70-interacting protein 2)	9	57	4	24	258004	258076	250870	254885	274612	259832	102167	83919.5	86711.6	83898.7	89033.2	91445.9	0.307156	0.69078	0.694882	0.842541	0.971649	1.03185
O94919	Endonuclease domain-containing 1 protein (EC 3.1.30.-)	2	10	1	6	29124.8	31965.9	32180.7	30333.3	34261.3	35045.3	30530.8	13591	32833.7	25824.5	29844.3	25444.7	0.303681	0.694243	0.694882	0.844315	0.936084	0.948738
Q8WUF5	RelA-associated inhibitor (Inhibitor of ASPP protein) (Protein iASPP) (NFkB-interacting protein 1) (PPP1R13B-like protein)	1	6	1	6	188516	164834	189532	183340	161886	155187	267153	280727	198069	201549	304641	295744	0.293063	0.716861	0.694882	0.858765	1.08487	0.930188
P41250	Glycine--tRNA ligase (EC 3.6.1.17) (EC 6.1.1.14) (Diadenosine tetraphosphate synthetase) (AP-4-A synthetase) (Glycyl-tRNA synthetase) (GlyRS)	26	220	18	153	2.31696e+06	2.16211e+06	2.2713e+06	2.25277e+06	2.33296e+06	2.37655e+06	1.45576e+06	1.38393e+06	1.55401e+06	1.22092e+06	1.50377e+06	1.55767e+06	0.295585	0.734836	0.694882	0.870641	0.969563	1.026
P52292	Importin subunit alpha-1 (Karyopherin subunit alpha-2) (RAG cohort protein 1) (SRP1-alpha)	8	55	6	46	355798	344559	410706	341562	304432	368471	250284	186352	229501	202003	219889	219013	0.304795	0.745946	0.694882	0.876054	1.09522	1.03937
P54920	Alpha-soluble NSF attachment protein (SNAP-alpha) (N-ethylmaleimide-sensitive factor attachment protein alpha)	11	68	10	65	391323	397456	409197	389280	399417	383816	394916	348279	384255	361852	363488	384386	0.2883	0.747248	0.694882	0.876851	1.02172	1.01597
Q9UK45	U6 snRNA-associated Sm-like protein LSm7	1	6	1	6	29214.1	42756.9	28997.9	43835.8	15471.4	11763.9	19433.2	55708.8	11652.8	15343.3	35090.4	35503.9	0.296798	0.809455	0.694882	0.911367	1.42068	1.00998
Q52LJ0	Protein FAM98B	6	35	6	34	124613	117079	121326	119371	138493	127119	162744	125303	142171	158954	132793	146836	0.28769	0.820117	0.694882	0.917472	0.942944	0.980929
P49773	Histidine triad nucleotide-binding protein 1 (EC 3.-.-.-) (Adenosine 5'-monophosphoramidase) (Protein kinase C inhibitor 1) (Protein kinase C-interacting protein 1) (PKCI-1)	8	78	9	84	726434	1.0318e+06	712619	910848	498035	502455	900570	1.44712e+06	903039	1.1792e+06	908381	990109	0.290407	0.852834	0.694882	0.934187	1.29274	1.05622
Q03135	Caveolin-1	1	6	1	6	6813.93	4389.95	9182.9	6995.91	9129.12	9965.87	4395.37	10533	5686.72	2745.4	12102.2	10106.6	0.306755	0.886733	0.694882	0.951813	0.781375	0.826116
Q99683	Mitogen-activated protein kinase kinase kinase 5 (EC 2.7.11.25) (Apoptosis signal-regulating kinase 1) (ASK-1) (MAPK/ERK kinase kinase 5) (MEK kinase 5) (MEKK 5)	1	5	1	4	56154.3	54419.5	55604.2	49065.7	54245.7	55345.7	74819.8	51294.6	63036.2	60985.5	64571.6	58485.4	0.282762	0.891496	0.694882	0.952971	1.0474	1.02775
P49189	4-trimethylaminobutyraldehyde dehydrogenase (TMABADH) (EC 1.2.1.47) (Aldehyde dehydrogenase E3 isozyme) (Aldehyde dehydrogenase family 9 member A1) (EC 1.2.1.3) (Gamma-aminobutyraldehyde dehydrogenase) (EC 1.2.1.19) (R-aminobutyraldehyde dehydrogenase) [Cleaved into: 4-trimethylaminobutyraldehyde dehydrogenase, N-terminally processed]	9	51	13	83	318877	298168	317908	288150	318067	279908	783964	618101	784240	703992	732100	760033	0.286073	0.908223	0.694882	0.960789	1.0551	0.995528
P50552	Vasodilator-stimulated phosphoprotein (VASP)	8	53	3	18	199496	195213	180054	184677	179971	186864	58404.3	90102.7	84679.7	73072	78213.6	82042.9	0.288919	0.909016	0.694882	0.960789	1.04216	0.999392
Q14558	Phosphoribosyl pyrophosphate synthase-associated protein 1 (PRPP synthase-associated protein 1) (39 kDa phosphoribosypyrophosphate synthase-associated protein) (PAP39)	4	22	1	6	67869.6	65205.2	75934.2	72385.5	75408.7	73296.3	10513	19160	16383.6	9357.46	16847.3	18938.6	0.285183	0.91167	0.694882	0.960789	0.945355	1.02023
Q9UI30	Multifunctional methyltransferase subunit TRM112-like protein (tRNA methyltransferase 112 homolog)	5	23	3	17	121784	148545	130241	134076	115834	116100	115567	122277	97066.4	134913	84909.2	113268	0.30459	0.908792	0.694882	0.960789	1.09442	1.00546
P30626	Sorcin (22 kDa protein) (CP-22) (CP22) (V19)	9	49	5	24	305735	419328	251510	374694	150799	191436	96815.3	168209	80284.8	134264	106024	98440.4	0.306055	0.928201	0.694882	0.968611	1.36216	1.01943
P63096	Guanine nucleotide-binding protein G(i) subunit alpha-1 (Adenylate cyclase-inhibiting G alpha protein)	1	6	1	6	18806.9	32147.1	27977.1	28325.6	38046.8	30534.1	42905	10887.8	41209.3	26089.8	29370.5	27324.5	0.293078	0.953552	0.694882	0.980079	0.814509	1.14758
Q93008	Probable ubiquitin carboxyl-terminal hydrolase FAF-X (EC 3.4.19.12) (Deubiquitinating enzyme FAF-X) (Fat facets in mammals) (hFAM) (Fat facets protein-related, X-linked) (Ubiquitin thioesterase FAF-X) (Ubiquitin-specific protease 9, X chromosome) (Ubiquitin-specific-processing protease FAF-X)	3	15	1	6	42976.3	23640.3	32329	39949	38863.4	39836.2	12625.6	12481.9	16997.4	14416.1	13398.3	14003.7	0.289261	0.976458	0.694882	0.989018	0.833938	1.00686
P60468	Protein transport protein Sec61 subunit beta	3	15	1	6	66467	43274.2	65227	54801.1	80342.8	89227	38203.3	30719	48189.9	36267	41932.9	36939.1	0.293381	0.987831	0.694882	0.993137	0.779817	1.01714
Q6UWW8	Carboxylesterase 3 (EC 3.1.1.1) (Liver carboxylesterase 31 homolog)	1	6	1	5	23554.7	16744.3	9578.4	20080.3	20033.5	24844.2	9177.47	13972.4	11469.9	7604.56	13786	14165.4	0.298751	0.989808	0.694882	0.993852	0.767842	0.97367
Q16181	Septin-7 (CDC10 protein homolog)	15	94	15	99	813693	817338	797484	845226	833606	801776	695552	791661	871697	703408	804527	848523	0.296067	0.998807	0.694882	0.999163	0.979	1.00104
P54802	Alpha-N-acetylglucosaminidase (EC 3.2.1.50) (N-acetyl-alpha-glucosaminidase) (NAG) [Cleaved into: Alpha-N-acetylglucosaminidase 82 kDa form; Alpha-N-acetylglucosaminidase 77 kDa form]	4	17	NA	NA	29496.5	29825.1	30143.6	39877.8	35164.5	27776	NA	NA	NA	NA	NA	NA	0.293985	NA	0.694882	NA	0.870129	NA
Q15286	Ras-related protein Rab-35 (GTP-binding protein RAY) (Ras-related protein Rab-1C)	2	11	NA	NA	12030.6	18076.6	17613.5	16951.7	22082.3	17957	NA	NA	NA	NA	NA	NA	0.29083	NA	0.694882	NA	0.837337	NA
Q29RF7	Sister chromatid cohesion protein PDS5 homolog A (Cell proliferation-inducing gene 54 protein) (Sister chromatid cohesion protein 112) (SCC-112)	5	29	NA	NA	77582.6	81454.6	87341.9	79378.5	93894.3	95412.2	NA	NA	NA	NA	NA	NA	0.282941	NA	0.694882	NA	0.916981	NA
Q7Z4H8	KDEL motif-containing protein 2	2	11	NA	NA	27677.5	24481.4	23802	26410.4	20802	21438.8	NA	NA	NA	NA	NA	NA	0.300566	NA	0.694882	NA	1.10648	NA
Q99496	E3 ubiquitin-protein ligase RING2 (EC 2.3.2.27) (Huntingtin-interacting protein 2-interacting protein 3) (HIP2-interacting protein 3) (Protein DinG) (RING finger protein 1B) (RING1b) (RING finger protein 2) (RING finger protein BAP-1) (RING-type E3 ubiquitin transferase RING2)	1	6	NA	NA	15347.5	16162.7	15846.8	5321.9	15097.1	14682.1	NA	NA	NA	NA	NA	NA	0.307464	NA	0.694882	NA	1.34916	NA
Q9H446	RWD domain-containing protein 1 (DRG family-regulatory protein 2)	1	5	NA	NA	24281.9	23982.6	25878.1	24184.4	24359.8	21377.3	NA	NA	NA	NA	NA	NA	0.284825	NA	0.694882	NA	1.06037	NA
Q9HAU5	Regulator of nonsense transcripts 2 (Nonsense mRNA reducing factor 2) (Up-frameshift suppressor 2 homolog) (hUpf2)	1	5	NA	NA	8529.74	7974.76	10226.7	8909.07	10130.2	10708.7	NA	NA	NA	NA	NA	NA	0.299917	NA	0.694882	NA	0.898589	NA
Q9HCS7	Pre-mRNA-splicing factor SYF1 (Protein HCNP) (XPA-binding protein 2)	1	6	NA	NA	7520.57	8144.42	8454.66	6755.88	7663.37	8022.4	NA	NA	NA	NA	NA	NA	0.30057	NA	0.694882	NA	1.07477	NA
Q9Y450	HBS1-like protein (ERFS)	1	6	NA	NA	17460.1	16054.5	16902	16267.5	9735.27	15980.2	NA	NA	NA	NA	NA	NA	0.286272	NA	0.694882	NA	1.20088	NA
P30048	Thioredoxin-dependent peroxide reductase, mitochondrial (EC 1.11.1.15) (Antioxidant protein 1) (AOP-1) (HBC189) (Peroxiredoxin III) (Prx-III) (Peroxiredoxin-3) (Protein MER5 homolog)	11	82	8	60	2.24594e+06	2.40638e+06	2.24966e+06	2.28065e+06	2.24027e+06	2.15788e+06	1.43261e+06	1.39409e+06	1.39197e+06	1.49266e+06	1.44388e+06	1.40739e+06	0.308389	0.209048	0.694894	0.657682	1.03342	0.971164
Q99805	Transmembrane 9 superfamily member 2 (p76)	5	27	3	16	157727	169704	200500	183361	200035	190324	114404	87064.3	109386	84570.3	86716.7	91261.2	0.309362	0.136863	0.694894	0.657682	0.920187	1.18399
P16435	NADPH--cytochrome P450 reductase (CPR) (P450R) (EC 1.6.2.4)	1	6	5	27	20516	20855.7	19340.6	19296.6	20031.7	12260.1	178757	123909	197342	122860	153234	149563	0.308623	0.405745	0.694894	0.696974	1.17686	1.17467
Q96T37	Putative RNA-binding protein 15 (One-twenty two protein 1) (RNA-binding motif protein 15)	1	6	1	6	117097	106367	126082	113465	108764	105566	79741.8	68470.5	77668.5	77073.5	71705.6	70854.6	0.309062	0.647792	0.694894	0.818496	1.06635	1.02844
Q92974	Rho guanine nucleotide exchange factor 2 (Guanine nucleotide exchange factor H1) (GEF-H1) (Microtubule-regulated Rho-GEF) (Proliferating cell nucleolar antigen p40)	16	100	13	77	579429	525470	608940	564352	632211	637866	440464	374260	395381	388745	400104	415483	0.308118	0.95864	0.694894	0.980641	0.934263	1.00479
P19838	Nuclear factor NF-kappa-B p105 subunit (DNA-binding factor KBF1) (EBP-1) (Nuclear factor of kappa light polypeptide gene enhancer in B-cells 1) [Cleaved into: Nuclear factor NF-kappa-B p50 subunit]	1	6	1	4	18886.1	19746.6	16294	18647.5	19248	22801	49659.6	21926.9	48426.3	49583.2	24073.2	45519.4	0.30914	0.978747	0.694894	0.989834	0.904939	1.00702
Q969G3	SWI/SNF-related matrix-associated actin-dependent regulator of chromatin subfamily E member 1 (BRG1-associated factor 57) (BAF57)	3	18	2	12	71695.4	75418.3	63151.9	68358.4	56025.5	66908.3	51346.8	55056.6	46427	47365.3	52343.9	52720.6	0.309174	0.982959	0.694894	0.991433	1.09919	1.00263
P00492	Hypoxanthine-guanine phosphoribosyltransferase (HGPRT) (HGPRTase) (EC 2.4.2.8)	6	35	6	36	206275	220847	133423	258648	249955	183445	235973	233027	224333	279605	243864	237197	0.310317	0.16408	0.694932	0.657682	0.80998	0.911481
P62306	Small nuclear ribonucleoprotein F (snRNP-F) (Sm protein F) (Sm-F) (SmF)	3	18	3	18	178870	194236	158297	171080	166951	149697	139625	178909	114639	207623	184098	178985	0.309898	0.100712	0.694932	0.657682	1.08955	0.759013
Q9BUP3	Oxidoreductase HTATIP2 (EC 1.1.1.-) (30 kDa HIV-1 TAT-interacting protein) (HIV-1 TAT-interactive protein 2)	3	18	3	18	46118.4	69288.6	66668.9	48253.8	53910.8	51417.2	65680.4	55960.9	58421.9	78326.9	62615	57791.5	0.31028	0.418941	0.694932	0.705871	1.18553	0.906054
Q92878	DNA repair protein RAD50 (hRAD50) (EC 3.6.-.-)	5	28	4	22	108059	100603	109882	83760.9	114273	88105.1	83862.5	52807.6	99987.7	95449.3	74595.7	87979.1	0.310169	0.600648	0.694932	0.796327	1.11325	0.917193
Q96FS4	Signal-induced proliferation-associated protein 1 (Sipa-1) (GTPase-activating protein Spa-1) (p130 SPA-1)	1	6	1	6	53886.5	54134.2	57150.5	56142.4	55520.1	57837.2	55421.2	46838.3	36163.4	32588.4	44553.5	46106.5	0.310625	0.534761	0.695098	0.759156	0.974462	1.12312
Q8IX18	Probable ATP-dependent RNA helicase DHX40 (EC 3.6.4.13) (DEAH box protein 40) (Protein PAD)	1	6	1	4	24231.1	22527.8	24987.9	24577.2	21494.1	12586.9	7838.5	17253	21086.4	7682.81	17491	16384.3	0.311047	0.840332	0.695515	0.927901	1.22314	1.11116
P55010	Eukaryotic translation initiation factor 5 (eIF-5)	8	46	9	53	342510	319975	334652	351515	331633	344620	468978	461972	495360	384652	451342	444608	0.312412	0.117458	0.695617	0.657682	0.970197	1.11378
P62312	U6 snRNA-associated Sm-like protein LSm6	4	22	4	22	114732	134484	125397	103549	120997	121309	101466	132656	106199	146341	127428	124438	0.312345	0.171287	0.695617	0.657682	1.08315	0.85463
Q01105	Protein SET (HLA-DR-associated protein II) (Inhibitor of granzyme A-activated DNase) (IGAAD) (PHAPII) (Phosphatase 2A inhibitor I2PP2A) (I-2PP2A) (Template-activating factor I) (TAF-I)	8	47	8	56	897933	813945	860319	837677	838518	800517	906414	986565	1.12732e+06	848698	936064	937644	0.312713	0.231303	0.695617	0.657682	1.03855	1.10942
Q6P6C2	RNA demethylase ALKBH5 (EC 1.14.11.-) (Alkylated DNA repair protein alkB homolog 5) (Alpha-ketoglutarate-dependent dioxygenase alkB homolog 5)	1	6	1	6	58231.4	64283.8	72563.7	51089.2	65919.4	57594.2	92000.8	71918.9	88565.1	69962.8	66102.8	72963	0.312872	0.087481	0.695617	0.657682	1.11727	1.2079
Q86YP4	Transcriptional repressor p66-alpha (Hp66alpha) (GATA zinc finger domain-containing protein 2A)	2	12	1	4	11742.9	9377.3	18955	14288	17114.9	18364.2	7426.85	5502.6	7853.59	3279.63	3190.98	6835.39	0.311348	0.140587	0.695617	0.657682	0.805254	1.56193
Q8TB61	Adenosine 3'-phospho 5'-phosphosulfate transporter 1 (PAPS transporter 1) (Putative MAPK-activating protein PM15) (Putative NF-kappa-B-activating protein 48) (Solute carrier family 35 member B2)	3	18	4	21	68751.7	74136.4	88929.7	78622.9	94071.9	84387.7	132642	87510.1	129509	83090.2	79432.5	97315.3	0.313203	0.128386	0.695617	0.657682	0.901725	1.34569
Q9H6T3	RNA polymerase II-associated protein 3	2	12	2	11	31482.9	28555.9	33395.6	25910.5	31459.9	28683.3	38737.2	35508.2	27421.5	34459	34013.4	34262	0.313075	0.850341	0.695617	0.933517	1.08577	0.98961
Q9NRW1	Ras-related protein Rab-6B	1	6	NA	NA	15416.4	12257.4	16723.4	15233.5	18211.6	16479	NA	NA	NA	NA	NA	NA	0.311702	NA	0.695617	NA	0.889294	NA
Q9P003	Protein cornichon homolog 4 (CNIH-4) (Cornichon family AMPA receptor auxiliary protein 4)	1	6	NA	NA	26652.1	27832.7	30077.2	29775.8	30107.4	28501.2	NA	NA	NA	NA	NA	NA	0.312385	NA	0.695617	NA	0.956752	NA
Q9NVA1	Ubiquinol-cytochrome-c reductase complex assembly factor 1 (Basic FGF-repressed Zic-binding protein) (bFGF-repressed Zic-binding protein) (bFZb) (Ubiquinol-cytochrome c reductase complex chaperone CBP3 homolog)	1	6	1	6	14853.5	13308.2	11222.4	16962.4	5986.27	6790.88	15947.9	13000.6	17185.5	14945.3	16426.3	17871.6	0.313565	0.518518	0.695898	0.750574	1.3243	0.936859
Q92614	Unconventional myosin-XVIIIa (Molecule associated with JAK3 N-terminus) (MAJN) (Myosin containing a PDZ domain) (Surfactant protein receptor SP-R210) (SP-R210)	4	22	1	3	71001.8	54192.5	76584	67007.6	82477.4	82156	2352.61	1065.26	904.105	1925.73	2269.77	2294.26	0.314511	0.174458	0.696955	0.657682	0.871082	0.665967
P60903	Protein S100-A10 (Calpactin I light chain) (Calpactin-1 light chain) (Cellular ligand of annexin II) (S100 calcium-binding protein A10) (p10 protein) (p11)	2	12	2	18	461218	514696	450194	492584	411088	409544	826155	1.03113e+06	766752	889642	657893	786530	0.314425	0.403148	0.696955	0.696628	1.08597	1.12423
P24941	Cyclin-dependent kinase 2 (EC 2.7.11.22) (Cell division protein kinase 2) (p33 protein kinase)	9	66	8	47	590924	526063	614171	577413	643653	624511	457398	334349	444902	345781	369351	358173	0.31479	0.264063	0.697052	0.657682	0.938004	1.15219
P12956	X-ray repair cross-complementing protein 6 (EC 3.6.4.-) (EC 4.2.99.-) (5'-deoxyribose-5-phosphate lyase Ku70) (5'-dRP lyase Ku70) (70 kDa subunit of Ku antigen) (ATP-dependent DNA helicase 2 subunit 1) (ATP-dependent DNA helicase II 70 kDa subunit) (CTC box-binding factor 75 kDa subunit) (CTC75) (CTCBF) (DNA repair protein XRCC6) (Lupus Ku autoantigen protein p70) (Ku70) (Thyroid-lupus autoantige…	25	182	24	172	2.84434e+06	2.69687e+06	2.9772e+06	2.8043e+06	3.02812e+06	3.10869e+06	2.84504e+06	2.47904e+06	2.97223e+06	2.23095e+06	2.55284e+06	2.65918e+06	0.315257	0.227938	0.697566	0.657682	0.952725	1.11465
O75436	Vacuolar protein sorting-associated protein 26A (Vesicle protein sorting 26A) (hVPS26)	7	38	6	35	224538	187344	215489	215361	220094	236228	255617	224742	240686	195206	227577	228142	0.316119	0.178716	0.698669	0.657682	0.934028	1.10772
P61604	10 kDa heat shock protein, mitochondrial (Hsp10) (10 kDa chaperonin) (Chaperonin 10) (CPN10) (Early-pregnancy factor) (EPF)	7	46	6	42	5.53465e+06	6.67745e+06	4.90217e+06	5.89663e+06	4.47868e+06	4.36392e+06	4.35365e+06	6.41891e+06	4.24955e+06	6.35513e+06	4.95525e+06	5.19066e+06	0.316227	0.527061	0.698669	0.75406	1.16114	0.910374
O95168	NADH dehydrogenase [ubiquinone] 1 beta subcomplex subunit 4 (Complex I-B15) (CI-B15) (NADH-ubiquinone oxidoreductase B15 subunit)	1	6	3	22	10396.1	10377.5	9326.2	9646.27	12508.2	11087.2	131767	115507	154225	124126	111635	114234	0.317517	0.216392	0.698675	0.657682	0.905483	1.14716
P62857	40S ribosomal protein S28 (Small ribosomal subunit protein eS28)	5	33	4	26	1.56523e+06	1.77055e+06	1.41663e+06	1.52032e+06	1.40896e+06	1.45058e+06	1.14438e+06	1.5425e+06	1.01346e+06	1.89449e+06	1.51848e+06	1.33308e+06	0.316772	0.190739	0.698675	0.657682	1.08506	0.779666
Q15147	1-phosphatidylinositol 4,5-bisphosphate phosphodiesterase beta-4 (EC 3.1.4.11) (Phosphoinositide phospholipase C-beta-4) (Phospholipase C-beta-4) (PLC-beta-4)	1	6	2	12	49170.4	47231.8	50382.2	45382.5	47480.9	15596.2	86616.3	64040.4	84858.1	59030.9	61068.5	66707	0.317353	0.0977197	0.698675	0.657682	1.35336	1.26074
Q8TAT6	Nuclear protein localization protein 4 homolog (Protein NPL4)	6	33	8	46	85360.5	96955.4	102785	100793	108512	96866.7	204036	167465	171279	210838	196654	202293	0.317644	0.141535	0.698675	0.657682	0.931178	0.890117
Q9NVN3	Synembryn-B (Brain synembryn) (hSyn) (Protein Ric-8B)	1	5	1	5	699709	692018	699766	726188	576578	643925	718248	790528	726721	976312	831018	728975	0.317284	0.252025	0.698675	0.657682	1.07438	0.881399
Q6YP21	Kynurenine--oxoglutarate transaminase 3 (EC 2.6.1.7) (Cysteine-S-conjugate beta-lyase 2) (EC 4.4.1.13) (Kynurenine aminotransferase 3) (Kynurenine aminotransferase III) (KATIII) (Kynurenine--glyoxylate transaminase) (EC 2.6.1.63) (Kynurenine--oxoglutarate transaminase III)	3	18	1	6	78013.1	75764	78964.2	64809.8	81835.5	69084.5	24402.5	16527.1	22740.8	9915.75	20723.4	20772.3	0.317368	0.404414	0.698675	0.696628	1.07886	1.23845
Q96IJ6	Mannose-1-phosphate guanyltransferase alpha (GDP-mannose pyrophosphorylase A) (GMPP-alpha) (GTP-mannose-1-phosphate guanylyltransferase alpha)	2	11	2	12	32912.2	35147.5	34231.4	34943.3	37881.7	34013.1	66619.1	57169.8	65435.8	57899	58583.3	61370.2	0.318243	0.308292	0.699475	0.662811	0.95744	1.06394
O95232	Luc7-like protein 3 (Cisplatin resistance-associated-overexpressed protein) (Luc7A) (Okadaic acid-inducible phosphoprotein OA48-18) (cAMP regulatory element-associated protein 1) (CRE-associated protein 1) (CREAP-1)	5	36	3	24	142977	137879	143351	139481	149549	147369	85564.4	77073.8	96462.6	63544.7	76271.2	67651.7	0.31883	0.0583507	0.699727	0.657682	0.972065	1.24887
P04179	Superoxide dismutase [Mn], mitochondrial (EC 1.15.1.1)	5	36	3	24	236005	257143	207352	224273	195814	221107	84435.3	127400	99035.1	97618	99063.7	119474	0.318719	0.852355	0.699727	0.934187	1.09249	0.983283
O15427	Monocarboxylate transporter 4 (MCT 4) (Solute carrier family 16 member 3)	2	11	NA	NA	15187.2	19336.2	23348.5	18678.9	24846.9	25419.9	NA	NA	NA	NA	NA	NA	0.319082	NA	0.699762	NA	0.839384	NA
Q12996	Cleavage stimulation factor subunit 3 (CF-1 77 kDa subunit) (Cleavage stimulation factor 77 kDa subunit) (CSTF 77 kDa subunit) (CstF-77)	4	29	2	13	72174	66582.7	87747.9	79633.8	84324.8	83553	31956.2	18244.7	30417.3	15431.9	25841.7	29782.8	0.319605	0.644622	0.700391	0.817959	0.915127	1.13457
P02786	Transferrin receptor protein 1 (TR) (TfR) (TfR1) (Trfr) (T9) (p90) (CD antigen CD71) [Cleaved into: Transferrin receptor protein 1, serum form (sTfR)]	17	102	19	114	346728	363269	440802	411938	416774	414903	764214	552125	753965	494494	591279	618059	0.32203	0.209473	0.700539	0.657682	0.925366	1.21509
P40939	Trifunctional enzyme subunit alpha, mitochondrial (78 kDa gastrin-binding protein) (TP-alpha) [Includes: Long-chain enoyl-CoA hydratase (EC 4.2.1.17); Long chain 3-hydroxyacyl-CoA dehydrogenase (EC 1.1.1.211)]	28	194	27	185	2.05339e+06	2.02433e+06	2.09232e+06	2.01446e+06	2.19416e+06	2.16496e+06	2.46905e+06	1.94043e+06	2.40489e+06	2.00371e+06	2.05157e+06	2.0332e+06	0.321946	0.234978	0.700539	0.657682	0.968064	1.11922
P46060	Ran GTPase-activating protein 1 (RanGAP1)	15	88	11	65	565953	546213	592051	570367	615222	582234	423623	335959	397650	341738	361913	347027	0.321851	0.265586	0.700539	0.657682	0.96402	1.10141
Q9BZZ5	Apoptosis inhibitor 5 (API-5) (Antiapoptosis clone 11 protein) (AAC-11) (Cell migration-inducing gene 8 protein) (Fibroblast growth factor 2-interacting factor) (FIF) (Protein XAGL)	7	48	5	30	302668	286842	320650	305329	323726	319037	299911	225711	295439	230945	223500	215418	0.320295	0.107161	0.700539	0.657682	0.95999	1.22572
Q8IXT5	RNA-binding protein 12B (RNA-binding motif protein 12B)	3	16	3	16	35637.3	36463.8	25731.6	37340.9	39323.3	34210.6	29316.1	31550.8	36364.3	25377.3	26332.4	35078.6	0.320323	0.373606	0.700539	0.686574	0.882372	1.12033
Q9BVC6	Transmembrane protein 109 (Mitsugumin-23) (Mg23)	2	11	2	11	146750	160092	184567	162570	198228	181501	152841	80366.1	168550	108106	108525	107090	0.320598	0.513237	0.700539	0.750574	0.906158	1.24106
Q15904	V-type proton ATPase subunit S1 (V-ATPase subunit S1) (Protein XAP-3) (V-ATPase Ac45 subunit) (V-ATPase S1 accessory protein) (Vacuolar proton pump subunit S1)	3	15	2	11	32392.7	29854.5	36795.3	37978.3	37372.2	32625.3	57882	52508.5	48310	46949.7	45293.4	59376.1	0.321117	0.640367	0.700539	0.815858	0.917267	1.0467
Q15813	Tubulin-specific chaperone E (Tubulin-folding cofactor E)	2	12	4	23	42390.1	40991.5	35657.3	46930.2	40011.3	41966.3	70925.5	78794	75609.2	52336	77213	83941	0.321945	0.648311	0.700539	0.818551	0.923442	1.05545
Q9Y606	tRNA pseudouridine synthase A, mitochondrial (EC 5.4.99.12) (tRNA pseudouridine(38-40) synthase) (tRNA pseudouridylate synthase I) (tRNA-uridine isomerase I)	1	6	1	6	15769.6	18623.7	20459.6	18692.4	20152.8	21254.4	14670.3	4918.25	13097.8	12293.7	7059.48	12671.9	0.322035	0.904516	0.700539	0.960257	0.912701	1.02065
O15269	Serine palmitoyltransferase 1 (EC 2.3.1.50) (Long chain base biosynthesis protein 1) (LCB 1) (Serine-palmitoyl-CoA transferase 1) (SPT 1) (SPT1)	2	7	NA	NA	21512	16822.8	15562	22458.3	21964.8	17495.8	NA	NA	NA	NA	NA	NA	0.322029	NA	0.700539	NA	0.870441	NA
Q7Z3U7	Protein MON2 homolog (Protein SF21)	2	12	2	11	19817.4	19169.4	23490.6	22148.4	21928.9	22796.4	24264.1	14292.2	24105.8	11020.2	17748.3	16098.9	0.324281	0.226211	0.701308	0.657682	0.934261	1.39661
O14562	Ubiquitin domain-containing protein UBFD1 (Ubiquitin-binding protein homolog)	2	10	1	5	44020.2	54401.4	46830.6	53242.9	32608.8	37860.1	35397.5	43552	28544.4	42325.9	38318.5	36721.8	0.323076	0.477982	0.701308	0.735841	1.17412	0.915885
Q13405	39S ribosomal protein L49, mitochondrial (L49mt) (MRP-L49) (Mitochondrial large ribosomal subunit protein mL49) (Neighbor of FAU) (NOF) (Protein NOF1)	3	18	4	24	62201.1	75466.1	62443.5	69944.1	50327.6	56368.6	80682.9	100283	74051	106470	75892.2	85988.5	0.323935	0.730917	0.701308	0.868195	1.13287	0.950311
P41227	N-alpha-acetyltransferase 10 (EC 2.3.1.255) (N-terminal acetyltransferase complex ARD1 subunit homolog A) (hARD1) (NatA catalytic subunit Naa10)	3	18	2	12	83136	86698.1	76799.4	80468.1	67652.7	80746.5	17944	42366.3	41883.4	25657	36444.4	37686.4	0.323936	0.918404	0.701308	0.964262	1.07763	1.02411
Q63HN8	E3 ubiquitin-protein ligase RNF213 (EC 2.3.2.27) (EC 3.6.4.-) (ALK lymphoma oligomerization partner on chromosome 17) (Mysterin) (RING finger protein 213) (RING-type E3 ubiquitin transferase RNF213)	1	5	NA	NA	12735.8	6256.62	11802.3	12839.7	12955	12125.1	NA	NA	NA	NA	NA	NA	0.323909	NA	0.701308	NA	0.8121	NA
Q969S3	Zinc finger protein 622 (Zinc finger-like protein 9)	2	11	NA	NA	32384	30697.7	34911.5	31391.6	37328.3	37351.1	NA	NA	NA	NA	NA	NA	0.324088	NA	0.701308	NA	0.923846	NA
Q99720	Sigma non-opioid intracellular receptor 1 (Aging-associated gene 8 protein) (SR31747-binding protein) (SR-BP) (Sigma 1-type opioid receptor) (SIG-1R) (Sigma1-receptor) (Sigma1R) (hSigmaR1)	1	6	NA	NA	15193.3	15953.8	17592.7	17240.2	12256.2	14013	NA	NA	NA	NA	NA	NA	0.32404	NA	0.701308	NA	1.12021	NA
Q9UEY8	Gamma-adducin (Adducin-like protein 70)	1	6	NA	NA	11169.8	11576.7	10715.5	10709.2	11247.9	8297.31	NA	NA	NA	NA	NA	NA	0.324057	NA	0.701308	NA	1.10602	NA
Q16864	V-type proton ATPase subunit F (V-ATPase subunit F) (V-ATPase 14 kDa subunit) (Vacuolar proton pump subunit F)	2	11	2	12	46181.4	77189	61412.3	74680.8	33007.6	29456.8	75265	98932.4	77735.3	55379.6	45033.6	65684.1	0.325499	0.0389792	0.703236	0.657682	1.34735	1.51678
P21333	Filamin-A (FLN-A) (Actin-binding protein 280) (ABP-280) (Alpha-filamin) (Endothelial actin-binding protein) (Filamin-1) (Non-muscle filamin)	113	932	96	715	1.28101e+07	1.17215e+07	1.34866e+07	1.28062e+07	1.35549e+07	1.35804e+07	9.33235e+06	7.04514e+06	9.19267e+06	7.22411e+06	7.5049e+06	7.95762e+06	0.325884	0.304737	0.703236	0.662559	0.95185	1.1271
P82912	28S ribosomal protein S11, mitochondrial (MRP-S11) (S11mt) (Cervical cancer proto-oncogene 2 protein) (HCC-2) (Mitochondrial small ribosomal subunit protein uS11m)	1	4	NA	NA	7076.33	8546.29	8297.95	3736.12	3971.13	10645	NA	NA	NA	NA	NA	NA	0.325737	NA	0.703236	NA	1.30342	NA
P37108	Signal recognition particle 14 kDa protein (SRP14) (18 kDa Alu RNA-binding protein)	5	41	5	41	439171	463872	534948	514258	499304	518822	510500	477239	530219	391708	478953	482392	0.326563	0.188344	0.70419	0.657682	0.938401	1.12188
Q04323	UBX domain-containing protein 1 (SAPK substrate protein 1) (UBA/UBX 33.3 kDa protein)	2	18	1	6	106142	112714	100546	101740	105706	97928.3	52241.7	54857.3	50888.6	65822.2	59204.9	56706.4	0.326811	0.0487509	0.704211	0.657682	1.04593	0.869337
P34949	Mannose-6-phosphate isomerase (EC 5.3.1.8) (Phosphohexomutase) (Phosphomannose isomerase) (PMI)	1	6	NA	NA	19411.5	17623.8	19220.5	15545.5	17684.1	19095.2	NA	NA	NA	NA	NA	NA	0.327738	NA	0.705696	NA	1.07513	NA
P62834	Ras-related protein Rap-1A (C21KG) (G-22K) (GTP-binding protein smg p21A) (Ras-related protein Krev-1)	1	5	1	5	21649.9	10986.9	21208.8	21109.4	23640.4	21425.5	32068.1	25278.7	27218.1	21262.1	20930.2	25770.3	0.32922	0.0878332	0.705811	0.657682	0.81368	1.24429
Q99439	Calponin-2 (Calponin H2, smooth muscle) (Neutral calponin)	6	41	3	17	152154	170766	131481	141612	137455	135959	78574.7	74397.8	47789.7	85941.1	80229.8	73599.7	0.328918	0.291014	0.705811	0.658475	1.09487	0.837309
P25787	Proteasome subunit alpha type-2 (EC 3.4.25.1) (Macropain subunit C3) (Multicatalytic endopeptidase complex subunit C3) (Proteasome component C3)	6	50	6	48	541443	571510	511873	452200	478131	568571	451230	589365	475101	531691	561119	577965	0.328211	0.291448	0.705811	0.658724	1.08401	0.907181
P62310	U6 snRNA-associated Sm-like protein LSm3	1	5	2	9	68317	67864.5	62182.3	69545.4	59553.2	46097.2	73925	69265	72067.5	125117	94312.5	60393	0.328908	0.360947	0.705811	0.682518	1.13224	0.769263
P46734	Dual specificity mitogen-activated protein kinase kinase 3 (MAP kinase kinase 3) (MAPKK 3) (EC 2.7.12.2) (MAPK/ERK kinase 3) (MEK 3) (Stress-activated protein kinase kinase 2) (SAPK kinase 2) (SAPKK-2) (SAPKK2)	1	6	1	5	3740.5	2873.43	3126.1	4015.46	4036.65	3077.39	3232.52	2758.66	1612.84	2665.14	2970.97	3164.33	0.3291	0.440466	0.705811	0.713281	0.875154	0.864051
P19174	1-phosphatidylinositol 4,5-bisphosphate phosphodiesterase gamma-1 (EC 3.1.4.11) (PLC-148) (Phosphoinositide phospholipase C-gamma-1) (Phospholipase C-II) (PLC-II) (Phospholipase C-gamma-1) (PLC-gamma-1)	1	6	NA	NA	17468.2	18403.2	12524	17779.1	17956.8	18955.9	NA	NA	NA	NA	NA	NA	0.328493	NA	0.705811	NA	0.884873	NA
P06730	Eukaryotic translation initiation factor 4E (eIF-4E) (eIF4E) (eIF-4F 25 kDa subunit) (mRNA cap-binding protein)	6	34	5	29	218234	213424	217992	207961	199236	221086	130507	124876	139672	117822	115885	122522	0.331296	0.0482348	0.70692	0.657682	1.03401	1.10899
P35232	Prohibitin	17	123	16	124	2.64132e+06	3.14019e+06	2.67929e+06	2.55575e+06	2.68547e+06	2.67523e+06	2.49235e+06	2.65196e+06	2.45869e+06	3.15336e+06	2.87681e+06	2.62675e+06	0.331885	0.0913551	0.70692	0.657682	1.06876	0.878256
P47897	Glutamine--tRNA ligase (EC 6.1.1.18) (Glutaminyl-tRNA synthetase) (GlnRS)	27	166	18	108	1.28466e+06	1.21786e+06	1.36546e+06	1.28289e+06	1.38266e+06	1.38026e+06	730711	580796	736396	529887	587376	627103	0.332464	0.163326	0.70692	0.657682	0.956047	1.17401
P48637	Glutathione synthetase (GSH synthetase) (GSH-S) (EC 6.3.2.3) (Glutathione synthase)	5	33	13	84	166227	174205	147048	161377	151086	142037	614720	645626	616788	720819	699279	699976	0.33249	0.00285777	0.70692	0.657682	1.07256	0.88541
Q9NT62	Ubiquitin-like-conjugating enzyme ATG3 (EC 6.3.2.-) (Autophagy-related protein 3) (APG3-like) (hApg3) (Protein PC3-96)	4	29	4	30	147880	154227	164640	119719	151295	154873	119530	119546	135492	88412.2	121184	119087	0.331008	0.276885	0.70692	0.657682	1.09594	1.1396
Q9UJX3	Anaphase-promoting complex subunit 7 (APC7) (Cyclosome subunit 7)	2	12	1	6	22169.2	18035.1	18060.7	20117.3	23322	20294	14689.9	12089	15944.7	6512.2	12337.3	11272.9	0.332187	0.153198	0.70692	0.657682	0.914199	1.41833
O00505	Importin subunit alpha-4 (Importin alpha Q2) (Qip2) (Karyopherin subunit alpha-3) (SRP1-gamma)	4	24	3	18	117314	103917	123678	75157.1	102954	119831	108986	81706.7	101920	90025.7	86853.3	82758.5	0.331344	0.280222	0.70692	0.658308	1.15763	1.127
P00846	ATP synthase subunit a (F-ATPase protein 6)	1	6	1	6	49410.2	51688	53786.1	46359.1	41577.5	54352.6	42796.7	43795.4	41811.1	46374.1	33347.4	35337.4	0.330316	0.30622	0.70692	0.662559	1.08852	1.11598
Q8TEA8	D-aminoacyl-tRNA deacylase 1 (DTD) (EC 3.1.1.96) (DNA-unwinding element-binding protein B) (DUE-B) (Gly-tRNA(Ala) deacylase) (EC 3.1.1.-) (Histidyl-tRNA synthase-related)	1	5	2	10	21184.3	21793.1	10557.2	18842.5	27351.5	22393.2	33003.4	31285.2	18863.2	31390	33346.2	31180.3	0.331646	0.392008	0.70692	0.692747	0.780534	0.86692
Q96GQ7	Probable ATP-dependent RNA helicase DDX27 (EC 3.6.4.13) (DEAD box protein 27)	11	64	11	69	338402	299460	358474	340534	361463	355295	458571	326314	447269	384545	367383	358805	0.330697	0.452319	0.70692	0.721352	0.942346	1.10932
Q99832	T-complex protein 1 subunit eta (TCP-1-eta) (CCT-eta) (HIV-1 Nef-interacting protein) [Cleaved into: T-complex protein 1 subunit eta, N-terminally processed]	29	182	23	143	2.32283e+06	2.13903e+06	2.3206e+06	2.12557e+06	2.25696e+06	2.15733e+06	1.09643e+06	1.00208e+06	1.16685e+06	1.02279e+06	1.09241e+06	1.09047e+06	0.333075	0.747572	0.70692	0.876851	1.0371	1.01862
Q9Y570	Protein phosphatase methylesterase 1 (PME-1) (EC 3.1.1.89)	7	42	4	21	174093	157631	181546	150206	148912	176823	57554.5	69907.6	82252.4	50620	72053	77206.7	0.33237	0.762781	0.70692	0.884436	1.07843	1.0492
Q9NV35	Nucleotide triphosphate diphosphatase NUDT15 (EC 3.6.1.9) (MutT homolog 2) (MTH2) (Nucleoside diphosphate-linked moiety X motif 15) (Nudix motif 15) (Nucleoside diphosphate-linked to another moiety X hydrolase 15) (Nudix hydrolase 15)	1	6	1	6	16356.6	20163.3	15560.5	16029.7	17173.7	8232.26	9574.48	24198.3	21893.1	15171.9	16037.3	23541.7	0.332834	0.906681	0.70692	0.96074	1.2569	1.01671
Q96HY7	Probable 2-oxoglutarate dehydrogenase E1 component DHKTD1, mitochondrial (EC 1.2.4.2) (Dehydrogenase E1 and transketolase domain-containing protein 1)	1	5	NA	NA	18722.4	17974.8	18553.9	22764.4	18079.7	19138.9	NA	NA	NA	NA	NA	NA	0.332945	NA	0.70692	NA	0.921112	NA
Q15007	Pre-mRNA-splicing regulator WTAP (Female-lethal(2)D homolog) (hFL(2)D) (WT1-associated protein) (Wilms tumor 1-associating protein)	1	5	NA	NA	6837.99	3875.77	9001.11	7595.82	8979.31	8051.52	NA	NA	NA	NA	NA	NA	0.333461	NA	0.707233	NA	0.80055	NA
O00116	Alkyldihydroxyacetonephosphate synthase, peroxisomal (Alkyl-DHAP synthase) (EC 2.5.1.26) (Aging-associated gene 5 protein) (Alkylglycerone-phosphate synthase)	10	57	2	11	241919	223967	253908	253071	253467	243508	31226.9	28564.9	37331.6	23719.4	27613.9	27051.1	0.33683	0.0841674	0.70772	0.657682	0.959668	1.23907
O15498	Synaptobrevin homolog YKT6 (EC 2.3.1.-)	6	37	5	30	179739	174205	222405	199767	217154	208594	210111	205320	210308	209393	212629	216379	0.338795	0.179431	0.70772	0.657682	0.921398	0.980166
P06737	Glycogen phosphorylase, liver form (EC 2.4.1.1)	18	113	10	48	598611	530054	585530	588392	594933	600304	180698	130458	187754	107635	144458	151675	0.339118	0.253696	0.70772	0.657682	0.961072	1.23563
P23919	Thymidylate kinase (EC 2.7.4.9) (dTMP kinase)	12	76	11	72	497672	596585	464413	466303	488178	473212	527328	581104	498405	662563	578889	555361	0.339169	0.186484	0.70772	0.657682	1.09174	0.894271
P42224	Signal transducer and activator of transcription 1-alpha/beta (Transcription factor ISGF-3 components p91/p84)	8	47	9	53	235848	199088	233444	230479	232579	248814	326542	250841	323607	239886	240550	269077	0.336448	0.131865	0.70772	0.657682	0.938904	1.2021
Q13547	Histone deacetylase 1 (HD1) (EC 3.5.1.98)	3	14	2	12	43842.4	39849.8	50571.3	38162.9	42023.2	42714.6	42887.8	37808.2	44947.4	30645.7	28960.2	29353.4	0.336018	0.00323496	0.70772	0.657682	1.09245	1.41237
Q14684	Ribosomal RNA processing protein 1 homolog B (RRP1-like protein B)	3	18	3	17	55831.7	58707	62979.3	58640.4	66202.4	62516	65937.5	58723.2	67814.8	43430.9	56332	52407.1	0.336783	0.0552297	0.70772	0.657682	0.947477	1.26487
Q9P2T1	GMP reductase 2 (GMPR 2) (EC 1.7.1.7) (Guanosine 5'-monophosphate oxidoreductase 2) (Guanosine monophosphate reductase 2)	2	12	1	6	38888.9	37898.4	45233.3	42272.5	45533.6	42258.5	21008.5	14073	19465.8	24527.8	18656.7	22799.2	0.334659	0.250195	0.70772	0.657682	0.938155	0.826679
Q9UIJ7	GTP:AMP phosphotransferase AK3, mitochondrial (EC 2.7.4.10) (Adenylate kinase 3) (AK 3) (Adenylate kinase 3 alpha-like 1)	7	42	7	41	220676	286837	249247	202377	231268	246827	302699	321957	238355	366174	341497	310414	0.338637	0.173345	0.70772	0.657682	1.11211	0.847681
Q96ST3	Paired amphipathic helix protein Sin3a (Histone deacetylase complex subunit Sin3a) (Transcriptional corepressor Sin3a)	2	11	1	6	6286.7	6252.38	8735.73	7129.39	8555.91	8473.19	6858.3	5490.15	7632.93	6081.26	5017.13	6326.23	0.338339	0.332985	0.70772	0.667586	0.880635	1.14673
Q93050	V-type proton ATPase 116 kDa subunit a isoform 1 (V-ATPase 116 kDa isoform a1) (Clathrin-coated vesicle/synaptic vesicle proton pump 116 kDa subunit) (Vacuolar adenosine triphosphatase subunit Ac116) (Vacuolar proton pump subunit 1) (Vacuolar proton translocating ATPase 116 kDa subunit a isoform 1)	2	9	8	53	13973.8	8688.25	16184.2	14703.9	17143.2	14738.8	384958	256003	390421	267103	293194	312014	0.336255	0.357218	0.70772	0.679856	0.833863	1.18235
Q8N163	Cell cycle and apoptosis regulator protein 2 (Cell division cycle and apoptosis regulator protein 2) (DBIRD complex subunit KIAA1967) (Deleted in breast cancer gene 1 protein) (DBC-1) (DBC.1) (NET35) (p30 DBC)	11	62	6	35	242417	243710	278167	256105	271882	280048	305066	235985	273571	256969	250915	244401	0.33532	0.382322	0.70772	0.68735	0.945867	1.08286
Q15269	Periodic tryptophan protein 2 homolog	2	11	2	11	540304	551792	608025	541534	571308	453103	480042	372953	469763	399664	423365	398797	0.338794	0.426964	0.70772	0.707406	1.08568	1.08261
P10253	Lysosomal alpha-glucosidase (EC 3.2.1.20) (Acid maltase) (Aglucosidase alfa) [Cleaved into: 76 kDa lysosomal alpha-glucosidase; 70 kDa lysosomal alpha-glucosidase]	4	22	4	22	74639.2	74339.9	58330.9	71792	80236.1	74979.7	58295.7	80234.5	58623.7	87088.7	65984.4	65020	0.334412	0.50798	0.70772	0.749843	0.913228	0.90399
O94925	Glutaminase kidney isoform, mitochondrial (GLS) (EC 3.5.1.2) (K-glutaminase) (L-glutamine amidohydrolase)	12	74	15	92	377068	378732	382990	347135	371434	384361	653554	559191	677318	531399	646335	624116	0.338886	0.599577	0.70772	0.796327	1.03251	1.04896
Q9BVG4	Protein PBDC1 (Polysaccharide biosynthesis domain-containing protein 1)	3	18	3	16	160925	198111	153825	170784	143385	146242	125525	219463	173729	100866	151966	206471	0.334285	0.628187	0.70772	0.807263	1.11392	1.12935
P35244	Replication protein A 14 kDa subunit (RP-A p14) (Replication factor A protein 3) (RF-A protein 3)	4	24	6	34	191030	202365	176692	191843	174459	172439	205255	238537	196365	196959	204929	225091	0.339419	0.803471	0.70772	0.90973	1.05818	1.02102
P35658	Nuclear pore complex protein Nup214 (214 kDa nucleoporin) (Nucleoporin Nup214) (Protein CAN)	4	23	1	6	80689.7	66950.6	71465.2	74131.1	79676.3	79397.5	22937.9	19379.7	22780.6	23490.3	19762	23002.1	0.33725	0.830708	0.70772	0.92322	0.93954	0.982548
O43837	Isocitrate dehydrogenase [NAD] subunit beta, mitochondrial (Isocitric dehydrogenase subunit beta) (NAD(+)-specific ICDH subunit beta)	8	66	10	69	268155	269931	278867	270804	278738	283988	346690	286727	313215	332965	315560	291628	0.336742	0.940454	0.70772	0.975183	0.980113	1.00689
Q8N9N7	Leucine-rich repeat-containing protein 57	2	9	2	11	13218.3	12304.9	20406.3	16535	19490.7	17619.8	31768.2	21008.2	30007.2	32417	23641.7	26528.1	0.339351	0.976271	0.70772	0.989018	0.856167	1.00238
O60678	Protein arginine N-methyltransferase 3 (EC 2.1.1.-) (Heterogeneous nuclear ribonucleoprotein methyltransferase-like protein 3)	1	6	NA	NA	28726.2	27267.5	25450.4	25907.5	25498.2	26677.7	NA	NA	NA	NA	NA	NA	0.334547	NA	0.70772	NA	1.04304	NA
P52790	Hexokinase-3 (EC 2.7.1.1) (Hexokinase type III) (HK III)	1	6	NA	NA	27911.3	28003.4	29173.4	23764.3	28179.4	28154.4	NA	NA	NA	NA	NA	NA	0.338942	NA	0.70772	NA	1.0623	NA
Q02818	Nucleobindin-1 (CALNUC)	4	24	NA	NA	77055.7	93641.3	52227.9	59352.5	61758.1	58435.3	NA	NA	NA	NA	NA	NA	0.33606	NA	0.70772	NA	1.2416	NA
Q86V48	Leucine zipper protein 1	1	6	NA	NA	16371.8	8646.29	15579.3	16120.3	15947.5	16824	NA	NA	NA	NA	NA	NA	0.336379	NA	0.70772	NA	0.830352	NA
Q9BQE3	Tubulin alpha-1C chain (Alpha-tubulin 6) (Tubulin alpha-6 chain) [Cleaved into: Detyrosinated tubulin alpha-1C chain]	3	30	3	29	608610	520030	556601	567851	505813	504878	276148	274556	334343	290267	364421	393820	0.339692	0.213777	0.707791	0.657682	1.06759	0.844102
[truncated: 1,778 more rows]
