# Supplementary material for: Elucidating essential kinases of endothelin signalling by logic modelling of phosphoproteomics data
Source: Mol Syst Biol. 2019 Aug 6;15(8):e8828. doi: 10.15252/msb.20198828 (PMC6683863; doi:10.15252/msb.20198828)
Supplement: Supplementary file 6 — Table EV4 [file MSB-15-e8828-s006.zip › TableEV4_IPA.xlsx]

## Sheet: IPA Disease and Biofunctions
Categories	Diseases or Functions Annotation	U p_2	U p_10	U p_30	U p_60	U p_90	A p_2	A p_10	A p_20	A p_30	A p_60	A p_90
Carbohydrate Metabolism	uptake of carbohydrate	1	0.00634	0.000102	1	0.000192	1	2.67e-05	8.89e-08	0.000366	6.83e-05	0.00442
Carbohydrate Metabolism	uptake of monosaccharide	0.00469	0.00741	0.000101	1	0.000221	1	0.000162	5.74e-07	0.000485	0.000292	0.00625
Carbohydrate Metabolism, Molecular Transport, Small Molecule Biochemistry	uptake of D-glucose	0.00909	1	6.51e-05	1	0.00232	1	0.000927	2.28e-06	0.000517	0.000265	0.00296
Cell Death and Survival	apoptosis	1	1	0.00983	3.35e-05	9.53e-05	0.0283	1	1	0.00355	0.00788	0.0035
Cell Death and Survival	apoptosis of carcinoma cell lines	1	0.00502	0.00285	0.000101	0.000117	1	1	1	0.00299	1	1
Cell Death and Survival	apoptosis of tumor cell lines	1	1	1	0.000996	0.000172	1	1	1	1	1	1
Cell Death and Survival	cell death of carcinoma cell lines	1	0.0162	0.00237	2.69e-05	0.000241	1	1	1	0.000738	1	1
Cell Death and Survival	cell death of squamous cell carcinoma cell lines	1	0.00483	0.000172	0.000799	1	1	1	1	1	1	1
Cell Morphology	morphology of cells	0.00306	0.000128	1.58e-05	4.47e-05	0.000735	1	0.00382	4.93e-06	0.000478	5.71e-05	7.14e-06
Cell Morphology	morphology of tumor cell lines	0.00614	0.000704	0.00109	0.000101	0.000372	1	0.0195	0.00121	1	1	1
Cell Morphology	shape change of tumor cell lines	1	5.68e-05	0.00607	1	9.83e-05	1	0.000384	4.61e-06	0.00272	1	0.00138
Cell Morphology	size of cells	1	0.00452	6.99e-05	0.00636	0.00021	1	0.0104	3.76e-05	1	1.5e-05	1.98e-06
Cell Morphology, Cellular Assembly and Organization, Cellular Function and Maintenance	formation of cellular protrusions	0.000861	7.21e-05	0.00116	1	1	1	0.000554	0.00343	0.00859	0.00287	0.0003
Cell Morphology, Cellular Assembly and Organization, Cellular Function and Maintenance	reorganization of cytoskeleton	0.00124	0.0227	0.00411	0.000498	0.000704	1	1	1	1	1	1
Cell Morphology, Cellular Movement	cell spreading	1	0.000296	0.00835	0.00896	0.000119	0.00466	0.00853	2.36e-08	2.22e-05	2.12e-05	5.64e-06
Cell-To-Cell Signaling and Interaction	aggregation of tumor cell lines	0.00607	0.0123	0.00587	0.0138	1	1	0.0116	0.00378	0.000947	1	0.000603
Cell-To-Cell Signaling and Interaction	communication	1	6.87e-05	1	0.0147	0.0073	0.00304	0.000473	0.00207	0.000546	0.00168	0.000568
Cell-To-Cell Signaling and Interaction	communication of cells	1	6.07e-05	0.00106	0.0142	0.00719	1	0.000458	0.0019	0.000954	0.00272	0.000501
Cellular Assembly and Organization	development of cytoplasm	1	7.55e-05	1	0.0118	0.0066	1	0.00566	6.83e-08	3.52e-05	5.52e-05	0.00241
Cellular Assembly and Organization	formation of cytoskeleton	1	4.46e-06	0.000782	0.00026	0.000138	1	0.00279	3.34e-09	3.91e-07	1.7e-06	0.00012
Cellular Assembly and Organization, Cellular Function and Maintenance	microtubule dynamics	0.000366	1.08e-06	1.45e-05	0.000211	0.00218	1	0.000253	0.00313	0.00263	0.00235	6.07e-06
Cellular Assembly and Organization, Cellular Function and Maintenance	organization of cytoplasm	3.76e-05	4.63e-06	3.41e-06	4.23e-05	0.000885	1	2.38e-05	0.000958	0.00946	0.000296	2.61e-07
Cellular Assembly and Organization, Cellular Function and Maintenance	organization of cytoskeleton	3.76e-05	9.76e-07	9.02e-06	0.000454	0.001	1	1.62e-05	0.000576	0.00879	0.000611	4.64e-07
Cellular Assembly and Organization, Cellular Function and Maintenance, Tissue Development	formation of actin filaments	0.0167	7.52e-05	0.00061	0.000681	0.00269	1	0.0058	8.92e-10	4.53e-07	0.000135	0.00485
Cellular Assembly and Organization, Cellular Function and Maintenance, Tissue Development	formation of actin stress fibers	1	0.00114	0.00221	0.000597	0.0175	1	0.0256	2.35e-08	0.00029	0.00022	0.00255
Cellular Assembly and Organization, Tissue Development	fibrogenesis	1	3.58e-06	0.00033	0.000424	9.28e-05	1	1	1.04e-10	6.58e-07	8e-06	2.27e-05
Cellular Assembly and Organization, Tissue Development	formation of filaments	0.0323	5.07e-06	0.000427	0.000572	0.000132	1	0.000196	3.25e-10	1.62e-06	1.79e-05	5.17e-05
Cellular Movement	cell movement	0.0469	1.77e-05	1.24e-07	1.83e-05	5.81e-07	0.00155	1	1	1	1	1
Cellular Movement	cell movement of breast cancer cell lines	6.21e-05	4.56e-07	1.87e-08	2.3e-07	1.53e-06	1	0.000728	6.13e-07	2.72e-07	1.07e-05	2.74e-05
Cellular Movement	cell movement of myeloid cells	1	0.00212	1	0.0061	0.00239	1	1	0.00246	0.000407	0.000922	0.00639
Cellular Movement	cell movement of prostate cancer cell lines	0.0454	1	1	0.00899	0.0173	1	0.00429	1	0.000356	0.00233	0.000776
Cellular Movement	cell movement of sarcoma cell lines	1	0.000411	0.00428	0.000509	0.00102	1	1	1	1	1	1
Cellular Movement	cell movement of tumor cell lines	0.0299	8.09e-06	6.79e-06	3.93e-06	2.67e-09	1	2.1e-05	3.95e-07	1.12e-08	1.83e-08	5.25e-07
Cellular Movement	chemotaxis	1	0.0125	1	1	1	1	1	0.00453	9.85e-05	0.000654	1
Cellular Movement	invasion of breast cancer cell lines	0.0296	0.00124	0.0059	0.000276	0.00346	1	1	0.000209	0.000236	6.86e-05	0.000661
Cellular Movement	invasion of cells	1	0.00135	0.00709	3.08e-05	2.57e-05	1	0.00832	0.000754	9.51e-05	5.68e-05	0.00921
Cellular Movement	invasion of tumor cell lines	1	0.00196	0.00382	0.000245	3.24e-06	1	0.0072	0.000598	1.68e-05	3.5e-05	0.00141
Cellular Movement	migration of breast cancer cell lines	0.000773	1.44e-06	1.13e-07	2.26e-06	1.79e-06	1	0.000366	1.43e-06	6.31e-06	1.75e-05	6.25e-06
Cellular Movement	migration of cells	0.0429	8.4e-06	1.39e-06	4.04e-06	1.22e-06	1	4.46e-05	1.24e-07	3.71e-10	6.25e-07	1.88e-06
Cellular Movement	migration of sarcoma cell lines	1	0.00154	0.000907	0.0004	0.00104	1	1	0.00902	0.0145	0.0202	0.00946
Cellular Movement	migration of tumor cell lines	1	6.87e-05	0.00018	0.000122	5.44e-07	1	0.000187	3.74e-06	9.76e-07	5.66e-06	1.84e-06
Cellular Movement, Connective Tissue Development and Function	cell movement of fibroblast cell lines	0.00741	4.52e-05	0.00193	0.000538	0.000192	1	1	4.66e-05	0.00995	1	1
Cellular Movement, Hematological System Development and Function, Immune Cell Trafficking	cell movement of leukocytes	1	0.00194	1	1	0.00658	1	0.0205	0.00252	5.37e-05	0.000166	0.00593
Cellular Movement, Hematological System Development and Function, Immune Cell Trafficking	cell movement of lymphocytes	1	1	1	1	1	1	0.023	0.00933	8.48e-05	0.000182	1
Cellular Movement, Hematological System Development and Function, Immune Cell Trafficking	cell movement of mononuclear leukocytes	1	1	1	1	1	1	0.0135	0.00205	1.35e-05	3.25e-05	1
Cellular Movement, Hematological System Development and Function, Immune Cell Trafficking	homing of leukocytes	1	1	1	1	1	1	1	1	0.000865	0.000109	1
Cellular Movement, Hematological System Development and Function, Immune Cell Trafficking	Lymphocyte migration	1	1	1	1	1	1	1	0.0118	6.08e-05	3.09e-05	1
Cellular Movement, Hematological System Development and Function, Immune Cell Trafficking	migration of mononuclear leukocytes	1	0.0228	1	1	1	1	0.0159	0.00493	1.96e-05	9.98e-06	1
Cellular Movement, Immune Cell Trafficking	leukocyte migration	1	0.0108	1	0.0148	0.005	1	0.0248	0.00435	6.5e-05	0.000482	1
Gene Expression, Protein Synthesis	initiation of translation of mRNA	1	0.00863	1.38e-06	0.00208	0.000208	1	0.00572	1	0.000603	0.000897	0.000363
Protein Synthesis	expression of protein	0.00803	2.3e-08	1.84e-08	3.01e-05	0.000294	1	1	1	0.0177	1	0.000665
Protein Synthesis	initiation of translation of protein	1	0.000676	9.44e-06	0.000152	0.00045	1	0.00653	1	0.00121	0.00184	0.000703
Protein Synthesis	synthesis of protein	1	1.38e-07	6.31e-07	0.000766	0.00642	1	1	0.00592	1	0.00974	0.000282
Protein Synthesis	translation of protein	0.011	2.77e-06	1.3e-06	0.000265	0.00122	1	1	1	1	1	0.0027

## Sheet: IPA Canonical Pathway
Class	Row Labels	U p_2	U p_10	U p_30	U p_60	U p_90	A p_2	A p_10	A p_20	A p_30	A p_60	A p_90
Cytokine receptor	Growth Hormone Signaling	0.138995	0.000147911	0.000389045	0.0190546	0.0457088	0.153815	0.00281838	0.0011749	0.00204174	0.042658	0.0776247
Cytokine receptor	IL-3 Signaling	0.060256	0.000676083	0.000354813	0.00354813	0.0301995	0.0851138	0.00025704	0.00011749	3.89045e-05	0.0018197	0.0131826
Cytokine receptor	Thrombopoietin Signaling	0.0371535	0.000870964	0.000389045	0.00489779	0.0131826	0.116413	0.00144544	7.76247e-05	0.000147911	0.00676083	0.0144544
Cytokine receptor	IL-22 Signaling		0.0123027	0.0169824	0.116145	0.464515	0.0831764	0.00812831	0.000691831	0.0144544	0.0011749	0.000707946
Cytokine receptor	Erythropoietin Signaling	0.155955	0.0229087	0.00316228	0.025704	0.0177828	0.0524807	0.00281838	0.000199526	0.000380189	0.042658	0.0239883
Cytokine receptor	Leptin Signaling in Obesity	1	0.0436516	0.00588844	0.047863	0.0354813	0.0436516	0.01	0.0042658	3.46737e-05	0.0338844	0.00446684
Cytokine receptor	IL-6 Signaling	0.47863	0.047863	0.00954993	0.0537032	0.102802	0.194984	0.0676083	0.000457088	0.0154882	0.020893	0.00245471
Cytokine receptor	IL-4 Signaling	0.277971	0.18239	0.0954993	0.192752	0.160325	0.0128825	0.00199526	0.00380189	0.000954993	0.00758578	0.00389045
Cytokine receptor	Acute Phase Response Signaling	1	0.263633	0.0301995	0.133045	0.102802	0.384592	0.164059	0.00169824	0.011749	0.0162181	0.000331131
Cytoskeleton	Integrin Signaling	0.116145	9.77237e-05	0.00138038	0.0030903	0.000467735	0.348337	0.101391	0.0457088	0.0154882	0.00141254	0.0213796
Cytoskeleton	Fc-γ Receptor-mediated Phagocytosis in Macrophages and Monocytes	0.0213796	0.000331131	0.000190546	0.0018197	0.00436516	0.127938	0.00331131	0.000371535	0.000724436	0.047863	0.074131
Cytoskeleton	Actin Nucleation by ARP-WASP Complex	0.0165959	0.000630957	0.00724436	0.0042658	0.0138038	0.34435	0.334195	0.141254	0.435512	1	0.397192
GPCR	Renin-Angiotensin Signaling	0.057544	0.000281838	0.00316228	0.00489779	0.00912011	0.357273	0.00676083	0.0138038	0.00042658	0.0301995	0.0144544
GPCR	CCR3 Signaling in Eosinophils	0.00616595	0.000588844	0.00177828	0.0234423	0.00138038	0.0549541	0.000186209	0.000524807	0.000213796	0.0060256	0.00245471
GPCR	Thrombin Signaling	0.0660693	0.00245471	0.000812831	0.0218776	0.00151356	0.000676083	0.000549541	9.12011e-05	0.000213796	0.0147911	0.000436516
GPCR	CXCR4 Signaling	0.0812831	0.00288403	0.00245471	0.0107152	0.000501187	0.00954993	9.33254e-05	5.7544e-05	0.00060256	0.0125893	0.00537032
GPCR	IL-8 Signaling	0.107399	0.00630957	0.00186209	0.00758578	0.0042658	0.047863	0.000239883	0.00281838	0.00512861	0.060256	0.0102329
GPCR	P2Y Purigenic Receptor Signaling Pathway	0.343558	0.0724436	0.0218776	0.0812831	0.057544	0.074131	0.00165959	0.00398107	0.00042658	0.176604	0.0436516
GPCR	G Beta Gamma Signaling	0.356451	0.0436516	0.0223872	0.13366	0.105925	0.0524807	0.000512861	0.0229087	0.00204174	0.120226	0.0239883
GPCR	Gq Signaling	0.111173	0.0416869	0.0288403	0.231739	0.0316228	0.011749	8.91251e-05	4.46684e-05	0.000512861	0.0125893	0.0057544
GPCR	Melatonin Signaling	0.406443	0.0229087	0.0398107	0.187068	0.0177828	0.00851138	0.000223872	0.0138038	0.000933254	0.218273	0.0537032
GPCR	Cholecystokinin/Gastrin-mediated Signaling	0.172982	0.0851138	0.0524807	0.0933254	0.0234423	0.134586	0.00204174	0.000812831	0.00660693	0.247172	0.0645654
GPCR	G-Protein Coupled Receptor Signaling	1	0.0354813	0.142233	0.0954993	0.0676083	0.00398107	0.00346737	0.0245471	5.37032e-05	0.0512861	0.0691831
Mechanism	UVB-Induced MAPK Signaling	0.025704	0.00030903	0.00074131	0.0363078	0.0263027	0.0223872	8.70964e-05	0.00020893	0.00229087	0.0151356	0.0338844
Mechanism	p70S6K Signaling	0.0389045	0.0436516	0.0154882	0.106905	0.0758578	0.047863	0.00109648	0.000724436	0.00144544	0.0229087	0.0301995
Mechanism	NF-κB Activation by Viruses	0.123027	0.00281838	0.00588844	0.13366	0.105925	0.0436516	0.00204174	0.000812831	0.00660693	0.101859	0.0645654
Mechanism	Phospholipase C Signaling	0.00398107	0.000288403	0.00851138	0.00933254	0.00169824	0.00316228	0.00851138	0.00223872	0.000398107	0.0190546	0.0074131
Mechanism	Signaling by Rho Family GTPases	0.00190546	0.000691831	0.00047863	0.000933254	0.000354813	0.0229087	0.0912011	0.00891251	0.141254	0.107895	0.0489779
Mechanism	PAK Signaling	0.0457088	0.000562341	0.00562341	0.00263027	7.4131e-05	0.571479	0.149968	0.215278	0.018197	0.00794328	0.0371535
Nuclear	CREB Signaling in Neurons	0.204644	0.00912011	0.0204174	0.0691831	0.018197	0.030903	0.00047863	0.00501187	0.000128825	0.0912011	0.0512861
Nuclear	Aldosterone Signaling in Epithelial Cells	0.0630957	0.15417	0.00977237	0.0229087	0.0295121	0.352371	0.00549541	0.000467735	0.00954993	0.0776247	0.0812831
RTK	ErbB Signaling	0.00870964	0.000251189	0.00074131	0.00501187	0.00301995	0.0851138	0.00141254	0.00316228	0.000234423	0.0018197	0.00331131
RTK	HGF Signaling	0.343558	0.000812831	0.00060256	0.000977237	0.057544	0.214289	0.0323594	0.00169824	0.00316228	0.0436516	0.060256
RTK	Insulin Receptor Signaling	0.0134896	0.000812831	0.0074131	0.00323594	0.00537032	0.0128825	0.000912011	0.000169824	1.94984e-05	0.000691831	0.00018197
RTK	VEGF Family Ligand-Receptor Interactions	0.0316228	0.00281838	0.00125893	0.0138038	0.0354813	0.0281838	0.001	0.000346737	8.70964e-05	0.0204174	0.0109648
RTK	Neuregulin Signaling	0.060256	0.0030903	0.00169824	0.000151356	0.0301995	0.0338844	8.51138e-06	2.81838e-05	6.16595e-05	0.0025704	0.00446684
RTK	FLT3 Signaling in Hematopoietic Progenitor Cells	0.246604	0.00831764	0.00524807	0.00263027	0.0204174	0.285759	0.00331131	0.0017378	0.000724436	0.00114815	0.025704
RTK	EGF Signaling	0.123027	0.0123027	0.0223872	0.13366	0.105925	0.0691831	0.0154882	0.000933254	0.00812831	0.0109648	0.0057544
	Natural Killer Cell Signaling	0.0177828	0.00020893	0.00251189	0.00512861	0.00316228	0.018197	0.00011749	0.00030903	1.34896e-05	0.000891251	0.00177828
	Role of Pattern Recognition Receptors in Recognition of Bacteria and Viruses	0.107647	0.00030903	0.000114815	0.0020893	0.00128825	0.0831764	0.00416869	0.00141254	0.0114815	0.163305	0.114551
	Leukocyte Extravasation Signaling	0.0288403	0.00040738	0.000467735	0.00489779	0.0436516	0.0316228	0.000707946	0.000125893	0.000288403	0.0457088	0.00218776
	Nitric Oxide Signaling in the Cardiovascular System	0.1	0.0109648	0.00724436	0.000912011	0.025704	0.0275423	3.98107e-05	0.000660693	5.37032e-06	0.0263027	0.00331131
	Role of NFAT in Cardiac Hypertrophy	0.297167	0.0125893	0.0645654	0.428549	0.11246	0.0275423	0.00776247	0.00040738	0.000213796	0.0912011	0.047863
