# Supplementary material for: Elucidating essential kinases of endothelin signalling by logic modelling of phosphoproteomics data
Source: Mol Syst Biol. 2019 Aug 6;15(8):e8828. doi: 10.15252/msb.20198828 (PMC6683863; doi:10.15252/msb.20198828)
Supplement: Supplementary file 6 — Table EV4 [file MSB-15-e8828-s006.zip › readme.txt]

Table EV4. Extended table of the IPA analysis result presented in Figure 3, containing the full list of terms, p-values and z-scores.
