# Supplementary material for: Elucidating essential kinases of endothelin signalling by logic modelling of phosphoproteomics data
Source: Mol Syst Biol. 2019 Aug 6;15(8):e8828. doi: 10.15252/msb.20198828 (PMC6683863; doi:10.15252/msb.20198828)
Supplement: Supplementary file 7 — Table EV5 [file MSB-15-e8828-s007.zip › TableEV5_PMID_Network.xlsx]

## Sheet: UACC257 Fig 5
Type	Source Uniprot ID	Target Uniprot ID	Source Uniprot Accession	Target Uniprot Accession	Source Gene name	Target Gene Name	Database	PMID
Interaction	EDNRB	ARRB	P24530	P49407	EDNRB	ARRB
Interaction	EDNRB	GBB	P24530	P62873	EDNRB	GNB1
Interaction	EDNRB	GBG	P24530	P63211	EDNRB	GBG
Interaction	EDNRB	GNAS	P24530	P27361	EDNRB	GNAS
Interaction	EDNRB	GNA12_13	P24530	P50148	EDNRB	GNA12_13
Interaction	EDNRB	GNAQ_11	P24530	P29992	EDNRB	GNAQ_11
Interaction	ARRB	M3K5	P49407	Q99683	ARRB	MAP3K5	Laudanna_effects;BioGRID;IntAct;Laudanna_sigflow;Wang	19782076;19306926
Interaction	ARRB	RAF1	P32121	P04049	ARRB	RAF1	InnateDB;ACSN;HPRD	11226259
Interaction	ARRB	SRC	P49407	P12931	ARRB	SRC	Laudanna_effects;BioGRID;PhosphoPoint;CA1;Laudanna_sigflow;Wang	10753943;16432186;19202075
Interaction	GBB	PI3K	P62873	P42336	GNB1	PI3K	Signor;Laudanna_effects;Laudanna_sigflow;Wang	16537363
Interaction	GBG	PI3K	P63211	P42336	GBG	PI3K	Signor;Laudanna_effects;Laudanna_sigflow;Wang	17419683;16537363
Interaction	GNA12_13	RHOA	P50148	P61586	GNA12_13	RHOA	Signor	17606614
Interaction	GNAI	KAPCA	P49407	P35372	GNAI	PRKACA	Laudanna_effects;CA1;Laudanna_sigflow;Wang second messenger involved	11861651
Interaction	GNAQ_11	KCC2B	P68400	P32121	GNAQ_11	CAMK2B	Laudanna_effects;BioGRID;PhosphoPoint;PhosphoSite_dir;MIMP;phosphoELM;Laudanna_sigflow;Wang;PhosphoSite;Signor;HPRD;HPRD-phos;PhosphoNetworks	11877451;11877451;11877451;17620599;11877451;11877451
Interaction	GNAQ_11	KKCC2	P29992	Q96RR4	GNAQ_11	CAMKK2		21098087
Interaction	GNAQ_11	KPC	P12931	P49407	GNAQ_11	PRKC	Signor;BioGRID;PhosphoPoint;MIMP;phosphoELM second messenger involved	17456551;17456469;10347142;9388255;16432186;19202075
Interaction	GNAQ_11	PI3K	P29992	P42336	GNAQ_11	PI3K	Wang;Laudanna_effects;Laudanna_sigflow;SPIKE	15313914
Interaction	GNAQ_11	RHOA	P50148	P61586	GNAQ_11	RHOA	Signor	17606614
Interaction	GNAS	KAPCA	P27361	P49407	GNAS	PRKACA	Signor;PhosphoPoint;HPRD;MIMP;HPRD-phos;PhosphoSite second messenger involved	19153083;10347142;15456867;17322306;20068231;19651622;18767875;19413330;10347142;9388255
Interaction	PI3K	PDPK1	P42336	O15530	PI3K	PDPK1	second messenger involved	9637919
Interaction	RHOA	ROCK1	P61586	Q13464	RHOA	ROCK1	Laudanna_effects;BioGRID;PhosphoPoint;Laudanna_sigflow;Wang;Signor;ACSN;KEGG;HPRD;IntAct;SignaLink3;SPIKE	23151663;25010901
Phosphorylation	AAPK	F262_S466	Q13131	O60825	AAPK	PFKFB2	MIMP;Signor;HPRD;PhosphoSite	18669648;12853467;20068231;19651622;18767875;17924679;19413330
Phosphorylation	AAPK	GFPT1_S261	Q13131	Q06210	AAPK	GFPT1	MIMP;Signor;PhosphoSite	17941647;19170765
Phosphorylation	AAPK	KC1E_S389	Q13131	P49674	AAPK	CSNK1E	MIMP;PhosphoSite	17525164
Phosphorylation	AAPK	PAK2_S20	P54646	Q13177	AAPK	PAK2	MIMP;Signor;PhosphoSite	22137581
Phosphorylation	AKT	ACLY_S455	P31749	P53396	AKT	ACLY	Signor;dbPM	12107176
Phosphorylation	AKT	AKTS1_T246	P31751	Q96B36	AKT	AKT1S1	Signor;HPRD	18669648;12524439;20068231;14973226;19651622;19413330
Phosphorylation	AKT	CDK2_T39	P31749	P24941	AKT	CDK2	MIMP;Signor;PhosphoSite	18354084
Phosphorylation	AKT	CHK1_S280	P31749	O14757	AKT	CHEK1	MIMP;Signor;HPRD;PhosphoSite	18669648;12062056;19664995;20068231;18691976
Phosphorylation	AKT	CSK21_T13	P31749	P68400	AKT	CSNK2A1	PhosphoSite	24297901
Phosphorylation	AKT	HSPB1_S82	Q9Y243	P04792	AKT	HSPB1	Signor	12740362
Phosphorylation	AKT	IF4B_S422	P31749	P23588	AKT	EIF4B	Signor	18836482
Phosphorylation	AKT	MDM2_S166	P31751	Q00987	AKT	MDM2	Signor	15169778;11504915
Phosphorylation	AKT	NIBAN_S602	P31749	Q9BZQ8	AKT	FAM129A	MIMP;Signor;PhosphoSite	22510990
Phosphorylation	AKT	NUAK1_S600	P31749	O60285	AKT	NUAK1	MIMP;Signor;dbPM;PhosphoSite	12409306
Phosphorylation	AKT	PDCD4_S457	P31749	Q53EL6	AKT	PDCD4	MIMP;Signor;dbPM;PhosphoSite	16357133;18187866;18669648;17081983;17287340;16964243
Phosphorylation	AKT	PDK1_T346	P31749	Q15118	AKT	PDK1	PhosphoSite	27505672
Phosphorylation	AKT	PEA15_S116	P31749	Q15121	AKT	PEA15	MIMP;Signor;HPRD;PhosphoSite	18669648;19664995;18452278;18212344;20068231;20166139;17287340;9721757;18578522;19651622;18767875;12808093;19413330
Phosphorylation	AKT	TBCD4_S588	P31749	O60343	AKT	TBC1D4	dbPM;PhosphoSite	18669648;11994271;18220336;19690332;17081983;16083285;16964243;19413330
Phosphorylation	AKT	TBCD4_S588	P31749	O60343	AKT	TBC1D4	dbPTM;PhosphoSite	18669648;11994271;18220336;19690332;17081983;16083285;16964243;19413330
Phosphorylation	AKT	VIME_S39	P31749	P08670	AKT	VIM	MIMP;Signor;PhosphoSite	20856200
Phosphorylation	ATM	BRE1A_S522	Q13315	Q5VTR2	ATM	RNF20	MIMP;PhosphoSite	17478428
Phosphorylation	ATM	DYRK2_T106	Q13315	Q92630	ATM	DYRK2	MIMP;dbPM;PhosphoSite	19965871
Phosphorylation	ATM	TAOK3_S324	Q13315	Q9H2K8	ATM	TAOK3	dbPM	18669648;19369195;19690332;17525332;18691976;17396146
Phosphorylation	ATR	ATM_S1981	Q13535	Q13315	ATR	ATM	Signor;PhosphoSite	16293623
Phosphorylation	ATR	CHK1_S317	Q13535	O14757	ATR	CHEK1	dbPM;MIMP;phosphoELM;PhosphoSite;Signor;HPRD	14657349;18669648;12446774;12676962;11252893;15665856;15870257;15707391;12588868;17525332;12660173;18691976;11390642;12676583
Phosphorylation	ATR	PRKDC_T2647	Q13535	P78527	ATR	PRKDC	PhosphoSite	17189255
Phosphorylation	AURKA	ARHG2_S886	O14965	Q92974	AURKA	ARHGEF2	dbPM	14970201;18669648;19690332;17488622
Phosphorylation	AURKA	PLK1_T210	O14965	P53350	AURKA	PLK1	MIMP;Signor;dbPM;PhosphoSite	18669648;18615013;19369195;12207013;18691976;18477460
Phosphorylation	CDK1	ADDA_S12	P06493	P35611	CDK1	ADD1	MIMP;PhosphoSite	24379415
Phosphorylation	CDK1	EFHD2_S74	P06493	Q96C19	CDK1	EFHD2	MIMP;PhosphoSite	18234856
Phosphorylation	CDK1	EZH2_T487	P06493	Q15910	CDK1	EZH2	Signor;PhosphoSite	21659531
Phosphorylation	CDK1	HMGA1_T53	P06493	P17096	CDK1	HMGA1	dbPM;MIMP;phosphoELM;PhosphoSite;Signor;HPRD	1939057;18669648;19664995;17960875;20068231;17924679;19413330
Phosphorylation	CDK1	LMNB1_S23	P06493	P20700	CDK1	LMNB1	MIMP;HPRD;PhosphoSite	18669648;19664995;19007248;8034666;19691289;19664994;20058876;20068231;19415658;17287340;19651622;16964243;18767875;16565220;18691976;19413330
Phosphorylation	CDK1	NUP50_S221	P06493	Q9UKX7	CDK1	NUP50	MIMP;Signor;PhosphoSite	19767751
Phosphorylation	CDK1	NUP98_S623	P06493	P52948	CDK1	NUP98	Signor	21335236
Phosphorylation	CDK1	P3C2A_S259	P06493	O00443	CDK1	PIK3C2A	MIMP;Signor;phosphoELM;PhosphoSite	12719431
Phosphorylation	CDK1	RIR2_S20	P06493	P31350	CDK1	RRM2	phosphoELM;Signor;HPRD;PhosphoSite	18669648;19664995;20058876;9990288;18767875;19415658;17924679;19413330;18234856
Phosphorylation	CDK1	UNG_S64	P06493	P13051	CDK1	UNG	MIMP;PhosphoSite	18234856
Phosphorylation	CDK2	FOXK2_S428	P24941	Q01167	CDK2	FOXK2	MIMP;Signor;PhosphoSite	20810654
Phosphorylation	CDK2	KAP0_S83	P24941	P10644	CDK2	PRKAR1A	MIMP;Signor;HPRD;PhosphoSite	16582606
Phosphorylation	CDK2	NBN_S432	P24941	O60934	CDK2	NBN	PhosphoSite	22927831
Phosphorylation	CDK2	NUCKS_S181	P24941	Q9H1E3	CDK2	NUCKS1	MIMP;PhosphoSite	18847512
Phosphorylation	CDK2	TOIP1_S143	P24941	Q5JTV8	CDK2	TOR1AIP1	MIMP;PhosphoSite	18847512
Phosphorylation	CDK5	HD_S432	Q00535	P42858	CDK5	HTT	PhosphoSite	15911879
Phosphorylation	CHK1	MCM3_S160	O14757	P25205	CHEK1	MCM3	PhosphoSite	25809478
Phosphorylation	CSK21	ACACA_S29	P68400	Q13085	CSNK2A1	ACACA	Signor;HPRD	18669648;19664995;19664994;18452278;18212344;20068231;20166139;2900140;19651622;18767875;19415658;18691976;19413330
Phosphorylation	CSK21	CALX_S554	P68400	P27824	CSNK2A1	CANX	MIMP	9642293
Phosphorylation	CSK21	CALX_S564	P68400	P27824	CSNK2A1	CANX	MIMP	9642293
Phosphorylation	CSK21	CDK1_S39	P68400	P06493	CSNK2A1	CDK1	MIMP;phosphoELM;PhosphoSite;Signor;HPRD;PhosphoNetworks	18691976;1400350
Phosphorylation	CSK21	CTNA1_S641	P68400	P35221	CSNK2A1	CTNNA1	MIMP;Signor;PhosphoSite	19941816
Phosphorylation	CSK21	HNRPC_S260	P68400	P07910	CSNK2A1	HNRNPC	MIMP;Signor;HPRD;PhosphoSite	18669648;19664995;18452278;12564933;20058876;20166139;20068231;17693683;17287340;19651622;18691976;19413330
Phosphorylation	CSK21	IF4B_S498	P68400	P23588	CSNK2A1	EIF4B	PhosphoNetworks	28874824
Phosphorylation	CSK21	MDC1_S402	P68400	Q14676	CSNK2A1	MDC1	MIMP;PhosphoSite	18678890
Phosphorylation	CSK21	MYH10_S1952	P68400	P35580	CSNK2A1	MYH10	PhosphoSite	9485326
Phosphorylation	CSK21	MYH10_S1956	P68400	P35580	CSNK2A1	MYH10	PhosphoSite	9485326
Phosphorylation	CSK21	PTN1_S352	P68400	P18031	CSNK2A1	PTPN1	MIMP;HPRD	9600099;18691976;20068231
Phosphorylation	CSK21	TEBP_S151	P68400	Q15185	CSNK2A1	PTGES3	PhosphoNetworks	15040786
Phosphorylation	DYRK2	CHSP1_S30	Q92630	Q9Y2V2	DYRK2	CARHSP1	MIMP;Signor;PhosphoSite	15910284
Phosphorylation	DYRK2	CHSP1_S32	Q92630	Q9Y2V2	DYRK2	CARHSP1	MIMP;Signor;PhosphoSite	15910284
Phosphorylation	DYRK2	CHSP1_S41	Q92630	Q9Y2V2	DYRK2	CARHSP1	MIMP;Signor;PhosphoSite	15910284
Phosphorylation	EF2K	EF2_T57	O00418	P13639	EEF2K	EEF2	MIMP;Signor;HPRD	18669648;18212344;20166139;20068231;17287340;8386634;19651622;18767875
Phosphorylation	EGFR	ATM_Y370	P00533	Q13315	EGFR	ATM	PhosphoSite	25601159
Phosphorylation	GSK3B	CTND1_S252	P49841	O60716	GSK3B	CTNND1	MIMP;Signor;HPRD	18212344;20166139;12885254
Phosphorylation	GSK3B	DPYL2_T509	P49841	Q16555	GSK3B	DPYSL2	phosphoELM;PhosphoSite	15466863
Phosphorylation	JNK	4ET_S374	P45983	Q9NRA8	JNK	EIF4ENIF1	MIMP;Signor;PhosphoSite	22966201
Phosphorylation	JNK	ATF2_T69	P45983	P15336	JNK	ATF2	MIMP;Signor;PhosphoSite;PhosphoNetworks	15304344;12110590;10777545
Phosphorylation	JNK	YAP1_T154	P45983	P46937	JNK	YAP1	dbPM	18669648;21364637;17081983
Phosphorylation	KAPCA	2A5D_S573	P17612	Q14738	PRKACA	PPP2R5D	MIMP;Signor;PhosphoSite	9688562
Phosphorylation	KAPCA	ATR_S435	P17612	Q13535	PRKACA	ATR	PhosphoSite	24950377
Phosphorylation	KAPCA	AURKA_T288	P17612	O14965	PRKACA	AURKA	MIMP;Signor;PhosphoSite	11039908
Phosphorylation	KAPCA	CBX3_S93	P17612	Q13185	PRKACA	CBX3	MIMP;Signor;PhosphoSite	16531993
Phosphorylation	KAPCA	CD44_S697	P17612	P16070	PRKACA	CD44	MIMP;Signor;PhosphoSite	16785995
Phosphorylation	KAPCA	EF2K_S366	P17612	O00418	PRKACA	EEF2K	Signor;HPRD	14709557;11500364;11171059;15024086
Phosphorylation	KAPCA	FLNA_S2152	P17612	P21333	PRKACA	FLNA	MIMP;Signor;PhosphoSite	15228085
Phosphorylation	KAPCA	KC1A_S218	P17612	P48729	PRKACA	CSNK1A1	PhosphoSite	19860830
Phosphorylation	KAPCA	LASP1_S146	P17612	Q14847	PRKACA	LASP1	MIMP;Signor;PhosphoSite	12571245
Phosphorylation	KAPCA	NEB2_S100	P17612	Q96SB3	PRKACA	PPP1R9B	HPRD	12417592;18669648;20068231
Phosphorylation	KAPCA	PTN12_S435	P17612	Q05209	PRKACA	PTPN12	MIMP;HPRD;PhosphoSite	18669648;20068231;19651622;7520867;18767875
Phosphorylation	KAPCA	RPGP1_S499	P17612	P47736	PRKACA	RAP1GAP	Signor;HPRD;PhosphoSite	1406653;18669648
Phosphorylation	KAPCA	STK11_S428	P17612	Q15831	PRKACA	STK11	MIMP;HPRD	11297520;11853558
Phosphorylation	KAPCA	STK38_S10	P17612	Q15208	PRKACA	STK38	PhosphoSite	22142472
Phosphorylation	KAPCA	STMN1_S63	P17612	P16949	PRKACA	STMN1	MIMP;Signor;HPRD;PhosphoSite	18669648;8002936;18212344;20068231;17287340;19651622;18767875;8376365;17924679
Phosphorylation	KAPCA	SUN2_S12	P17612	Q9UH99	PRKACA	SUN2	MIMP;PhosphoSite	12239280
Phosphorylation	KAPCA	TPPP_S32	P17612	O94811	PRKACA	TPPP	MIMP;PhosphoSite	17693641
Phosphorylation	KAPCA	VIME_S73	P17612	P08670	PRKACA	VIM	MIMP;PhosphoSite	14762106
Phosphorylation	KC1A	CDK5_S159	P48729	Q00535	CSNK1A1	CDK5	MIMP;PhosphoSite	10500146
Phosphorylation	KC1E	CTND1_S268	P49674	O60716	CSNK1E	CTNND1	Signor;PhosphoSite	27321178
Phosphorylation	KCC2B	CTNB1_S552	Q13554	P35222	CAMK2B	CTNNB1	Signor	24117889
Phosphorylation	KCC2B	GSK3A_S21	Q13554	P49840	CAMK2B	GSK3A	Signor	20841359
Phosphorylation	KCC2B	STMN1_S16	Q13554	P16949	CAMK2B	STMN1	MIMP;Signor;PhosphoSite	9686569
Phosphorylation	KKCC2	AAPK_T183	Q96RR4	Q13131	CAMKK2	AAPK	Signor;PhosphoSite	15980064;28694351
Phosphorylation	KPC	ANXA2_S12	P17252	P07355	PRKC	ANXA2	PhosphoSite	21115493
Phosphorylation	KPC	CTND1_S879	P17252	O60716	PRKC	CTNND1	MIMP;PhosphoSite	18950621
Phosphorylation	KPCD1	ARFP1_S132	Q15139	P53367	PRKD1	ARFIP1	MIMP;Signor;PhosphoSite	22981988
Phosphorylation	KPCD1	KPCD1_S205	Q15139	Q15139	PRKD1	PRKD1		19029298
Phosphorylation	KPCD1	KPCD1_S208	Q15139	Q15139	PRKD1	PRKD1		19029298
Phosphorylation	KPCD1	KPCD1_S219	Q15139	Q15139	PRKD1	PRKD1		19029298
Phosphorylation	KPCD1	RABE1_S407	Q15139	Q15276	PRKD1	RABEP1	MIMP;PhosphoSite	22975325
Phosphorylation	KPCD	KPCD_S304	Q05655	Q05655	PRKCD	PRKCD		17603046
Phosphorylation	KPCD	TIF1B_S473	Q05655	Q13263	PRKCD	TRIM28	Signor	18590578
Phosphorylation	KPCE	KPCD2_S710	Q02156	Q9BZL6	PRKCE	PRKD2	MIMP;Signor;PhosphoSite	12058027
Phosphorylation	KPC	GSK3A_S21	P05771	P49840	PRKC	GSK3A	MIMP;Signor;HPRD;PhosphoSite	11884598;12054501;11749387;11035810;18691976;19413330
Phosphorylation	KPC	GSK3B_S9	P17252	P49841	PRKC	GSK3B	MIMP;Signor;PhosphoSite	11884598
Phosphorylation	KPC	KPCD1_S742	P17252	Q15139	PRKC	PRKD1	MIMP;phosphoELM;PhosphoSite;Signor;PhosphoNetworks	11948398;15383279
Phosphorylation	KPC	KPCE_S234	P17252	Q02156	PRKC	PRKCE	MIMP;PhosphoSite	18237277
Phosphorylation	KPC	MARCS_S101	P17252	P29966	PRKC	MARCKS	MIMP;Signor;HPRD	18669648;19664995;17322306;19664994;18510355;18452278;20068231;18707149;18578522;19651622;18767875;19413330
Phosphorylation	KPC	MARCS_S118	P17252	P29966	PRKC	MARCKS	MIMP;Signor;HPRD	18669648;19664995;8034575;18452278;20166139;20068231;18707149;19413330
Phosphorylation	KPC	MARCS_S170	P17252	P29966	PRKC	MARCKS	MIMP;PhosphoSite;Signor;HPRD;PhosphoNetworks	18669648;19664995;17322306;18212344;20068231;20166139;20058876;18707149;17287340;18578522;19651622;18767875;19413330
Phosphorylation	KPC	MARCS_S27	P17252	P29966	PRKC	MARCKS	MIMP;HPRD	18669648;19664995;17322306;18452278;20068231;17287340;18578522;18767875;19651622;18491316;17924679;19413330
Phosphorylation	KPC	MARK2_T596	P17252	Q7KZI7	PRKC	MARK2	MIMP;phosphoELM	15324659
Phosphorylation	KPC	PTN1_S378	P05129	P18031	PRKC	PTPN1	MIMP;PhosphoSite	8491187
Phosphorylation	KPC	STMN1_S25	P05771	P16949	PRKC	STMN1	MIMP;Signor;PhosphoSite	8314790
Phosphorylation	KPC	STMN1_S38	P05771	P16949	PRKC	STMN1	MIMP;Signor;PhosphoSite	8314790
Phosphorylation	KS6A3	RS6_S235	P51812	P62753	RPS6KA3	RPS6	MIMP;PhosphoSite	17360704
Phosphorylation	KS6A3	RS6_S236	P51812	P62753	RPS6KA3	RPS6	MIMP;PhosphoSite	17360704
Phosphorylation	KS6A5	TBCD4_S318	O75582	O60343	RPS6KA5	TBC1D4		17617058
Phosphorylation	KS6A5	TBCD4_S341	O75582	O60343	RPS6KA5	TBC1D4		17617058
Phosphorylation	KS6A5	TBCD4_S588	O75582	O60343	RPS6KA5	TBC1D4		17617058
Phosphorylation	KS6B1	IF4B_S422	P23443	P23588	RPS6KB1	EIF4B	dbPM;MIMP;phosphoELM;PhosphoSite;Signor;HPRD;PhosphoNetworks	19664995;16763566;15071500;20068231;18707149;16083285;19651622;17924679;19413330
Phosphorylation	KS6B1	MDM2_S166	P23443	Q00987	RPS6KB1	MDM2	PhosphoNetworks	20657550
Phosphorylation	KS6B1	NCBP1_S22	P23443	Q09161	RPS6KB1	NCBP1	MIMP;dbPM;PhosphoSite	10973943;18669648;19690332
Phosphorylation	KS6B1	RS6_S235	P23443	P62753	RPS6KB1	RPS6	MIMP;Signor;phosphoELM;PhosphoSite	17360704
Phosphorylation	KS6B1	RS6_S236	P23443	P62753	RPS6KB1	RPS6	MIMP;Signor;phosphoELM;PhosphoSite	17360704
Phosphorylation	KS6B1	RS6_S240	P23443	P62753	RPS6KB1	RPS6	MIMP;PhosphoSite	17360704;20464435
Phosphorylation	M3K5	MP2K4_T261	Q99683	P45985	MAP3K5	MAP2K4	MIMP;Signor;phosphoELM;PhosphoSite	15911620
Phosphorylation	M3K5	MP2K6_S207	Q99683	P52564	MAP3K5	MAP2K6	MIMP;PhosphoSite	19920149
Phosphorylation	MARK1	MAP4_S1073	Q9P0L2	P27816	MARK1	MAP4	MIMP;Signor;HPRD	18669648;18452278;8631898;18212344;20166139;20068231;17693683;18707149;19651622;19415658
Phosphorylation	MARK1	MAP4_S928	Q9P0L2	P27816	MARK1	MAP4	MIMP;Signor;HPRD	8631898;20058876;20166139;20068231;18767875
Phosphorylation	MARK2	ARHG2_S172	Q7KZI7	Q92974	MARK2	ARHGEF2	PhosphoSite	21513698
Phosphorylation	MK01	ATF2_T71	P28482	P15336	MAPK1	ATF2	MIMP;Signor;dbPTM;PhosphoSite	12110590	MK01ATF2_T71
Phosphorylation	MK01	ERF_T526	P28482	P50548	MAPK1	ERF	dbPM;MIMP;phosphoELM;PhosphoSite;Signor;HPRD;PhosphoNetworks	18669648;10330152;7588608;19664994;18212344;19690332;16964243
Phosphorylation	MK01	EXOC7_S250	P28482	Q9UPT5	MAPK1	EXOC7	MIMP;Signor;PhosphoSite	22595671
Phosphorylation	MK01	GORS2_T222	P28482	Q9H8Y8	MAPK1	GORASP2	MIMP;PhosphoSite	11408587
Phosphorylation	MK01	GORS2_T225	P28482	Q9H8Y8	MAPK1	GORASP2	MIMP;Signor;HPRD;PhosphoSite	11408587;20068231;17287340;19651622;18767875;19413330
Phosphorylation	MK01	NU153_S516	P28482	P49790	MAPK1	NUP153	MIMP;PhosphoSite	19767751
Phosphorylation	MK01	NUP50_S221	P28482	Q9UKX7	MAPK1	NUP50	MIMP;Signor;PhosphoSite	19767751
Phosphorylation	MK01	NUP50_S221	P28482	Q9UKX7	MAPK1	NUP50	MIMP;Signor;PhosphoSite	19767751
Phosphorylation	MK01	SRC8_S405	P28482	Q14247	MAPK1	CTTN	Signor;PhosphoSite	10537323
Phosphorylation	MK01	STIM1_S575	P28482	Q13586	MAPK1	STIM1	MIMP;Signor;PhosphoSite	22298426
Phosphorylation	MK01	TPPP_S160	P28482	O94811	MAPK1	TPPP	MIMP;dbPM;PhosphoSite	18669648;17693641;19413330
Phosphorylation	MK01	TPR_S2155	P28482	P12270	MAPK1	TPR	Signor	18794356
Phosphorylation	MKNK1	ROA1_S364	Q9BUB5	P09651	MKNK1	HNRNPA1	MIMP;PhosphoSite	16111636
Phosphorylation	MP2K1	MK01_T185	Q02750	P28482	MAP2K1	MAPK1	dbPM;MIMP;PhosphoSite;Signor;PhosphoNetworks	18669648;17389395;19369195;19690332;17081983;18691976;17192257
Phosphorylation	MP2K1	MK01_Y187	Q02750	P28482	MAP2K1	MAPK1	dbPM;MIMP;phosphoELM;PhosphoSite;Signor;HPRD;PhosphoNetworks	17389395;20068231;19901323;19369195;16497976;17016520;17081983;16094384;15592455;19651622;15951569;19534553;18669648;19494114;18452278;18707149;18691976;16153436;19053285;18083107;19690332;11971971;18578522;19415658;17192257
Phosphorylation	MP2K1	MK03_T202	Q02750	P27361	MAP2K1	MAPK3	dbPM;MIMP;phosphoELM;PhosphoSite;Signor;PhosphoNetworks	18669648;17389395;19369195;19690332;8626767;17081983;18691976;17192257
Phosphorylation	MP2K1	MK03_Y204	Q02750	P27361	MAP2K1	MAPK3	dbPM;MIMP;phosphoELM;PhosphoSite;Signor;PhosphoNetworks	19534553;18669648;17389395;18983981;19369195;19494114;18083107;19690332;8626767;17081983;15951569;18691976;17192257
Phosphorylation	MP2K4	JNK_Y185	P45985	P45983	MAP2K4	JNK	dbPM;MIMP;phosphoELM;PhosphoSite;Signor;HPRD;PhosphoNetworks	7839144;16153436;18669648;19534553;19369195;18083107;19690332;15911620;17192257
Phosphorylation	MP2K6	p38_Y185	P52564	P53778	MAP2K6	p38	dbPM;MIMP;phosphoELM;PhosphoSite;Signor;PhosphoNetworks	11062067;18083107;19413330
Phosphorylation	NUAK1	MYPT1_S445	O60285	O14974	NUAK1	PPP1R12A	MIMP;Signor;dbPM;PhosphoSite	18669648;20354225;19367720;19690332;18088087;19413330
Phosphorylation	NUAK1	MYPT1_S910	O60285	O14974	NUAK1	PPP1R12A	MIMP;Signor;dbPM;PhosphoSite	20354225;19690332;18088087
Phosphorylation	p38	EPS15_S796	Q16539	P42566	p38	EPS15	MIMP;Signor;PhosphoSite	24269888
Phosphorylation	p38	KPCD1_S397	O15264	Q15139	p38	PRKD1	dbPM	19135240;19413330;19369195
Phosphorylation	p38	KPCD1_S401	O15264	Q15139	p38	PRKD1	dbPM	19135240;19413330;19369195
Phosphorylation	p38	KS6A5_T581	Q16539	O75582	p38	RPS6KA5	MIMP;phosphoELM;PhosphoSite;Signor;HPRD;PhosphoNetworks	11994045;14578350;15568999
Phosphorylation	p38	STAT3_S727	Q16539	P40763	p38	STAT3	MIMP;Signor;PhosphoSite	12748293
Phosphorylation	p38	STMN1_S25	O15264	P16949	p38	STMN1	MIMP;phosphoELM;PhosphoSite;Signor;PhosphoNetworks	9731215
Phosphorylation	PAK1	ARHG2_S886	Q13153	Q92974	PAK1	ARHGEF2	dbPM;MIMP;PhosphoSite;Signor;HPRD	14970201;18669648;19690332;17488622
Phosphorylation	PAK1	MORC2_S739	Q13153	Q9Y6X9	PAK1	MORC2	PhosphoSite	25888627;23260667
Phosphorylation	PAK2	MKNK1_S39	Q13177	Q9BUB5	PAK2	MKNK1	MIMP;Signor;HPRD	15234964
Phosphorylation	PAK2	VIME_S26	Q13177	P08670	PAK2	VIM	MIMP;Signor;HPRD	2500966;17287340;20068231;11895474
Phosphorylation	PAK2	VIME_S66	Q13177	P08670	PAK2	VIM	MIMP;Signor;HPRD	11895474;18669648;20068231
Phosphorylation	PDK1	ODPA_S232	Q15118	P08559	PDK1	PDHA1	Signor;HPRD;PhosphoSite	20058876;18212344;20068231;20166139;18088087;18767875;19415658;18691976;15302935
Phosphorylation	PDK1	ODPAT_S291	Q15118	P29803	PDK1	PDHA2	MIMP;Signor;PhosphoSite	16436377
Phosphorylation	PDK1	ODPAT_S298	Q15118	P29803	PDK1	PDHA2	MIMP;Signor;PhosphoSite	16436377
Phosphorylation	PDPK1	AKT_T308	O15530	P31749	PDPK1	AKT	dbPTM;phosphoELM;PhosphoSite;Signor;HPRD	10226025;18456494;8978681;20481595;9868760;9512493;15718470;20333297;9368760
Phosphorylation	PDPK1	KS6B1_T412	O15530	P23443	PDPK1	RPS6KB1	phosphoELM;Signor;HPRD;PhosphoSite	15388791;12183455;10601311;9271440
Phosphorylation	PDPK1	PAK1_T423	O15530	Q13153	PDPK1	PAK1	Signor;dbPTM;phosphoELM;PhosphoSite	10551809;10995762
Phosphorylation	PLK1	APC1_S688	P53350	Q9H1A4	PLK1	ANAPC1	MIMP;phosphoELM;PhosphoSite	14657031
Phosphorylation	PLK1	HNRPU_S59	P53350	Q00839	PLK1	HNRNPU	PhosphoStie	25986610
Phosphorylation	PLK1	KAT7_S57	P53350	O95251	PLK1	KAT7	MIMP;Signor;dbPM;PhosphoSite	18669648;19007248;19690332;17525332;18250300;19413330
Phosphorylation	PRKDC	HNRPU_S59	P78527	Q00839	PRKDC	HNRNPU	MIMP;Signor;PhosphoSite	19351595
Phosphorylation	RAF1	MP2K1_S218	P04049	Q02750	RAF1	MAP2K1	dbPM;MIMP;phosphoELM;PhosphoSite;Signor;HPRD	8131746;8394352;8157000;10409742;7731720;8621729
Phosphorylation	ROCK1	MYL9_S20	Q13464	P24844	ROCK1	MYL9	MIMP;Signor;PhosphoSite	26169356
Phosphorylation	ROCK1	MYL9_T19	Q13464	P24844	ROCK1	MYL9	PhosphoSite	26169356
Phosphorylation	SRC	CTND1_Y280	P12931	O60716	SRC	CTNND1	MIMP;Signor;HPRD	17016520;11382764;17389395
Phosphorylation	SRC	EGFR_Y869	P12931	P00533	SRC	EGFR	MIMP;Signor;phosphoELM;PhosphoSite	10075741
Phosphorylation	SRC	KPCD_Y313	P12931	Q05655	SRC	PRKCD	PhosphoSite	25755284;19366211
Phosphorylation	SRC	KS6A3_Y488	P12931	P51812	SRC	RPS6KA3	MIMP;Signor;PhosphoSite	18156174
Phosphorylation	SRC	PAK2_Y130	P12931	Q13177	SRC	PAK2	MIMP;Signor;phosphoELM	12215529
Phosphorylation	STK11	MARK1_S219	Q15831	Q9P0L2	STK11	MARK1	MIMP;HPRD	14976552;18691976
Phosphorylation	STK11	PAK1_T109	Q15831	Q13153	STK11	PAK1	MIMP;Signor;PhosphoSite	20400510
Phosphorylation	STK38	YAP1_S109	Q15208	P46937	STK38	YAP1	PhosphoSite	25601544

## Sheet: A2058 Fig S4
Type	Source Uniprot ID	Target Uniprot ID	Source Uniprot Accession	Target Uniprot Accession	Source Gene name	Target Gene Name	Database	PMID
Interaction	EDNRB	ARRB	P24530	P49407	EDNRB	ARRB
Interaction	EDNRB	GBB	P24530	P62873	EDNRB	GNB1
Interaction	EDNRB	GBG	P24530	P63211	EDNRB	GBG
Interaction	EDNRB	GNAS	P24530	P27361	EDNRB	GNAS
Interaction	EDNRB	GNA12_13	P24530	P50148	EDNRB	GNA12_13
Interaction	EDNRB	GNAQ_11	P24530	P29992	EDNRB	GNAQ_11
Interaction	ARRB	M3K5	P49407	Q99683	ARRB	MAP3K5	Laudanna_effects;BioGRID;IntAct;Laudanna_sigflow;Wang	19782076;19306926
Interaction	ARRB	RAF1	P32121	P04049	ARRB	RAF1	InnateDB;ACSN;HPRD	11226259
Interaction	ARRB	SRC	P49407	P12931	ARRB	SRC	Laudanna_effects;BioGRID;PhosphoPoint;CA1;Laudanna_sigflow;Wang	10753943;16432186;19202075
Interaction	GBB	PI3K	P62873	P42336	GNB1	PI3K	Signor;Laudanna_effects;Laudanna_sigflow;Wang	16537363
Interaction	GBG	PI3K	P63211	P42336	GBG	PI3K	Signor;Laudanna_effects;Laudanna_sigflow;Wang	17419683;16537363
Interaction	GNAI	KAPCA	P49407	P35372	GNAI	PRKACA	Laudanna_effects;CA1;Laudanna_sigflow;Wang second messenger involved	11861651
Interaction	GNAQ_11	KCC2B	P68400	P32121	GNAQ_11	CAMK2B	Laudanna_effects;BioGRID;PhosphoPoint;PhosphoSite_dir;MIMP;phosphoELM;Laudanna_sigflow;Wang;PhosphoSite;Signor;HPRD;HPRD-phos;PhosphoNetworks	11877451;11877451;11877451;17620599;11877451;11877451
Interaction	GNAQ_11	KKCC2	P29992	Q96RR4	GNAQ_11	CAMKK2		21098087
Interaction	GNAQ_11	KPC	P12931	P49407	GNAQ_11	PRKC	Signor;BioGRID;PhosphoPoint;MIMP;phosphoELM second messenger involved	17456551;17456469;10347142;9388255;16432186;19202075
Interaction	GNAQ_11	PI3K	P29992	P42336	GNAQ_11	PI3K	Wang;Laudanna_effects;Laudanna_sigflow;SPIKE	15313914
Interaction	GNAS	KAPCA	P27361	P49407	GNAS	PRKACA	Signor;PhosphoPoint;HPRD;MIMP;HPRD-phos;PhosphoSite second messenger involved	19153083;10347142;15456867;17322306;20068231;19651622;18767875;19413330;10347142;9388255
Interaction	PI3K	PDPK1	P42336	O15530	PI3K	PDPK1	second messenger involved	9637919
Phosphorylation	AAPK	F262_S466	Q13131	O60825	AAPK	PFKFB2	MIMP;Signor;HPRD;PhosphoSite	18669648;12853467;20068231;19651622;18767875;17924679;19413330
Phosphorylation	AAPK	GFPT1_S261	Q13131	Q06210	AAPK	GFPT1	MIMP;Signor;PhosphoSite	17941647;19170765
Phosphorylation	AKT	ACLY_S455	P31749	P53396	AKT	ACLY	Signor;dbPM	12107176
Phosphorylation	AKT	CSK21_T13	P31749	P68400	AKT	CSNK2A1	PhosphoSite	24297901
Phosphorylation	AKT	FLNC_S2233	P31749	Q14315	AKT	FLNC	MIMP;PhosphoSite	15461588
Phosphorylation	AKT	GSK3B_S9	P31749	P49841	AKT	GSK3B	dbPTM;MIMP;PhosphoSite;Signor;HPRD	12054501;18669648;19369195;8250835;18691976;17192257
Phosphorylation	AKT	HSPB1_S82	Q9Y243	P04792	AKT	HSPB1	Signor	12740362
Phosphorylation	AKT	NIBAN_S602	P31749	Q9BZQ8	AKT	FAM129A	MIMP;Signor;PhosphoSite	22510990
Phosphorylation	AKT	NUAK1_S600	P31749	O60285	AKT	NUAK1	MIMP;Signor;dbPM;PhosphoSite	12409306
Phosphorylation	AKT	PDK1_T346	P31749	Q15118	AKT	PDK1	PhosphoSite	27505672
Phosphorylation	AKT	PEA15_S116	P31749	Q15121	AKT	PEA15	MIMP;Signor;HPRD;PhosphoSite	18669648;19664995;18452278;18212344;20068231;20166139;17287340;9721757;18578522;19651622;18767875;12808093;19413330
Phosphorylation	AKT	TBCD4_S588	P31749	O60343	AKT	TBC1D4	dbPM;PhosphoSite	18669648;11994271;18220336;19690332;17081983;16083285;16964243;19413330
Phosphorylation	AKT	TBCD4_S588	P31749	O60343	AKT	TBC1D4	dbPTM;PhosphoSite	18669648;11994271;18220336;19690332;17081983;16083285;16964243;19413330
Phosphorylation	ATM	BRCA1_S1542	Q13315	P38398	ATM	BRCA1	Signor;HPRD;PhosphoSite	10550055;20068231
Phosphorylation	ATM	BRE1A_S522	Q13315	Q5VTR2	ATM	RNF20	MIMP;PhosphoSite	17478428
Phosphorylation	ATM	DYRK2_T106	Q13315	Q92630	ATM	DYRK2	MIMP;dbPM;PhosphoSite	19965871
Phosphorylation	ATM	PRKDC_S2612	Q13315	P78527	ATM	PRKDC	PhosphoSite	17189255
Phosphorylation	ATM	TAOK3_S324	Q13315	Q9H2K8	ATM	TAOK3	dbPM	18669648;19369195;19690332;17525332;18691976;17396146
Phosphorylation	CDK1	ADDA_S12	P06493	P35611	CDK1	ADD1	MIMP;PhosphoSite	24379415
Phosphorylation	CDK1	CALD1_S724	P06493	Q05682	CDK1	CALD1	MIMP;HPRD	18669648;19664995;12613668;20068231;19415658;17924679;19413330
Phosphorylation	CDK1	CALD1_T730	P06493	Q05682	CDK1	CALD1	MIMP;HPRD	18669648;19664995;12613668;20068231;19415658;17924679;19413330
Phosphorylation	CDK1	CUX1_S1237	P06493	P39880	CDK1	CUX1	Signor;phosphoELM	11584018
Phosphorylation	CDK1	EFHD2_S74	P06493	Q96C19	CDK1	EFHD2	MIMP;PhosphoSite	18234856
Phosphorylation	CDK1	HMGA1_S36	P06493	P17096	CDK1	HMGA1	MIMP;Signor;dbPTM;PhosphoSite	18669648;17960875;17081983;17924679;19413330
Phosphorylation	CDK1	HMGA1_T53	P06493	P17096	CDK1	HMGA1	dbPM;MIMP;phosphoELM;PhosphoSite;Signor;HPRD	1939057;18669648;19664995;17960875;20068231;17924679;19413330
Phosphorylation	CDK1	KAT7_T88	P06493	O95251	CDK1	KAT7	MIMP;Signor;dbPTM;PhosphoSite	18669648;19690332;16964243;18250300;19413330
Phosphorylation	CDK1	LMNA_S22	P06493	P02545	CDK1	LMNA	MIMP;Signor;HPRD;PhosphoSite	19664994;18212344;20068231;20166139;17287340;18767875;18491316;2344612;17924679;7925482;19651622;16565220;19691289;19413330;18669648;19664995;19007248;18452278;20058876;18707149;18691976;16964243;19415658
Phosphorylation	CDK1	LMNA_T19	P06493	P02545	CDK1	LMNA	MIMP;HPRD;PhosphoSite	18669648;19664995;19691289;7925482;18212344;20068231;19415658;19651622;16964243;18767875;16565220;17924679;19413330
Phosphorylation	CDK1	NUP50_S221	P06493	Q9UKX7	CDK1	NUP50	MIMP;Signor;PhosphoSite	19767751
Phosphorylation	CDK1	RIR2_S20	P06493	P31350	CDK1	RRM2	phosphoELM;Signor;HPRD;PhosphoSite	18669648;19664995;20058876;9990288;18767875;19415658;17924679;19413330;18234856
Phosphorylation	CDK1	TOP1_S112	P06493	P11387	CDK1	TOP1	MIMP;PhosphoSite	18408216
Phosphorylation	CDK1	TOP2A_S1213	P06493	P11388	CDK1	TOP2A	phosphoELM;MIMP;HPRD;PhosphoSite	20068230;18669648;19664995;19007248;19691289;18452278;12569090;20058876;20068231;19415658;19651622;16964243;16565220;18691976;7635160
Phosphorylation	CDK1	TOP2A_S1247	P06493	P11388	CDK1	TOP2A	MIMP;phosphoELM;PhosphoSite;Signor;HPRD	7635160;19664995;19007248;18669648;19691289;19664994;18452278;12569090;20058876;20068231;19415658;17287340;19651622;18767875;16565220;18691976;17924679;19413330
Phosphorylation	CDK5	DPYL3_T509	Q00535	Q14195	CDK5	DPYSL3	Signor	16611631
Phosphorylation	CDK5	TLN1_S425	Q00535	Q9Y490	CDK5	TLN1	MIMP;Signor;PhosphoSite	19363486
Phosphorylation	CSK21	CDK1_S39	P68400	P06493	CSNK2A1	CDK1	MIMP;phosphoELM;PhosphoSite;Signor;HPRD;PhosphoNetworks	18691976;1400350
Phosphorylation	CSK21	HMGN1_S86	P68400	P05114	CSNK2A1	HMGN1	MIMP;PhosphoSite	16729963
Phosphorylation	CSK21	HMGN1_S89	P68400	P05114	CSNK2A1	HMGN1	MIMP;Signor;PhosphoSite	16729963;3427111
Phosphorylation	CSK21	IF4B_S498	P68400	P23588	CSNK2A1	EIF4B	PhosphoNetworks	28874824
Phosphorylation	CSK21	KS6A5_S757	P68400	O75582	CSNK2A1	RPS6KA5	MIMP;PhosphoSite	20044958
Phosphorylation	CSK21	MDC1_S402	P68400	Q14676	CSNK2A1	MDC1	MIMP;PhosphoSite	18678890
Phosphorylation	CSK21	MDC1_T404	P68400	Q14676	CSNK2A1	MDC1	MIMP;PhosphoSite	18678890
Phosphorylation	CSK21	MPRI_S2409	P68400	P11717	CSNK2A1	IGF2R	MIMP;phosphoELM;PhosphoSite;Signor;PhosphoNetworks	8318012
Phosphorylation	CSK21	MYH10_S1952	P68400	P35580	CSNK2A1	MYH10	PhosphoSite	9485326
Phosphorylation	CSK21	MYH10_S1956	P68400	P35580	CSNK2A1	MYH10	PhosphoSite	9485326
Phosphorylation	CSK21	TOP2A_S1106	P68400	P11388	CSNK2A1	TOP2A	PhosphoNetworks;Phosphosite	19043076
Phosphorylation	DYRK2	CHSP1_S30	Q92630	Q9Y2V2	DYRK2	CARHSP1	MIMP;Signor;PhosphoSite	15910284
Phosphorylation	DYRK2	CHSP1_S32	Q92630	Q9Y2V2	DYRK2	CARHSP1	MIMP;Signor;PhosphoSite	15910284
Phosphorylation	DYRK2	DPYL3_T509	Q92630	Q14195	DYRK2	DPYSL3	Signor;PhosphoNetworks	16611631
Phosphorylation	EGFR	ATM_Y370	P00533	Q13315	EGFR	ATM	PhosphoSite	25601159
Phosphorylation	EGFR	CRK_Y221	P00533	P46108	EGFR	CRK	MIMP;Li2012;Signor;HPRD	12198159;17016520;20068231;9480911;11956190;9642287;8875975
Phosphorylation	KAPCA	ACLY_S455	P17612	P53396	PRKACA	ACLY	MIMP;Signor;HPRD	18669648;18452278;10653665;18088087;18767875;19415658;17924679
Phosphorylation	KAPCA	ADDA_S436	P17612	P35611	PRKACA	ADD1	MIMP;Signor;HPRD;PhosphoSite	18669648;8810272
Phosphorylation	KAPCA	CUX1_S1215	P17612	P39880	PRKACA	CUX1	PhosphoSite	19276368
Phosphorylation	KAPCA	KC1A_S242	P17612	P48729	PRKACA	CSNK1A1	PhosphoSite	19860830
Phosphorylation	KAPCA	KC1A_S242	P17612	P48729	PRKACA	CSNK1A1	PhosphoSite	19860830
Phosphorylation	KAPCA	NEB2_S100	P17612	Q96SB3	PRKACA	PPP1R9B	HPRD	12417592;18669648;20068231
Phosphorylation	KAPCA	PTN12_S435	P17612	Q05209	PRKACA	PTPN12	MIMP;HPRD;PhosphoSite	18669648;20068231;19651622;7520867;18767875
Phosphorylation	KC1A	CDK5_S159	P48729	Q00535	CSNK1A1	CDK5	MIMP;PhosphoSite	10500146
Phosphorylation	KCC2B	PLCB3_S537	Q13554	Q01970	CAMK2B	PLCB3	MIMP;Signor;HPRD	19651622;18669648;15302935;20068231
Phosphorylation	KCC2B	STMN1_S16	Q13554	P16949	CAMK2B	STMN1	MIMP;Signor;PhosphoSite	9686569
Phosphorylation	KCC4	STMN1_S16	Q16566	P16949	CAMK4	STMN1	MIMP;Signor;PhosphoSite	7925472
Phosphorylation	KKCC2	AAPK_T183	Q96RR4	Q13131	CAMKK2	AAPK	Signor;PhosphoSite	15980064;28694351
Phosphorylation	KKCC2	KCC4_T200	Q96RR4	Q16566	CAMKK2	CAMK4	MIMP;Signor;dbPTM	15143065;19506079;8702940
Phosphorylation	KPC	AFAP1_S277	P17252	Q8N556	PRKC	AFAP1	MIMP;PhosphoSite	18577577
Phosphorylation	KPC	ANXA2_S12	P17252	P07355	PRKC	ANXA2	PhosphoSite	21115493
Phosphorylation	KPC	ANXA2_S26	P05771	P07355	PRKC	ANXA2	PhosphoSite	18412141
Phosphorylation	KPC	CTND1_S879	P17252	O60716	PRKC	CTNND1	MIMP;PhosphoSite	18950621
Phosphorylation	KPCD1	KPCD1_S205	Q15139	Q15139	PRKD1	PRKD1		19029298
Phosphorylation	KPCD1	KPCD1_S208	Q15139	Q15139	PRKD1	PRKD1		19029298
Phosphorylation	KPCD1	KPCD1_S219	Q15139	Q15139	PRKD1	PRKD1		19029298
Phosphorylation	KPCD	KPCD_S304	Q05655	Q05655	PRKCD	PRKCD		17603046
Phosphorylation	KPCD	KPCD1_S742	Q05655	Q15139	PRKCD	PRKD1	MIMP;phosphoELM;PhosphoSite;Signor;PhosphoNetworks	15024053
Phosphorylation	KPCD	KPCD1_S742	Q05655	Q15139	PRKCD	PRKD1	MIMP;phosphoELM;PhosphoSite;Signor;PhosphoNetworks	15024053
Phosphorylation	KPCD	TIF1B_S473	Q05655	Q13263	PRKCD	TRIM28	Signor	18590578
Phosphorylation	KPCE	KPCD2_S710	Q02156	Q9BZL6	PRKCE	PRKD2	MIMP;Signor;PhosphoSite	12058027
Phosphorylation	KPC	KPCD1_S738	P17252	Q15139	PRKC	PRKD1	MIMP;phosphoELM;PhosphoSite;Signor;PhosphoNetworks	11948398;15383279
Phosphorylation	KPC	KPCD1_S742	P17252	Q15139	PRKC	PRKD1	MIMP;phosphoELM;PhosphoSite;Signor;PhosphoNetworks	11948398;15383279
Phosphorylation	KPC	KPCE_S234	P17252	Q02156	PRKC	PRKCE	MIMP;PhosphoSite	18237277
Phosphorylation	KPC	LMNA_S403	P05771	P02545	PRKC	LMNA	MIMP	8575460
Phosphorylation	KS6A5	PA24A_S727	O75582	P47712	RPS6KA5	PLA2G4A	MIMP;Signor;HPRD	18669648;19664994;18212344;20068231;16964243;10978317
Phosphorylation	KS6B1	NCBP1_S22	P23443	Q09161	RPS6KB1	NCBP1	MIMP;dbPM;PhosphoSite	10973943;18669648;19690332
Phosphorylation	KS6B1	NCBP1_T21	P23443	Q09161	RPS6KB1	NCBP1	MIMP;dbPTM;PhosphoSite	10973943;18669648
Phosphorylation	KS6B1	RS6_S235	P23443	P62753	RPS6KB1	RPS6	MIMP;Signor;phosphoELM;PhosphoSite	17360704
Phosphorylation	KS6B1	RS6_S236	P23443	P62753	RPS6KB1	RPS6	MIMP;Signor;phosphoELM;PhosphoSite	17360704
Phosphorylation	KS6B1	RS6_S240	P23443	P62753	RPS6KB1	RPS6	MIMP;PhosphoSite	17360704;20464435
Phosphorylation	M3K5	MP2K3_S218	Q99683	P46734	MAP3K5	MAP2K3	MIMP;Signor;PhosphoSite	19920149
Phosphorylation	M3K5	MP2K3_S218	Q99683	P46734	MAP3K5	MAP2K3	MIMP;Signor;PhosphoSite	19920149
Phosphorylation	MK01	ETS1_T38	P28482	P14921	MAPK1	ETS1	PhosphoSite	20361728;8761310
Phosphorylation	MK01	EXOC7_S250	P28482	Q9UPT5	MAPK1	EXOC7	MIMP;Signor;PhosphoSite	22595671
Phosphorylation	MK01	GORS2_T222	P28482	Q9H8Y8	MAPK1	GORASP2	MIMP;PhosphoSite	11408587
Phosphorylation	MK01	GORS2_T225	P28482	Q9H8Y8	MAPK1	GORASP2	MIMP;Signor;HPRD;PhosphoSite	11408587;20068231;17287340;19651622;18767875;19413330
Phosphorylation	MK01	MK07_T733	P28482	Q13164	MAPK1	MAPK7	PhosphoSite	25689862
Phosphorylation	MK01	SL9A1_S785	P28482	P19634	MAPK1	SLC9A1	MIMP;HPRD;PhosphoSite	18669648;20058876;18088087;15253667;19415658
Phosphorylation	MK01	SRC8_S405	P28482	Q14247	MAPK1	CTTN	Signor;PhosphoSite	10537323
Phosphorylation	MK01	STIM1_S575	P28482	Q13586	MAPK1	STIM1	MIMP;Signor;PhosphoSite	22298426
Phosphorylation	MK01	TOP2A_S1213	P28482	P11388	MAPK1	TOP2A	MIMP;phosphoELM;PhosphoSite;PhosphoNetworks	7635160
Phosphorylation	MK01	TOP2A_S1247	P28482	P11388	MAPK1	TOP2A	MIMP;phosphoELM;PhosphoSite	7635160
Phosphorylation	MK01	TPR_S2155	P28482	P12270	MAPK1	TPR	Signor	18794356
Phosphorylation	MK01	TPR_T2116	P28482	P12270	MAPK1	TPR	Signor	18794356
Phosphorylation	MK01	TPR_T2137	P28482	P12270	MAPK1	TPR	Signor	18794356
Phosphorylation	MK07	MEF2D_S180	Q13164	Q14814	MAPK7	MEF2D	MIMP;Signor;dbPTM;HPRD	10849446
Phosphorylation	MP2K1	MK01_T185	Q02750	P28482	MAP2K1	MAPK1	dbPM;MIMP;PhosphoSite;Signor;PhosphoNetworks	18669648;17389395;19369195;19690332;17081983;18691976;17192257
Phosphorylation	MP2K1	MK01_Y187	Q02750	P28482	MAP2K1	MAPK1	dbPM;MIMP;phosphoELM;PhosphoSite;Signor;HPRD;PhosphoNetworks	17389395;20068231;19901323;19369195;16497976;17016520;17081983;16094384;15592455;19651622;15951569;19534553;18669648;19494114;18452278;18707149;18691976;16153436;19053285;18083107;19690332;11971971;18578522;19415658;17192257
Phosphorylation	MP2K1	MK03_T202	Q02750	P27361	MAP2K1	MAPK3	dbPM;MIMP;phosphoELM;PhosphoSite;Signor;PhosphoNetworks	18669648;17389395;19369195;19690332;8626767;17081983;18691976;17192257
Phosphorylation	MP2K1	MK03_Y204	Q02750	P27361	MAP2K1	MAPK3	dbPM;MIMP;phosphoELM;PhosphoSite;Signor;PhosphoNetworks	19534553;18669648;17389395;18983981;19369195;19494114;18083107;19690332;8626767;17081983;15951569;18691976;17192257
Phosphorylation	MP2K3	p38_Y185	P46734	P53778	MAP2K3	p38	MIMP;phosphoELM;PhosphoSite;Signor;PhosphoNetworks	11062067
Phosphorylation	MP2K3	p38_Y185	P46734	P53778	MAP2K3	p38	MIMP;dbPTM;phosphoELM;PhosphoNetworks	11062067;18083107;19413330
Phosphorylation	NUAK1	MYPT1_S445	O60285	O14974	NUAK1	PPP1R12A	MIMP;Signor;dbPM;PhosphoSite	18669648;20354225;19367720;19690332;18088087;19413330
Phosphorylation	NUAK1	MYPT1_S910	O60285	O14974	NUAK1	PPP1R12A	MIMP;Signor;dbPM;PhosphoSite	20354225;19690332;18088087
Phosphorylation	p38	KPCD1_S397	O15264	Q15139	p38	PRKD1	dbPM	19135240;19413330;19369195
Phosphorylation	p38	KPCD1_S401	O15264	Q15139	p38	PRKD1	dbPM	19135240;19413330;19369195
Phosphorylation	PAK1	MORC2_S739	Q13153	Q9Y6X9	PAK1	MORC2	PhosphoSite	25888627;23260667
Phosphorylation	PAK1	SRC8_S405	Q13153	Q14247	PAK1	CTTN	Signor;PhosphoSite	20444238
Phosphorylation	PDK1	ODPAT_S291	Q15118	P29803	PDK1	PDHA2	MIMP;Signor;PhosphoSite	16436377
Phosphorylation	PDK1	ODPAT_S298	Q15118	P29803	PDK1	PDHA2	MIMP;Signor;PhosphoSite	16436377
Phosphorylation	PDPK1	AKT_T308	O15530	P31749	PDPK1	AKT	dbPTM;phosphoELM;PhosphoSite;Signor;HPRD	10226025;18456494;8978681;20481595;9868760;9512493;15718470;20333297;9368760
Phosphorylation	PDPK1	KS6B1_T412	O15530	P23443	PDPK1	RPS6KB1	phosphoELM;Signor;HPRD;PhosphoSite	15388791;12183455;10601311;9271440
Phosphorylation	PDPK1	PAK1_T423	O15530	Q13153	PDPK1	PAK1	Signor;dbPTM;phosphoELM;PhosphoSite	10551809;10995762
Phosphorylation	RAF1	BAD_S118	P04049	Q92934	RAF1	BAD	MIMP;Signor;PhosphoSite	19667065
Phosphorylation	RAF1	MP2K1_S218	P04049	Q02750	RAF1	MAP2K1	dbPM;MIMP;phosphoELM;PhosphoSite;Signor;HPRD	8131746;8394352;8157000;10409742;7731720;8621729
Phosphorylation	RAF1	MP2K2_S222	P04049	P36507	RAF1	MAP2K2	dbPM	18669648;17116858;19369195
Phosphorylation	RAF1	MP2K2_S222	P04049	P36507	RAF1	MAP2K2	dbPTM	18669648;17116858;19369195
Phosphorylation	SRC	EGFR_Y869	P12931	P00533	SRC	EGFR	MIMP;Signor;phosphoELM;PhosphoSite	10075741
Phosphorylation	SRC	KPCD_Y313	P12931	Q05655	SRC	PRKCD	PhosphoSite	25755284;19366211

## Sheet: Isoform Grouping
Uniprot Accession	Uniprot ID	Gene names	Group
P29992	GNA11_HUMAN	GNA11 GA11	GNAQ_11
P50148	GNAQ_HUMAN	GNAQ	GNAQ_11
O95837	GNA14_HUMAN	GNA14	GNAQ_11
P30679	GNA15_HUMAN	GNA15 GNA16	GNAQ_11
Q5JWF2	GNAS1_HUMAN	GNAS GNAS1	GNAS
P63092	GNAS2_HUMAN	GNAS GNAS1 GSP	GNAS
P38405	GNAL_HUMAN	GNAL	GNAS
P63096	GNAI1_HUMAN	GNAI1	GNAI
P04899	GNAI2_HUMAN	GNAI2 GNAI2B	GNAI
P08754	GNAI3_HUMAN	GNAI3	GNAI
P09471	GNAO_HUMAN	GNAO1	GNAI
Q03113	GNA12_HUMAN	GNA12	GNA12_13
Q14344	GNA13_HUMAN	GNA13	GNA12_13
P62873	GBB1_HUMAN	GNB1	GNB
P62879	GBB2_HUMAN	GNB2	GNB
P16520	GBB3_HUMAN	GNB3	GNB
Q9HAV0	GBB4_HUMAN	GNB4	GNB
O14775	GNB5_HUMAN	GNB5	GNB
P50151	GBG10_HUMAN	GNG10 GNGT10	GNC
P61952	GBG11_HUMAN	GNG11 GNGT11	GNC
Q9UBI6	GBG12_HUMAN	GNG12	GNC
Q9P2W3	GBG13_HUMAN	GNG13	GNC
P59768	GBG2_HUMAN	GNG2	GNC
P63215	GBG3_HUMAN	GNG3 GNGT3	GNC
P50150	GBG4_HUMAN	GNG4 GNGT4	GNC
P63218	GBG5_HUMAN	GNG5 GNGT5	GNC
O60262	GBG7_HUMAN	GNG7 GNGT7	GNC
Q9UK08	GBG8_HUMAN	GNG8 GNG9 GNGT9	GNC
P63211	GBG1_HUMAN	GNGT1	GNC
O14610	GBGT2_HUMAN	GNGT2 GNG8 GNG9 GNGT8	GNC
P11488	GNAT1_HUMAN	GNAT1 GNATR	GNAT
P19087	GNAT2_HUMAN	GNAT2 GNATC	GNAT
A8MTJ3	GNAT3_HUMAN	GNAT3	GNAT
P19086	GNAZ_HUMAN	GNAZ	GNAZ
P42338	PK3CB_HUMAN	PIK3CB	PI3K
P42336	PK3CA_HUMAN	PIK3CA	PI3K
P48736	PK3CG_HUMAN	PIK3CG	PI3K
O00329	PK3CD_HUMAN	PIK3CD	PI3K
P31749	AKT1_HUMAN	AKT1	AKT
P31751	AKT2_HUMAN	AKT2	AKT
Q9Y243	AKT3_HUMAN	AKT3	AKT
Q13131	AAPK1_HUMAN	AAPK1	AMPK
P54646	AAPK2_HUMAN	AAPK2	AMPK
P17252	KPCA_HUMAN	PRKCA	PKC
P05771	KPCB_HUMAN	PRKCB	PKC
P05129	KPCG_HUMAN	PRKCG	PKC
Q15759	MK11_HUMAN	MAPK11	p38
P53778	MK12_HUMAN	MAPK12	p38
O15264	MK13_HUMAN	MAPK13	p38
Q16539	MK14_HUMAN	MAPK14	p38
P45983	MK08_HUMAN	MAPK8	JNK
P45984	MK09_HUMAN	MAPK9	JNK
P53779	MK10_HUMAN	MAPK10	JNK
P49407	ARRB1_HUMAN	ARRB1	ARRB
P32121	ARRB2_HUMAN	ARRB2	ARRB
