# Supplementary material for: Elucidating essential kinases of endothelin signalling by logic modelling of phosphoproteomics data
Source: Mol Syst Biol. 2019 Aug 6;15(8):e8828. doi: 10.15252/msb.20198828 (PMC6683863; doi:10.15252/msb.20198828)
Supplement: Supplementary file 7 — Table EV5 [file MSB-15-e8828-s007.zip › readme.txt]

Table EV5. Source databases and primary references (PMID) for each edge in the EDN signalling networks in (a) Figure 5 and (b) Figure EV3. (c) Summary of kinase isoform grouping.
